# Supplementary material for: Activated αβ T and reduced mucosa-associated invariant T cells in LGI1- and CASPR2-encephalitis
Source: Brain. 2025 Mar 17;148(9):3170–83. doi: 10.1093/brain/awaf096 (PMC12404778; doi:10.1093/brain/awaf096)
Supplement: awaf096_Supplementary_Data [file awaf096_supplementary_data.zip]

Archive with 9 entries (9 files):
- brain-2024-00707-File007.pdf
- brain-2024-00707-File008.pdf
- brain-2024-00707-File009.xlsx
- brain-2024-00707-File010.xlsx
- brain-2024-00707-File011.xlsx
- brain-2024-00707-File012.xlsx
- brain-2024-00707-File013.xlsx
- brain-2024-00707-File014.xlsx
- brain-2024-00707-File015.pdf
