# Supplementary material for: Activated αβ T and reduced mucosa-associated invariant T cells in LGI1- and CASPR2-encephalitis
Source: Brain. 2025 Mar 17;148(9):3170–83. doi: 10.1093/brain/awaf096 (PMC12404778; doi:10.1093/brain/awaf096)
Supplement: awaf096_Supplementary_Data [file awaf096_supplementary_data.zip › brain-2024-00707-File009.xlsx]

## Sheet: Tabellenblatt1
patient_ID	cohort (cohort 1 scRNAseq); (cohort 2 FACS CSF); (cohort 3 proteinomics, exclude); (cohort 4 FACS blood)	disease type	age	sex	sample type	antibody titer CSF	antibody titer blood	time from onset of symptoms in weeks	seizures FBDS	other seizures	presence of cognitive dysfunction	total cell count CSF (/ul) at time of sampling	lymphocytes (/ul) in CSF	erythrocytes (/ul) in CSF	traumatic LP	protein in CSF (mg/l)	lactate in CSF (mmol/l)	mRS	other cognitive rating	MOCA	MRI abnormalities	MRI abnormalities	improvement of cognitive function within 14 days after steroids	improvement after start of immunotherapies	follow up (months)	rituximab during follow up	other immunosuppression during follow up
1	1+2+3	CASPR2	65	m	CSF	1:32a	1:10000a	120	no	yes	yes	6	6	0	no	694	1.58	1	Epitrack average selective dysfunction of visual memory (VLMT)	not available but neuropsychological testing performed	yes (unilateral)	yes	combination therapy of steroids, IA, rituximab -> not known	yes	55	yes	yes (MP, immunadsorption prior to rituximab)
2	1+2+3	CASPR2	53	m	CSF	01:10a	1:10000a	12	no	yes	yes	2	2	0	no	558	2.08	1	Epitrack average, dysfunction of verbal and visual memory consistent with bilateral impairment of the limbic system	not available but neuropsychological testing performed	yes (bilateral)	yes	yes	yes	8	no	yes (MP)
3	1	CASPR2	64	m	CSF+PBMC	1:16b	1:12800b	3	no	yes	yes	1	1	< 500	no	300	n/a	2	n/a	n/a	yes (bilateral)	yes	yes	yes	60	yes	yes (MP, IVIg, rituximab)
4	1	CASPR2	67	m	CSF+PBMC	1:128b	1:6400b	64	no	yes	yes	18	18	2000	mild traumatic; first 2 tubes discarded	1000	n/a	2	n/a	n/a	yes (R amygdala)	yes	yes	yes	40	no	yes(MP, IVIg, AZA)
5	1	CASPR2	60	m	CSF+PBMC	1:128b	> 1:12800b	44	no	no	yes	6	6	< 500	no	400	n/a	2	n/a	n/a	normal	no	yes, partly	yes	36	no	yes (ivMP, IVIg, oral steroid taper and AZA)
6	2+3	CASPR2	59	m	PBMC	1:1a	01:10a	28	no	yes	yes	1	1	0	no	666	2	1	n/a	n/a	no	yes	yes	yes	62	no	yes (IA, MP)
7	1	CASPR2	62	m	CSF	1:128b	only CSF in analysis	17	no	yes	yes	11	11	< 500	no	380	n/a	2	n/a	16/30	normal	yes	yes	yes	34	yes	yes (MP, IVIG, oral steroids, AZA, later RTX)
8	1	IIH	45	m	CSF	n/a	n/a	n/a	n/a	n/a	n/a	1	1	0	no	433	1.48	n/a	n/a	n/a	n/a	n/a	n/a	n/a	n/a	n/a	n/a
9	1	IIH	33	m	CSF	n/a	n/a	n/a	n/a	n/a	n/a	2	2	0	no	217	n/a	n/a	n/a	n/a	n/a	n/a	n/a	n/a	n/a	n/a	n/a
10	1	IIH	38	f	CSF	n/a	n/a	n/a	n/a	n/a	n/a	0	0	0	no	678	n/a	n/a	n/a	n/a	n/a	n/a	n/a	n/a	n/a	n/a	n/a
11	1	IIH	20	f	CSF	n/a	n/a	n/a	n/a	n/a	n/a	2	2	0	no	340	n/a	n/a	n/a	n/a	n/a	n/a	n/a	n/a	n/a	n/a	n/a
12	1	IIH	35	f	CSF	n/a	n/a	n/a	n/a	n/a	n/a	0	0	0	no	471	1.61	n/a	n/a	n/a	n/a	n/a	n/a	n/a	n/a	n/a	n/a
13	1	IIH	29	f	CSF	n/a	n/a	n/a	n/a	n/a	n/a	1	1	0	no	223	1.72	n/a	n/a	n/a	n/a	n/a	n/a	n/a	n/a	n/a	n/a
14	1	IIH	33	f	CSF	n/a	n/a	n/a	n/a	n/a	n/a	3	3	0	no	375	n/a	n/a	n/a	n/a	n/a	n/a	n/a	n/a	n/a	n/a	n/a
15	1	IIH	32	f	CSF	n/a	n/a	n/a	n/a	n/a	n/a	2	2	n/a	n/a	363	n/a	n/a	n/a	n/a	n/a	n/a	n/a	n/a	n/a	n/a	n/a
16	1	IIH	42	m	CSF+PBMC	n/a	n/a	n/a	n/a	n/a	n/a	4	4	0	no	796	1.3	n/a	n/a	n/a	n/a	n/a	n/a	n/a	n/a	n/a	n/a
17	1	IIH	25	f	CSF	n/a	n/a	n/a	n/a	n/a	n/a	1	n/a	n/a	n/a	244	1.64	n/a	n/a	n/a	n/a	n/a	n/a	n/a	n/a	n/a	n/a
18	1	IIH	33	m	CSF+PBMC	n/a	n/a	n/a	n/a	n/a	n/a	1	1	0	no	447	1.66	n/a	n/a	n/a	n/a	n/a	n/a	n/a	n/a	n/a	n/a
19	1	IIH	32	f	CSF+PBMC	n/a	n/a	n/a	n/a	n/a	n/a	2	2	18	no	329	1.38	n/a	n/a	n/a	n/a	n/a	n/a	n/a	n/a	n/a	n/a
20	1	IIH	43	f	CSF+PBMC	n/a	n/a	n/a	n/a	n/a	n/a	1	n/a	n/a	n/a	199	n/a	n/a	n/a	n/a	n/a	n/a	n/a	n/a	n/a	n/a	n/a
21	1	IIH	25	f	CSF+PBMC	n/a	n/a	n/a	n/a	n/a	n/a	1	1	5	no	317	1.47	n/a	n/a	n/a	n/a	n/a	n/a	n/a	n/a	n/a	n/a
22	1	LGI1	69	m	CSF+PBMC	01:10a	1:100a	12	yes	yes	yes	9	10	0	no	n/a	n/a	2	n/a	n/a	no	yes	yes	yes, recovered completely, mRS 0 at last follow-up	4	yes	yes (MP
23	1+2	LGI1	49	m	CSF	1:1a	1:1000a	2	no	no	yes	1	1	0	no	520	1.51	1	Epitrack normal, selective dysfunction of verbal memory (VLMT)	not available but neuropsychological testing performed	yes, unilateral (right)	no seizures	combination therapy of steroids, IA, rituximab -> not known	yes	24	yes	yes (MP, immunoadsorption prior to Rituximab)
24	1	LGI1	72	m	CSF+PBMC	1:2b	1:3200b	8	yes	no	yes	3	3	< 500	no	250	n/a	2	n/a	n/a	yes, bilateral	yes	yes	yes	51	no	yes (MP, IVIg, AZA, oral steroids)
25	1	LGI1	57	m	CSF+PBMC	> 1:256	> 1:12800b	10	no	yes	no	1	1	< 500	no	377	n/a	3	n/a	26/30	normal	no	no	yes	45	no	yes (MP,IVIg, AZA)
26	1	LGI1	69	m	CSF	1:16b	only CSF in analysis	25	no	yes	no	3	3	< 500	no	380	n/a	2	n/a	29/30	normal	yes	yes	yes	36	no	yes (MP, IVIg, AZA, oral steroids)
27	1	LGI1	66	f	CSF+PBMC	negativeb	1:800b	117	no	yes	yes	10	10	< 500	no	350	n/a	2	n/a	24/30	yes (unilateral mesiotemporal hyperintensity)	yes	yes	yes	41	no	yes (MP, IVIG, oral steroids, AZA)
28	1	LGI1	70	m	CSF+PBMC	1:4b	1:1600b	11	yes	yes	yes	7	7	< 500	no	330	n/a	2	n/a	23/30	normal	no	yes	yes	36	yes	yes (IVIg, MP, steroids, plasma exchange, RTX)
29	1	LGI1	64	f	CSF+PBMC	1:2b	1:3200b	52	yes	no	no	6	6	< 500	no	260	n/a	2	n/a	23/30	normal	no	no	yes	35	no	yes (MP, IVIG, oral steroids taper)
30	1	IIH	35	f	CSF+PBMC	n/a	n/a	146	no	no	no	3	3	<500	no	390	n/a	1	n/a	n/a	normal	n/a	n/a	n/a	37	n/a	n/a
31	2+3	CASPR2	59	m	PBMC	n/a	n/a, 9 months prior 1:320	114	no	no	yes	1	1	0	no	1020	2.04	2	Epitrack: 24	n/a	yes	n/a	no	no	14	no	yes (MTX, MP, IA)
32	2+3	CASPR2	54	m	PBMC	1:1a	1:1000a	2	no	yes	no	9	9	0	no	641	1.53	1	n/a	n/a	yes	yes	yes	yes	116	yes	yes (MP, IA, MTX, Tocilizumab)
33	2+3	CASPR2	65	m	PBMC	1:320a	1:3200a	13	no	yes	yes	7	7	0	no	786	1.92	2	Epitrack 15	no	yes	yes	yes	yes	98	yes	yes (MP, IA, MTX)
34	3	CASPR2	49	f	PBMC	n/a 4 months prior negativea	n/a 4 months prior 1:200a	24	no	yes	yes	n/a	n/a	n/a	n/a	n/a	n/a	2	n/a	n/a	no	yes	yes	yes	6	no	yes (MP)
35	3	CASPR2	58	m	PBMC	1:1a	1:10a	41	no	yes	yes	1	1	0	no	1100	4.25	1	Epitrack 35	n/a	no	yes	yes	yes	48	no	n/a
36	3	CASPR2	57	m	PBMC	n/a, 2 months prior: 1:32a	n/a, 2 months prior: 1:1000a	432	no	yes	yes	2	2	0	no	729	1.9	1	Epitrack 22	n/a	no	yes	no	no	47	no	yes (oral Steroids, IA)
37	2+3	CASPR2	65	m	PBMC	1:1000a	1:32a	12	no	yes	no	1	1	0	no	803	1.98	1	Epitrack 32	n/a	no	yes	yes	yes	17	no	yes (MP, PLEX)
38	3	CASPR2	22	m	PBMC	negativea	neg, 6 months prior positivea	52	no	yes	yes	0	0	53	no	321	1.53	1	n/a	n/a	yes	yes	yes	yes	24	no	yes (MP, AZA)
39	3	LGI1	59	m	PBMC	n/a, 6 month prior positivea	n/a, 6 month prior positivea	26	no	no	yes	n/a	n/a	n/a	n/a	n/a	n/a	1	Epitrack 29	n/a	no	no	yes	yes	104	no	yes (MP, AZA, cyclophosphamid)
40	3	LGI1	67	m	PBMC	negativea	1:250a	3	no	yes	yes	3	3	120	no	329	0.65	2	n/a	n/a	yes	yes	yes	yes	53	no	yes (MP, oral steroids, MTX)
41	3	LGI1	55	f	PBMC	1:100a	1:320a	4	no	yes	yes	8	8	0	no	507	2.14	2	n/a	n/a	yes	no	no	no	4	no	yes (MP, IA)
42	3	LGI1	66	m	PBMC	1:32a	positivea	4	no	yes	no	6	6	0	no	633	1.29	1	no	n/a	no	yes	yes	yes	14	no	yes( MP, IA, AZA)
43	3	LGI1	70	f	PBMC	negativea	1:10	24	no	yes	no	0	0	0	no	306	2.3	1	no	n/a	yes	yes	yes	yes	56	no	yes (MP, IA)
44	3	LGI1	65	m	PBMC	negativea	1:100a	4	no	no	yes	2	2	0	no	282	2.62	2	Epitrack 20	n/a	yes	yes	yes	yes	69	yes	yes( MP, IA; IvIG, PLEX)
45	3	LGI1	56	f	PBMC	negativea	1:320a	68	no	yes	yes	0	0	0	no	227	2.19	1	Epitrack 38	n/a	no	yes	no	yes	58	yes	yes (oral Steroids)
46	2+3	LGI1	68	m	PBMC	1:1a	1:320a	16	yes	yes	yes	0	0	0	no	378	1.66	2	Epitrack: 38	n/a	yes	yes	yes	yes	40	yes	yes (MP, IA, AZA)
47	3	LGI1	76	f	PBMC	1:1a	1:1000a	5	yes	no	yes	0	0	0	no	305	2.16	2	Epitrack (25)	n/a	yes	yes	yes	yes	5	no	yes (oral steroids)
48	3	LGI1	71	m	PBMC	negativea	1:32a	24	no	yes	yes	n/a	n/a	n/a	n/a	n/a	n/a	1	n/a	n/a	yes	yes	yes	yes	20	yes	yes (oral steroids, IA, MP)
49	2+3	LGI1	78	m	PBMC	1:100a	1:100a	2	yes	yes	yes	2	2	0	no	389	2.21	1	Epitrack: 25	n/a	yes	yes	yes	yes	33	n/a	yes (MP, oral Steroids)
50	3	LGI1	70	f	PBMC	1:3,2a	1:100a	24	no	yes	no	1	0	9	no	772	2.36	1	Epitrack: 32	n/a	yes	yes	n/a	yes	35	yes	yes (MP, IVIG)
51	3	LGI1	70	m	PBMC	negativea	1:100a	24	no	yes	yes	9	7	0	no	651	2.21	1	Epitrack: 27	21	yes	yes	yes	yes	26	yes	yes (oral steroids, PLEX)
52	3	LGI1	75	m	PBMC	negativea	1:100a	53	no	yes	yes	0	0	0	no	544	1.78	1	Epitrack: 38	n/a	yes	ys	yes	yes	7	no	yes (AZA, IVIg)
53	3	HD	50	m	PBMC	n/a	n/a	n/a	n/a	n/a	n/a	n/a	n/a	n/a	n/a	n/a	n/a	n/a	n/a	n/a	n/a	n/a	n/a	n/a	n/a	n/a	n/a
54	3	HD	48	f	PBMC	n/a	n/a	n/a	n/a	n/a	n/a	n/a	n/a	n/a	n/a	n/a	n/a	n/a	n/a	n/a	n/a	n/a	n/a	n/a	n/a	n/a	n/a
55	3	HD	56	f	PBMC	n/a	n/a	n/a	n/a	n/a	n/a	n/a	n/a	n/a	n/a	n/a	n/a	n/a	n/a	n/a	n/a	n/a	n/a	n/a	n/a	n/a	n/a
56	3	HD	61	f	PBMC	n/a	n/a	n/a	n/a	n/a	n/a	n/a	n/a	n/a	n/a	n/a	n/a	n/a	n/a	n/a	n/a	n/a	n/a	n/a	n/a	n/a	n/a
57	3	HD	66	m	PBMC	n/a	n/a	n/a	n/a	n/a	n/a	n/a	n/a	n/a	n/a	n/a	n/a	n/a	n/a	n/a	n/a	n/a	n/a	n/a	n/a	n/a	n/a
58	3	HD	57	f	PBMC	n/a	n/a	n/a	n/a	n/a	n/a	n/a	n/a	n/a	n/a	n/a	n/a	n/a	n/a	n/a	n/a	n/a	n/a	n/a	n/a	n/a	n/a
59	3	HD	63	f	PBMC	n/a	n/a	n/a	n/a	n/a	n/a	n/a	n/a	n/a	n/a	n/a	n/a	n/a	n/a	n/a	n/a	n/a	n/a	n/a	n/a	n/a	n/a
60	3	HD	56	f	PBMC	n/a	n/a	n/a	n/a	n/a	n/a	n/a	n/a	n/a	n/a	n/a	n/a	n/a	n/a	n/a	n/a	n/a	n/a	n/a	n/a	n/a	n/a
61	3	HD	57	m	PBMC	n/a	n/a	n/a	n/a	n/a	n/a	n/a	n/a	n/a	n/a	n/a	n/a	n/a	n/a	n/a	n/a	n/a	n/a	n/a	n/a	n/a	n/a
62	3	HD	65	f	PBMC	n/a	n/a	n/a	n/a	n/a	n/a	n/a	n/a	n/a	n/a	n/a	n/a	n/a	n/a	n/a	n/a	n/a	n/a	n/a	n/a	n/a	n/a
63	3	HD	46	m	PBMC	n/a	n/a	n/a	n/a	n/a	n/a	n/a	n/a	n/a	n/a	n/a	n/a	n/a	n/a	n/a	n/a	n/a	n/a	n/a	n/a	n/a	n/a
64	3	HD	66	m	PBMC	n/a	n/a	n/a	n/a	n/a	n/a	n/a	n/a	n/a	n/a	n/a	n/a	n/a	n/a	n/a	n/a	n/a	n/a	n/a	n/a	n/a	n/a
65	3	HD	58	f	PBMC	n/a	n/a	n/a	n/a	n/a	n/a	n/a	n/a	n/a	n/a	n/a	n/a	n/a	n/a	n/a	n/a	n/a	n/a	n/a	n/a	n/a	n/a
66	3	HD	59	m	PBMC	n/a	n/a	n/a	n/a	n/a	n/a	n/a	n/a	n/a	n/a	n/a	n/a	n/a	n/a	n/a	n/a	n/a	n/a	n/a	n/a	n/a	n/a
67	2	LGI1	50	m	CSF	negativea	1:32a	1	no	yes	yes	11	11	0	no	1000	2.26	1	Epitrack: 26	n/a	yes	n/a	yes	yes	56	yes	yes (IA, MP, AZA)
68	2	LGI1	73	m	CSF	n/a	positivea	n/a	no	yes	yes	0	0	0	no	770	2.5	no	n/a	n/a	yes	yes	yes	yes	66	no	yes (IA, PLEX)
69	2	LGI1	44	f	CSF	negativea	1:320a	20	no	yes	yes	1	0	0	no	278	1.68	1	n/a	n/a	yes	yes	yes	yes	93	no	yes (IA, MP)
70	2	FND	44	f	CSF	n/a	n/a	n/a	n/a	n/a	n/a	2	2	0	no	346	1.56	n/a	n/a	n/a	n/a	n/a	n/a	n/a	n/a	n/a	n/a
71	2	FND	58	m	CSF	n/a	n/a	n/a	n/a	n/a	n/a	2	2	0	no	379	1.66	n/a	n/a	n/a	n/a	n/a	n/a	n/a	n/a	n/a	n/a
72	2	FND	64	m	CSF	n/a	n/a	n/a	n/a	n/a	n/a	1	1	0	no	393	1.56	n/a	n/a	n/a	n/a	n/a	n/a	n/a	n/a	n/a	n/a
73	2	FND	72	m	CSF	n/a	n/a	n/a	n/a	n/a	n/a	0	0	0	no	387	1.89	n/a	n/a	n/a	n/a	n/a	n/a	n/a	n/a	n/a	n/a
74	2	FND	71	m	CSF	n/a	n/a	n/a	n/a	n/a	n/a	0	0	54	no	468	1.51	n/a	n/a	n/a	n/a	n/a	n/a	n/a	n/a	n/a	n/a
75	2	FND	77	f	CSF	n/a	n/a	n/a	n/a	n/a	n/a	1	1	200	no	315	1.67	n/a	n/a	n/a	n/a	n/a	n/a	n/a	n/a	n/a	n/a
76	2	FND	63	m	CSF	n/a	n/a	n/a	n/a	n/a	n/a	0	0	40	no	450	1.64	n/a	n/a	n/a	n/a	n/a	n/a	n/a	n/a	n/a	n/a
77	2	FND	79	f	CSF	n/a	n/a	n/a	n/a	n/a	n/a	0	0	42	no	225	2023-06-01	n/a	n/a	n/a	n/a	n/a	n/a	n/a	n/a	n/a	n/a
78	2	FND	79	f	CSF	n/a	n/a	n/a	n/a	n/a	n/a	0	0	36	no	428	1.66	n/a	n/a	n/a	n/a	n/a	n/a	n/a	n/a	n/a	n/a
79	2	FND	46	m	CSF	n/a	n/a	n/a	n/a	n/a	n/a	1	1	0	no	300	1.73	n/a	n/a	n/a	n/a	n/a	n/a	n/a	n/a	n/a	n/a
80	2	FND	18	m	CSF	n/a	n/a	n/a	n/a	n/a	n/a	1	1	0	no	411	1.15	n/a	n/a	n/a	n/a	n/a	n/a	n/a	n/a	n/a	n/a
81	2	FND	55	m	CSF	n/a	n/a	n/a	n/a	n/a	n/a	1	1	0	no	347	1.77	n/a	n/a	n/a	n/a	n/a	n/a	n/a	n/a	n/a	n/a
82	2	FND	75	m	CSF	n/a	n/a	n/a	n/a	n/a	n/a	0	0	0	no	447	1.27	n/a	n/a	n/a	n/a	n/a	n/a	n/a	n/a	n/a	n/a
83	2	MS	52	m	CSF	n/a	n/a	n/a	n/a	n/a	n/a	0	0	0	no	259	1.63	n/a	n/a	n/a	n/a	n/a	n/a	n/a	n/a	n/a	n/a
84	2	MS	61	f	CSF	n/a	n/a	n/a	n/a	n/a	n/a	0	0	0	no	247	1.60	n/a	n/a	n/a	n/a	n/a	n/a	n/a	n/a	n/a	n/a
85	2	MS	49	m	CSF	n/a	n/a	n/a	n/a	n/a	n/a	0	0	0	no	393	1.52	n/a	n/a	n/a	n/a	n/a	n/a	n/a	n/a	n/a	n/a
86	2	MS	76	f	CSF	n/a	n/a	n/a	n/a	n/a	n/a	2	2	0	no	488	2.22	n/a	n/a	n/a	n/a	n/a	n/a	n/a	n/a	n/a	n/a
87	2	MS	47	m	CSF	n/a	n/a	n/a	n/a	n/a	n/a	3	2	0	no	382	2.18	n/a	n/a	n/a	n/a	n/a	n/a	n/a	n/a	n/a	n/a
88	2	MS	44	m	CSF	n/a	n/a	n/a	n/a	n/a	n/a	13	13	192	no	644	1.83	n/a	n/a	n/a	n/a	n/a	n/a	n/a	n/a	n/a	n/a
89	2	MS	45	m	CSF	n/a	n/a	n/a	n/a	n/a	n/a	1	1	0	no	819	1.81	n/a	n/a	n/a	n/a	n/a	n/a	n/a	n/a	n/a	n/a
90	2	MS	29	m	CSF	n/a	n/a	n/a	n/a	n/a	n/a	5	5	0	no	414	1.50	n/a	n/a	n/a	n/a	n/a	n/a	n/a	n/a	n/a	n/a
91	2	MS	54	f	CSF	n/a	n/a	n/a	n/a	n/a	n/a	0	0	0	no	293	2.93	n/a	n/a	n/a	n/a	n/a	n/a	n/a	n/a	n/a	n/a
92	2	MS	50	m	CSF	n/a	n/a	n/a	n/a	n/a	n/a	8	8	0	no	791	2.46	n/a	n/a	n/a	n/a	n/a	n/a	n/a	n/a	n/a	n/a
93	2	MS	45	m	CSF	n/a	n/a	n/a	n/a	n/a	n/a	0	0	0	no	516	1.45	n/a	n/a	n/a	n/a	n/a	n/a	n/a	n/a	n/a	n/a
94	2	MS	64	m	CSF	n/a	n/a	n/a	n/a	n/a	n/a	1	1	0	no	576	1.82	n/a	n/a	n/a	n/a	n/a	n/a	n/a	n/a	n/a	n/a
95	2	MS	52	m	CSF	n/a	n/a	n/a	n/a	n/a	n/a	1	1	0	no	683	n/a	n/a	n/a	n/a	n/a	n/a	n/a	n/a	n/a	n/a	n/a
96	1	LGI1 (and CV2)	59	f	CSF+PBMC	negativeb	1:6400b	34	yes	yes	no	1	1	< 500	no	230	n/a	2	n/a	n/a	no	no	n/a	n/a	7	no	no, only chemotherapy (SCLC)
97	1	MS	43	f	CSF	n/a	n/a	n/a	n/a	n/a	n/a	1	1	0	no	349	0.8	n/a	n/a	n/a	n/a	n/a	n/a	n/a	n/a	n/a	n/a
98	1	MS	47	f	CSF	n/a	n/a	n/a	n/a	n/a	n/a	0	0	2	no	521	0.6	n/a	n/a	n/a	n/a	n/a	n/a	n/a	n/a	n/a	n/a
99	1	MS	22	m	CSF	n/a	n/a	n/a	n/a	n/a	n/a	5	5	0	no	429	2024-03-03	n/a	n/a	n/a	n/a	n/a	n/a	n/a	n/a	n/a	n/a
100	1	MS	47	f	CSF	n/a	n/a	n/a	n/a	n/a	n/a	0	0	0	no	368	0.7	n/a	n/a	n/a	n/a	n/a	n/a	n/a	n/a	n/a	n/a
101	1	MS	25	f	CSF	n/a	n/a	n/a	n/a	n/a	n/a	7	7	0	no	392	n/a	n/a	n/a	n/a	n/a	n/a	n/a	n/a	n/a	n/a	n/a
102	1	MS	54	m	CSF	n/a	n/a	n/a	n/a	n/a	n/a	2	2	0	no	605	2024-09-01	n/a	n/a	n/a	n/a	n/a	n/a	n/a	n/a	n/a	n/a
103	1	MS	51	m	CSF	n/a	n/a	n/a	n/a	n/a	n/a	27	27	0	no	645	n/a	n/a	n/a	n/a	n/a	n/a	n/a	n/a	n/a	n/a	n/a
104	1	MS	35	f	CSF	n/a	n/a	n/a	n/a	n/a	n/a	3	3	0	no	410		n/a	n/a	n/a	n/a	n/a	n/a	n/a	n/a	n/a	n/a
105	1	MS	22	m	CSF	n/a	n/a	n/a	n/a	n/a	n/a	5	5	0	no	424	2024-05-01	n/a	n/a	n/a	n/a	n/a	n/a	n/a	n/a	n/a	n/a
106	1	MS	35	f	CSF+PBMC	n/a	n/a	n/a	n/a	n/a	n/a	3	3	0	no	410	2024-01-02	n/a	n/a	n/a	n/a	n/a	n/a	n/a	n/a	n/a	n/a
107	1	MS	47	f	CSF+PBMC	n/a	n/a	n/a	n/a	n/a	n/a	0	0	2	no	521	1.96	n/a	n/a	n/a	n/a	n/a	n/a	n/a	n/a	n/a	n/a
108	1	MS	22	m	CSF	n/a	n/a	n/a	n/a	n/a	n/a	5	5	0	no	429	2024-09-01	n/a	n/a	n/a	n/a	n/a	n/a	n/a	n/a	n/a	n/a
109	1	MS	28	f	CSF+PBMC	n/a	n/a	n/a	n/a	n/a	n/a	22	22	0	no	678	2024-07-01	n/a	n/a	n/a	n/a	n/a	n/a	n/a	n/a	n/a	n/a
110	1	MS	47	f	CSF+PBMC	n/a	n/a	n/a	n/a	n/a	n/a	0	0	0	no	368	1.53	n/a	n/a	n/a	n/a	n/a	n/a	n/a	n/a	n/a	n/a
111	1	MS	42	m	CSF+PBMC	n/a	n/a	n/a	n/a	n/a	n/a	n/a	n/a	n/a	n/a	n/a	n/a	n/a	n/a	n/a	n/a	n/a	n/a	n/a	n/a	n/a	n/a
112	1	IIH	36	f	CSF+PBMC	n/a	n/a	n/a	no	no	no	1	1	1000	no	130	n/a	1	no	n/a	no	no	n/a	n/a	24	n/a	n/a
113	4	CASPR2	55	m	brain tissue	n/a	n/a	n/a	n/a	n/a	n/a	n/a	n/a	n/a	n/a	n/a	n/a	n/a	n/a	n/a	n/a	n/a	n/a	n/a	n/a	n/a	n/a
114	4	CASPR2	71	m	brain tissue	n/a	n/a	n/a	n/a	n/a	n/a	n/a	n/a	n/a	n/a	n/a	n/a	n/a	n/a	n/a	n/a	n/a	n/a	n/a	n/a	n/a	n/a
115	4	CASPR2	55	m	brain tissue	n/a	n/a	n/a	n/a	n/a	n/a	n/a	n/a	n/a	n/a	n/a	n/a	n/a	n/a	n/a	n/a	n/a	n/a	n/a	n/a	n/a	n/a
133	1	IIH	40	f	CSF+PBMC	n/a	n/a	n/a	n/a	n/a	n/a	1	1	n/a	n/a	370	39	n/a	n/a	n/a	n/a	n/a	n/a	n/a	n/a	n/a	n/a
134	1	IIH	36	f	CSF+PBMC	n/a	n/a	n/a	n/a	n/a	n/a	10	4	n/a	n/a	210		n/a	n/a	n/a	n/a	n/a	n/a	n/a	n/a	n/a	n/a
135	4	LGI1	60	f	brain tissue	n/a	n/a	n/a	n/a	n/a	n/a	n/a	n/a	n/a	n/a	n/a	n/a	n/a	n/a	n/a	n/a	n/a	n/a	n/a	n/a	n/a	n/a
136	4	LGI1	80	f	brain tissue	n/a	n/a	n/a	n/a	n/a	n/a	n/a	n/a	n/a	n/a	n/a	n/a	n/a	n/a	n/a	n/a	n/a	n/a	n/a	n/a	n/a	n/a
137	4	LGI1	72	m	brain tissue	n/a	n/a	n/a	n/a	n/a	n/a	n/a	n/a	n/a	n/a	n/a	n/a	n/a	n/a	n/a	n/a	n/a	n/a	n/a	n/a	n/a	n/a
