# Supplementary material for: Activated αβ T and reduced mucosa-associated invariant T cells in LGI1- and CASPR2-encephalitis
Source: Brain. 2025 Mar 17;148(9):3170–83. doi: 10.1093/brain/awaf096 (PMC12404778; doi:10.1093/brain/awaf096)
Supplement: awaf096_Supplementary_Data [file awaf096_supplementary_data.zip › brain-2024-00707-File010.xlsx]

## Sheet: scSeq overview
patient_ID	sample type	# cells	avg. number genes	disease type
1	CSF	3079	1001	CASPR2
2	CSF	6030	1185	CASPR2
3	CSF	994	1066	CASPR2
3	PBMC	4995	1397	CASPR2
4	CSF	5243	1022	CASPR2
4	PBMC	6291	1149	CASPR2
5	CSF	1228	566	CASPR2
5	PBMC	5707	1367	CASPR2
7	CSF	7847	1424	CASPR2
7	PBMC	13652	1005	CASPR2
8	CSF	1164	658	IIH
9	CSF	945	1045	IIH
10	CSF	1988	928	IIH
11	CSF	1501	689	IIH
12	CSF	1289	2143	IIH
13	CSF	770	834	IIH
14	CSF	1358	952	IIH
15	CSF	2817	473	IIH
16	CSF	975	1629	IIH
16	PBMC	2995	1585	IIH
17	CSF	7941	1349	IIH
18	CSF	3563	969	IIH
18	PBMC	3823	778	IIH
19	CSF	986	1313	IIH
19	PBMC	4561	798	IIH
20	CSF	674	1063	IIH
20	PBMC	1473	991	IIH
21	CSF	1008	1445	IIH
21	PBMC	1438	1136	IIH
22	CSF	13063	1267	LGI1
22	PBMC	4632	1484	LGI1
23	CSF	2887	677	LGI1
24	CSF	290	1396	LGI1
24	PBMC	5448	1314	LGI1
25	CSF	1302	1082	LGI1
25	PBMC	6188	1286	LGI1
26	CSF	3553	459	LGI1
26	PBMC	7121	1141	LGI1
27	CSF	5648	759	LGI1
27	PBMC	6093	927	LGI1
28	CSF	4910	1425	LGI1
28	PBMC	15956	1193	LGI1
29	CSF	1124	1667	LGI1
29	PBMC	12048	1404	LGI1
30	CSF	3287	1426	IIH
30	PBMC	7385	1232	IIH
96	CSF	722	1971	LGI1
96	PBMC	8130	1306	LGI1
97	CSF	2075	1058	MS
98	CSF	1279	1499	MS
99	CSF	2829	977	MS
100	CSF	2905	1354	MS
101	CSF	1012	475	MS
102	CSF	2867	1008	MS
103	CSF	8518	788	MS
104	CSF	4093	1396	MS
105	CSF	3479	1363	MS
106	CSF	4093	1396	MS
106	PBMC	5981	1236	MS
107	CSF	1279	1499	MS
107	PBMC	4999	1474	MS
108	CSF	2829	977	MS
109	CSF	5581	1091	MS
109	PBMC	3063	1443	MS
110	CSF	2905	1354	MS
110	PBMC	2688	1465	MS
111	CSF	678	1986	MS
111	PBMC	7175	1214	MS
112	CSF	9995	1504	IIH
112	PBMC	10898	1538	IIH
133	CSF	4071	1445	IIH
133	PBMC	14024	1297	IIH
134	CSF	5503	998	IIH
134	PBMC	7606	1663	IIH
