# Supplementary material for: Activated αβ T and reduced mucosa-associated invariant T cells in LGI1- and CASPR2-encephalitis
Source: Brain. 2025 Mar 17;148(9):3170–83. doi: 10.1093/brain/awaf096 (PMC12404778; doi:10.1093/brain/awaf096)
Supplement: awaf096_Supplementary_Data [file awaf096_supplementary_data.zip › brain-2024-00707-File011.xlsx]

## Sheet: 1_CD4+_T-lymph_central_memory
gene	p-value	avg. log2(FC)	pct.1	pct.2	adj. p-value
IL7R	0	1.74817	0.792	0.294	0
LTB	0	1.77635	0.88	0.415	0
INPP4B	0	2.17691	0.608	0.189	0
CD3E	0	1.18178	0.811	0.405	0
CD3D	0	1.11376	0.755	0.351	0
IL32	0	0.973746	0.824	0.439	0
LEF1	0	2.01894	0.496	0.142	0
LDHB	0	1.56867	0.862	0.522	0
MAL	0	2.76713	0.414	0.077	0
CAMK4	0	1.60899	0.524	0.194	0
TRAC	0	1.41944	0.582	0.265	0
TCF7	0	1.66996	0.522	0.207	0
LINC00861	0	1.22902	0.651	0.342	0
FLT3LG	0	1.82264	0.501	0.193	0
AQP3	0	2.58966	0.401	0.094	0
CD3G	0	1.15817	0.556	0.258	0
IFITM1	0	0.621455	0.861	0.567	0
NOSIP	0	1.53376	0.617	0.325	0
PRKCQ-AS1	0	1.87391	0.442	0.154	0
PCED1B-AS1	0	1.11487	0.712	0.437	0
LCK	0	0.915751	0.638	0.364	0
CCR7	0	1.59665	0.424	0.155	0
BCL11B	0	1.39827	0.478	0.211	0
LIME1	0	1.03707	0.586	0.326	0
CD27	0	1.14201	0.483	0.228	0
SPOCK2	0	1.34608	0.464	0.212	0
GIMAP5	0	1.20322	0.549	0.302	0
RCAN3	0	1.87943	0.369	0.122	0
TC2N	0	0.998067	0.509	0.268	0
TRAT1	0	1.82534	0.344	0.111	0
LEPROTL1	0	1.08915	0.57	0.341	0
BCL2	0	1.4717	0.441	0.213	0
TESPA1	0	1.79788	0.344	0.117	0
CD2	0	0.842204	0.517	0.291	0
SERINC5	0	1.71555	0.381	0.156	0
ANK3	0	2.00006	0.329	0.105	0
SKAP1	0	0.743321	0.605	0.381	0
TTC39C	0	1.42456	0.437	0.215	0
OXNAD1	0	1.49123	0.379	0.159	0
LAT	0	1.02612	0.465	0.252	0
TRBC2	0	0.816583	0.608	0.395	0
ITK	0	1.23801	0.407	0.196	0
CD247	0	0.345969	0.559	0.352	0
RHOH	0	0.92537	0.492	0.285	0
EVL	0	0.769131	0.686	0.48	0
PCED1B	0	1.19977	0.442	0.237	0
TLE5	0	0.926201	0.707	0.503	0
TMEM123	0	1.16635	0.505	0.302	0
CD40LG	0	3.08525	0.237	0.034	0
C12orf57	0	1.00455	0.65	0.448	0
ARHGAP15	0	1.03033	0.756	0.554	0
CD52	0	0.811739	0.851	0.651	0
PIK3IP1	0	1.43238	0.356	0.157	0
GIMAP7	0	0.88458	0.687	0.491	0
RORA	0	1.22337	0.403	0.209	0
TSHZ2	0	3.53384	0.222	0.03	0
CD6	0	1.40918	0.327	0.139	0
DGKA	0	1.56916	0.316	0.131	0
OCIAD2	0	1.17961	0.388	0.205	0
CD28	0	1.78231	0.265	0.087	0
RGCC	0	1.68641	0.275	0.1	0
TRAF3IP3	0	0.795281	0.644	0.471	0
ENSG00000249806	0	3.2725	0.2	0.027	0
ETS1	0	0.888625	0.456	0.284	0
PIM1	0	1.27008	0.35	0.178	0
GAS5	0	1.03172	0.526	0.356	0
MYC	0	1.58878	0.294	0.125	0
ITM2A	0	1.15414	0.331	0.164	0
SIT1	0	1.21032	0.325	0.158	0
CISH	0	1.75603	0.272	0.106	0
SARAF	0	0.960486	0.886	0.72	0
CD5	0	1.48476	0.271	0.106	0
LDLRAP1	0	1.42785	0.28	0.116	0
PRKCA	0	1.56379	0.291	0.127	0
ICOS	0	2.14068	0.219	0.058	0
THEM4	0	1.62001	0.263	0.103	0
TRBC1	0	0.842838	0.421	0.262	0
ARHGEF18	0	0.901172	0.47	0.313	0
TNFAIP8	0	0.81352	0.532	0.377	0
CD96	0	0.73672	0.42	0.265	0
MCUB	0	0.876059	0.471	0.316	0
EIF3E	0	0.843492	0.665	0.511	0
SOD1	0	0.785857	0.626	0.472	0
CLEC2D	0	0.765587	0.441	0.288	0
NOP53	0	0.849315	0.682	0.529	0
PRKCQ	0	1.01812	0.326	0.173	0
PRDX2	0	0.978726	0.416	0.263	0
SELL	0	0.682527	0.509	0.357	0
NPM1	0	0.908483	0.881	0.731	0
CDC14A	0	1.29831	0.304	0.154	0
ABLIM1	0	1.18654	0.295	0.146	0
ACAP1	0	0.720909	0.483	0.334	0
TNFRSF25	0	2.28817	0.196	0.048	0
SYNE2	0	0.658913	0.434	0.287	0
PLSCR3	0	1.34094	0.311	0.164	0
IL2RG	0	0.51229	0.577	0.43	0
ISG20	0	0.604866	0.491	0.345	0
PBXIP1	0	1.3026	0.282	0.136	0
ADD3	0	0.862014	0.43	0.288	0
CORO1B	0	1.28817	0.342	0.2	0
GPR183	0	1.1376	0.297	0.155	0
PPP1R2	0	0.853518	0.466	0.326	0
TNIK	0	0.997185	0.317	0.177	0
PDE3B	0	0.903952	0.348	0.208	0
FYB1	0	0.668741	0.701	0.564	0
SUSD3	0	1.32836	0.258	0.121	0
TRABD2A	0	1.90734	0.197	0.061	0
SEPTIN1	0	0.754141	0.425	0.29	0
CYLD	0	1.07735	0.331	0.197	0
TRADD	0	1.28692	0.296	0.162	0
CD69	0	1.2435	0.326	0.194	0
MZT2A	0	0.928888	0.37	0.238	0
GIMAP4	0	0.653805	0.608	0.477	0
LBH	0	0.62926	0.413	0.282	0
SNHG29	0	0.716314	0.83	0.699	0
ZC3HAV1	0	0.869926	0.403	0.272	0
HSPA8	0	0.721852	0.83	0.7	0
IL6ST	0	1.47466	0.252	0.122	0
PIM2	0	1.41135	0.233	0.103	0
KLF12	0	0.683242	0.417	0.288	0
KLRB1	0	0.83064	0.313	0.184	0
PRKCH	0	0.329569	0.486	0.357	0
LINC02964	0	1.49805	0.229	0.101	0
SH3YL1	0	1.57145	0.216	0.088	0
FCMR	0	0.60984	0.389	0.262	0
HINT1	0	0.805622	0.863	0.738	0
CD4	0	1.07453	0.284	0.159	0
LINC02273	0	1.84777	0.181	0.057	0
PEBP1	0	0.709014	0.488	0.364	0
EPB41	0	0.691989	0.443	0.32	0
NDFIP1	0	0.799684	0.453	0.33	0
MDFIC	0	1.09315	0.298	0.176	0
STMN3	0	1.34544	0.219	0.097	0
TMEM204	0	1.58735	0.195	0.074	0
CCND3	0	0.463708	0.642	0.521	0
EEIG1	0	1.47532	0.2	0.08	0
TBC1D4	0	1.77444	0.194	0.074	0
ITGB1	0	0.948339	0.442	0.322	0
ANKRD12	0	0.694441	0.55	0.431	0
CNN2	0	0.698093	0.501	0.382	0
GSTK1	0	0.774646	0.655	0.536	0
TSTD1	0	0.697087	0.426	0.307	0
AAK1	0	0.786476	0.376	0.258	0
PVT1	0	1.48046	0.217	0.099	0
S1PR1	0	0.830622	0.303	0.185	0
CASK	0	1.1301	0.265	0.148	0
HIVEP2	0	1.25005	0.229	0.112	0
MLLT3	0	1.2993	0.222	0.105	0
SLFN5	0	0.766593	0.342	0.226	0
LINC01550	0	1.60468	0.184	0.068	0
PLP2	0	0.735661	0.475	0.359	0
SLAMF1	0	1.6397	0.18	0.064	0
THEMIS	0	0.471884	0.313	0.197	0
CDC25B	0	1.03491	0.259	0.144	0
MGAT4A	0	0.853394	0.321	0.207	0
GIMAP1	0	0.730263	0.439	0.325	0
MAML2	0	0.841198	0.407	0.293	0
CRIP1	0	0.410582	0.749	0.636	0
DOCK10	0	0.761534	0.444	0.331	0
PAG1	0	1.03394	0.284	0.171	0
EIF4A2	0	0.677141	0.488	0.376	0
OPTN	0	0.778518	0.299	0.187	0
SCML4	0	0.826514	0.29	0.178	0
PSIP1	0	0.840505	0.334	0.225	0
PDE7A	0	0.821466	0.313	0.205	0
TNFRSF4	0	2.48394	0.136	0.028	0
SEPTIN6	0	0.580582	0.496	0.388	0
CSGALNACT1	0	1.47362	0.185	0.078	0
TUBA4A	0	0.42671	0.347	0.24	0
S1PR4	0	0.709989	0.391	0.285	0
SNHG6	0	0.742697	0.467	0.361	0
FHIT	0	1.50477	0.226	0.12	0
RAPGEF6	0	0.922582	0.314	0.208	0
NSD3	0	0.75834	0.376	0.27	0
PASK	0	1.56643	0.174	0.069	0
ENSG00000268027	0	1.15779	0.224	0.12	0
ENSG00000228655	0	1.25144	0.221	0.117	0
PATJ	0	1.33394	0.184	0.08	0
SEPTIN9	0	0.623419	0.509	0.405	0
SNHG8	0	0.7739	0.374	0.27	0
CDC42SE2	0	0.526687	0.539	0.436	0
FAAH2	0	2.42847	0.131	0.028	0
SELENOM	0	1.09761	0.227	0.124	0
FOXP1	0	0.63489	0.587	0.484	0
BIN1	0	0.598213	0.373	0.271	0
RIPOR2	0	0.469269	0.675	0.574	0
ARID5B	0	0.743632	0.315	0.214	0
TXK	0	0.81367	0.243	0.142	0
EML4	0	0.613511	0.418	0.317	0
ANP32B	0	0.658766	0.527	0.427	0
CHMP7	0	1.25373	0.202	0.102	0
TAGAP	0	0.637119	0.393	0.294	0
PPA1	0	0.806375	0.331	0.232	0
VAMP2	0	0.530628	0.572	0.473	0
EIF4B	0	0.609749	0.558	0.46	0
RBL2	0	0.598839	0.396	0.298	0
ANXA2R	0	0.934973	0.239	0.141	0
HNRNPA1	0	0.63588	0.858	0.76	0
TBC1D10C	0	0.509666	0.444	0.347	0
BACH2	0	0.278929	0.264	0.167	0
DPP4	0	2.09716	0.133	0.036	0
ITGA6	0	1.4722	0.165	0.068	0
RASA3	0	0.685458	0.326	0.229	0
SIRPG	0	1.47413	0.16	0.063	0
SLC38A1	0	0.602718	0.325	0.228	0
ID3	0	1.4684	0.156	0.06	0
SFXN1	0	1.04701	0.215	0.119	0
ATP1A1	0	0.893768	0.291	0.195	0
GYPC	0	0.516377	0.493	0.397	0
DUSP16	0	1.89539	0.139	0.045	0
BIRC3	0	0.999222	0.195	0.101	0
GATA3	0	1.11756	0.191	0.097	0
PLCL1	0	2.0438	0.136	0.042	0
TMC8	0	0.742121	0.3	0.206	0
FXYD5	0	0.759457	0.854	0.76	0
EPC1	0	0.642897	0.463	0.37	0
KCNA3	0	1.02476	0.201	0.108	0
BEX3	0	1.29095	0.147	0.054	0
CRIP2	0	2.27644	0.123	0.03	0
RASGRP1	0	0.850102	0.229	0.136	0
KIF2A	0	0.49325	0.393	0.302	0
SPTAN1	0	0.798522	0.277	0.186	0
FOXO1	0	0.846313	0.258	0.167	0
TOMM7	0	0.677381	0.814	0.723	0
IKZF1	0	0.517752	0.545	0.455	0
FAM107B	0	0.584315	0.371	0.281	0
PACS1	0	0.631469	0.381	0.292	0
RASGRF2	0	1.75535	0.135	0.046	0
ENSG00000290067	0	2.01092	0.125	0.036	0
TNFSF8	0	1.19996	0.187	0.098	0
ABRACL	0	0.589743	0.49	0.401	0
CNST	0	0.9058	0.234	0.146	0
TECR	0	0.615775	0.375	0.287	0
CUTA	0	0.578935	0.518	0.431	0
CYTIP	0	0.559367	0.448	0.361	0
ARHGEF3	0	0.696075	0.322	0.236	0
CMTM8	0	2.43816	0.111	0.025	0
DOCK9	0	1.33901	0.151	0.065	0
PTGER2	0	0.940158	0.238	0.152	0
ZEB1	0	0.948466	0.204	0.118	0
CD44	0	0.395843	0.566	0.48	0
STK4	0	0.49982	0.58	0.494	0
CYFIP2	0	0.565378	0.335	0.25	0
EIF3L	0	0.531443	0.542	0.457	0
ATP6V0E2	0	1.01526	0.193	0.108	0
STAT5B	0	0.865126	0.241	0.156	0
TMEM63A	0	1.13297	0.18	0.095	0
CFAP36	0	1.5003	0.145	0.061	0
SESN3	0	1.26551	0.185	0.101	0
SLFN12L	0	0.750797	0.236	0.153	0
SRSF5	0	0.509747	0.654	0.572	0
LINS1	0	1.29511	0.156	0.074	0
FKBP5	0	0.635657	0.316	0.234	0
NMRK1	0	1.10932	0.179	0.097	0
NCK2	0	0.730712	0.232	0.151	0
RSL1D1	0	0.591331	0.454	0.373	0
UBASH3A	0	1.40166	0.138	0.057	0
SNRPD2	0	0.523953	0.732	0.651	0
SSR2	0	0.52289	0.674	0.594	0
DNAJB1	0	0.720096	0.261	0.181	0
SNRPN	0	0.735302	0.258	0.178	0
CD82	0	0.816405	0.193	0.113	0
ENSG00000290048	0	2.45194	0.103	0.023	0
GCC2	0	0.649071	0.308	0.228	0
BTG1	0	0.535453	0.805	0.726	0
EEF1G	0	0.706217	0.935	0.856	0
EIF3H	0	0.503064	0.652	0.573	0
ENSG00000253980	0	1.40316	0.137	0.058	0
RETREG1	0	1.57898	0.129	0.05	0
GRAP2	0	0.418874	0.248	0.169	0
ST13	0	0.576181	0.452	0.374	0
ABHD14B	0	0.727932	0.285	0.207	0
ICAM2	0	0.647236	0.312	0.234	0
LINC-PINT	0	0.476088	0.419	0.341	0
CCND2	0	0.795947	0.222	0.145	0
ZAP70	0	0.36405	0.292	0.215	0
HELB	0	1.09967	0.163	0.087	0
LINC03049	0	1.31215	0.139	0.063	0
FBLN5	0	1.99719	0.107	0.031	0
CDKN1B	0	0.636391	0.307	0.231	0
PHF1	0	0.836676	0.207	0.131	0
EIF3F	0	0.52024	0.689	0.613	0
MIF	0	0.453023	0.78	0.705	0
SLC7A6	0	1.17481	0.161	0.086	0
TRAF1	0	1.25786	0.14	0.065	0
EEF2	0	0.650719	0.877	0.802	0
HSPB1	0	0.357467	0.351	0.276	0
DDX24	0	0.521949	0.401	0.327	0
PLAAT4	0	0.169667	0.537	0.463	0
RESF1	0	0.493708	0.395	0.321	0
PRORP	0	0.97204	0.181	0.107	0
ANAPC16	0	0.469248	0.584	0.51	0
ENSG00000291113	0	1.85944	0.111	0.038	0
NECAP2	0	0.753144	0.271	0.198	0
UXS1	0	1.03558	0.167	0.094	0
LINC00649	0	1.09409	0.146	0.073	0
LRRC8C	0	0.870035	0.212	0.139	0
TMEM243	0	0.628028	0.301	0.228	0
PPDPF	0	0.410017	0.775	0.703	0
CHURC1	0	0.548538	0.435	0.363	0
DENND2D	0	0.383718	0.32	0.248	0
GIMAP2	0	0.758961	0.246	0.174	0
HMGN1	0	0.379468	0.518	0.446	0
KLF2	0	0.513105	0.516	0.444	0
NAP1L1	0	0.425519	0.52	0.448	0
SHISAL2A	0	1.00305	0.159	0.087	0
ODF2L	0	0.959179	0.174	0.102	0
EIF3D	0	0.513867	0.467	0.396	0
PCAT1	0	1.23063	0.134	0.063	0
SNHG32	0	0.791895	0.251	0.18	0
GPRIN3	0	0.772797	0.21	0.139	0
ATP8B2	0	1.44019	0.121	0.051	0
RGS10	0	0.228656	0.442	0.372	0
LINC01934	0	0.818184	0.185	0.115	0
CLDND1	0	0.496424	0.283	0.213	0
PTGES3	0	0.447863	0.562	0.493	0
STING1	0	0.809677	0.218	0.149	0
SVIP	0	1.0048	0.16	0.091	0
NIPAL3	0	1.12137	0.146	0.077	0
ZNF101	0	1.1955	0.141	0.072	0
COMMD6	0	0.43045	0.805	0.737	0
R3HDM4	0	0.6265	0.25	0.182	0
ZBTB20	0	0.517288	0.435	0.367	0
NR3C2	0	1.20642	0.132	0.065	0
NSA2	0	0.589498	0.366	0.299	0
SRSF8	0	0.738156	0.221	0.154	0
C16orf54	0	0.823604	0.206	0.139	0
P2RY8	0	0.390501	0.346	0.279	0
TOMM20	0	0.556177	0.41	0.343	0
AP3M2	0	1.62516	0.107	0.041	0
CCDC66	0	0.843337	0.186	0.12	0
IL6R	0	1.06578	0.157	0.091	0
SNHG5	0	0.541339	0.385	0.319	0
TAFA1	0	1.52607	0.108	0.042	0
N4BP2L2	0	0.472194	0.537	0.472	0
PABPC1	0	0.577596	0.885	0.82	0
ENSG00000291143	0	0.814296	0.186	0.121	0
TAB2	0	0.801682	0.225	0.16	0
JAK3	0	0.855557	0.181	0.116	0
COX7C	0	0.500691	0.807	0.743	0
ADSL	0	0.820108	0.212	0.148	0
CCSER2	0	0.521882	0.266	0.202	0
MZT2B	0	0.488121	0.478	0.414	0
APRT	0	0.455063	0.643	0.58	0
CYTH1	0	0.493605	0.405	0.342	0
GPHN	0	1.00622	0.161	0.098	0
SFMBT1	0	1.16369	0.131	0.068	0
SMDT1	0	0.559995	0.515	0.452	0
SUPT3H	0	0.782923	0.193	0.13	0
CD226	0	0.958692	0.147	0.084	0
ARL4C	0	0.149464	0.36	0.298	0
ESYT1	0	0.70992	0.212	0.15	0
LINC00869	0	0.566961	0.249	0.187	0
RSL24D1	0	0.522371	0.43	0.368	0
HMOX2	0	0.509026	0.286	0.224	0
CALM1	0	0.328189	0.835	0.773	0
MYL12A	0	0.335673	0.893	0.832	0
SKP1	0	0.445092	0.646	0.585	0
NELL2	0	0.478891	0.17	0.109	0
CD47	0	0.44613	0.43	0.369	0
SLC40A1	0	1.30632	0.111	0.05	0
SMCHD1	0	0.431293	0.514	0.453	0
WWP1	0	0.844704	0.184	0.123	0
SLC2A4RG	0	0.77685	0.174	0.113	0
SEMA4D	0	0.525545	0.295	0.234	0
CEACAM21	0	1.08954	0.135	0.075	0
BUB3	0	0.49434	0.33	0.27	0
CCNG1	0	0.681485	0.226	0.166	0
IL27RA	0	0.698763	0.219	0.159	0
TUT4	0	0.509691	0.281	0.222	0
BNIP3	0	1.03773	0.133	0.074	0
GALM	0	0.961483	0.137	0.078	0
BEX2	0	1.23537	0.112	0.053	0
DANCR	0	0.635034	0.237	0.178	0
ENSG00000289614	0	0.640518	0.213	0.154	0
MAPKAPK5-AS1	0	0.832899	0.182	0.123	0
MPRIP	0	0.944531	0.15	0.091	0
REXO2	0	0.810136	0.188	0.129	0
RIC3	0	1.13853	0.119	0.06	0
PBX4	0	1.40533	0.1	0.042	0
ASF1A	0	0.89855	0.154	0.096	0
CMPK1	0	0.607364	0.303	0.245	0
CXCR3	0	0.712393	0.193	0.135	0
LIMS1	0	0.500726	0.246	0.188	0
PCNX1	0	0.664301	0.235	0.177	0
PLCG1	0	1.0292	0.124	0.066	0
PNISR	0	0.402938	0.504	0.446	0
RAN	0	0.4319	0.568	0.51	0
GLG1	0	0.519912	0.341	0.284	0
AKT3	0	0.551313	0.233	0.176	0
LY9	0	0.675315	0.17	0.113	0
MTRFR	0	0.798019	0.165	0.108	0
STN1	0	0.808962	0.169	0.112	0
APBB1	0	1.20121	0.112	0.055	0
HNRNPLL	0	0.833607	0.145	0.088	0
MFNG	0	0.586109	0.264	0.208	0
RHOF	0	0.469285	0.28	0.224	0
CASP6	0	1.28673	0.108	0.052	0
ATF7IP2	0	0.877947	0.153	0.097	0
PPP3CC	0	0.405539	0.316	0.26	0
SATB1	0	0.935915	0.146	0.09	0
SGTB	0	1.0873	0.123	0.067	0
VIM	0	0.279763	0.826	0.77	0
TNRC6C	0	0.589112	0.197	0.142	0
FUT8	0	0.726758	0.168	0.113	0
RORA-AS1	0	1.28206	0.108	0.053	0
CCDC18-AS1	0	0.553422	0.293	0.238	0
CRBN	0	0.607304	0.241	0.186	0
HSPD1	0	0.559302	0.308	0.253	0
MARCKSL1	0	0.63739	0.191	0.136	0
USP10	0	0.813528	0.21	0.155	0
TMA7	0	0.406173	0.81	0.756	0
UXT	0	0.452663	0.523	0.469	0
NOP58	0	0.611626	0.232	0.178	0
DIPK1A	0	0.775953	0.169	0.115	0
PHTF2	0	0.796752	0.182	0.128	0
RBMX	0	0.529796	0.311	0.257	0
H4C3	0	0.381623	0.403	0.35	0
IL16	0	0.444884	0.336	0.283	0
UQCRB	0	0.39331	0.659	0.606	0
AKIRIN1	0	0.707877	0.191	0.138	0
EIF2S3	0	0.483965	0.375	0.322	0
MPHOSPH8	0	0.444204	0.407	0.354	0
PRMT2	0	0.407398	0.427	0.374	0
ICAM3	0	0.360655	0.467	0.415	0
HAX1	0	0.565356	0.28	0.228	0
TMEM238	0	0.98659	0.123	0.071	0
AKTIP	0	0.979983	0.119	0.067	0
GALT	0	0.890952	0.144	0.092	0
SF1	0	0.413267	0.458	0.406	0
UBALD2	0	0.690905	0.221	0.169	0
ZBTB25	0	0.993601	0.12	0.068	0
EEF1B2	0	0.711669	0.905	0.854	0
UBQLN2	0	0.929168	0.136	0.085	0
NMT2	0	1.10197	0.106	0.055	0
CDR2	0	0.82468	0.142	0.091	0
LRBA	0	0.430434	0.309	0.258	0
MTERF4	0	0.699899	0.174	0.123	0
SBDS	0	0.691609	0.182	0.131	0
SRP9	0	0.423286	0.448	0.397	0
VOPP1	0	0.481902	0.268	0.218	0
NLRC3	0	0.597822	0.166	0.116	0
CEP85L	0	0.635501	0.213	0.163	0
CHD3	0	0.684609	0.177	0.127	0
LINC00486	0	0.483516	0.318	0.268	0
TMEM106B	0	0.795767	0.149	0.099	0
ARL6IP5	0	0.38349	0.576	0.526	0
CCNI	0	0.442536	0.744	0.695	0
UBE2D2	0	0.365785	0.549	0.5	0
ANKH	0	0.86422	0.134	0.085	0
LINC00513	0	1.00337	0.126	0.077	0
RGL4	0	0.971871	0.113	0.064	0
ZC3H12B	0	0.833901	0.128	0.079	0
ZNF831	0	0.836202	0.125	0.076	0
CBLL1	0	0.841946	0.143	0.094	0
TMC6	0	0.496147	0.251	0.202	0
HMGN4	0	0.485528	0.282	0.233	0
C9orf78	0	0.431298	0.337	0.289	0
FGFR1OP2	0	0.549935	0.256	0.208	0
NKTR	0	0.528914	0.274	0.226	0
PCSK7	0	0.525878	0.221	0.173	0
TLK1	0	0.486883	0.26	0.212	0
CLPP	0	0.637067	0.207	0.159	0
DDIT4	0	0.537081	0.25	0.202	0
MAX	0	0.288474	0.319	0.271	0
NDUFS5	0	0.371119	0.511	0.463	0
PHACTR2	0	0.498999	0.242	0.194	0
RASSF7	0	0.809271	0.149	0.101	0
SUN2	0	0.28893	0.367	0.319	0
TRAPPC6A	0	0.590581	0.243	0.195	0
EGLN2	0	0.599756	0.224	0.177	0
ITGB7	0	0.493159	0.199	0.152	0
SYTL1	0	0.405616	0.268	0.221	0
ENOSF1	0	0.841422	0.127	0.08	0
GPR171	0	1.01467	0.102	0.055	0
GTF3A	0	0.384519	0.472	0.425	0
SNHG12	0	0.79118	0.143	0.096	0
HSP90AB1	0	0.313273	0.641	0.595	0
ESYT2	0	0.591122	0.189	0.143	0
NAP1L4	0	0.444227	0.273	0.227	0
RNF214	0	0.962579	0.119	0.073	0
EMB	0	0.405339	0.319	0.273	0
G3BP1	0	0.524936	0.24	0.194	0
HNRNPA0	0	0.413021	0.377	0.331	0
SELPLG	0	0.388956	0.352	0.306	0
SPTBN1	0	0.730526	0.142	0.096	0
ZFAS1	0	0.344797	0.572	0.526	0
BTF3	0	0.442163	0.9	0.855	0
UBXN1	0	0.407526	0.562	0.517	0
LETMD1	0	0.69222	0.169	0.124	0
CRTC3	0	0.722422	0.162	0.117	0
GPR174	0	0.669145	0.151	0.106	0
ITPKB	0	0.755275	0.149	0.104	0
RAB3GAP1	0	0.752072	0.161	0.116	0
THOC3	0	1.02657	0.112	0.067	0
MED10	0	0.459131	0.285	0.24	0
PA2G4	0	0.437434	0.353	0.308	0
SELENOW	0	0.382515	0.408	0.363	0
TTC3	0	0.500686	0.288	0.243	0
TUBB	0	0.317091	0.435	0.39	0
DEF6	0	0.460315	0.275	0.231	0
IMPDH2	0	0.55148	0.218	0.174	0
CASP8AP2	0	0.849424	0.125	0.081	0
FDFT1	0	0.480067	0.297	0.253	0
CCT4	0	0.446837	0.325	0.282	0
CIRBP	0	0.334717	0.629	0.586	0
CNBP	0	0.356294	0.685	0.642	0
RAC2	0	0.236878	0.682	0.639	0
RASGRP2	0	0.372915	0.325	0.282	0
ENSG00000291066	0	0.74927	0.134	0.091	0
H1-3	0	0.506173	0.197	0.154	0
SS18L2	0	0.474587	0.27	0.227	0
CCDC7	0	0.978914	0.103	0.06	0
SNHG1	0	0.716005	0.158	0.115	0
TRAK2	0	0.796838	0.127	0.084	0
TSPAN5	0	0.894234	0.107	0.064	0
HSPE1	0	0.422208	0.355	0.312	0
LCP2	0	0.35219	0.366	0.323	0
SRSF7	0	0.361351	0.475	0.432	0
GPSM3	0	0.390192	0.672	0.63	0
KMT2A	0	0.438381	0.277	0.235	0
DNAJC19	0	0.545805	0.225	0.183	0
ENSG00000272211	0	0.977881	0.128	0.086	0
TAF1D	0	0.470065	0.265	0.223	0
ZFAND1	0	0.68748	0.164	0.122	0
ADAM19	0	0.782211	0.111	0.069	0
HNRNPF	0	0.347529	0.49	0.448	0
TNRC6B	0	0.401154	0.42	0.378	0
HNRNPDL	0	0.325428	0.581	0.539	0
PPP1CC	0	0.476395	0.281	0.24	0
LPAR6	0	0.754281	0.157	0.116	0
ARHGEF1	0	0.352522	0.363	0.322	0
ERGIC2	0	0.637462	0.173	0.132	0
RNF34	0	0.535005	0.204	0.163	0
TMEM35B	0	0.508388	0.244	0.203	0
LIMD2	0	0.312516	0.724	0.683	0
C1QBP	0	0.458889	0.322	0.282	0
POLR1D	0	0.432395	0.388	0.348	0
CRLF3	0	0.492411	0.252	0.212	0
ENSG00000254682	0	0.897771	0.101	0.061	0
LPIN2	0	0.593765	0.188	0.148	0
PCNX2	0	0.735393	0.128	0.088	0
RGS14	0	0.547323	0.195	0.155	0
TOB1	0	0.882794	0.113	0.073	0
KDSR	0	0.879917	0.107	0.067	0
PITPNA-AS1	0	0.939173	0.102	0.062	0
THAP7	0	0.732212	0.147	0.107	0
CCM2	0	0.464267	0.308	0.268	0
PSMB8-AS1	0	0.441377	0.286	0.246	0
PIK3CD	0	0.432788	0.277	0.238	0
SIGIRR	0	0.404808	0.325	0.286	0
ECE1	0	0.764763	0.116	0.077	0
EPB41L4A-AS1	0	0.630979	0.17	0.131	0
ERN1	0	0.482586	0.195	0.156	0
GRAMD1A	0	0.623782	0.158	0.119	0
TMEM131L	0	0.48083	0.244	0.205	0
CCDC167	0	0.659578	0.141	0.102	0
CD59	0	0.932574	0.102	0.063	0
ECHDC2	0	0.83628	0.109	0.07	0
SFI1	0	0.729751	0.123	0.084	0
U2AF1L4	0	0.742626	0.142	0.103	0
C19orf53	0	0.386343	0.501	0.462	0
ORAI1	0	0.420287	0.24	0.201	0
STT3B	0	0.552489	0.207	0.168	0
ARHGDIB	0	0.335738	0.869	0.831	0
CA5B	0	0.677314	0.13	0.092	0
DNPH1	0	0.65374	0.17	0.132	0
DSTN	0	0.420739	0.267	0.229	0
IMMP2L	0	0.54869	0.196	0.158	0
NSMCE1	0	0.546647	0.213	0.175	0
PDCD5	0	0.477776	0.266	0.228	0
SNHG14	0	0.730449	0.124	0.086	0
UGP2	0	0.515251	0.229	0.191	0
BOLA3	0	0.723282	0.123	0.085	0
SENP7	0	0.658637	0.146	0.108	0
IGBP1	0	0.441971	0.308	0.27	0
CFAP97	0	0.644336	0.14	0.103	0
ACAT2	0	0.672311	0.13	0.093	0
LDLRAD4	0	0.503674	0.234	0.197	0
NGRN	0	0.584362	0.168	0.131	0
OXCT1	0	0.717862	0.109	0.072	0
PTPN7	0	0.538938	0.162	0.125	0
SNHG25	0	0.776004	0.128	0.091	0
ZNF862	0	0.752687	0.117	0.08	0
ABHD14A	0	0.590988	0.146	0.109	0
CALM3	0	0.286743	0.412	0.375	0
DDX6	0	0.316079	0.321	0.285	0
GPBP1	0	0.406736	0.319	0.283	0
TPR	0	0.494514	0.323	0.287	0
TSC22D3	0	0.245808	0.543	0.507	0
ILF3-DT	0	0.665886	0.138	0.102	0
ARMH1	0	0.678398	0.136	0.1	0
DIMT1	0	0.720266	0.123	0.087	0
DNMT1	0	0.486578	0.209	0.173	0
FGD3	0	0.447444	0.249	0.213	0
LIX1L	0	0.662045	0.133	0.097	0
SNHG16	0	0.563454	0.165	0.129	0
TARS3	0	0.685864	0.122	0.086	0
PPWD1	0	0.62451	0.147	0.111	0
ARHGAP45	0	0.384963	0.303	0.267	0
MATR3	0	0.342101	0.358	0.322	0
NOL7	0	0.41625	0.309	0.273	0
EEF1D	0	0.539408	0.944	0.908	0
GMFG	0	0.279791	0.678	0.643	0
SNHG7	0	0.378342	0.27	0.235	0
UBE2N	0	0.415692	0.28	0.245	0
ANP32E	0	0.49902	0.183	0.148	0
DAP3	0	0.46463	0.249	0.214	0
KAT6A	0	0.461536	0.229	0.194	0
OTUD6B-AS1	0	0.583055	0.166	0.131	0
PHC3	0	0.426613	0.248	0.213	0
ATIC	0	0.582201	0.141	0.106	0
CSDE1	0	0.382728	0.428	0.393	0
MRFAP1L1	0	0.513774	0.174	0.139	0
RSBN1	0	0.535212	0.172	0.137	0
STK17B	0	0.381576	0.469	0.434	0
TALAM1	0	0.320146	0.372	0.337	0
TMEM14B	0	0.378369	0.353	0.318	0
ZRANB2	0	0.416717	0.304	0.269	0
DYNLT3	0	0.628784	0.139	0.105	0
NAE1	0	0.567558	0.138	0.104	0
ANXA7	0	0.408386	0.261	0.227	0
ENSG00000291107	0	0.487677	0.175	0.141	0
FAS	0	0.79085	0.1	0.066	0
KAT2B	0	0.714371	0.135	0.101	0
MALT1	0	0.475066	0.184	0.15	0
MAP4K2	0	0.688173	0.111	0.077	0
POLR2J3	0	0.528511	0.183	0.149	0
UPP1	0	0.518913	0.206	0.172	0
TMEM245	0	0.728483	0.119	0.085	0
SRSF10	0	0.352539	0.364	0.33	0
PNRC1	0	0.121782	0.611	0.644	0
C1orf56	0	0.806336	0.112	0.079	0
CEP57	0	0.453908	0.209	0.176	0
DNAJC9	0	0.6734	0.116	0.083	0
DTNB	0	0.659901	0.12	0.087	0
EIF2A	0	0.474114	0.224	0.191	0
ERAP2	0	0.535798	0.161	0.128	0
KLHDC2	0	0.542613	0.163	0.13	0
NFKB1	0	0.444197	0.213	0.18	0
OXLD1	0	0.53571	0.187	0.154	0
SECISBP2	0	0.416904	0.245	0.212	0
SUCLG2	0	0.472542	0.214	0.181	0
ERG28	0	0.578263	0.149	0.116	0
DUT	0	0.419359	0.302	0.269	0
XRCC6	0	0.342523	0.364	0.331	0
ARID4B	0	0.321988	0.389	0.357	0
HLA-E	0	0.195169	0.878	0.846	0
LDHA	0	0.31803	0.439	0.407	0
LINC01619	0	0.383211	0.275	0.243	0
TXNIP	0	0.239692	0.77	0.738	0
ZNF146	0	0.573435	0.139	0.107	0
ASXL1	0	0.527433	0.169	0.137	0
CACYBP	0	0.434402	0.26	0.228	0
CNIH1	0	0.505129	0.228	0.196	0
ERO1A	0	0.653646	0.127	0.095	0
HDAC1	0	0.356257	0.25	0.218	0
MEI1	0	0.703503	0.106	0.074	0
MHENCR	0	0.56317	0.143	0.111	0
PIGC	0	0.580573	0.149	0.117	0
MAT2B	0	0.363513	0.292	0.26	0
SSB	0	0.398576	0.304	0.272	0
ERP29	0	0.283498	0.596	0.565	0
CERK	0	0.631979	0.125	0.094	0
DDX50	0	0.503029	0.171	0.14	0
ELOVL5	0	0.347199	0.254	0.223	0
ENSG00000284707	0	0.470082	0.191	0.16	0
FAM162A	0	0.47526	0.209	0.178	0
GLOD4	0	0.492666	0.183	0.152	0
HNRNPUL1	0	0.404873	0.249	0.218	0
IRF3	0	0.493577	0.177	0.146	0
NPAT	0	0.623786	0.122	0.091	0
PIM3	0	0.740549	0.105	0.074	0
RASSF5	0	0.337045	0.252	0.221	0
RPRD2	0	0.507775	0.178	0.147	0
UBA2	0	0.432179	0.22	0.189	0
URI1	0	0.407459	0.231	0.2	0
ZNF33B	0	0.687184	0.109	0.078	0
MSI2	0	0.534066	0.147	0.116	0
SUB1	0	0.193718	0.646	0.616	0
IKBKE	0	0.722397	0.101	0.071	0
ACAT1	0	0.690411	0.12	0.09	0
CASP8	0	0.366969	0.232	0.202	0
MSMO1	0	0.723845	0.1	0.07	0
POLR2C	0	0.512582	0.158	0.128	0
SAMSN1	0	0.453848	0.188	0.158	0
TTC19	0	0.48892	0.18	0.15	0
UMAD1	0	0.517893	0.161	0.131	0
ZNF131	0	0.47717	0.177	0.147	0
HTATSF1	0	0.56301	0.143	0.113	0
ATP6V1G1	0	0.26812	0.607	0.578	0
IMP3	0	0.357114	0.33	0.301	0
PCNP	0	0.422686	0.264	0.235	0
FBXL3	0	0.667134	0.116	0.087	0
SVIL	0	0.57345	0.14	0.111	0
CDC37L1	0	0.679148	0.104	0.075	0
CLK1	0	0.430902	0.193	0.164	0
CNOT7	0	0.448534	0.238	0.209	0
COX11	0	0.679418	0.102	0.073	0
DDB2	0	0.686253	0.104	0.075	0
GABPB1-AS1	0	0.492073	0.172	0.143	0
PIBF1	0	0.458832	0.186	0.157	0
RASSF3	0	0.447655	0.216	0.187	0
SMIM27	0	0.646646	0.112	0.083	0
TIAM1	0	0.656126	0.119	0.09	0
CHD2	0	0.371246	0.286	0.257	0
FNBP1	0	0.31165	0.417	0.388	0
ISCU	0	0.296776	0.41	0.381	0
RACK1	0	0.594325	0.961	0.932	0
SYNRG	0	0.3154	0.27	0.242	0
GORASP2	0	0.456799	0.173	0.145	0
GRK6	0	0.35436	0.242	0.214	0
USP3-AS1	0	0.726407	0.11	0.082	0
PCBP2	0	0.37721	0.579	0.551	0
DAD1	0	0.346699	0.449	0.422	0
DDX18	0	0.419081	0.262	0.235	0
FNBP4	0	0.330238	0.309	0.282	0
ABCC1	0	0.567814	0.132	0.105	0
CCDC107	0	0.402869	0.244	0.217	0
DEGS1	0	0.503243	0.148	0.121	0
FNTA	0	0.380125	0.26	0.233	0
GOLGA7	0	0.426696	0.216	0.189	0
ING5	0	0.652567	0.105	0.078	0
LRP10	0	0.396407	0.197	0.17	0
LSM5	0	0.435723	0.261	0.234	0
NBDY	0	0.414298	0.256	0.229	0
PMPCB	0	0.450907	0.184	0.157	0
SAE1	0	0.563979	0.124	0.097	0
ST3GAL1	0	0.351881	0.222	0.195	0
TAF7	0	0.351369	0.25	0.223	0
CCT3	0	0.363414	0.293	0.266	0
PSMC5	0	0.37218	0.298	0.271	0
ANXA11	0	0.307067	0.39	0.364	0
FOXJ3	0	0.485147	0.168	0.142	0
RWDD1	0	0.370617	0.323	0.297	0
DNAJB9	0	0.602199	0.112	0.086	0
ELP2	0	0.511285	0.14	0.114	0
SGF29	0	0.564415	0.128	0.102	0
TBC1D10A	0	0.52262	0.131	0.105	0
PAFAH1B3	0	0.692831	0.102	0.076	0
UBASH3B	0	0.674661	0.105	0.079	0
MYH9	0	0.257036	0.481	0.455	0
SNRPF	0	0.37691	0.295	0.269	0
STK38	0	0.307246	0.357	0.331	0
UBAC2	0	0.314801	0.294	0.268	0
ASH1L	0	0.348863	0.313	0.288	0
EIF3G	0	0.281424	0.59	0.565	0
OST4	0	0.232769	0.742	0.717	0
RNF126	0	0.382509	0.202	0.177	0
BBIP1	0	0.615325	0.114	0.089	0
BRIX1	0	0.59965	0.113	0.088	0
XPC	0	0.493144	0.139	0.114	0
CAMKMT	0	0.47273	0.174	0.149	0
CDC26	0	0.447788	0.196	0.171	0
CDK6	0	0.495722	0.156	0.131	0
CYP20A1	0	0.471797	0.165	0.14	0
GBP2	0	0.398287	0.186	0.161	0
MRPS33	0	0.565207	0.143	0.118	0
POLD2	0	0.626506	0.108	0.083	0
REST	0	0.374686	0.195	0.17	0
SMAP1	0	0.3863	0.249	0.224	0
SNRPA1	0	0.452096	0.172	0.147	0
VPS51	0	0.414356	0.188	0.163	0
YIPF5	0	0.552422	0.119	0.094	0
PRRC2C	0	0.292969	0.419	0.394	0
UBE2D3	0	0.287873	0.568	0.543	0
CDC42SE1	0	0.294125	0.388	0.364	0
SF3A3	0	0.415757	0.171	0.147	0
BET1L	0	0.590115	0.11	0.086	0
LCMT1	0	0.508002	0.132	0.108	0
DHPS	0	0.432676	0.19	0.166	0
HMGA1	0	0.471772	0.151	0.127	0
METTL5	0	0.413829	0.182	0.158	0
NUDCD2	0	0.466037	0.177	0.153	0
THUMPD3-AS1	0	0.475637	0.188	0.164	0
WDR33	0	0.399993	0.214	0.19	0
ZNF292	0	0.347055	0.249	0.225	0
ZNHIT3	0	0.451063	0.174	0.15	0
CLNS1A	0	0.368884	0.286	0.262	0
MRPS21	0	0.342474	0.386	0.363	0
ORMDL1	0	0.332768	0.308	0.285	0
PFDN5	0	0.217238	0.93	0.907	0
RTRAF	0	0.332686	0.393	0.37	0
SNU13	0	0.291192	0.442	0.419	0
TNFRSF14	0	0.343128	0.273	0.25	0
EBPL	0	0.603776	0.113	0.09	0
FAM118A	0	0.611377	0.1	0.077	0
SINHCAF	0	0.50619	0.13	0.107	0
ZZZ3	0	0.500897	0.133	0.11	0
EXOSC8	0	0.474286	0.149	0.126	0
HERC4	0	0.384633	0.213	0.19	0
MAD1L1	0	0.380824	0.214	0.191	0
RAD21	0	0.340058	0.248	0.225	0
TAF3	0	0.441709	0.161	0.138	0
FUS	0	0.287018	0.426	0.403	0
RUNX1	0	0.281189	0.293	0.27	0
ADH5	0	0.353606	0.198	0.176	0
ATP5PO	0	0.304792	0.553	0.531	0
CGGBP1	0	0.340264	0.259	0.237	0
FBL	0	0.381577	0.257	0.235	0
MBNL1	0	0.279964	0.681	0.659	0
NDUFV2	0	0.351392	0.329	0.307	0
PYCR2	0	0.337796	0.2	0.178	0
TERF2IP	0	0.254845	0.327	0.305	0
UBA52	0	0.351788	0.909	0.887	0
ZNF721	0	0.409638	0.165	0.143	0
SNX20	0	0.520974	0.126	0.104	0
BCAS2	0	0.44014	0.156	0.134	0
CAMLG	0	0.397204	0.208	0.186	0
HNRNPH3	0	0.333243	0.255	0.233	0
PURA	0	0.41757	0.155	0.133	0
TCEAL8	0	0.615161	0.105	0.083	0
NDUFB9	0	0.288676	0.476	0.454	0
PCBP1	0	0.18673	0.552	0.574	0
BLOC1S4	0	0.460905	0.14	0.119	0
HPCAL1	0	0.378247	0.197	0.176	0
PPIG	0	0.317051	0.33	0.309	0
RASA2	0	0.292076	0.273	0.252	0
SUMF2	0	0.40037	0.2	0.179	0
MID1IP1	0	0.546002	0.11	0.089	0
MTAP	0	0.495322	0.124	0.103	0
PPIL4	0	0.454849	0.134	0.113	0
TRIM14	0	0.491036	0.131	0.11	0
ABT1	0	0.398426	0.161	0.14	0
CCDC91	0	0.349597	0.252	0.231	0
RBM4	0	0.316587	0.246	0.225	0
SF3A2	0	0.382034	0.185	0.164	0
THYN1	0	0.397172	0.18	0.159	0
TMEM50B	0	0.481073	0.149	0.128	0
ATRAID	0	0.111423	0.239	0.259	0
C4orf3	0	0.100126	0.431	0.451	0
CEBPZOS	0	0.440804	0.139	0.119	0
COX6C	0	0.265459	0.558	0.538	0
MFSD14A	0	0.439207	0.14	0.12	0
NDUFB11	0	0.100064	0.492	0.512	0
RNF216	0	0.411361	0.17	0.15	0
SPSB3	0	0.343137	0.268	0.248	0
SRSF3	0	0.11167	0.412	0.432	0
UBE2Q2	0	0.461041	0.14	0.12	0
EDEM3	0	0.461733	0.135	0.115	0
AFF1	0	0.450128	0.191	0.171	0
DLEU1	0	0.509138	0.155	0.135	0
CIB1	0	0.289253	0.415	0.395	0
PHB2	0	0.334736	0.349	0.329	0
PRPF38B	0	0.318316	0.284	0.264	0
ATM	0	0.25088	0.383	0.364	0
NDUFA12	0	0.322926	0.363	0.344	0
SHISA5	0	0.278779	0.302	0.283	0
SRRM1	0	0.108885	0.366	0.385	0
TMEM59	0	0.100072	0.433	0.452	0
ANTXR2	0	0.464152	0.129	0.11	0
NUDT16L1	0	0.445915	0.13	0.111	0
RNF138	0	0.461523	0.124	0.105	0
DNAJA2	0	0.329141	0.211	0.192	0
ETFRF1	0	0.561444	0.102	0.083	0
METTL23	0	0.378718	0.183	0.164	0
PYM1	0	0.500196	0.145	0.126	0
TRABD	0	0.334408	0.252	0.233	0
TSPAN14	0	0.332358	0.207	0.188	0
VBP1	0	0.416148	0.147	0.128	0
AIP	0	0.338461	0.27	0.252	0
CCT7	0	0.309422	0.262	0.244	0
EAPP	0	0.322988	0.23	0.212	0
EMC6	0	0.10661	0.173	0.191	0
H2AZ2	0	0.103066	0.323	0.341	0
HNRNPK	0	0.251605	0.529	0.511	0
SDAD1	0	0.386757	0.164	0.146	0
TMED4	0	0.348379	0.203	0.185	0
TUFM	0	0.109442	0.309	0.327	0
PSMG4	0	0.481639	0.122	0.104	0
ARL2BP	0	0.362885	0.181	0.163	0
CBX3	0	0.352473	0.248	0.23	0
IK	0	0.312742	0.237	0.219	0
KARS1	0	0.432101	0.144	0.126	0
MRPL9	0	0.404839	0.149	0.131	0
NGDN	0	0.398002	0.152	0.134	0
RALA	0	0.39488	0.178	0.16	0
TTC14	0	0.390154	0.172	0.154	0
UBL3	0	0.426112	0.141	0.123	0
EID1	0	0.126676	0.405	0.423	0
ATP5MK	0	0.111394	0.429	0.446	0
DARS1	0	0.357086	0.198	0.181	0
NDUFA5	0	0.361151	0.191	0.174	0
PDCD2	0	0.380944	0.189	0.172	0
PTDSS1	0	0.382197	0.171	0.154	0
SARS1	0	0.373274	0.201	0.184	0
TBCB	0	0.102904	0.291	0.308	0
TRAM1	0	0.289776	0.327	0.31	0
CBFB	0	0.523737	0.124	0.107	0
NCBP2	0	0.471375	0.122	0.105	0
TMEM223	0	0.481896	0.121	0.104	0
POLR3GL	0	0.307812	0.242	0.225	0
PPHLN1	0	0.354629	0.18	0.163	0
RPA2	0	0.313197	0.204	0.187	0
SBNO1	0	0.387385	0.147	0.13	0
SMC3	0	0.351788	0.173	0.156	0
ARHGEF6	0	0.366455	0.161	0.145	0
CD46	0	0.301064	0.267	0.251	0
DAZAP2	0	0.127437	0.543	0.559	0
DNAJC8	0	0.102962	0.241	0.257	0
G3BP2	0	0.276671	0.232	0.216	0
PSMA1	0	0.303934	0.374	0.358	0
RBMS1	0	0.33194	0.28	0.264	0
SLC25A3	0	0.103024	0.535	0.551	0
SRSF1	0	0.369101	0.195	0.179	0
MRPL17	0	0.528925	0.109	0.093	0
ESD	0	0.354319	0.217	0.201	0
EIF3M	0	0.27651	0.41	0.394	0
KANSL1	0	0.286518	0.291	0.275	0
KRT10	0	0.284135	0.346	0.33	0
MEAF6	0	0.311002	0.284	0.268	0
ATP5PD	0	0.2623	0.396	0.381	0
CFDP1	0	0.367401	0.163	0.148	0
DDT	0	0.100956	0.29	0.305	0
EDF1	0	0.132036	0.622	0.637	0
MED4	0	0.350607	0.194	0.179	0
MRPL34	0	0.327526	0.253	0.238	0
SDHD	0	0.104809	0.246	0.261	0
SF3B2	0	0.100607	0.389	0.404	0
NXT1	0	0.439964	0.113	0.098	0
DGCR6L	0	0.350556	0.183	0.168	0
DPY30	0	0.375793	0.186	0.171	0
GSPT1	0	0.336439	0.179	0.164	0
MARCHF6	0	0.335885	0.178	0.163	0
MORC3	0	0.311735	0.186	0.171	0
MRPS18B	0	0.391947	0.184	0.169	0
RBM6	0	0.11522	0.222	0.237	0
PDCD6	0	0.124552	0.275	0.29	0
ARHGDIA	0	0.111883	0.348	0.362	0
CDKAL1	0	0.334057	0.195	0.181	0
DPP7	0	0.30419	0.315	0.301	0
LSM8	0	0.139781	0.266	0.28	0
MRPS15	0	0.106111	0.157	0.171	0
OSBPL8	0	0.150294	0.313	0.327	0
POLR1H	0	0.319463	0.195	0.181	0
RBM25	0	0.105889	0.297	0.311	0
RPP21	0	0.373905	0.196	0.182	0
SORL1	0	0.230727	0.309	0.295	0
SRSF11	0	0.270133	0.385	0.371	0
SUMO2	0	0.22622	0.714	0.7	0
TAF9	0	0.386896	0.157	0.143	0
TOMM22	0	0.14411	0.259	0.273	0
TSC22D4	0	0.263199	0.253	0.239	0
NABP1	0	0.488304	0.113	0.099	0
ADI1	0	0.406232	0.152	0.138	0
SERINC1	0	0.295012	0.243	0.229	0
SH3KBP1	0	0.111194	0.394	0.408	0
AKAP9	0	0.145051	0.245	0.258	0
C11orf58	0	0.248632	0.45	0.437	0
CCDC59	0	0.363392	0.156	0.143	0
CD48	0	0.307104	0.434	0.421	0
COX7A2L	0	0.278324	0.404	0.391	0
JPX	0	0.328185	0.185	0.172	0
KMT2E	0	0.206272	0.501	0.488	0
MACF1	0	0.241449	0.322	0.309	0
MRPL16	0	0.112809	0.154	0.167	0
MRPL57	0	0.299722	0.322	0.309	0
PHF14	0	0.30089	0.191	0.178	0
RNASEH2B	0	0.323577	0.218	0.205	0
SSBP1	0	0.284141	0.337	0.324	0
UBE3A	0	0.108236	0.188	0.201	0
LINC00667	0	0.454138	0.112	0.099	0
SRSF6	0	0.105901	0.107	0.12	0
ILF2	0	0.297008	0.243	0.23	0
PCGF5	0	0.324179	0.204	0.191	0
IL10RA	0	0.134414	0.331	0.344	0
TOMM5	0	0.299355	0.288	0.275	0
BCAP31	0	0.123659	0.352	0.364	0
CCT8	0	0.304782	0.275	0.263	0
IFNAR2	0	0.299364	0.232	0.22	0
MLLT10	0	0.361931	0.154	0.142	0
MRPS18C	0	0.148949	0.173	0.185	0
MRPS26	0	0.351878	0.158	0.146	0
NCOR1	0	0.238728	0.377	0.365	0
OCIAD1	0	0.256659	0.297	0.285	0
PPP6C	0	0.312975	0.2	0.188	0
PSMG2	0	0.137852	0.247	0.259	0
SFPQ	0	0.126382	0.291	0.303	0
TATDN1	0	0.43039	0.119	0.107	0
NSD1	0	0.137776	0.223	0.235	0
PAGR1	0	0.102171	0.138	0.15	0
PDS5A	0	0.302453	0.215	0.203	0
PSMA3-AS1	0	0.358064	0.144	0.132	0
SMARCA2	0	0.271505	0.245	0.233	0
SNRPA	0	0.338847	0.204	0.192	0
MRPS34	0	0.12934	0.278	0.29	0
NDUFAF3	0	0.133094	0.27	0.282	0
XRCC5	0	0.128487	0.396	0.408	0
ATP5F1A	0	0.26211	0.391	0.38	0
CENPX	0	0.144997	0.143	0.154	0
CORO1A	0	0.148914	0.788	0.777	0
HAGH	0	0.358798	0.153	0.142	0
KLF3	0	0.124923	0.216	0.227	0
MALAT1	0	0.5351	0.999	0.988	0
MRPL3	0	0.348491	0.162	0.151	0
MRPS25	0	0.139205	0.125	0.136	0
PHF3	0	0.263617	0.232	0.221	0
PPP1R11	0	0.300889	0.197	0.186	0
PRPF6	0	0.290212	0.199	0.188	0
SUCLG1	0	0.147356	0.177	0.188	0
TAF12	0	0.110697	0.124	0.135	0
TRA2B	0	0.147879	0.239	0.25	0
UBE2I	0	0.137465	0.379	0.39	0
UBE2V1	0	0.127658	0.308	0.319	0
YTHDC1	0	0.119186	0.192	0.203	0
MRPL32	0	0.430143	0.105	0.094	0
TMEM11	0	0.118236	0.098	0.109	0
ABHD3	0	0.374181	0.141	0.13	0
ZFR	0	0.131164	0.199	0.21	0
ALKBH7	0	0.278599	0.351	0.34	0
ATP5MG	0	0.169684	0.815	0.804	0
APBB1IP	0	0.108031	0.502	0.512	0
APEX1	0	0.274492	0.262	0.252	0
ARHGAP4	0	0.106223	0.24	0.25	0
ATP5IF1	0	0.131561	0.417	0.427	0
BPTF	0	0.125431	0.271	0.281	0
BUD23	0	0.286603	0.163	0.153	0
CDC37	0	0.153808	0.376	0.386	0
EIF5B	0	0.323167	0.184	0.174	0
ERC1	0	0.155525	0.159	0.169	0
GTF2B	0	0.280696	0.183	0.173	0
MTCH1	0	0.124209	0.191	0.201	0
NDUFAF8	0	0.144902	0.159	0.169	0
NIFK	0	0.311929	0.168	0.158	0
PPP1CB	0	0.152248	0.191	0.201	0
PUF60	0	0.116602	0.183	0.193	0
RANBP1	0	0.291987	0.23	0.22	0
RBM17	0	0.123015	0.207	0.217	0
SEC62	0	0.217169	0.366	0.356	0
TPK1	0	0.363375	0.14	0.13	0
UQCRC2	0	0.139646	0.243	0.253	0
WTAP	0	0.256753	0.259	0.249	0
ZNF638	0	0.267034	0.232	0.222	0
CRYZL1	0	0.424981	0.106	0.096	0
ISCA2	0	0.353006	0.143	0.133	0
NUDC	0	0.130213	0.201	0.211	0
OXA1L	0	0.148608	0.194	0.204	0
PPA2	0	0.133891	0.135	0.145	0
PPP1R7	0	0.139307	0.17	0.18	0
UFM1	0	0.116387	0.168	0.178	0
KHDRBS1	0	0.264826	0.35	0.34	0
MRPS24	0	0.165419	0.278	0.288	0
ARF6	0	0.145613	0.317	0.326	0
CAPZB	0	0.105915	0.593	0.602	0
CNTRL	0	0.272565	0.197	0.188	0
DCXR	0	0.312197	0.274	0.265	0
DDX5	0	0.188721	0.723	0.714	0
DYNLRB1	0	0.150848	0.301	0.31	0
LUC7L2	0	0.261955	0.248	0.239	0
MRPL4	0	0.134995	0.131	0.14	0
MRPS35	0	0.118689	0.144	0.153	0
NBEAL1	0	0.309605	0.16	0.151	0
NCL	0	0.21341	0.495	0.486	0
PSMA5	0	0.128927	0.289	0.298	0
PUM1	0	0.157249	0.191	0.2	0
R3HDM2	0	0.159916	0.212	0.221	0
RBIS	0	0.1536	0.293	0.302	0
SNRNP40	0	0.291212	0.162	0.153	0
SNRPE	0	0.148785	0.237	0.246	0
STUB1	0	0.157447	0.259	0.268	0
TBCA	0	0.178963	0.371	0.38	0
TCEA1	0	0.116947	0.357	0.366	0
TPT1	0	0.709544	0.964	0.955	0
TXNDC12	0	0.146104	0.155	0.164	0
USP34	0	0.140647	0.294	0.303	0
GTF2F1	0	0.356893	0.123	0.114	0
ATXN10	0	0.138436	0.163	0.172	0
EWSR1	0	0.129982	0.232	0.241	0
PIH1D1	0	0.284671	0.179	0.17	0
PSMF1	0	0.145467	0.234	0.243	0
WAPL	0	0.127611	0.164	0.173	0
CHMP4A	0	0.175596	0.277	0.286	0
NDUFC1	0	0.26308	0.29	0.281	0
ACTR3	0	0.11267	0.495	0.503	0
BCLAF1	0	0.128269	0.216	0.224	0
EEF1E1	0	0.335554	0.126	0.118	0
ELMO1	0	0.221979	0.303	0.295	0
EMC10	0	0.151552	0.147	0.155	0
GADD45GIP1	0	0.167555	0.254	0.262	0
GLRX3	0	0.157804	0.129	0.137	0
HMGB1	0	0.168834	0.696	0.688	0
HMGN2	0	0.132765	0.497	0.505	0
HNRNPM	0	0.261751	0.278	0.27	0
ILF3	0	0.242575	0.229	0.221	0
MESD	0	0.293953	0.185	0.177	0
MICOS10	0	0.162102	0.418	0.426	0
MRPS5	0	0.143942	0.159	0.167	0
NDUFA4	0	0.175318	0.605	0.597	0
NDUFB4	0	0.241867	0.384	0.376	0
NDUFB8	0	0.173067	0.44	0.448	0
NEMF	0	0.140566	0.21	0.218	0
PPP2R1A	0	0.120537	0.244	0.252	0
PRDX1	0	0.114989	0.381	0.389	0
PRKDC	0	0.140664	0.21	0.218	0
PRMT1	0	0.127131	0.188	0.196	0
PSMC2	0	0.34609	0.126	0.118	0
RSF1	0	0.253614	0.265	0.257	0
RSRC2	0	0.256325	0.214	0.206	0
SMARCC1	0	0.139117	0.187	0.195	0
SNRPB2	0	0.178799	0.211	0.219	0
SSU72	0	0.276298	0.317	0.309	0
STAT3	0	0.257968	0.275	0.267	0
TBRG1	0	0.264298	0.295	0.287	0
TRIM22	0	0.2304	0.266	0.258	0
TRMT112	0	0.238297	0.488	0.48	0
ZC3H15	0	0.161812	0.253	0.261	0
CZIB	0	0.158219	0.111	0.119	0
PSMB5	0	0.187677	0.112	0.12	0
COMMD10	0	0.159278	0.168	0.176	0
RNF145	0	0.345715	0.143	0.135	0
SOS1	0	0.330072	0.174	0.166	0
SYNCRIP	0	0.136224	0.166	0.174	0
NACA	0	0.473743	0.939	0.931	0
COA6	0	0.311132	0.13	0.123	0
CWC15	0	0.157726	0.186	0.193	0
EIF2S2	0	0.316821	0.224	0.217	0
EMC4	0	0.153874	0.192	0.199	0
EMD	0	0.237182	0.218	0.211	0
FBXL15	0	0.168138	0.128	0.135	0
FRYL	0	0.260256	0.231	0.224	0
FXR1	0	0.277493	0.162	0.155	0
HSF1	0	0.277897	0.152	0.145	0
IRF9	0	0.236607	0.247	0.24	0
KRTCAP2	0	0.156537	0.49	0.497	0
MORF4L1	0	0.215397	0.478	0.471	0
MVP	0	0.266076	0.18	0.173	0
NCBP2AS2	0	0.291467	0.158	0.151	0
NR3C1	0	0.196526	0.299	0.306	0
NUTF2	0	0.127975	0.221	0.228	0
POLR2K	0	0.156118	0.185	0.192	0
PTMA	0	0.276034	0.976	0.969	0
RAD23A	0	0.170856	0.31	0.317	0
SNRPD1	0	0.18716	0.241	0.248	0
U2AF1	0	0.167441	0.363	0.37	0
UBE2V2	0	0.156021	0.143	0.15	0
VDAC2	0	0.255038	0.302	0.295	0
XPA	0	0.317527	0.134	0.127	0
ZFP36L2	0	0.133024	0.617	0.624	0
MRPS7	0	0.170419	0.166	0.173	0
UBXN11	0	0.22784	0.138	0.145	0
EIF3A	0	0.180091	0.279	0.286	0
ARGLU1	0	0.146925	0.371	0.377	0
DMAC1	0	0.332671	0.13	0.124	0
EEF1A1	0	0.746646	0.991	0.985	0
EIF3K	0	0.186712	0.745	0.739	0
ERH	0	0.243232	0.403	0.397	0
JAGN1	0	0.302103	0.14	0.134	0
LSM14A	0	0.217749	0.317	0.311	0
MAGOH	0	0.165908	0.237	0.243	0
MDH1	0	0.249209	0.229	0.223	0
MIER1	0	0.235173	0.226	0.22	0
MRPL38	0	0.298025	0.151	0.145	0
NME3	0	0.27276	0.259	0.253	0
RNF5	0	0.174011	0.126	0.132	0
RNPS1	0	0.2285	0.289	0.283	0
SPCS1	0	0.149333	0.486	0.48	0
COPS6	0	0.174773	0.23	0.236	0
EIF5	0	0.177653	0.167	0.173	0
EVI2A	0	0.175343	0.169	0.175	0
EXOSC1	0	0.304508	0.141	0.135	0
GRSF1	0	0.170278	0.169	0.175	0
OLA1	0	0.161708	0.202	0.208	0
POLR2I	0	0.282368	0.206	0.2	0
REX1BD	0	0.176472	0.34	0.346	0
ATF6B	0	0.161751	0.193	0.198	0
BAZ1A	0	0.206299	0.242	0.247	0
CMTM7	0	0.254009	0.242	0.237	0
COX14	0	0.187011	0.269	0.274	0
EIF1	0	0.131756	0.947	0.942	0
HIKESHI	0	0.176961	0.157	0.162	0
HNRNPH1	0	0.31554	0.229	0.224	0
KTN1	0	0.196135	0.251	0.256	0
LAGE3	0	0.307133	0.152	0.147	0
M6PR	0	0.238838	0.306	0.301	0
METTL26	0	0.190356	0.269	0.274	0
NUCKS1	0	0.229641	0.259	0.254	0
SMIM26	0	0.258029	0.325	0.32	0
SON	0	0.205142	0.529	0.524	0
STAG1	0	0.190827	0.251	0.256	0
STAT1	0	0.306453	0.247	0.242	0
TCP1	0	0.254283	0.169	0.164	0
UBE2B	0	0.239905	0.332	0.327	0
GGNBP2	0	0.244743	0.238	0.233	0
IMP4	0	0.191195	0.137	0.142	0
MPLKIP	0	0.214701	0.137	0.142	0
SIVA1	0	0.196741	0.278	0.283	0
ATRX	0	0.206122	0.323	0.319	0
CCT2	0	0.210695	0.217	0.213	0
CMC2	0	0.272111	0.14	0.136	0
DDX39B	0	0.223512	0.292	0.288	0
DGUOK	0	0.201702	0.291	0.295	0
FAF1	0	0.264894	0.208	0.204	0
HNRNPR	0	0.215598	0.279	0.275	0
KPNB1	0	0.162658	0.242	0.246	0
METAP2	0	0.287116	0.154	0.15	0
OIP5-AS1	0	0.286614	0.148	0.144	0
PHYKPL	0	0.187899	0.19	0.194	0
SF3B1	0	0.170416	0.325	0.329	0
SPOP	0	0.26193	0.167	0.163	0
SRP19	0	0.240787	0.213	0.209	0
TEX264	0	0.255488	0.213	0.209	0
TMSB10	0	0.114656	0.981	0.977	0
TRIR	0	0.179703	0.564	0.568	0
UBXN4	0	0.170682	0.357	0.361	0
USP16	0	0.248653	0.183	0.179	0
YTHDF2	0	0.239211	0.186	0.182	0
ZNF148	0	0.184463	0.207	0.211	0
PHF11	0	0.24131	0.173	0.169	0
ANKHD1	0	0.234899	0.246	0.243	0
CISD2	0	0.232635	0.121	0.124	0
CITED2	0	0.192851	0.173	0.176	0
CNOT2	0	0.218915	0.203	0.2	0
ELF1	0	0.169405	0.392	0.395	0
FAU	0	0.36898	0.972	0.969	0
FTX	0	0.262529	0.225	0.222	0
HP1BP3	0	0.203775	0.349	0.346	0
KIF5B	0	0.183331	0.219	0.222	0
NONO	0	0.171599	0.224	0.227	0
PHF5A	0	0.20485	0.145	0.148	0
PMVK	0	0.213764	0.109	0.112	0
PPM1G	0	0.160303	0.25	0.253	0
PQBP1	0	0.296603	0.183	0.18	0
SERBP1	0	0.210924	0.402	0.399	0
SHMT2	0	0.319159	0.122	0.119	0
SNW1	0	0.249164	0.16	0.157	0
SYF2	0	0.212247	0.303	0.306	0
THRAP3	0	0.184072	0.352	0.349	0
ZNF609	0	0.302017	0.154	0.151	0
CCDC115	0	0.204406	0.139	0.142	0
MRFAP1	0	0.203009	0.201	0.204	0
NUBP2	0	0.269644	0.143	0.14	0
ACP1	0	0.193762	0.253	0.251	0
AIMP1	0	0.248293	0.178	0.176	0
ANAPC13	0	0.246789	0.119	0.121	0
C14orf119	0	0.220742	0.202	0.2	0
CCDC90B	0	0.262146	0.136	0.134	0
CHASERR	0	0.223669	0.234	0.232	0
CNPY2	0	0.197316	0.253	0.255	0
DDX39A	0	0.216619	0.182	0.18	0
EIF4H	0	0.203731	0.246	0.244	0
EIF5A	0	0.170665	0.357	0.359	0
GATD3	0	0.244705	0.143	0.141	0
HNRNPC	0	0.178194	0.462	0.464	0
MRPL18	0	0.257737	0.169	0.167	0
MRPL43	0	0.243314	0.221	0.219	0
MTLN	0	0.206035	0.168	0.17	0
NHP2	0	0.216308	0.256	0.258	0
OGDH	0	0.223695	0.158	0.16	0
SNRPG	0	0.195892	0.385	0.387	0
THOC7	0	0.196773	0.175	0.177	0
TMCO1	0	0.204864	0.2	0.202	0
TMEM230	0	0.216782	0.286	0.284	0
TPRKB	0	0.232084	0.122	0.124	0
VDAC3	0	0.161258	0.226	0.228	0
ZMYM2	0	0.187998	0.196	0.198	0
ZNF428	0	0.202115	0.211	0.209	0
ANAPC5	0	0.186342	0.245	0.244	0
B2M	0	0.2782	0.999	0.998	0
CCDC85B	0	0.172187	0.361	0.36	0
CHMP3	0	0.258298	0.182	0.181	0
EIF3I	0	0.231311	0.271	0.27	0
GPS2	0	0.192115	0.244	0.243	0
H2AZ1	0	0.183817	0.491	0.49	0
HERC1	0	0.191094	0.231	0.232	0
ITGA4	0	0.328229	0.408	0.409	0
LUC7L3	0	0.203072	0.343	0.342	0
MED28	0	0.258706	0.176	0.175	0
MMADHC	0	0.21829	0.211	0.21	0
MYG1	0	0.238573	0.12	0.121	0
MYL12B	0	0.131914	0.668	0.667	0
POP5	0	0.233774	0.137	0.138	0
PPP6R3	0	0.219232	0.206	0.205	0
RAP1A	0	0.193793	0.405	0.406	0
RPN2	0	0.162744	0.277	0.278	0
SAP18	0	0.178547	0.473	0.474	0
SNRNP70	0	0.207536	0.205	0.204	0
SRSF2	0	0.203465	0.316	0.315	0
STRAP	0	0.190491	0.229	0.228	0
TAF15	0	0.229249	0.231	0.23	0
TTC1	0	0.235161	0.186	0.185	0
TTC17	0	0.222057	0.246	0.245	0
TXNL1	0	0.209743	0.222	0.221	0
UFD1	0	0.217637	0.169	0.168	0
WASHC3	0	0.200961	0.157	0.158	0
WNK1	0	0.192666	0.243	0.242	0
URM1	0	0.230148	0.172	0.171	0
SUMO1	0	0.209881	0.344	0.343	0
ACTG1	0	0.185624	0.867	0.867	0
CCNDBP1	0	0.194072	0.257	0.257	0
CCNL1	0	0.183176	0.256	0.256	0
EIF1AX	0	0.234605	0.237	0.237	0
FDX1	0	0.2551	0.139	0.139	0
IAH1	0	0.217382	0.179	0.179	0
LONP2	0	0.215562	0.192	0.192	0
MRPL24	0	0.2477	0.121	0.121	0
MTIF3	0	0.246666	0.174	0.174	0
PFKL	0	0.205859	0.146	0.146	0
PNRC2	0	0.175186	0.261	0.261	0
PUM2	0	0.218977	0.235	0.235	0
SRP14	0	0.136917	0.709	0.709	0
SRSF4	0	0.176839	0.277	0.277	0
TMED2	0	0.183015	0.271	0.271	0
TXNRD1	0	0.282168	0.133	0.133	0
U2SURP	0	0.212798	0.228	0.228	0
YIPF4	0	0.24971	0.158	0.158	0
ATXN7L1	4.88302277652213e-312	0.47867	0.141	0.118	9.39054110152971e-308
ITGB2-AS1	1.29868627405249e-311	0.247977	0.148	0.145	2.49750357363035e-307
AKAP7	1.29919195764014e-311	0.568951	0.103	0.082	2.49847605373775e-307
HPRT1	1.86706343237904e-311	0.267815	0.138	0.133	3.59054968680814e-307
SUPT20H	3.96023402375703e-311	0.448742	0.134	0.113	7.61592605108714e-307
PFDN1	4.09899190436895e-311	0.268504	0.125	0.123	7.88277133129193e-307
WDR82	1.07558902597374e-310	0.363547	0.156	0.14	2.0684652558501e-306
PFDN4	1.2919820583473e-310	0.33278	0.114	0.109	2.48461069640769e-306
SDHAF2	2.38048102842814e-310	0.212617	0.196	0.193	4.57790306577016e-306
UPF2	2.60949884733226e-310	0.130607	0.154	0.163	5.01832723330468e-306
RNF216P1	2.63123665517391e-310	0.466085	0.124	0.105	5.06013121156494e-306
SF3A1	2.78704214959748e-310	0.311385	0.193	0.175	5.35976075789091e-306
RNF167	4.79107210099179e-310	0.257086	0.264	0.247	9.21371075741732e-306
NUTM2A-AS1	8.47186651028556e-310	0.17529	0.164	0.169	1.62922464859302e-305
NOP56	1.64363774808356e-309	0.422948	0.121	0.107	3.16087975333949e-305
GPBP1L1	1.94102732778776e-309	0.208028	0.161	0.161	3.73278965406864e-305
DNAJB14	2.86053909440873e-309	0.28245	0.202	0.19	5.50110273245743e-305
FAM133B	3.39621250121648e-309	0.192626	0.155	0.158	6.53125626108941e-305
GSDMD	3.86494492018142e-309	0.156891	0.158	0.163	7.43267557600089e-305
PSMD12	4.93710147432186e-309	0.239538	0.124	0.123	9.49453984526836e-305
DHX36	6.32346799639656e-309	0.154198	0.195	0.2	1.21606613038702e-304
NSMCE2	1.23074173399905e-308	0.149908	0.16	0.169	2.36683942865357e-304
CPSF6	1.97580123022085e-308	0.30921	0.152	0.142	3.79966334583771e-304
ZNF430	2.94536679905687e-308	0.520788	0.133	0.106	5.66423489126626e-304
PSMD6	2.99950311218716e-308	0.164802	0.155	0.159	5.76834443504712e-304
NT5DC1	5.82264299612286e-308	0.482879	0.142	0.115	1.11975247458439e-303
COG5	1.49727289654747e-307	0.239494	0.186	0.183	2.87940550735043e-303
DENR	2.10367086966376e-307	0.22331	0.173	0.17	4.04556944945037e-303
PITHD1	6.89763362033284e-307	0.386024	0.148	0.129	1.32648392152621e-302
MPC2	1.70168283107781e-306	0.107923	0.181	0.19	3.27250625244574e-302
STX17	2.76771162862487e-306	0.57707	0.112	0.086	5.32258623300848e-302
PABPC4	9.41952468691725e-306	0.166897	0.119	0.123	1.81146879254106e-301
CPNE1	2.11182285278727e-305	0.149569	0.166	0.173	4.0612465281952e-301
XRN1	2.97451902812485e-305	0.235307	0.239	0.229	5.7202975429869e-301
SNHG3	3.31205090233666e-305	0.638441	0.1	0.074	6.36940509028362e-301
NUDT5	5.48495375350504e-305	0.286474	0.152	0.144	1.05481145633655e-300
OGA	8.59304815314252e-305	0.2473	0.236	0.227	1.65252909033084e-300
SLC3A2	9.76416622545734e-305	0.18092	0.172	0.173	1.8777468068177e-300
MAPK1IP1L	1.62286152145088e-304	0.166222	0.174	0.177	3.12092499190219e-300
UPF3A	1.63095689477371e-304	0.270656	0.171	0.163	3.13649320433932e-300
TMX2	1.90571157259715e-304	0.237668	0.104	0.105	3.66487392526157e-300
CCDC57	5.53287745987462e-304	0.295455	0.134	0.128	1.06402766430849e-299
POLR2J	1.33353799229166e-303	0.165869	0.142	0.147	2.5645269129761e-299
ARFGEF1	1.65449382710711e-303	0.182624	0.196	0.198	3.18175707890968e-299
TBL1XR1	3.11126520702334e-303	0.147959	0.162	0.17	5.98327411962659e-299
EIF4E	4.89632677346692e-303	0.235645	0.16	0.158	9.41612601805424e-299
USE1	5.13949376304236e-303	0.346903	0.106	0.1	9.88376045570677e-299
SHFL	7.30533264498146e-303	0.352114	0.199	0.176	1.40488852095638e-298
SERINC3	2.48306464722094e-302	0.188899	0.174	0.173	4.77518162307059e-298
MALSU1	2.55225831074941e-302	0.308233	0.115	0.11	4.90824795740218e-298
GRPEL1	3.31342653552302e-302	0.319114	0.118	0.112	6.37205057046432e-298
CNOT4	7.17272268198983e-302	0.115737	0.17	0.181	1.37938629897346e-297
MRPL22	1.35900031160726e-301	0.166703	0.107	0.113	2.61349349925192e-297
LARS1	2.44183874802666e-301	0.181032	0.146	0.148	4.69590009633006e-297
THOC2	3.72689129099749e-301	0.196406	0.177	0.177	7.16718464171728e-297
C15orf40	3.92415494215365e-301	0.451506	0.115	0.099	7.54654236925568e-297
MORF4L2	3.96903975296912e-301	0.221366	0.124	0.125	7.63286034893492e-297
THAP11	4.96831521143518e-301	0.451548	0.123	0.103	9.55456698311099e-297
UFL1	2.74436026009427e-300	0.316366	0.15	0.14	5.27767921618729e-296
HSPA9	3.39074462791261e-300	0.18543	0.195	0.194	6.52074099393874e-296
CBFA2T2	3.53562162638009e-300	0.485734	0.134	0.111	6.79935394969156e-296
GMPR2	1.24950194424422e-299	0.167708	0.107	0.112	2.40291718897606e-295
TBCC	1.30818318286491e-299	0.425976	0.13	0.113	2.51576707896751e-295
KRCC1	1.54363319704878e-299	0.122631	0.151	0.16	2.9685610012445e-295
LYRM2	1.58667208939685e-299	0.270805	0.126	0.123	3.05132909511908e-295
SDF2	2.11585171801385e-299	0.130812	0.125	0.134	4.06899443891244e-295
YDJC	2.56017605840895e-299	0.392311	0.123	0.109	4.92347457792626e-295
MARCHF7	4.23305603902608e-299	0.193267	0.163	0.165	8.14059006865106e-295
TRA2A	5.50845446795406e-299	0.16514	0.209	0.213	1.05933087873225e-294
KLHL20	1.10473188030019e-298	0.503089	0.127	0.103	2.1245098790053e-294
BTG2	1.91659411845818e-298	0.201497	0.241	0.239	3.68580214920693e-294
MAN2A1	8.56724762354522e-298	0.162578	0.115	0.123	1.64756739048398e-293
ACBD6	1.56238148419927e-297	0.188662	0.142	0.145	3.00461583226361e-293
SSRP1	1.68920125322942e-297	0.364727	0.128	0.115	3.2485029300855e-293
ANAPC15	3.63168376193329e-297	0.106051	0.124	0.134	6.98409104257392e-293
ELOF1	9.6580402717835e-297	0.113457	0.104	0.113	1.85733772466668e-292
NRBP1	9.75018775036803e-297	0.119374	0.165	0.173	1.87505860627328e-292
PDHB	1.03077951705387e-296	0.181681	0.127	0.13	1.9822920892463e-292
PPP4R2	1.11423200439948e-296	0.200851	0.163	0.162	2.14277956766064e-292
TSR2	1.19868924923647e-296	0.370495	0.143	0.127	2.30519929520665e-292
RNF111	1.31946633423911e-296	0.13352	0.135	0.146	2.53746570737523e-292
UBE2J2	1.97856470279498e-296	0.141006	0.126	0.132	3.80497777994503e-292
TRAPPC4	2.52496389413625e-296	0.366095	0.125	0.114	4.85575806481342e-292
ZNF766	3.58479841166137e-296	0.601519	0.109	0.081	6.89392582546598e-292
NUP160	4.57233652301376e-296	0.520328	0.117	0.094	8.79306036740776e-292
PPP1R21	7.70052479613862e-296	0.230592	0.14	0.14	1.48088792354542e-291
ATXN3	2.04017667163499e-295	0.104299	0.103	0.114	3.92346375722125e-291
PMF1	2.04311962644921e-295	0.175559	0.11	0.116	3.92912335362447e-291
RANGRF	3.33260460406861e-295	0.428592	0.125	0.108	6.40893191408435e-291
STAU1	3.78517130374675e-295	0.183359	0.156	0.159	7.27926293423538e-291
ABCE1	5.08036250603303e-295	0.406591	0.128	0.112	9.77004513535212e-291
ZNF524	1.07384356209326e-294	0.162773	0.132	0.137	2.06510855426156e-290
STX16	2.45754682763593e-294	0.371161	0.134	0.121	4.72610830422665e-290
TMUB1	4.64489760632973e-294	0.300253	0.152	0.141	8.93260258673271e-290
PSMD11	9.6036950197974e-294	0.153769	0.139	0.144	1.84688658925724e-289
SMIM15	1.40087151285875e-293	0.211395	0.105	0.108	2.69401600637867e-289
CCDC28A	1.685212394835e-293	0.210134	0.106	0.108	3.24083195650719e-289
ZC3H6	2.2020147142951e-293	0.559526	0.106	0.084	4.23469449706091e-289
PCID2	4.22279299183781e-293	0.512647	0.123	0.099	8.12085320260329e-289
PRKRA	6.65083130190166e-293	0.403902	0.105	0.093	1.27902136766871e-288
EIF2S1	1.55539308846405e-292	0.272667	0.129	0.124	2.99117644842522e-288
RABGGTB	2.16417305042543e-292	0.281391	0.104	0.102	4.16192119327314e-288
WBP11	5.25655005589047e-292	0.321294	0.142	0.13	1.0108871412483e-287
B3GAT3	5.93412673893816e-292	0.167026	0.129	0.133	1.1411919131652e-287
PPIE	7.85111372106678e-292	0.216581	0.124	0.126	1.50984767969835e-287
ZNF644	8.20281326329029e-292	0.170282	0.183	0.186	1.57748301866336e-287
ATF1	8.73513399767749e-292	0.411951	0.123	0.107	1.67985361909336e-287
EBAG9	1.08665203326197e-291	0.390764	0.103	0.093	2.0897405251661e-287
GNB5	1.1277749879853e-291	0.625817	0.11	0.075	2.16882407939453e-287
C19orf25	3.01089537869334e-291	0.308802	0.138	0.131	5.79025290276516e-287
ALG5	9.35289159946991e-291	0.12636	0.103	0.111	1.79865458349406e-286
SLC39A10	1.26050780563985e-290	0.400507	0.129	0.116	2.424082561026e-286
HDAC3	1.48313602167055e-290	0.139002	0.107	0.115	2.85221888327464e-286
MGAT5	1.05579020526942e-289	0.475802	0.164	0.127	2.03039014375362e-285
DOCK11	2.09986984942755e-289	0.103223	0.184	0.196	4.03825970743412e-285
MTR	2.81600040360494e-289	0.522262	0.12	0.096	5.41545037617266e-285
RWDD3	6.10413978493795e-289	0.378831	0.108	0.099	1.17388712204142e-284
CLSTN1	7.01784247313681e-289	0.522506	0.122	0.097	1.34960128600894e-284
ATG12	7.25668271813025e-289	0.201922	0.143	0.145	1.39553265352363e-284
CHTOP	8.21163531304226e-289	0.26589	0.12	0.117	1.57917958705116e-284
FAM177A1	9.18207329920302e-289	0.258868	0.152	0.146	1.76580451616973e-284
YME1L1	1.30695822478435e-288	0.220462	0.188	0.183	2.51341136208279e-284
VPS13D	2.07798455911907e-288	0.283461	0.141	0.135	3.99617210564189e-284
USP1	2.36085395532623e-288	0.350273	0.134	0.122	4.54015824148788e-284
CORO7	4.31593402609443e-288	0.295768	0.183	0.168	8.2999727255822e-284
UBQLN1	4.42658046548822e-288	0.265207	0.151	0.144	8.5127568931804e-284
PSMC6	5.28953170451399e-288	0.248293	0.146	0.142	1.01722984209509e-283
MAN1A2	9.90649981541206e-288	0.300686	0.171	0.16	1.90511897950189e-283
BCCIP	1.18891240377965e-287	0.166856	0.132	0.136	2.28639744370864e-283
SLBP	2.03951606987139e-287	0.277241	0.145	0.138	3.92219335396966e-283
COPS3	2.25510557088305e-287	0.162318	0.138	0.142	4.33679352336519e-283
CNOT8	4.37629535625902e-287	0.277858	0.145	0.137	8.41605359962172e-283
NCOA7	5.95333318854652e-287	0.409301	0.161	0.137	1.14488550548938e-282
DNPEP	6.12445415968172e-287	0.145352	0.109	0.116	1.17779377944839e-282
TIPRL	7.28325061381803e-287	0.197058	0.124	0.127	1.40064192554335e-282
SH3BP5	1.59891768792115e-286	0.357904	0.22	0.188	3.07487860564116e-282
MRPS14	1.73929114740037e-286	0.180352	0.112	0.116	3.34483080556565e-282
DIP2B	2.70122556610752e-286	0.292943	0.137	0.132	5.19472688618136e-282
KDM4C	3.68591800126479e-286	0.185178	0.219	0.219	7.08838890823232e-282
SMAD2	4.11013789417222e-286	0.136579	0.152	0.158	7.90420618428259e-282
TRNT1	4.54968696023735e-286	0.436533	0.114	0.099	8.74950299323245e-282
PRELID3B	1.218046362481e-285	0.426429	0.122	0.104	2.3424249596872e-281
LMF2	1.66495686189154e-285	0.465678	0.115	0.096	3.20187854110362e-281
DHX9	2.22147556396277e-285	0.190662	0.151	0.152	4.27211965705681e-281
CWF19L2	3.56184885835228e-285	0.495912	0.122	0.101	6.84979153949728e-281
NUP210	5.71744924396838e-285	0.319732	0.181	0.165	1.09952266410756e-280
TXNDC9	6.35934973632275e-285	0.335541	0.127	0.118	1.22296654779223e-280
IST1	7.21514474241162e-285	0.109669	0.168	0.177	1.38754448541318e-280
PRPSAP2	1.46922906786645e-284	0.47246	0.108	0.091	2.82547442041398e-280
CTDSP2	1.99714791560852e-284	0.176218	0.114	0.118	3.84071515650674e-280
POGZ	2.14871728716239e-284	0.259345	0.137	0.134	4.13219821494199e-280
ZNFX1	6.17740457746311e-284	0.412072	0.14	0.12	1.18797667429193e-279
TGS1	1.0646534893996e-283	0.396434	0.135	0.118	2.04743512546437e-279
RNMT	1.07515032202163e-283	0.281774	0.159	0.151	2.06762158427979e-279
TFB1M	1.21551055333876e-283	0.541971	0.102	0.082	2.33754834512577e-279
WBP2	2.20135825631887e-283	0.233203	0.194	0.183	4.23343206272683e-279
MAP7D1	9.00594195210574e-283	0.252131	0.147	0.142	1.73193269680946e-278
SMG6	1.05818787020425e-282	0.485431	0.134	0.111	2.0350010931898e-278
LPXN	1.34053296859377e-282	0.271736	0.195	0.183	2.57797895190267e-278
DUSP11	1.98291089243064e-282	0.459128	0.122	0.102	3.81333593723336e-278
PPM1M	2.85625233184625e-282	0.128347	0.125	0.133	5.49285885937353e-278
CD320	5.51166588906663e-282	0.536321	0.139	0.102	1.0599484671264e-277
COPS2	8.03880301610471e-282	0.298623	0.134	0.126	1.5459422080271e-277
NOB1	1.01332528845591e-281	0.415232	0.122	0.105	1.94872586222956e-277
GMPS	1.07765737434662e-281	0.43121	0.121	0.104	2.07244289660598e-277
TFAM	1.22848224233416e-281	0.191335	0.124	0.126	2.36249420023282e-277
SCAMP3	1.74267673202296e-281	0.338263	0.136	0.123	3.35134162335336e-277
SRPK1	2.03531827419131e-281	0.485804	0.137	0.11	3.9141205730973e-277
COMMD2	3.2208020827268e-281	0.125556	0.121	0.129	6.19392448529191e-277
FRG1	5.82539920216499e-281	0.141523	0.109	0.117	1.12028252056835e-276
PDCD4	1.00556004143084e-280	0.239602	0.289	0.271	1.93379251567565e-276
TRMT10C	1.00750724996145e-280	0.334051	0.122	0.113	1.93753719240086e-276
COA1	1.14569398333341e-280	0.170929	0.167	0.171	2.20328409934848e-276
ENOPH1	1.19930328317444e-280	0.479493	0.114	0.094	2.30638014387276e-276
EPRS1	1.46284493142614e-280	0.200166	0.156	0.156	2.81319708762561e-276
LZIC	2.14437774829963e-280	0.260333	0.109	0.107	4.12385284775502e-276
ZNF277	2.28326219110114e-280	0.327174	0.123	0.114	4.3909415197066e-276
HBS1L	2.63571439965197e-280	0.442902	0.114	0.097	5.0687423619707e-276
RFC1	3.02774297484768e-280	0.300883	0.156	0.145	5.82265251492956e-276
LARP1	3.60154241852332e-280	0.121658	0.103	0.111	6.92612622506219e-276
MRPS31	4.69087974113645e-280	0.465844	0.11	0.093	9.02103083017951e-276
NLRP1	4.98150071057404e-280	0.145786	0.224	0.228	9.57992401650493e-276
RHBDD2	5.42174717084068e-280	0.450016	0.108	0.091	1.04265619842437e-275
SUCLA2	1.00736157925427e-279	0.297644	0.104	0.101	1.93725705306388e-275
ANKRD36	1.04686410319045e-279	0.561131	0.125	0.095	2.01322435684555e-275
SMARCA5	1.07067373500652e-279	0.104441	0.157	0.166	2.05901265979103e-275
ZC3H13	1.07839161560663e-279	0.113798	0.143	0.152	2.07385491597312e-275
DRG1	1.42066290358102e-279	0.160872	0.112	0.118	2.73207682987666e-275
CREB1	2.91885814769197e-279	0.125661	0.175	0.183	5.61325610382643e-275
RAP1GDS1	3.0681974311322e-279	0.202126	0.189	0.188	5.90045047981034e-275
SMIM19	3.70575636376709e-279	0.110108	0.118	0.127	7.1265400631605e-275
RPIA	4.92086979825619e-279	0.329695	0.12	0.112	9.46332470902647e-275
PTPRC	9.3460671533292e-279	0.105522	0.824	0.801	1.79734217425674e-274
CCNC	1.08118294627327e-278	0.372806	0.126	0.114	2.07922292397812e-274
TAFAZZIN	5.4789560877287e-278	0.386352	0.125	0.11	1.05365804523111e-273
RARS2	7.57641721492424e-278	0.424558	0.12	0.105	1.45702079460208e-273
SRM	8.47224113611825e-278	0.160288	0.157	0.159	1.6292966928869e-273
NCK1	1.00499382964254e-277	0.211099	0.17	0.169	1.93270363378556e-273
TCERG1	3.42462402270069e-277	0.181853	0.122	0.126	6.5858944580557e-273
ARL14EP	1.94177245420216e-276	0.364416	0.142	0.126	3.73422260667618e-272
PNN	1.94579890034589e-276	0.15419	0.253	0.253	3.74196586525518e-272
ARID2	3.31489202557111e-276	0.304775	0.154	0.145	6.37486885437581e-272
ZNF33A	4.57516375282127e-276	0.31394	0.137	0.129	8.79849741305059e-272
IMMT	6.13720717009719e-276	0.170796	0.123	0.127	1.18024631088139e-271
ASXL2	7.4508753038685e-276	0.28398	0.132	0.127	1.43287782968695e-271
PAIP1	8.58908215904403e-276	0.213026	0.102	0.104	1.65176639000576e-271
REEP3	2.21085065200983e-275	0.322216	0.103	0.099	4.2516868888801e-271
CUL5	5.43196388180063e-275	0.105607	0.142	0.153	1.04462097410908e-270
NMT1	6.65160480709385e-275	0.285726	0.114	0.111	1.27917012045222e-270
SNAPC5	7.23132348594851e-275	0.423304	0.108	0.095	1.39065581958276e-270
PUM3	7.85825392001726e-275	0.40755	0.11	0.097	1.51122081135852e-270
CDC123	9.39162339839702e-275	0.110498	0.15	0.159	1.80610309574573e-270
ITFG2	2.04620697203663e-274	0.373156	0.148	0.131	3.93506062792365e-270
COPB1	4.58311452031608e-274	0.170715	0.163	0.167	8.81378753401985e-270
AHSA1	4.97595892620378e-274	0.228847	0.114	0.113	9.56926661098249e-270
SDHA	8.88452303126466e-274	0.268912	0.183	0.17	1.70858262414251e-269
RBBP6	1.10310639715381e-273	0.259201	0.201	0.187	2.12138391236649e-269
MAZ	1.14048203879164e-273	0.254224	0.185	0.175	2.19326100880021e-269
ING4	1.57613177762942e-273	0.282663	0.133	0.126	3.03105902155913e-269
SEPHS2	2.29444635007295e-273	0.260928	0.137	0.131	4.41244977582529e-269
ESF1	6.19151031720102e-273	0.41651	0.111	0.098	1.19068934910093e-268
CEBPZ	1.03256749612878e-272	0.294723	0.142	0.133	1.98573055180526e-268
PITPNB	2.83077295938518e-272	0.294398	0.145	0.136	5.44385947819364e-268
NUDCD3	3.68071349434909e-272	0.520615	0.109	0.087	7.07838012098274e-268
CHORDC1	7.32411405598774e-272	0.416683	0.123	0.106	1.408500374107e-267
GATAD2B	1.05182576466949e-271	0.239029	0.177	0.173	2.0227661280359e-267
STARD3	1.0747539618866e-271	0.263687	0.121	0.118	2.06685934410411e-267
MDN1	1.20744189801599e-271	0.548151	0.1	0.08	2.32203151407454e-267
CCNH	1.39826113076735e-271	0.144246	0.221	0.224	2.68899598057869e-267
INO80E	2.52986550869248e-271	0.246701	0.118	0.117	4.86518435976652e-267
C1orf52	2.75521189010606e-271	0.238347	0.122	0.121	5.29854798586296e-267
TM2D3	4.55035943160728e-271	0.187624	0.112	0.115	8.75079622292395e-267
CTCF	5.23873177514091e-271	0.27053	0.156	0.148	1.00746050767735e-266
MICU2	6.38100258098422e-271	0.163685	0.196	0.199	1.22713060634908e-266
PEX16	1.00629977172518e-270	0.272513	0.125	0.121	1.9352150910047e-266
FIP1L1	1.03598343134937e-270	0.275048	0.169	0.16	1.99229973682797e-266
RBM27	1.31523184577492e-270	0.205541	0.153	0.152	2.52932236260976e-266
SAR1B	1.33380541603308e-270	0.131983	0.098	0.106	2.56504119557322e-266
C1orf35	2.05573152037256e-270	0.176614	0.1	0.104	3.95337728682846e-266
FKBP11	2.82005609965914e-270	0.389168	0.185	0.14	5.42324988525448e-266
NDUFAF4	3.2744831076434e-270	0.329256	0.113	0.105	6.29715846430902e-266
GOPC	3.38881939470406e-270	0.217608	0.133	0.133	6.51703857795537e-266
PPM1B	3.44756814561108e-270	0.251443	0.168	0.162	6.63001830082467e-266
SMG1	4.93616125451443e-270	0.137042	0.171	0.178	9.4927317085567e-266
AP1G2	5.0963463593032e-270	0.418304	0.134	0.115	9.80078368357597e-266
METTL16	9.12827382987957e-270	0.473303	0.132	0.108	1.75545834022414e-265
STK24	1.2531462610934e-269	0.293033	0.168	0.155	2.40992557470873e-265
TNIP1	1.57369938760479e-269	0.186659	0.192	0.19	3.02638129230277e-265
RRP1B	2.91431818898695e-269	0.472391	0.136	0.109	5.6045253092408e-265
SLC2A3	3.02905115805556e-269	0.343263	0.239	0.198	5.82516828205665e-265
DLG1	8.55414941109896e-269	0.316531	0.152	0.142	1.64504847324844e-264
TMEM248	2.98599361427515e-268	0.220276	0.161	0.156	5.74236431961253e-264
MTG1	8.17926152396285e-268	0.190712	0.144	0.146	1.57295378367329e-263
TMEM87A	8.60242613361473e-268	0.253613	0.159	0.154	1.65433256975545e-263
CHCHD7	1.53849002560598e-267	0.242684	0.137	0.132	2.95867016824287e-263
CENPC	2.35163064015366e-267	0.376153	0.171	0.148	4.52242088407951e-263
IDI1	3.43953487323487e-267	0.231736	0.168	0.166	6.61456951471797e-263
ACTR6	6.97432311432093e-267	0.545766	0.11	0.086	1.34123207811506e-262
ATG5	7.18294745687257e-267	0.212913	0.156	0.154	1.38135262543116e-262
ARL6IP6	2.00339638610098e-266	0.378934	0.133	0.119	3.85273159011079e-262
GIMAP6	4.7265334033564e-266	0.417348	0.156	0.131	9.0895963879947e-262
BECN1	4.90135329879748e-266	0.131271	0.136	0.142	9.42579252891744e-262
BCL7B	5.40290755472842e-266	0.260039	0.128	0.124	1.03903315184982e-261
CCAR1	6.6606241925365e-266	0.166973	0.152	0.155	1.28090463846669e-261
SCAPER	7.06661454098171e-266	0.319534	0.16	0.148	1.35898064237619e-261
COX20	7.62852044192574e-266	0.17399	0.129	0.133	1.46704076618674e-261
LYPLA2	1.17955750135673e-265	0.18295	0.143	0.144	2.26840703085913e-261
AATF	1.2137343396874e-265	0.126085	0.164	0.171	2.33413250865284e-261
ARL16	2.49626755483646e-265	0.272576	0.107	0.105	4.800572134706e-261
MOB4	3.69008348226493e-265	0.220948	0.152	0.149	7.09639954474369e-261
MRPL42	7.2054606015007e-265	0.440151	0.101	0.088	1.3856821282746e-260
RAB5A	9.97047017650949e-265	0.183521	0.111	0.115	1.91742111964454e-260
LENG1	3.11224625040322e-264	0.396729	0.103	0.093	5.98516076415043e-260
HARS1	6.48817928498584e-264	0.422209	0.11	0.095	1.24774175829563e-259
CLIP1	1.14397232224013e-263	0.103698	0.119	0.129	2.1999731729e-259
ZNF91	3.22895138004638e-263	0.527833	0.118	0.092	6.20959639896719e-259
ERCC6L2	3.60056998075566e-263	0.509482	0.102	0.083	6.92425612999121e-259
PHAX	4.84106018328728e-263	0.337013	0.126	0.115	9.30984283847976e-259
GMDS	7.22596584615302e-263	0.173013	0.143	0.148	1.38962549187369e-258
TSPYL1	1.20615015126828e-262	0.408059	0.12	0.105	2.31954735590403e-258
VPS8	2.01815585500906e-262	0.127279	0.117	0.125	3.88111552476793e-258
CUL1	3.28003016165799e-262	0.258882	0.137	0.131	6.30782600388448e-258
MZT1	3.41305279406316e-262	0.404463	0.103	0.092	6.56364182826286e-258
SAFB2	3.92531784847075e-262	0.232537	0.138	0.135	7.54877875439411e-258
SSBP2	1.72975023297746e-261	0.340318	0.172	0.151	3.32648267303896e-257
SPG7	2.71194780106374e-261	0.275685	0.138	0.131	5.21534681622567e-257
GFUS	9.17785046306869e-261	0.222435	0.122	0.121	1.76499242255274e-256
FAM104A	9.97711375354561e-261	0.477642	0.111	0.092	1.91869874594436e-256
CAND1	1.13782666562718e-260	0.397746	0.137	0.12	2.18815446066762e-256
MED30	1.28379484424535e-260	0.155883	0.11	0.116	2.46886586496823e-256
EMG1	1.3388244026351e-260	0.29634	0.1	0.096	2.57469320870755e-256
ASCC3	1.47821774143566e-260	0.101022	0.144	0.155	2.84276053855491e-256
COPS8	1.52796845901955e-260	0.375214	0.116	0.104	2.93843614354049e-256
BRWD1	1.82229331003317e-260	0.173965	0.165	0.167	3.50445226452479e-256
ZFAND2B	1.89974127059066e-260	0.248203	0.139	0.135	3.65339243747289e-256
HTATIP2	2.32695534621622e-260	0.12712	0.122	0.129	4.47496782630841e-256
MFSD14CP	3.30581886586391e-260	0.161623	0.097	0.103	6.35742026094288e-256
MECP2	4.13425797497451e-260	0.329414	0.181	0.163	7.95059151167348e-256
REPS1	1.341344457088e-259	0.369253	0.104	0.095	2.57953952542593e-255
ELAVL1	2.31669727902795e-259	0.130423	0.12	0.127	4.45524053729866e-255
GOLGA4	2.636594147195e-259	0.14128	0.225	0.228	5.0704342044707e-255
SEC23A	3.15186543000799e-259	0.470621	0.108	0.091	6.06135240844837e-255
LRCH4	4.74789735240063e-259	0.171474	0.096	0.1	9.13068139840165e-255
THUMPD1	5.69179331598785e-259	0.412786	0.131	0.112	1.09458877259762e-254
USP33	2.79645493586406e-258	0.113844	0.15	0.159	5.37786248716018e-254
RRAGA	3.53532853521069e-258	0.242253	0.125	0.121	6.79879030606368e-254
ASCC2	4.79177658759947e-258	0.215623	0.12	0.12	9.21506555561254e-254
FUBP1	1.05533912676813e-257	0.228658	0.149	0.146	2.02952267468778e-253
SERGEF	1.25578247355899e-257	0.472577	0.103	0.086	2.4149952749013e-253
MITD1	1.26823018782336e-257	0.420895	0.112	0.097	2.43893347420311e-253
TOX4	1.3127358821843e-257	0.124373	0.158	0.164	2.52452237502862e-253
DERL2	1.67720408421658e-257	0.114024	0.116	0.125	3.22543117435691e-253
ANXA6	1.73345721153079e-257	0.236565	0.399	0.347	3.33361156349486e-253
CARD11	2.21695051880872e-257	0.349595	0.236	0.189	4.26341754272106e-253
BDP1	2.68211956449042e-257	0.173979	0.166	0.168	5.15798413447154e-253
INTS11	2.97684202789415e-257	0.214952	0.14	0.138	5.72476490384324e-253
SLA	5.91278211742871e-257	0.158043	0.176	0.179	1.13708712900271e-252
ATXN2L	8.27426493138768e-257	0.191329	0.131	0.132	1.59122388895517e-252
KATNBL1	6.1138778951263e-256	0.160053	0.108	0.113	1.17575985801174e-251
TP53TG1	6.33807073258988e-256	0.452471	0.113	0.096	1.21887438258436e-251
THADA	1.03874992256723e-255	0.272306	0.133	0.129	1.99761997608905e-251
OGT	1.87058664849649e-255	0.242091	0.175	0.169	3.5973251837236e-251
NOL11	1.94906199698073e-255	0.506767	0.106	0.085	3.74824112639364e-251
B4GALT3	2.04112597809927e-255	0.378427	0.104	0.094	3.92528936848271e-251
ZNF24	2.06377929774087e-255	0.189879	0.158	0.157	3.96885396748546e-251
UBE3C	2.64706528430225e-255	0.100292	0.108	0.118	5.09057124824165e-251
API5	3.15185762207806e-255	0.261445	0.146	0.139	6.06133739301831e-251
GARS1	6.25120165974362e-255	0.244554	0.107	0.105	1.20216859118529e-250
MBD5	2.68619589556023e-254	0.138587	0.204	0.21	5.16582332675187e-250
TMEM170A	3.0266023703951e-254	0.335668	0.114	0.105	5.82045901850682e-250
PDXDC1	4.12938338341451e-254	0.267281	0.131	0.127	7.94121718464445e-250
UTP18	4.81470337028997e-254	0.280076	0.109	0.105	9.25915605140463e-250
CCNL2	4.84142110390807e-254	0.273886	0.12	0.115	9.31053692492561e-250
FBXO21	1.1396189835895e-253	0.488937	0.108	0.089	2.19160126734097e-249
FARSA	1.36252604605833e-253	0.147353	0.104	0.109	2.62027383917478e-249
SRP54	2.06857951067743e-253	0.128872	0.142	0.149	3.97808525698376e-249
SURF2	4.9887288936358e-253	0.264885	0.108	0.106	9.59382453535101e-249
UBR5	5.31849878379809e-253	0.167886	0.134	0.138	1.02280050111221e-248
HBP1	1.17776919765076e-252	0.225148	0.149	0.145	2.26496794400218e-248
USP48	1.43861046835983e-252	0.126948	0.142	0.148	2.76659179170279e-248
FBXL20	5.00464356516513e-252	0.144357	0.123	0.131	9.62443004016906e-248
PPAN	5.50214513370315e-252	0.435348	0.11	0.094	1.05811753066245e-247
NKAP	1.1455126050192e-251	0.1263	0.114	0.121	2.20293529071241e-247
SAFB	1.22721948787672e-251	0.131859	0.153	0.158	2.36006579713572e-247
FTO	1.34747923450162e-251	0.361008	0.125	0.114	2.59133731587006e-247
TES	1.68853128948939e-251	0.122786	0.196	0.202	3.24721452281704e-247
ERAP1	2.43515814479194e-251	0.429724	0.119	0.101	4.68305262824938e-247
CAPN7	4.26998366581365e-251	0.316453	0.138	0.128	8.21160558772623e-247
PLIN2	6.09734014217653e-251	0.291199	0.119	0.113	1.17257948274197e-246
WDR43	1.00840606370853e-250	0.415576	0.103	0.09	1.93926570111787e-246
SHLD2	1.0360799556038e-250	0.376744	0.105	0.096	1.99248536262166e-246
MRPS10	1.13919301392411e-250	0.22343	0.1	0.101	2.19078208507745e-246
UBE2G2	1.26471221585584e-250	0.197271	0.121	0.122	2.43216806231236e-246
SETD5	1.46124941625331e-250	0.183662	0.171	0.172	2.81012875239675e-246
SMARCC2	1.88576861986387e-250	0.151486	0.155	0.159	3.6265216328602e-246
PCF11	2.45219355376386e-250	0.134869	0.101	0.108	4.71581342324329e-246
RO60	4.44867767254996e-250	0.201438	0.148	0.147	8.55525203208082e-246
ABHD18	5.71547671196659e-250	0.438915	0.107	0.094	1.0991433264783e-245
KIAA0319L	6.72463291371283e-250	0.134718	0.123	0.13	1.29321415563612e-245
LNPEP	1.07767358084443e-249	0.148867	0.238	0.24	2.07247406332193e-245
RPP38	1.60397858530215e-249	0.40891	0.1	0.089	3.08461121739456e-245
XPO4	2.15233544561692e-249	0.433532	0.124	0.106	4.13915629546591e-245
IBTK	4.75349326873402e-249	0.204216	0.103	0.105	9.14144290510239e-245
HECA	6.52145439199666e-249	0.367811	0.13	0.117	1.25414089412488e-244
RNF10	1.30478342275743e-248	0.213846	0.159	0.155	2.50922900030481e-244
SP140L	2.6661214158993e-248	0.354023	0.161	0.14	5.12721809491595e-244
RALGAPA1	2.98776980145624e-248	0.40197	0.139	0.12	5.7457801051805e-244
CUTC	5.30851500297735e-248	0.315524	0.12	0.112	1.02088052022257e-243
EXOSC7	6.28949611044979e-248	0.335117	0.103	0.096	1.2095329970006e-243
NUP98	6.70794719443032e-248	0.28131	0.154	0.144	1.2900053249609e-243
CDC73	1.18476080788524e-247	0.184106	0.14	0.141	2.27841350964411e-243
RBM26	2.44708034973991e-247	0.101664	0.129	0.139	4.70598022058483e-243
UBE2G1	2.81661322803926e-247	0.169914	0.17	0.171	5.4166288988423e-243
APEH	1.3831380766939e-246	0.212279	0.107	0.107	2.65991283529004e-242
SUPT16H	3.20649364332549e-246	0.168705	0.158	0.159	6.16640792547925e-242
LRPPRC	6.39192703033006e-246	0.19563	0.125	0.126	1.22923148720277e-241
KRIT1	8.91419693164829e-246	0.359828	0.117	0.106	1.71428921192528e-241
FAM172A	1.04593849783868e-245	0.154356	0.219	0.222	2.01144432519356e-241
P2RY10	1.07381604489234e-245	0.553858	0.114	0.081	2.06505563593246e-241
AGGF1	1.53159273631984e-245	0.122368	0.123	0.129	2.94540599121668e-241
CSRP1	2.25225912063678e-245	0.154692	0.103	0.107	4.3313195148966e-241
GPATCH8	2.4485749989948e-245	0.121314	0.237	0.243	4.7088545805669e-241
FARS2	2.66354028006617e-245	0.325599	0.14	0.129	5.12225431259526e-241
SLC25A26	2.03897465304252e-244	0.372794	0.118	0.106	3.92115215526606e-240
TNRC6A	2.98812235673715e-244	0.218641	0.15	0.147	5.74645810424122e-240
METTL17	3.94700933253787e-244	0.408846	0.102	0.09	7.59049364740358e-240
PPP3CB	4.5635085901977e-244	0.306086	0.126	0.12	8.77608336980919e-240
BFAR	5.10335903688503e-244	0.277087	0.128	0.121	9.81426976383359e-240
CDC42EP3-AS1	6.23218278520888e-244	0.582744	0.111	0.078	1.19851107142352e-239
RHOT2	6.52415723097034e-244	0.373446	0.113	0.101	1.25466067708791e-239
ENSG00000291075	8.08454003314125e-244	0.150704	0.161	0.164	1.55473789377339e-239
HEATR5B	1.26224767979252e-243	0.342798	0.143	0.129	2.42742851300899e-239
USP9X	1.40297637347304e-243	0.106161	0.134	0.143	2.698063863826e-239
PITPNC1	1.61783817478504e-243	0.233954	0.368	0.322	3.11126459392911e-239
ACTR1B	1.86722543448708e-243	0.494901	0.101	0.081	3.59086123306209e-239
TRIM28	2.30718792386803e-243	0.270449	0.11	0.106	4.43695309639062e-239
ARHGAP25	2.85802339336316e-243	0.126116	0.27	0.274	5.49626478777668e-239
REV3L	3.219696881021e-243	0.29299	0.139	0.133	6.19179907189148e-239
CAMK2G	4.0634132349112e-243	0.408833	0.128	0.109	7.81434999205773e-239
BIN2	5.826157784511e-243	0.161682	0.478	0.45	1.12042840353931e-238
TINF2	9.63188901510347e-243	0.11269	0.145	0.152	1.85230857649455e-238
DENND1C	1.73706165197303e-242	0.386678	0.137	0.118	3.34054326290934e-238
ATAD1	1.83107609510161e-242	0.440535	0.119	0.099	3.52134243848991e-238
ALG13	2.11987582942882e-242	0.173957	0.106	0.11	4.07673320757456e-238
AP2B1	2.5915906516264e-242	0.233588	0.149	0.146	4.98388798214273e-238
RPRD1A	2.73548139735883e-242	0.175012	0.098	0.103	5.26060427526077e-238
NOC2L	4.73411362943673e-242	0.272679	0.103	0.1	9.10417392076978e-238
BAZ1B	5.38816281749849e-242	0.232984	0.138	0.135	1.03619759143313e-237
CWC27	6.96820426643517e-242	0.217113	0.117	0.117	1.34005536247815e-237
BSDC1	1.01755898359997e-241	0.419726	0.106	0.092	1.95686768136111e-237
PTPN4	1.84858382983156e-241	0.331175	0.271	0.228	3.55501156314907e-237
DEDD2	2.70367057268521e-241	0.207825	0.106	0.106	5.19942887833094e-237
PDSS2	3.98564945885334e-241	0.160787	0.105	0.112	7.66480247432086e-237
PRPF38A	4.29281031159814e-241	0.408586	0.104	0.091	8.25550351023438e-237
TFG	6.06470123475568e-241	0.228724	0.102	0.1	1.16630269445586e-236
NFATC3	6.21076944415577e-241	0.202554	0.249	0.243	1.1943930718056e-236
NFX1	7.3622382300778e-241	0.283937	0.124	0.118	1.41583203402626e-236
TMEM126B	9.65644900714397e-241	0.273061	0.106	0.102	1.85703170856386e-236
ZNF506	1.25611318128542e-240	0.530277	0.103	0.081	2.41563125893e-236
KLHL28	2.37300331440133e-240	0.486071	0.106	0.087	4.5635226739252e-236
GON4L	3.34131353635011e-240	0.114782	0.164	0.171	6.4256800617549e-236
PRNP	5.83556039352675e-240	0.217017	0.136	0.133	1.12223661927913e-235
AGO3	9.20258652866339e-240	0.158505	0.13	0.135	1.76974941532726e-235
BEX4	1.3273101970009e-239	0.148626	0.134	0.137	2.55255023985243e-235
ENSG00000290928	2.83562554468836e-239	0.170613	0.111	0.116	5.45319148499019e-235
IARS1	8.0791931322057e-239	0.457387	0.118	0.097	1.55370963125448e-234
TASOR2	2.57788252262154e-238	0.25007	0.127	0.124	4.95752587925348e-234
NUMA1	3.13383944786236e-238	0.212751	0.127	0.125	6.02668664218411e-234
AASDHPPT	3.84128587222063e-238	0.125168	0.121	0.127	7.3871768608675e-234
ASB3	4.02486974091631e-238	0.35494	0.113	0.104	7.74022699875615e-234
TPP2	4.20512886031748e-238	0.268708	0.135	0.129	8.08688331127654e-234
SMC5	6.23124279092256e-238	0.136981	0.145	0.151	1.19833030112232e-233
ZKSCAN1	7.53940208561684e-238	0.210171	0.1	0.102	1.44990241508497e-233
TRIP11	1.2689290216251e-237	0.245535	0.116	0.113	2.44027740148723e-233
CUL4A	4.96501476757588e-237	0.256637	0.144	0.137	9.54821989952517e-233
POLR3K	5.57145802750009e-237	0.256833	0.108	0.106	1.07144709326854e-232
KRR1	7.41696607335278e-237	0.428308	0.128	0.107	1.42635674556647e-232
RICTOR	9.43795213197711e-237	0.255722	0.188	0.178	1.81501257450052e-232
NDE1	1.12218121729526e-236	0.319996	0.136	0.124	2.15806669898052e-232
PBDC1	4.24905817674727e-236	0.180613	0.123	0.125	8.17136377970268e-232
DNAJC2	6.08552260794376e-236	0.220296	0.114	0.113	1.17030685273366e-231
CS	9.85882464621296e-236	0.184742	0.111	0.113	1.89595056771321e-231
ACTR10	1.24300953248691e-235	0.147558	0.134	0.138	2.39043163192558e-231
NARF	1.75381016714248e-235	0.239367	0.127	0.124	3.37275233243169e-231
NUB1	4.89037736847195e-235	0.115707	0.135	0.142	9.4046847173084e-231
KIAA0040	5.23670859585278e-235	0.420032	0.126	0.105	1.00707143006845e-230
ATP9B	6.17536198354975e-235	0.215338	0.139	0.139	1.18758386305645e-230
MRPS27	8.18896508893585e-235	0.40931	0.105	0.091	1.57481987625325e-230
HMGB2	1.49577002536231e-234	0.165533	0.276	0.269	2.87651533577426e-230
RNF38	2.50917533686023e-234	0.241066	0.157	0.152	4.82539509031591e-230
PRDM1	8.71706808145655e-234	0.470443	0.137	0.111	1.67637936274491e-229
CFAP298	1.10511846069425e-233	0.344577	0.104	0.095	2.12525331176112e-229
FAM193A	2.18027933167316e-233	0.165256	0.101	0.106	4.19289518274066e-229
SLU7	2.2956746062864e-233	0.146587	0.098	0.103	4.41481183534937e-229
SYPL1	8.42543917506644e-233	0.295973	0.218	0.191	1.62029620775703e-228
USP47	2.07302842208227e-232	0.196821	0.177	0.175	3.98664095850641e-228
VPS72	3.55099008871558e-232	0.276998	0.101	0.097	6.82890903960893e-228
RNF168	4.0936993370252e-232	0.268318	0.13	0.125	7.87259319503317e-228
PEX11B	6.21025774601924e-232	0.318548	0.101	0.094	1.19429466713696e-227
PTPRCAP	9.92198844529143e-232	0.399619	0.18	0.14	1.90809759791399e-227
PRPF31	1.3096469065784e-231	0.222821	0.12	0.118	2.51858196604093e-227
COPS4	2.9812501654372e-231	0.230083	0.107	0.106	5.73324219315228e-227
MAP3K4	3.09945319235547e-231	0.45933	0.111	0.092	5.9605584342188e-227
ADNP	4.11429643273189e-231	0.197385	0.131	0.133	7.91220346978669e-227
UTP23	5.24260076962961e-231	0.361732	0.107	0.096	1.00820455400747e-226
TBC1D15	1.47247074229862e-230	0.43147	0.1	0.087	2.83170848451447e-226
RAD51B	1.82593376820034e-230	0.22413	0.161	0.159	3.51145322962608e-226
GNPAT	2.95981501414167e-230	0.109945	0.111	0.118	5.69202025369585e-226
PPIH	7.01894871030975e-230	0.140887	0.136	0.14	1.34981402647967e-225
EIF4A3	7.34419917353696e-230	0.136718	0.105	0.109	1.41236294306289e-225
VPS26C	1.7298593772354e-229	0.265374	0.115	0.11	3.32669256836141e-225
R3HDM1	3.10674944199941e-229	0.138327	0.126	0.132	5.97458985190906e-225
KIAA2026	4.52846714291196e-229	0.143173	0.139	0.145	8.708695162534e-225
CDIPT	7.4078201681709e-229	0.200264	0.106	0.106	1.42459789654095e-224
ATP11B	8.77077981176647e-229	0.159285	0.163	0.166	1.68670866560081e-224
PTOV1	1.07482256210959e-228	0.224196	0.115	0.114	2.06699126919295e-224
HDAC7	1.29743507517617e-228	0.459138	0.105	0.087	2.4950973930713e-224
SREBF2	4.86276372281599e-228	0.172598	0.148	0.151	9.35158091534743e-224
NUP50	8.85045346899591e-228	0.267754	0.109	0.105	1.7020307066226e-223
BLTP1	1.33303420586247e-227	0.146214	0.142	0.146	2.56355808129412e-223
GABPB1-IT1	2.55861440517428e-227	0.341788	0.12	0.109	4.92047136259067e-223
ILKAP	2.73137198949539e-227	0.145813	0.131	0.135	5.25270147299858e-223
ATXN7	3.16121410216745e-227	0.364973	0.137	0.12	6.07933083987823e-223
KLHL24	3.70930036002974e-227	0.111272	0.135	0.142	7.13335552237319e-223
ZMYM5	4.33647789684047e-227	0.3793	0.113	0.101	8.33948064341391e-223
DCTD	1.10950231790736e-226	0.148864	0.1	0.104	2.13368390756764e-222
ICE1	2.33829097906737e-226	0.189518	0.113	0.114	4.49676738184445e-222
SYS1	2.87003949325116e-226	0.327948	0.103	0.095	5.51937294947131e-222
ALDH9A1	4.71647148749156e-226	0.268355	0.135	0.127	9.07024631759502e-222
TMF1	1.12357999238857e-225	0.168735	0.144	0.144	2.16075668336246e-221
COQ10B	1.70597287878545e-225	0.353093	0.124	0.111	3.2807564431923e-221
TMEM203	8.8544989384784e-225	0.26751	0.101	0.097	1.70280869085878e-220
SMYD3	2.07506093617703e-224	0.279206	0.235	0.216	3.99054968636205e-220
PTBP1	2.21069657324579e-224	0.166753	0.137	0.138	4.25139058000899e-220
RASA1	5.5708013210184e-224	0.200182	0.119	0.12	1.07132080204505e-219
GLO1	5.95890987968777e-224	0.173766	0.121	0.122	1.14595795896276e-219
CYB5B	1.32530170437043e-223	0.211582	0.139	0.137	2.54868770767478e-219
SFSWAP	1.3868097640338e-223	0.139829	0.112	0.118	2.6669738572134e-219
TXNDC15	1.80953541488853e-223	0.110205	0.098	0.104	3.47991755637212e-219
POLE3	2.40054753360544e-223	0.167017	0.114	0.117	4.61649296187663e-219
MPHOSPH10	2.77934440835198e-223	0.351621	0.112	0.1	5.34495723170169e-219
UBE4A	5.87422934700986e-223	0.156469	0.105	0.109	1.12967304572347e-218
SLC30A7	6.40518332338863e-223	0.301798	0.103	0.098	1.23178080492087e-218
GTF2E2	6.94491483718676e-223	0.132144	0.107	0.112	1.33557657233939e-218
DNTTIP2	1.06516626550307e-222	0.214524	0.134	0.131	2.04842124518894e-218
KAT6B	1.06892094450029e-222	0.2845	0.175	0.163	2.05564186836851e-218
NAA10	2.0897564487589e-222	0.256485	0.102	0.099	4.01881062660825e-218
CCDC25	4.01949843500021e-222	0.283817	0.113	0.106	7.72989744034891e-218
COX19	5.23095575032077e-222	0.26136	0.107	0.104	1.00596510034419e-217
ENSG00000291136	6.44890217266206e-222	0.14607	0.108	0.113	1.24018837682464e-217
ECI2	7.39647770440915e-222	0.284304	0.112	0.106	1.42241662733492e-217
DIDO1	9.99321275317531e-222	0.285847	0.125	0.117	1.92179474456314e-217
SMIM10L1	1.32156856361293e-221	0.173112	0.116	0.119	2.54150850468403e-217
MTF2	2.93785092532845e-221	0.21346	0.129	0.127	5.64978111449913e-217
PPID	3.42163762038742e-221	0.278096	0.121	0.115	6.58015130776705e-217
IWS1	4.31030372418737e-221	0.11622	0.11	0.117	8.28914509198473e-217
ATXN7L3B	4.99675290425759e-221	0.246814	0.132	0.127	9.60925551017778e-217
GOSR1	5.87132004840247e-221	0.251981	0.12	0.115	1.12911355850828e-216
FAM120AOS	1.67093506084771e-220	0.148329	0.108	0.112	3.21337521551624e-216
UBR3	2.05023964022939e-220	0.102041	0.096	0.105	3.94281585212514e-216
TSN	3.07539063855434e-220	0.189294	0.112	0.113	5.91428373700385e-216
VTA1	1.14247422716746e-219	0.160141	0.113	0.116	2.19709218626575e-215
CLK3	1.44447422740173e-219	0.236632	0.113	0.11	2.77786838671626e-215
RELA	1.97572348294426e-219	0.346328	0.119	0.106	3.79951383005011e-215
DENND1B	3.36045975417049e-219	0.191564	0.107	0.11	6.46250015324527e-215
TPGS2	1.48405973432738e-218	0.286898	0.112	0.106	2.85399527508498e-214
KPNA5	4.25995944498843e-218	0.514795	0.102	0.08	8.19232800865726e-214
XPO6	5.11427258346251e-218	0.28415	0.127	0.12	9.83525760525676e-214
DENND6A	9.76469877166033e-218	0.226674	0.107	0.108	1.877849220778e-213
RAD50	1.16279167035398e-217	0.225922	0.113	0.112	2.23616466125773e-213
RIF1	1.20784364437972e-217	0.33731	0.104	0.096	2.32280411250665e-213
CCDC174	1.30762063462944e-217	0.304402	0.103	0.097	2.51468524245587e-213
E2F4	5.0959948565293e-217	0.117733	0.109	0.114	9.8001077085915e-213
SGMS1	1.43983101274156e-216	0.151559	0.12	0.125	2.7689390206033e-212
ZNF800	1.54525687199629e-216	0.17729	0.166	0.164	2.97168349053607e-212
ACTN1	1.96251081847063e-216	0.379262	0.117	0.089	3.77410455500087e-212
DHX15	2.10979204936197e-216	0.101118	0.112	0.119	4.05734109012801e-212
ABCB7	2.12828365665029e-216	0.190479	0.101	0.103	4.09290230010417e-212
POLR2B	2.63431939046811e-216	0.122416	0.167	0.172	5.06605961980922e-212
TNPO3	2.83241086410417e-216	0.143843	0.097	0.103	5.44700933275873e-212
RFX3	3.10813394716981e-216	0.298141	0.113	0.108	5.97725239380225e-212
ZNF75A	3.41819080584719e-216	0.441852	0.105	0.089	6.57352273872473e-212
SCAF8	7.27455290005336e-216	0.108879	0.112	0.12	1.39896926820926e-211
EXOC2	1.01703640977438e-215	0.339274	0.125	0.114	1.95586271963712e-211
VPS4A	3.04653844957347e-215	0.219177	0.116	0.113	5.85879809237475e-211
CREBRF	8.48647531303684e-215	0.214843	0.127	0.127	1.63203406745011e-210
HUWE1	1.89795091113105e-214	0.154517	0.148	0.151	3.64994939719613e-210
AMBRA1	1.25774661040183e-213	0.38505	0.121	0.105	2.41877250646376e-209
ZHX2	2.89705247420962e-213	0.452971	0.133	0.106	5.57132161315252e-209
GLS	3.63370902522813e-213	0.192521	0.193	0.189	6.98798582641622e-209
PRKRIP1	2.78361671497277e-212	0.197167	0.116	0.117	5.35317330456414e-208
ARID5A	2.92327504209338e-212	0.177132	0.113	0.115	5.62175023344978e-208
RPUSD3	3.3786692655676e-212	0.126296	0.097	0.103	6.49751886461304e-208
MIA3	3.50711037736133e-212	0.185767	0.125	0.126	6.74452396670357e-208
TNPO1	4.63685944184867e-212	0.106944	0.109	0.116	8.91714439261917e-208
TRRAP	5.77224551674396e-212	0.404495	0.11	0.095	1.11006053532503e-207
ZGPAT	1.61174985215574e-211	0.271385	0.105	0.101	3.09955614068071e-207
LPIN1	2.03217536969145e-211	0.442656	0.116	0.096	3.90807645345362e-207
USP14	1.2434936590284e-210	0.274409	0.124	0.117	2.39136265567752e-206
C6orf89	1.39407002623937e-210	0.270297	0.112	0.106	2.68093606746093e-206
STIM2	1.65222649725751e-210	0.193724	0.145	0.144	3.17739677687591e-206
DTD1	1.66705368590598e-210	0.11514	0.113	0.119	3.20591094336578e-206
DCAF8	2.85053517396584e-210	0.129001	0.119	0.124	5.48186419305371e-206
HIBCH	5.54314423450337e-210	0.24199	0.105	0.104	1.06600206773734e-205
APPBP2	4.02643084907974e-208	0.376146	0.108	0.096	7.74322916586524e-204
PWP1	5.22365323569717e-207	0.111503	0.136	0.142	1.00456075375692e-202
STIM1	5.7467347269339e-207	0.215036	0.201	0.194	1.10515455533666e-202
TRPM7	1.14978090010274e-206	0.280572	0.104	0.1	2.21114364898758e-202
SLC16A7	1.17763102000593e-206	0.410227	0.128	0.109	2.26470221457341e-202
CLK4	6.63126710328801e-206	0.364276	0.107	0.095	1.27525897663332e-201
TMEM87B	2.24876610312438e-205	0.370356	0.106	0.094	4.32460209291849e-201
PARP1	3.46978221693953e-205	0.114538	0.241	0.242	6.67273818139641e-201
HACD3	4.40828511437271e-205	0.477262	0.101	0.081	8.47757310345015e-201
AMZ2	8.9271616756971e-205	0.21906	0.154	0.148	1.71678246185331e-200
CHD6	1.00801947684907e-204	0.145126	0.122	0.126	1.93852225592844e-200
NSMCE3	1.38946167695354e-204	0.366004	0.115	0.1	2.67207375094935e-200
ERVK3-1	2.13222216436747e-204	0.223297	0.113	0.111	4.10047644429508e-200
PPP2R2A	2.74591396813599e-204	0.124225	0.129	0.135	5.28066715212233e-200
SLC25A6	2.98892747111195e-204	0.124434	0.71	0.69	5.74800641969539e-200
TBCK	1.00548444749879e-203	0.265838	0.104	0.101	1.93364714098492e-199
SIRT7	6.42402458740366e-203	0.134811	0.107	0.112	1.2354041684036e-198
NAA60	1.70106626735694e-202	0.123666	0.099	0.105	3.27132053875414e-198
ESCO1	5.61163592528646e-202	0.321869	0.114	0.105	1.07917370479184e-197
ERCC5	6.38802574258201e-202	0.229737	0.154	0.147	1.22848123055595e-197
AMD1	6.55426331594833e-202	0.18882	0.112	0.111	1.26045037829002e-197
RANBP2	7.7659304777302e-202	0.169432	0.151	0.151	1.4934660901723e-197
ARMC8	8.104767741671e-201	0.135039	0.13	0.135	1.55862788440075e-196
NAA15	1.83699480538759e-200	0.306669	0.104	0.097	3.53272471024087e-196
PIK3R1	5.32132568550516e-200	0.201158	0.282	0.262	1.0233441425795e-195
DCP1A	5.62968421838314e-200	0.315997	0.101	0.094	1.08264457203726e-195
TNFSF12	6.32359648684753e-200	0.117352	0.159	0.163	1.21609084038565e-195
NFATC2IP	1.57662300761379e-199	0.142476	0.114	0.119	3.03200370594209e-195
VPS13A	1.65072774240314e-199	0.475229	0.125	0.099	3.17451452141547e-195
EBLN3P	7.40080836839445e-199	0.318608	0.14	0.125	1.42324945732594e-194
FBXO34	1.7773427796961e-198	0.288891	0.111	0.104	3.41800789963357e-194
RLF	2.08538201472859e-198	0.151371	0.116	0.12	4.01039815252456e-194
U2AF2	2.81274373636279e-198	0.129924	0.097	0.102	5.40918747939927e-194
PSPC1	3.30765307773683e-198	0.150266	0.115	0.118	6.36094763379569e-194
IRAK4	3.38844064280843e-198	0.188297	0.136	0.135	6.5163102001849e-194
DPF2	3.74431811227622e-198	0.23156	0.115	0.112	7.2006981617184e-194
SLMAP	2.11605656224557e-197	0.131075	0.142	0.147	4.06938837485445e-193
ZC3H7A	3.86376929935592e-197	0.183609	0.102	0.103	7.43041473959137e-193
SF3B3	4.58350725701306e-197	0.323625	0.129	0.115	8.81454280596182e-193
PPP2R5C	5.8462876492679e-197	0.196668	0.371	0.333	1.12429957783071e-192
ARHGAP1	6.40179741271114e-197	0.204163	0.102	0.101	1.23112966043848e-192
CTDSPL2	8.41336845766194e-197	0.305397	0.107	0.1	1.61797488809297e-192
WDR7	9.99731564132028e-197	0.199107	0.103	0.104	1.9225837709823e-192
SUPT5H	8.42676178558783e-196	0.263728	0.116	0.111	1.6205505589864e-191
ZNF32	2.00486231337262e-195	0.268178	0.104	0.099	3.85555071484689e-191
ABCF1	1.47459323475571e-194	0.105422	0.1	0.107	2.8357902497587e-190
TRNAU1AP	2.17091398555161e-194	0.169728	0.098	0.101	4.17488468561429e-190
ELP4	3.24926723612954e-194	0.180673	0.107	0.109	6.24866582180073e-190
STXBP5	9.0487480000282e-194	0.30152	0.103	0.098	1.74016472788542e-189
DUS1L	2.28613691392772e-193	0.182557	0.114	0.114	4.39646989917439e-189
PRPF18	2.38337658408298e-193	0.17511	0.098	0.1	4.58347150884998e-189
CCDC82	2.45441723039182e-193	0.255522	0.103	0.1	4.72008977576652e-189
ZMYND8	2.59795279829335e-193	0.122001	0.109	0.115	4.99612302639794e-189
QRICH1	4.36564816380234e-193	0.273669	0.118	0.111	8.39557798380828e-189
SECISBP2L	9.84767470451996e-193	0.100445	0.134	0.14	1.89380632242623e-188
ZNF770	1.01582298431579e-192	0.344209	0.1	0.09	1.95352918113769e-188
MINK1	1.98184763874373e-192	0.401221	0.113	0.095	3.81129119406807e-188
PPP1R35	3.29283800799051e-192	0.380277	0.119	0.103	6.33245677316654e-188
BICRAL	6.27106038719897e-192	0.221639	0.125	0.123	1.20598762306223e-187
IPCEF1	1.56488999987983e-191	0.316877	0.15	0.131	3.00943995876891e-187
SAMM50	2.65572332571039e-191	0.107934	0.097	0.102	5.10722152767366e-187
RFFL	4.55238265877564e-191	0.453207	0.109	0.089	8.75468709109144e-187
TRAF5	4.73578471788655e-191	0.485551	0.118	0.088	9.10738759096763e-187
LATS1	7.7996810839075e-191	0.319061	0.104	0.096	1.49995666924625e-186
SENP5	8.19176300657716e-190	0.163853	0.107	0.11	1.57535794379485e-185
DAXX	1.38381718294654e-189	0.219241	0.152	0.146	2.66121882452449e-185
GAPVD1	1.50107517711864e-189	0.100073	0.105	0.112	2.88671767311686e-185
YLPM1	3.99362840398666e-189	0.258148	0.105	0.1	7.68014678370675e-185
SKIC3	4.53833617132686e-189	0.312408	0.103	0.095	8.72767429107869e-185
DDX54	1.27883095822069e-188	0.200548	0.101	0.1	2.4593198157542e-184
SS18	2.55579880527347e-188	0.153456	0.102	0.106	4.91505668242142e-184
SLC25A38	2.69820046448297e-188	0.474051	0.104	0.082	5.1889093132472e-184
NOLC1	1.75865909311777e-187	0.290725	0.1	0.093	3.38207730197478e-183
SEC24B	2.19348530635844e-187	0.132228	0.114	0.119	4.21829159265791e-183
ATR	3.35954344130646e-187	0.101138	0.116	0.124	6.46073799197645e-183
SUZ12	6.41701901511368e-187	0.104479	0.113	0.119	1.23405692679651e-182
RANBP9	1.15983859731751e-186	0.302774	0.111	0.104	2.23048560650131e-182
SNRNP200	1.44618172964964e-185	0.102465	0.165	0.17	2.78115208428923e-181
PRKX	1.96229775692426e-185	0.207581	0.148	0.144	3.77369481634104e-181
RNF4	1.05602404294742e-184	0.212689	0.126	0.122	2.03083983699218e-180
TAP1	5.21116697411101e-184	0.133471	0.217	0.216	1.00215952079129e-179
H1-10	9.54982868395015e-184	0.202475	0.243	0.233	1.83652755421045e-179
TYW1	1.72563086449185e-183	0.337979	0.106	0.096	3.31856071550427e-179
MAGED1	7.8242469170287e-183	0.402683	0.125	0.105	1.50468092461379e-178
MOB2	1.00027220295863e-182	0.26799	0.121	0.113	1.92362347350974e-178
RETREG2	1.26380525583455e-182	0.276559	0.102	0.095	2.43042388749543e-178
ENSG00000287263	1.46186367784192e-182	0.470298	0.107	0.086	2.81131003885779e-178
RC3H2	1.85130922786212e-182	0.146384	0.103	0.107	3.56025277610165e-178
SHPRH	1.88875368218673e-182	0.216826	0.101	0.1	3.6322622062133e-178
THOC1	1.04094955969468e-181	0.385764	0.101	0.088	2.00185009824884e-177
RETREG3	1.30195380095299e-181	0.311595	0.1	0.093	2.5037873546127e-177
ATP6V1H	7.44676024291439e-181	0.237032	0.102	0.099	1.43208646231487e-176
UBAP1	1.45881058040935e-180	0.102222	0.107	0.113	2.80543862718523e-176
MCPH1	4.08645671090855e-180	0.281245	0.116	0.11	7.85866490074823e-176
RBM22	1.69783747570032e-179	0.102518	0.107	0.112	3.26511124951929e-175
TMBIM1	3.29078512506585e-179	0.169973	0.166	0.159	6.32850887401413e-175
NBR1	3.4546437239516e-179	0.133676	0.118	0.121	6.64362534553133e-175
IFNG-AS1	7.13714886533996e-179	0.497581	0.122	0.101	1.37254509829353e-174
CTR9	7.4823745988016e-179	0.153455	0.115	0.117	1.43893545909554e-174
CABIN1	2.0291431110076e-178	0.272495	0.137	0.127	3.90224511677871e-174
RNF44	2.28136173763663e-178	0.213179	0.109	0.107	4.387286757649e-174
NRF1	2.45985906673525e-178	0.31808	0.108	0.1	4.73055497123856e-174
IP6K2	2.79548457283261e-178	0.2003	0.124	0.122	5.37599638201439e-174
UBE2H	1.09797756279628e-177	0.134066	0.141	0.145	2.11152065101353e-173
UBTF	1.34530862180323e-177	0.222694	0.147	0.14	2.58716301058979e-173
NASP	2.80748590518279e-177	0.129847	0.123	0.126	5.39907614425703e-173
AQR	4.65823021565603e-177	0.189561	0.1	0.101	8.95824252772812e-173
MX2	4.95223275374626e-177	0.225057	0.118	0.113	9.52363880872943e-173
IARS2	5.22679060641129e-177	0.136559	0.102	0.105	1.00516410151895e-172
RPAP2	1.1052382334578e-176	0.326254	0.115	0.104	2.12548364676269e-172
NBAS	2.11503519502192e-176	0.151143	0.108	0.111	4.06742418354666e-172
MAP2K5	2.3937578953707e-176	0.124314	0.102	0.107	4.60343580858739e-172
RFX7	9.2753485476693e-176	0.132809	0.113	0.118	1.78374227920228e-171
PCIF1	2.99159514896375e-175	0.173139	0.111	0.111	5.75313663097219e-171
MTREX	5.31973578111571e-175	0.204048	0.106	0.105	1.02303838806636e-170
RIC8A	5.75100755776247e-175	0.177237	0.105	0.104	1.1059762634333e-170
LMAN1	8.23723540809211e-175	0.173156	0.153	0.15	1.58410274133019e-170
TNKS	1.1403502782874e-174	0.145987	0.108	0.111	2.1930076201745e-170
MT1X	4.13293071892858e-174	0.276923	0.15	0.13	7.94803906557156e-170
MAGED2	8.56875703705471e-174	0.241565	0.128	0.12	1.64785766579599e-169
BBS9	2.10521610942871e-173	0.366101	0.109	0.097	4.04854110004235e-169
ZNF107	2.44891750029235e-173	0.478176	0.105	0.08	4.70951324481222e-169
PDK3	7.60447226795964e-173	0.203653	0.104	0.104	1.46241606185132e-168
SAMD9	2.68996938762671e-172	0.189777	0.132	0.131	5.17308012934493e-168
INPP5K	1.0675508088415e-171	0.214386	0.105	0.103	2.05300696048308e-167
N4BP1	1.50824929191925e-171	0.113178	0.097	0.102	2.9005142132899e-167
JADE2	3.83371484796903e-171	0.425816	0.102	0.084	7.37261702412924e-167
CCNK	1.03321659137315e-170	0.160314	0.103	0.105	1.9869788268697e-166
DCAF11	5.41395053954778e-170	0.204838	0.109	0.107	1.04115682826043e-165
RCN2	9.51314656760471e-169	0.170334	0.131	0.13	1.82947321641606e-164
[truncated: 75 more rows]

## Sheet: 2_CD4+_T-lymph_central_memory
gene	p-value	avg. log2(FC)	pct.1	pct.2	adj. p-value
PPBP	6.38852484434184e-28	2.36121	0.719	0.03	1.22857721281538e-23
NRGN	3.2173573911028e-18	3.01179	0.625	0.055	6.18729999882979e-14
TUBB1	4.32700377935488e-18	2.70522	0.406	0.011	8.32126096807737e-14
PRKAR2B	8.99417192689532e-14	3.51234	0.406	0.019	1.72966920326124e-09
CCR7	1.42092890369724e-10	2.14513	0.75	0.28	2.73258837470016e-06
CLU	1.77880352302061e-10	3.26852	0.344	0.021	3.42081705512094e-06
TLE5	2.3051132523359e-09	1.32652	0.938	0.598	4.43296329556717e-05
EEF1B2	5.69073126031131e-09	1.02248	1	0.878	0.000109438
PF4	9.85092227948147e-09	1.42539	0.281	0.019	0.000189443
BTG1	5.42313090536063e-08	1.1243	0.969	0.763	0.00104292
CAVIN2	1.37281152076913e-07	1.44922	0.219	0.014	0.00264005
IFITM1	1.70747734907366e-07	0.867492	1	0.703	0.00328365
GIMAP7	3.91254982073645e-07	1.25563	0.875	0.582	0.00752422
IL7R	6.40671291835973e-07	0.397969	0.938	0.525	0.0123207
TCF7	8.28608301232692e-07	1.45592	0.781	0.353	0.015935
GNG11	1.454697200193e-06	1.91013	0.219	0.016	0.0279753
ITGB3	1.52641119980017e-06	2.70613	0.156	0.007	0.0293544
CD3E	1.97794603654819e-06	0.993682	0.938	0.593	0.0380379
MYC	2.16925186691238e-06	1.90368	0.594	0.204	0.0417169
MAL	2.36608533939922e-06	1.57549	0.656	0.234	0.0455022

## Sheet: 3_CD8+_T-lymph_effector_memory
gene	p-value	avg. log2(FC)	pct.1	pct.2	adj. p-value
CD8B	0	5.56447	0.599	0.02	0
CCL5	0	2.66292	0.788	0.243	0
NKG7	0	1.69629	0.684	0.147	0
CD8A	0	5.08507	0.536	0.024	0
CST7	0	2.01939	0.664	0.186	0
CTSW	0	1.50513	0.663	0.214	0
GZMK	0	2.91907	0.53	0.104	0
GZMA	0	1.90912	0.601	0.18	0
KLRK1	0	2.87927	0.442	0.062	0
GZMM	0	1.55269	0.602	0.245	0
IL32	0	0.869847	0.903	0.55	0
CD3D	0	0.870349	0.805	0.475	0
CD3E	0	0.660237	0.827	0.537	0
THEMIS	0	1.57312	0.483	0.195	0
LYAR	0	1.66804	0.466	0.181	0
CCL4	0	2.0814	0.351	0.069	0
SAMD3	0	1.65821	0.435	0.159	0
GZMH	0	2.831	0.32	0.059	0
PRF1	0	0.769363	0.394	0.135	0
CD3G	0	0.808888	0.599	0.348	0
LCK	0	0.665567	0.682	0.445	0
CD2	0	0.844191	0.587	0.351	0
CMC1	0	1.94907	0.391	0.157	0
KLRG1	0	1.77417	0.349	0.121	0
PRKCH	0	0.924611	0.6	0.374	0
LINC02446	0	5.71717	0.225	0.007	0
TRAC	0	0.591349	0.588	0.37	0
C12orf75	0	1.26888	0.384	0.17	0
TC2N	0	0.774052	0.552	0.339	0
LIME1	0	0.583133	0.611	0.407	0
SKAP1	0	0.565957	0.648	0.447	0
PLAAT4	0	0.740404	0.657	0.459	0
TRBC2	0	0.566615	0.654	0.456	0
SYNE1	0	1.21919	0.41	0.212	0
FYN	0	0.934519	0.612	0.415	0
MATK	0	1.43593	0.291	0.096	0
PPP2R5C	0	0.991984	0.507	0.313	0
HCST	0	0.807453	0.853	0.659	0
IFITM1	0	0.269052	0.859	0.666	0
CBLB	0	1.20994	0.398	0.206	0
CD96	0	0.759812	0.491	0.3	0
SYNE2	0	0.720227	0.507	0.319	0
DUSP2	0	2.14411	0.264	0.077	0
PYHIN1	0	1.32894	0.347	0.161	0
PARP8	0	0.963202	0.483	0.299	0
STK17A	0	0.772874	0.494	0.312	0
RUNX3	0	1.13854	0.358	0.177	0
CLEC2D	0	0.735475	0.504	0.325	0
LITAF	0	0.738538	0.588	0.409	0
PITPNC1	0	0.928899	0.488	0.309	0
STAT4	0	0.930705	0.378	0.205	0
TRG-AS1	0	1.31631	0.326	0.154	0
SH2D1A	0	1.71888	0.264	0.094	0
LINC00861	0	0.326166	0.62	0.453	0
PCED1B-AS1	0	0.346032	0.696	0.533	0
APOBEC3G	0	1.22929	0.314	0.154	0
PVRIG	0	1.02823	0.331	0.172	0
CD27	0	0.657663	0.475	0.316	0
NELL2	0	1.55427	0.265	0.107	0
LINC01871	0	2.04879	0.206	0.049	0
AOAH	0	0.991017	0.375	0.22	0
GRAP2	0	0.843997	0.328	0.177	0
PIP4K2A	0	0.780613	0.453	0.302	0
IKZF3	0	0.922923	0.338	0.188	0
LAT	0	0.494723	0.472	0.322	0
ARL4C	0	0.662662	0.447	0.298	0
IL2RG	0	0.456928	0.618	0.469	0
RHOH	0	0.499283	0.499	0.353	0
CD7	0	0.249315	0.53	0.385	0
MT2A	0	0.67098	0.409	0.264	0
CD247	0	0.101761	0.564	0.421	0
PAXX	0	0.651836	0.511	0.369	0
BCL11B	0	0.468595	0.449	0.308	0
TIGIT	0	1.45321	0.22	0.081	0
CYTOR	0	1.25103	0.268	0.13	0
EOMES	0	2.57088	0.166	0.029	0
PPP2R2B	0	1.80351	0.195	0.06	0
CXCR4	0	0.705362	0.439	0.305	0
GIMAP5	0	0.342005	0.525	0.391	0
KLF12	0	0.591781	0.456	0.322	0
TRBC1	0	0.449006	0.444	0.31	0
GYPC	0	0.446781	0.549	0.416	0
CDC42SE2	0	0.560734	0.591	0.458	0
TOX	0	1.4256	0.222	0.091	0
PTPN4	0	0.684295	0.354	0.223	0
SCML4	0	0.701381	0.335	0.205	0
CLEC2B	0	0.787688	0.386	0.256	0
CXCR3	0	0.883941	0.267	0.137	0
DENND2D	0	0.617208	0.386	0.256	0
ITK	0	0.506025	0.399	0.269	0
GIMAP7	0	0.281091	0.685	0.557	0
KLRD1	0	0.958665	0.209	0.081	0
TGFBR3	0	1.36138	0.214	0.086	0
KLRC4	0	3.50118	0.142	0.014	0
HOPX	0	0.554536	0.276	0.151	0
ACAP1	0	0.423175	0.504	0.379	0
EVL	0	0.291511	0.677	0.552	0
NUCB2	0	0.916238	0.289	0.164	0
CTSC	0	0.735855	0.422	0.298	0
FCRL6	0	2.07793	0.161	0.037	0
LBH	0	0.446103	0.443	0.319	0
P2RY8	0	0.725023	0.41	0.286	0
ZAP70	0	0.595338	0.351	0.227	0
CD99	0	0.574768	0.694	0.571	0
ETS1	0	0.366642	0.462	0.34	0
SYTL3	0	1.01857	0.278	0.159	0
TPST2	0	0.850186	0.269	0.151	0
CHST12	0	1.00258	0.247	0.129	0
APMAP	0	0.849728	0.275	0.158	0
SLFN12L	0	0.737956	0.286	0.169	0
RESF1	0	0.537927	0.449	0.333	0
SUN2	0	0.545205	0.435	0.319	0
GIMAP4	0	0.33634	0.63	0.516	0
NHERF1	0	0.632665	0.388	0.274	0
ATP8A1	0	1.31612	0.21	0.097	0
CCSER2	0	0.727087	0.322	0.21	0
KIF2A	0	0.435067	0.435	0.323	0
LINC01934	0	0.970135	0.238	0.126	0
SEPTIN7	0	0.43522	0.593	0.481	0
TBC1D10C	0	0.400981	0.483	0.371	0
CD81	0	0.805715	0.344	0.232	0
ATXN1	0	0.884478	0.334	0.223	0
TRGC2	0	2.99822	0.131	0.02	0
CAMK4	0	0.345813	0.437	0.326	0
ANXA6	0	0.428369	0.46	0.35	0
TSEN54	0	1.01858	0.227	0.117	0
EMB	0	0.576857	0.383	0.273	0
MYBL1	0	1.05861	0.21	0.101	0
PSMB9	0	0.432986	0.629	0.52	0
GUK1	0	0.488186	0.588	0.48	0
SLFN5	0	0.465726	0.367	0.259	0
OPTN	0	0.567015	0.325	0.218	0
LAG3	0	3.03796	0.121	0.015	0
RBL2	0	0.487263	0.429	0.323	0
SEPTIN1	0	0.4064	0.439	0.333	0
SLC38A1	0	0.511349	0.359	0.253	0
PRKCQ	0	0.551734	0.329	0.224	0
C12orf57	0	0.248938	0.626	0.521	0
PDCD4	0	0.586607	0.364	0.259	0
RASGRP1	0	0.721578	0.263	0.159	0
SIT1	0	0.49099	0.32	0.216	0
ITGA4	0	0.398146	0.492	0.388	0
LINC00869	0	0.628535	0.3	0.196	0
ARPC5L	0	0.670332	0.333	0.23	0
ZBTB38	0	0.921335	0.245	0.142	0
PCED1B	0	0.35519	0.415	0.312	0
IL7R	0	0.131841	0.608	0.506	0
ISG20	0	0.265038	0.495	0.393	0
LEPROTL1	0	0.344791	0.529	0.428	0
ITGAL	0	0.68888	0.324	0.223	0
CLDND1	0	0.774149	0.326	0.226	0
CCDC88C	0	0.620475	0.316	0.217	0
PTPRC	0	0.497332	0.891	0.792	0
VAMP2	0	0.335115	0.599	0.5	0
ATM	0	0.458315	0.452	0.354	0
CRTAM	0	3.34833	0.11	0.012	0
ITM2A	0	0.53696	0.321	0.223	0
EPB41	0	0.39525	0.455	0.358	0
C1orf21	0	1.87045	0.133	0.037	0
NFATC2	0	0.753966	0.254	0.158	0
ARHGAP25	0	0.597959	0.349	0.253	0
CCND3	0	0.221919	0.655	0.559	0
CNOT6L	0	0.766974	0.288	0.192	0
HLA-F	0	0.4697	0.438	0.342	0
ATP2B4	0	0.748818	0.272	0.177	0
RASSF1	0	0.799196	0.255	0.16	0
WIPF1	0	0.505974	0.449	0.355	0
ARAP2	0	0.808316	0.247	0.153	0
LRBA	0	0.522995	0.358	0.264	0
RASAL3	0	0.700712	0.266	0.173	0
NLRC5	0	0.808682	0.236	0.143	0
SLAMF7	0	2.05465	0.127	0.034	0
SLAMF6	0	1.12931	0.177	0.084	0
RORA	0	0.270303	0.374	0.281	0
CCL4L2	0	2.1237	0.11	0.018	0
PDE3B	0	0.606798	0.347	0.255	0
AKNA	0	0.614568	0.331	0.24	0
RAB27A	0	0.868457	0.233	0.142	0
SLF1	0	1.28904	0.164	0.073	0
ABHD17A	0	0.594246	0.291	0.2	0
PPP3CC	0	0.488065	0.36	0.269	0
RNF125	0	0.681744	0.289	0.198	0
BIN2	0	0.302634	0.536	0.446	0
PTPN22	0	0.928008	0.217	0.127	0
BUB3	0	0.445325	0.371	0.281	0
RABGAP1L	0	0.571122	0.462	0.373	0
PPP1R16B	0	0.948428	0.229	0.14	0
BTN3A2	0	0.58649	0.289	0.2	0
GNG2	0	0.445749	0.38	0.292	0
GPR174	0	0.839843	0.198	0.11	0
SPOCK2	0	0.237787	0.399	0.313	0
CNN2	0	0.330212	0.506	0.421	0
GBP5	0	0.640783	0.231	0.146	0
RNF213	0	0.375713	0.495	0.41	0
EZR	0	0.362187	0.427	0.342	0
TAP1	0	0.581576	0.285	0.2	0
CDC42EP3-AS1	0	1.06096	0.161	0.077	0
CD6	0	0.387734	0.294	0.21	0
HLA-A	0	0.427323	0.933	0.85	0
FGFBP2	0	0.643858	0.148	0.065	0
LY9	0	0.72308	0.206	0.123	0
CYFIP2	0	0.366611	0.356	0.273	0
HMOX2	0	0.442236	0.319	0.237	0
PTPRCAP	0	0.727574	0.225	0.143	0
NFATC3	0	0.530688	0.312	0.23	0
PRR5	0	1.1662	0.152	0.07	0
DDX6	0	0.422788	0.367	0.286	0
ID2	0	0.780612	0.213	0.132	0
RAP1B	0	0.235362	0.561	0.482	0
CD69	0	0.127836	0.319	0.24	0
EML4	0	0.381366	0.428	0.349	0
RNF167	0	0.51561	0.319	0.24	0
SYTL2	0	1.28561	0.132	0.053	0
TNRC6C	0	0.626696	0.231	0.152	0
PZP	0	1.80622	0.112	0.033	0
NCALD	0	0.730929	0.18	0.101	0
PRKACB	0	0.602019	0.244	0.165	0
DNAJC1	0	0.668275	0.259	0.181	0
MBP	0	0.383749	0.449	0.371	0
RHOF	0	0.430887	0.313	0.235	0
SYNRG	0	0.465906	0.318	0.24	0
SH2D2A	0	0.701	0.187	0.109	0
MFSD10	0	0.704519	0.242	0.164	0
IQGAP2	0	0.433424	0.411	0.333	0
STK4	0	0.254898	0.597	0.519	0
ANXA2R	0	0.479695	0.249	0.172	0
NIBAN1	0	0.873504	0.201	0.124	0
OCIAD2	0	0.245282	0.352	0.275	0
TERF2IP	0	0.41731	0.377	0.301	0
TNIK	0	0.357667	0.303	0.227	0
S1PR1	0	0.374504	0.3	0.225	0
ARL6IP1	0	0.395972	0.408	0.333	0
RAC2	0	0.248089	0.72	0.645	0
GCC2	0	0.41316	0.325	0.251	0
CD5	0	0.429425	0.242	0.168	0
HSP90AA1	0	0.30057	0.672	0.599	0
LINC-PINT	0	0.399105	0.436	0.363	0
DNAJB1	0	0.480141	0.276	0.204	0
CALR	0	0.344346	0.482	0.41	0
ERN1	0	0.559074	0.232	0.16	0
IL10RA	0	0.382975	0.396	0.324	0
LINC00649	0	0.824604	0.165	0.093	0
PIK3R1	0	0.486932	0.329	0.257	0
TRERF1	0	0.775586	0.202	0.13	0
PPDPF	0	0.274694	0.794	0.723	0
UBB	0	0.260965	0.677	0.606	0
YWHAQ	0	0.392851	0.37	0.299	0
PAM	0	0.81664	0.176	0.105	0
IRF1-AS1	0	0.582731	0.239	0.168	0
HSPA8	0	0.203242	0.817	0.746	0
CDC25B	0	0.397924	0.254	0.184	0
IDH2	0	0.596814	0.267	0.197	0
KIF21A	0	1.49579	0.109	0.039	0
OFD1	0	0.493049	0.257	0.187	0
PTP4A2	0	0.437405	0.428	0.358	0
STOM	0	0.626783	0.19	0.12	0
IL2RB	0	0.345753	0.171	0.102	0
IFNG-AS1	0	0.76912	0.167	0.098	0
TBX21	0	0.867457	0.128	0.059	0
BTN3A1	0	0.72751	0.185	0.116	0
SARAF	0	0.147342	0.853	0.784	0
SMYD3	0	0.503635	0.28	0.212	0
GTDC1	0	1.14222	0.136	0.068	0
NLRC3	0	0.579667	0.193	0.126	0
CD84	0	0.990128	0.152	0.085	0
CALM1	0	0.30309	0.856	0.789	0
KCNQ5	0	1.11737	0.127	0.061	0
PTGDR	0	0.916631	0.121	0.055	0
NEK7	0	0.704235	0.212	0.147	0
MT1F	0	1.07653	0.127	0.063	0
S1PR5	0	1.07289	0.106	0.042	0
KCNA3	0	0.500457	0.202	0.139	0
MED15	0	0.540321	0.224	0.161	0
SLC2A4RG	0	0.568671	0.192	0.129	0
MYL12B	0	0.285402	0.718	0.655	0
NPC1	0	0.781395	0.165	0.103	0
MAP4K1	0	0.655524	0.185	0.123	0
ADRB2	0	1.19818	0.113	0.052	0
GPR171	0	0.928237	0.126	0.065	0
RAB29	0	0.610788	0.19	0.13	0
MYL12A	0	0.299294	0.908	0.849	0
CEMIP2	0	0.747947	0.216	0.157	0
RNF19A	0	0.608792	0.211	0.152	0
ZNF831	0	0.714042	0.146	0.087	0
ZFP36L2	0	0.324513	0.668	0.61	0
STK39	0	0.663477	0.164	0.107	0
APBA2	0	0.90865	0.124	0.067	0
TMA7	0	0.21729	0.827	0.77	0
PLEKHF1	0	0.711364	0.134	0.078	0
RAB37	0	0.769235	0.136	0.08	0
TSPAN32	0	0.685887	0.167	0.111	0
PILRB	0	1.01074	0.118	0.062	0
DDX5	0	0.203619	0.763	0.708	0
RALGDS	0	0.786605	0.138	0.083	0
SLA2	0	0.854017	0.124	0.069	0
HLA-E	0	0.286241	0.904	0.85	0
APOBEC3C	0	0.655318	0.171	0.117	0
NAA50	0	0.769002	0.16	0.106	0
BICDL1	0	1.10207	0.1	0.047	0
NSG1	0	0.823337	0.113	0.06	0
PATL2	0	0.941886	0.125	0.072	0
GALNT11	0	0.947319	0.121	0.068	0
SFMBT2	0	0.759893	0.151	0.098	0
ARHGAP35	0	0.879249	0.125	0.073	0
TMEM181	0	0.800059	0.136	0.084	0
MMP25-AS1	0	0.789565	0.119	0.067	0
TNFAIP3	0	0.8296	0.148	0.096	0
USP11	0	0.877894	0.118	0.066	0
CASP4LP	0	0.721831	0.12	0.069	0
FBXO32	0	0.938398	0.101	0.054	0
CEP78	0	0.830374	0.108	0.062	0
ARHGDIB	0	0.177481	0.885	0.84	0
PLAAT3	0	0.774649	0.122	0.078	0
HLA-C	0	0.510978	0.97	0.935	0
HLA-B	0	0.422845	0.977	0.951	0
PFN1	0	0.199314	0.951	0.927	0
MALAT1	0	0.330638	0.999	0.991	0
B2M	0	0.400126	1	0.998	0
SH3BGRL3	2.17107704054463e-312	0.137084	0.938	0.906	4.17519825667137e-308
NAP1L4	2.83668187219861e-311	0.419109	0.305	0.235	5.45522290842515e-307
SEPTIN6	5.14148177497692e-311	0.287291	0.502	0.423	9.88758360145812e-307
KLF13	8.42899183100614e-309	0.418868	0.317	0.252	1.62097941902079e-304
STMN1	7.89432201024919e-308	0.56689	0.152	0.099	1.51815706579102e-303
PLEK	1.18088305733106e-304	0.445695	0.241	0.177	2.27095620755337e-300
SEMA4D	5.78014314097374e-303	0.376134	0.321	0.248	1.11157932744066e-298
MYO1F	6.58986792711109e-302	0.387628	0.38	0.323	1.26729750106273e-297
TUBA4A	6.03069299152267e-298	0.136728	0.348	0.276	1.15976256919973e-293
WWOX	4.3218001125445e-297	0.562481	0.224	0.171	8.31125379643433e-293
CARS1	2.58919040033912e-296	0.744014	0.126	0.081	4.97927205889215e-292
FNBP1	2.72088378433742e-296	0.318916	0.455	0.389	5.23253160565929e-292
LINC00486	4.37108369605096e-294	0.389741	0.348	0.278	8.40603105587561e-290
RAB9A	8.63700493312016e-293	0.634404	0.157	0.109	1.66098241868834e-288
WNK1	1.56427533325923e-291	0.43623	0.29	0.231	3.00825789339083e-287
LINC01138	2.49496045436332e-290	0.628971	0.155	0.103	4.79805844978609e-286
TRAF3IP3	1.05426689263034e-286	0.183994	0.615	0.536	2.0274606612174e-282
GYG1	1.49355490055774e-283	0.603947	0.159	0.114	2.87225542926258e-279
PDIA3	3.44926163673606e-282	0.302356	0.456	0.391	6.63327505360712e-278
ANTKMT	9.05715919255956e-282	0.605691	0.158	0.114	1.74178228432113e-277
UBASH3A	4.62012388855351e-281	0.561589	0.133	0.085	8.88496025007726e-277
SRSF7	2.19868388249292e-280	0.276669	0.506	0.439	4.22828897442214e-276
ITGB7	1.18750453784465e-277	0.451832	0.223	0.162	2.28368997672904e-273
LCP2	1.72629946728943e-274	0.315403	0.4	0.329	3.31984650554431e-270
PGGHG	1.40337228843841e-273	0.769137	0.101	0.06	2.69882524789591e-269
ENSG00000236449	6.57184773423331e-273	0.731414	0.121	0.077	1.26383203777041e-268
BATF	3.76645934588615e-271	0.642007	0.144	0.096	7.24327796807366e-267
ENSG00000253980	1.15623658765199e-270	0.552243	0.133	0.086	2.22355858171353e-266
IFT25	2.78690563726118e-268	0.517401	0.202	0.153	5.35949823101698e-264
PTPN7	9.23985227420488e-268	0.51779	0.187	0.132	1.77691599085234e-263
LCP1	1.06133700952893e-267	0.252022	0.604	0.548	2.04105720302509e-263
SNRPD2	2.24823119701108e-267	0.184622	0.733	0.678	4.32357341497201e-263
FKBP11	3.78147125253299e-267	0.309679	0.206	0.151	7.27214736574619e-263
PCAT1	6.19062740406809e-266	0.567306	0.134	0.087	1.19051955607633e-261
MIB2	8.19821916163302e-265	0.648749	0.136	0.089	1.57659952697365e-260
SUPT3H	3.73589584978953e-264	0.483684	0.205	0.148	7.18450130873024e-260
MT1X	7.5554033561646e-263	0.467838	0.183	0.129	1.45297961942401e-258
LINC02964	8.91546112974204e-263	0.283709	0.204	0.15	1.71453232986069e-258
SERPINB9	2.92088739517005e-262	0.472731	0.224	0.167	5.61715854965152e-258
LPCAT1	2.89291705874799e-260	0.70368	0.118	0.075	5.56336879567825e-256
NIN	5.76196623709013e-259	0.454264	0.245	0.193	1.1080837270548e-254
MAGED1	1.03770413777493e-258	0.583537	0.154	0.105	1.99560882735498e-254
TMEM50A	1.38649178942992e-258	0.295827	0.426	0.369	2.66636236025268e-254
APBB1IP	9.16776764101704e-257	0.247877	0.555	0.496	1.76305339504399e-252
PSMB8	9.2606100200754e-257	0.267327	0.496	0.438	1.7809079129607e-252
KLHDC4	2.96849089753678e-256	0.751481	0.103	0.063	5.70870484505298e-252
TMEM109	1.24895183737224e-255	0.505082	0.196	0.144	2.40185927845056e-251
PHACTR2	1.37813189705204e-255	0.442011	0.244	0.21	2.65028545122079e-251
ANKRD44	2.99665887013221e-254	0.253921	0.534	0.473	5.76287467315126e-250
SURF4	8.87238230531815e-254	0.514226	0.19	0.141	1.70624784113573e-249
BTG1	5.06566765786765e-253	0.159458	0.802	0.754	9.74178547284528e-249
TMX4	5.45202359290988e-253	0.476491	0.221	0.166	1.0484786571525e-248
PCSK7	1.1850786215276e-252	0.438666	0.243	0.184	2.27902469705973e-248
CAPN2	2.99953267357446e-252	0.386006	0.299	0.241	5.76840128455104e-248
PLCG1	1.19761684265444e-250	0.521219	0.128	0.084	2.30313695010876e-246
MIR4435-2HG	3.32967084383645e-248	0.674206	0.118	0.077	6.40328999978187e-244
KANSL1	7.48332402442591e-248	0.377756	0.323	0.273	1.43911804313735e-243
GLCCI1	4.89569136934297e-246	0.449108	0.189	0.135	9.41490407238347e-242
PPP1R18	2.13927398024551e-245	0.325007	0.373	0.315	4.11403779141014e-241
PSME1	2.35142214791006e-245	0.202693	0.678	0.624	4.52201993264584e-241
LINC01619	4.11193665175862e-242	0.423175	0.3	0.248	7.907665374997e-238
DAXX	3.22041967680344e-241	0.493766	0.191	0.139	6.1931890804607e-237
TSC22D4	6.88421454205677e-239	0.368518	0.293	0.234	1.32390329858294e-234
CDK2AP2	7.27333917631919e-239	0.374259	0.311	0.259	1.39873585699794e-234
TGIF1	8.31053656678634e-239	0.68737	0.119	0.079	1.59819928715868e-234
VPS13A	1.33114001541172e-238	0.53582	0.149	0.102	2.55991536363827e-234
SFXN1	1.58052676570453e-238	0.399205	0.208	0.153	3.03951102312638e-234
HIVEP3	2.03955798564225e-238	0.594619	0.143	0.098	3.92227396218861e-234
ORMDL3	3.34478150344055e-238	0.689888	0.112	0.072	6.43234930926653e-234
CORO1A	4.98356897263266e-238	0.162739	0.818	0.774	9.58390149126986e-234
IL16	4.33574074908862e-237	0.30644	0.361	0.295	8.33806303457232e-233
PPP1CA	8.67483668515816e-237	0.23902	0.542	0.492	1.66825784292277e-232
TXNIP	1.31571334691339e-236	0.144561	0.796	0.743	2.53024833744914e-232
MYO1G	3.53249853869209e-234	0.392278	0.277	0.222	6.79334793975875e-230
HMGN4	8.06847125155784e-234	0.355066	0.305	0.244	1.55164770638709e-229
FAM107B	2.90941773970546e-233	0.273348	0.378	0.31	5.59510125522757e-229
GOLGA4	4.51584403690844e-233	0.39762	0.269	0.216	8.68441966737862e-229
KMT2E	1.96042804981873e-231	0.236917	0.541	0.483	3.7700991826064e-227
NCK1	2.63441582769608e-231	0.472147	0.209	0.16	5.06624507824234e-227
DGKZ	1.38346418562578e-230	0.403216	0.259	0.203	2.66053997537694e-226
XRN1	2.08356614337893e-230	0.381544	0.28	0.223	4.00690605033202e-226
NCK2	5.85771126411204e-230	0.309153	0.234	0.178	1.12649645320139e-225
STK10	3.53254299940161e-229	0.310496	0.379	0.32	6.79343344214924e-225
ZBTB7A	1.23698337547451e-228	0.491249	0.19	0.143	2.37884272937504e-224
KMT2A	1.24463350199237e-228	0.341878	0.304	0.243	2.39355468768152e-224
SHISA5	2.28814042442202e-228	0.331076	0.34	0.281	4.40032285020598e-224
SIDT1	2.54523495057814e-228	0.586035	0.135	0.091	4.89474133345683e-224
MBD5	9.1928075795267e-228	0.425959	0.248	0.198	1.76786882561878e-223
NELFCD	3.21915210795092e-227	0.560054	0.153	0.108	6.19075141880041e-223
SHFL	1.75648040840326e-226	0.402908	0.231	0.176	3.37788747340032e-222
SIRPG	2.56620741179685e-226	0.451266	0.143	0.099	4.93507347362652e-222
AKTIP	4.59707971899373e-225	0.534563	0.125	0.083	8.84064400759684e-221
FLNA	5.36929839277445e-225	0.303852	0.423	0.369	1.03256977391445e-220
MGAT4A	1.05636974230216e-224	0.316643	0.311	0.248	2.03150465142129e-220
CLIP4	1.22615826590043e-224	0.705606	0.102	0.065	2.35802496115313e-220
PCNX2	4.17976306611116e-224	0.560108	0.142	0.098	8.03810235243837e-220
CARD11	4.97863614527598e-224	0.320675	0.258	0.2	9.57441517098024e-220
SFI1	1.61265907285774e-223	0.556701	0.138	0.094	3.10130466301271e-219
SPATA13	1.77172946924075e-223	0.488002	0.181	0.132	3.40721294229688e-219
DIP2A	1.02860787943455e-222	0.485121	0.181	0.132	1.97811581294058e-218
CASP8	1.75748160100438e-222	0.384351	0.262	0.205	3.37981286689153e-218
BIN1	3.21681910633164e-221	0.212232	0.371	0.306	6.18626482338637e-217
SSBP4	4.93056462690303e-219	0.454823	0.206	0.159	9.48196883399721e-215
TAPBP	2.49566284242776e-218	0.307082	0.372	0.318	4.79940921227283e-214
NMRAL1	4.36695646658183e-218	0.567259	0.146	0.105	8.39809398088351e-214
NCR3	5.03692489720187e-217	0.620253	0.113	0.074	9.68651026980892e-213
MTFP1	2.17888469265764e-216	0.683487	0.104	0.067	4.19021315244991e-212
TAP2	1.05475601485443e-215	0.477203	0.188	0.14	2.02840129216655e-211
MYH9	2.90906750135655e-215	0.240178	0.513	0.456	5.59442771185878e-211
IKZF1	1.82303400271946e-214	0.201542	0.55	0.484	3.5058766906298e-210
DDX24	6.31102887337132e-214	0.275676	0.41	0.35	1.21367396263804e-209
ZMYND11	9.54697011332278e-214	0.516323	0.15	0.105	1.8359778224931e-209
RGL4	2.12145406218311e-211	0.56082	0.119	0.079	4.07976830698434e-207
YARS1	2.02115427873775e-209	0.543231	0.143	0.101	3.88688179344056e-205
BTN3A3	1.41341579020975e-208	0.660589	0.103	0.067	2.71813990615237e-204
CD48	1.7498969600522e-208	0.255967	0.475	0.416	3.36522684387639e-204
GGA1	2.12645056739859e-208	0.586629	0.132	0.096	4.08937708616422e-204
ABHD14A	1.03872600310957e-207	0.507488	0.162	0.117	1.99757397658002e-203
ENSG00000287263	1.39628362565172e-206	0.525935	0.129	0.088	2.68519304049082e-202
C9orf78	6.59627588125229e-206	0.294207	0.359	0.3	1.26852981472363e-201
SNRPN	1.17731041203518e-205	0.34099	0.261	0.204	2.26408565338485e-201
CD53	2.1549171629045e-205	0.210149	0.532	0.473	4.14412119598165e-201
IRF1	3.00699702737517e-204	0.266163	0.396	0.334	5.78275598334518e-200
ATP6V0E2	6.24378115717934e-204	0.387459	0.187	0.138	1.20074155433716e-199
SRRT	8.65167937909412e-204	0.520719	0.156	0.113	1.66380446139359e-199
HDAC1	2.0951628924148e-203	0.357876	0.277	0.222	4.02920775840291e-199
ANXA1	2.34023005481059e-203	0.233618	0.547	0.486	4.50049641840625e-199
RFTN1	2.13812076773989e-201	0.460709	0.191	0.146	4.11182004844059e-197
S1PR4	1.09525675798895e-199	0.249332	0.385	0.322	2.10628827128855e-195
MCTP2	5.13291292987326e-199	0.388201	0.127	0.088	9.87110485543926e-195
MATR3	1.4936218494711e-198	0.2728	0.386	0.328	2.87238417871788e-194
G3BP2	1.50887104742901e-198	0.361927	0.265	0.213	2.90170991131074e-194
SH3KBP1	9.29723210514344e-195	0.259501	0.437	0.393	1.78795070614014e-190
VWA8	3.08079717654296e-194	0.536033	0.144	0.103	5.92468105020977e-190
SNTB1	4.78201755946214e-194	0.572483	0.133	0.094	9.19629796860163e-190
PTGER2	5.10840149020262e-194	0.235937	0.232	0.182	9.82396690580866e-190
CABIN1	7.3809159331161e-194	0.469993	0.168	0.123	1.41942394309756e-189
TSTD1	9.2056156975772e-194	0.206079	0.414	0.35	1.77033195480107e-189
TGFB1	2.72082579035421e-193	0.204725	0.457	0.409	5.23242007743018e-189
GIMAP1	1.36486741178148e-192	0.220947	0.429	0.365	2.62477651959697e-188
FAM172A	8.86201635033116e-192	0.37726	0.259	0.211	1.70425436433219e-187
TMC6	9.92433840016905e-192	0.339417	0.269	0.215	1.90854951773651e-187
LINC01550	1.23908888084005e-190	0.341033	0.155	0.114	2.3828918267435e-186
DYRK2	1.0719747786337e-189	0.544062	0.116	0.078	2.06151469679047e-185
MAGED2	7.61325897455591e-189	0.450915	0.158	0.115	1.46410583339685e-184
ATP2A3	2.61937082659411e-188	0.408035	0.172	0.127	5.03731203662313e-184
FAM117A	3.63401740437003e-188	0.388596	0.172	0.126	6.98857887034401e-184
MAZ	5.1089864870343e-187	0.401345	0.217	0.171	9.82509191321567e-183
EHD1	5.00817527401887e-186	0.445869	0.171	0.127	9.63122186946569e-182
TUT4	9.30991809352971e-186	0.322937	0.294	0.239	1.7903903485667e-181
IDS	1.10492699609322e-185	0.355173	0.258	0.212	2.12488510618688e-181
TMC8	1.2496173186476e-185	0.290609	0.296	0.239	2.4031390654912e-181
MSN	8.65392065727932e-185	0.213188	0.529	0.478	1.66423548160139e-180
GPI	3.06123614085888e-184	0.342584	0.261	0.219	5.88706322248571e-180
SASH3	1.79736878852624e-182	0.370103	0.246	0.2	3.45651991721481e-178
ARHGAP15	9.60517134563035e-182	0.102605	0.695	0.636	1.84717050147817e-177
LSM14A	1.048782698293e-180	0.285592	0.354	0.304	2.01691400708727e-176
TFDP2	2.39031153995877e-180	0.50184	0.149	0.108	4.59680812249471e-176
GATA3	4.669936769309e-180	0.313575	0.175	0.132	8.98075540105813e-176
TRAT1	6.812989151922e-180	0.126047	0.253	0.211	1.31020594380612e-175
HERPUD2	9.17042422468793e-180	0.463456	0.169	0.128	1.76356428264973e-175
FOXN3	3.82478754825277e-178	0.255076	0.442	0.396	7.3554489340449e-174
GIMAP6	3.69577049282212e-177	0.393784	0.179	0.134	7.10733623474621e-173
ARHGAP26	3.77497756673732e-176	0.229448	0.251	0.199	7.25965935859253e-172
TECR	4.00620191257286e-176	0.248098	0.374	0.317	7.70432689806886e-172
ZNF428	1.87117246727673e-175	0.346144	0.248	0.201	3.59845177181988e-171
DENND4C	5.0507228645685e-175	0.415551	0.197	0.152	9.71304514085168e-171
HNRNPLL	7.53576963204536e-175	0.526622	0.144	0.107	1.44920385793864e-170
PPP1R12A	3.68074118649536e-174	0.281293	0.345	0.297	7.07843337574923e-170
DNAJB14	4.72256884386602e-174	0.370738	0.233	0.186	9.08197214363875e-170
COA1	6.91408499684296e-174	0.399093	0.203	0.161	1.32964768574287e-169
YWHAZ	1.56822290413166e-172	0.164314	0.635	0.59	3.01584946693559e-168
SNRK	5.04342216461061e-172	0.408609	0.183	0.138	9.69900516476267e-168
BZW1	1.04798233003124e-171	0.318594	0.278	0.233	2.01537481888307e-167
MECP2	7.41276077247721e-171	0.403431	0.205	0.163	1.42554802415509e-166
TNRC6B	1.01734343117614e-170	0.25236	0.43	0.39	1.95645315249484e-166
AKT3	2.21138793207066e-170	0.373946	0.241	0.193	4.25272013216508e-166
ARL6IP5	3.55050317601943e-170	0.179599	0.586	0.54	6.82797265780297e-166
TRAF1	1.11604213832548e-169	0.43978	0.13	0.093	2.14626063621373e-165
RRP1B	2.91079536546426e-169	0.46336	0.154	0.114	5.59775056732432e-165
MLLT6	3.07178684219528e-169	0.462675	0.146	0.106	5.90735327622575e-165
LY6E	3.11318105536151e-169	0.120713	0.521	0.46	5.98695848756572e-165
RIPOR2	3.426696909867e-169	0.139052	0.667	0.61	6.58988082736523e-165
ECI2	5.96878276140209e-169	0.486609	0.139	0.102	1.14785661284524e-164
ITM2C	1.27400933332788e-168	0.349013	0.117	0.082	2.45004734892285e-164
ZNF22	2.51373696914238e-168	0.408165	0.187	0.145	4.83416756535772e-164
SP4	1.94419025085289e-167	0.542579	0.102	0.069	3.73887227141519e-163
ARHGEF1	1.11041233074459e-164	0.24889	0.385	0.331	2.13543395325492e-160
SSR2	1.14127061786946e-164	0.140318	0.671	0.622	2.19477752522477e-160
NAA16	6.07889690323972e-164	0.509439	0.124	0.088	1.16903266346203e-159
TRPV2	6.72135523272265e-164	0.496816	0.136	0.1	1.29258382480489e-159
PLEKHA1	1.93869328941942e-163	0.389109	0.154	0.114	3.72830106488248e-159
PCID2	2.62764771297436e-163	0.457399	0.142	0.103	5.05322931682099e-159
ITGB1BP1	1.58206665149233e-162	0.351182	0.226	0.186	3.04247237748489e-158
SLC20A1	2.29074000788709e-162	0.520702	0.123	0.088	4.40532210916766e-158
EPS15	7.35332798661199e-162	0.333579	0.256	0.215	1.41411850510535e-157
URI1	1.7803107068405e-161	0.319229	0.254	0.205	3.42371552032496e-157
RASA2	1.9612880418242e-161	0.284252	0.304	0.251	3.77175303323212e-157
HSP90B1	4.07711682949523e-161	0.181174	0.432	0.376	7.84070337480227e-157
PRMT2	2.50688052808735e-160	0.217758	0.441	0.388	4.82098194356478e-156
CAP1	6.30890841313572e-160	0.197576	0.504	0.459	1.21326617693013e-155
CCDC167	1.21426970788548e-159	0.450544	0.151	0.113	2.33516207523457e-155
ABI3	4.28118200723671e-159	0.360619	0.175	0.132	8.23314111811692e-155
ATP5IF1	4.67481653420151e-158	0.213959	0.456	0.414	8.99013967692293e-154
ITCH	4.28886441786192e-156	0.365782	0.211	0.174	8.24791516199025e-152
ANKRD36C	1.21663057988816e-155	0.55195	0.103	0.071	2.33970226818292e-151
MSI2	5.85437582716961e-155	0.402042	0.163	0.123	1.12585501532299e-150
GLMN	1.00095346242074e-154	0.559157	0.105	0.073	1.92493360358132e-150
NCOR1	1.01926409067661e-154	0.231388	0.409	0.361	1.96014677278019e-150
OXNAD1	1.78339766556861e-154	0.166327	0.301	0.252	3.42965205065498e-150
DHRS7	2.55263969207892e-153	0.240432	0.365	0.315	4.90898139183697e-149
GLS	2.72272462159209e-152	0.328002	0.228	0.182	5.23607171978376e-148
SRP14	3.10307949537512e-151	0.137574	0.743	0.701	5.96753217755589e-147
ATRX	6.36079171556046e-151	0.253722	0.357	0.313	1.22324385481943e-146
STK38	9.84568962398302e-151	0.243516	0.382	0.334	1.89342457158817e-146
HACD3	1.70828757054568e-150	0.516166	0.117	0.084	3.28520782691641e-146
STMN3	2.37517653493442e-150	0.29069	0.187	0.146	4.56770199433239e-146
RNF115	6.70384415822705e-150	0.411758	0.176	0.14	1.28921627006864e-145
ATF7IP	1.00931579784862e-149	0.317695	0.264	0.22	1.94101521084268e-145
PRRC2C	1.12726131453528e-149	0.207758	0.442	0.396	2.1678362339828e-145
HCG18	1.2628684731614e-149	0.500201	0.107	0.074	2.42862236073669e-145
MAP4	1.43308611005755e-148	0.373475	0.197	0.159	2.75596789825168e-144
HELB	1.68086964569627e-148	0.353627	0.153	0.115	3.2324804156385e-144
ATR	1.64392715613473e-147	0.458651	0.148	0.114	3.1614363139627e-143
RBBP7	2.70765800815611e-147	0.37964	0.183	0.144	5.20709711548502e-143
CDK17	5.33674217062009e-147	0.416632	0.17	0.132	1.02630888683195e-142
TGFBR1	6.10217946700508e-147	0.533588	0.112	0.081	1.17351013329975e-142
NPRL2	1.12269700253707e-146	0.488593	0.119	0.085	2.15905860557904e-142
SRI	2.75721955939633e-146	0.254378	0.329	0.287	5.30240893467507e-142
SS18L2	4.90339287840334e-146	0.286234	0.284	0.238	9.42971484445747e-142
N4BP2L2	9.87543296509384e-146	0.178125	0.539	0.494	1.8991445135172e-141
SPN	2.61122359917797e-145	0.326503	0.23	0.187	5.02164410357915e-141
ARRDC3	2.91360817131318e-145	0.543122	0.109	0.08	5.60315987425238e-141
AP3S1	3.13810728658068e-145	0.323294	0.216	0.186	6.03489412282331e-141
PASK	1.27039189892122e-144	0.28584	0.147	0.111	2.44309066081539e-140
TBCD	3.0151259176186e-144	0.548227	0.104	0.074	5.79838865217234e-140
DCAF5	1.1653312690611e-143	0.393832	0.174	0.135	2.2410485635314e-139
PRDM1	1.23958303031289e-143	0.362084	0.154	0.116	2.38384212559472e-139
HNRNPDL	1.51774639108016e-143	0.152271	0.596	0.55	2.91877808468626e-139
PSMA5	1.90161915202784e-143	0.253754	0.327	0.286	3.65700379126473e-139
HNRNPF	6.48871170813345e-143	0.180421	0.506	0.458	1.24784414859114e-138
PARP15	1.3787303762897e-142	0.37556	0.132	0.097	2.65143638664273e-138
PARK7	2.36311725654334e-142	0.187695	0.501	0.461	4.5445107960585e-138
SUB1	6.64097850236481e-142	0.132692	0.665	0.622	1.27712657578978e-137
PPP6R1	1.55375192764058e-141	0.41689	0.152	0.116	2.9880203320456e-137
GNAS	4.58079176336798e-141	0.157702	0.524	0.485	8.80932064013296e-137
ZEB1	4.86179632401102e-141	0.321338	0.191	0.15	9.3497205107056e-137
ZC3H12B	1.05133047846024e-140	0.407321	0.13	0.095	2.0218136431269e-136
ORAI1	7.59467168120787e-140	0.293862	0.256	0.21	1.46053131101308e-135
MAD1L1	5.00412966673961e-139	0.317251	0.235	0.194	9.62344176210694e-135
KRAS	5.74533290152412e-139	0.310137	0.238	0.202	1.1048849702921e-134
LNPEP	8.47482216643971e-139	0.271584	0.277	0.23	1.62979305082802e-134
ENSG00000291066	9.55084294297625e-139	0.425774	0.14	0.104	1.83672260636376e-134
IDI1	2.09759142706898e-138	0.350926	0.199	0.16	4.03387807339635e-134
ACTR6	2.11933121973774e-137	0.47031	0.124	0.09	4.07568586867765e-133
TBCC	2.25866388575479e-137	0.420815	0.15	0.114	4.34363651869503e-133
ARHGEF3	3.90464630398435e-137	0.232502	0.316	0.267	7.5090253071923e-133
USP36	5.51739793640949e-137	0.504808	0.116	0.086	1.06105079715091e-132
MEAF6	1.48275034648212e-136	0.257033	0.311	0.267	2.85147719131977e-132
WDR54	7.04185039577006e-136	0.511201	0.104	0.074	1.35421824961054e-131
NAE1	1.42788408288106e-135	0.392819	0.15	0.113	2.74596387978857e-131
LPIN1	1.5318598092693e-135	0.453208	0.132	0.099	2.94591959920579e-131
METTL23	1.56708153657147e-135	0.337632	0.205	0.165	3.01365450298059e-131
RBM4	3.23027486543286e-135	0.285091	0.267	0.226	6.21214159371394e-131
POLR2B	6.20748027658737e-135	0.350073	0.201	0.162	1.19376053199052e-130
CD320	8.61246048091253e-135	0.370346	0.149	0.112	1.65626227508429e-130
PNISR	9.91876488417174e-135	0.175843	0.511	0.464	1.90747767487507e-130
PRKCB	2.34052082132948e-134	0.188231	0.446	0.396	4.50105559149872e-130
LRCH3	2.56657459899083e-134	0.417025	0.156	0.123	4.93577961131927e-130
GON4L	3.63049265846167e-134	0.347544	0.199	0.161	6.98180043148764e-130
CCDC107	8.7911939183565e-133	0.280158	0.264	0.221	1.69063450243914e-128
TRAPPC2	1.07370232955184e-132	0.485561	0.108	0.078	2.06483694996115e-128
THYN1	2.04840082149744e-132	0.336497	0.2	0.161	3.93927961982173e-128
TRANK1	1.08610609818611e-131	0.381395	0.172	0.136	2.08869063742171e-127
AK3	1.45459499227127e-131	0.462766	0.119	0.087	2.79733162963688e-127
OST4	3.94490775172122e-131	0.106955	0.76	0.721	7.58645209733509e-127
SNRNP200	5.58584316378225e-131	0.347403	0.197	0.161	1.07421349882697e-126
ENSG00000254682	5.65983299133894e-131	0.458711	0.104	0.074	1.08844248256439e-126
RASA3	6.16436156874844e-131	0.216384	0.314	0.265	1.18546837328601e-126
ARID4B	4.65707561304142e-130	0.215108	0.406	0.364	8.95602211143996e-126
FAS	4.06707573282791e-129	0.491686	0.105	0.076	7.82139334180136e-125
FBXW5	4.36837269194726e-129	0.294304	0.241	0.205	8.40081752388377e-125
ANKRD36	9.66314805191453e-129	0.41149	0.136	0.102	1.85832000186368e-124
GIMAP2	1.31457916025093e-128	0.282893	0.243	0.199	2.52806718307855e-124
PDLIM2	3.28000017092109e-128	0.324112	0.215	0.179	6.30776832869835e-124
UTRN	4.9355863481948e-128	0.198736	0.417	0.369	9.49162610621341e-124
ZNF276	1.27087136443787e-127	0.372203	0.143	0.108	2.44401272095046e-123
SOD1	3.12279922090785e-127	0.110473	0.586	0.534	6.00545518172788e-123
TMEM35B	2.356923090331e-126	0.28	0.256	0.214	4.53259879501555e-122
SON	3.07623605320988e-126	0.158043	0.557	0.519	5.91590955392792e-122
WDR1	4.43401309736755e-126	0.208249	0.363	0.32	8.52705058754753e-122
MLLT3	1.16668103967104e-125	0.217276	0.189	0.152	2.24364430739138e-121
MCUB	1.54625868222463e-125	0.187464	0.426	0.379	2.97361007178619e-121
TAF15	1.6560173968464e-125	0.27971	0.256	0.224	3.18468705587531e-121
PSTPIP1	1.97302455661461e-125	0.333995	0.199	0.163	3.79432352482556e-121
INPP4A	7.83109098121139e-125	0.311934	0.223	0.187	1.50599710659676e-120
PMS1	1.01040967181711e-124	0.460397	0.116	0.086	1.94311883987149e-120
ARHGAP30	1.69366082333524e-124	0.251339	0.302	0.266	3.25707912935599e-120
BSG	1.92180830728687e-124	0.21624	0.347	0.312	3.69582955574339e-120
ARPC2	2.56654174698665e-124	0.116859	0.785	0.744	4.93571643363002e-120
PSMA1	4.43489827654666e-124	0.2053	0.393	0.359	8.52875287562687e-120
HMGB1	7.01883809880497e-124	0.128823	0.722	0.685	1.34979275478118e-119
RASSF5	1.55675439718752e-122	0.270593	0.27	0.227	2.99379438123132e-118
PPIB	5.24630711794253e-122	0.138647	0.632	0.599	1.00891732185153e-117
USP34	9.42135702934587e-122	0.2343	0.331	0.291	1.8118211703135e-117
SRSF5	1.17140081204693e-121	0.117542	0.647	0.601	2.25272090164744e-117
DIAPH1	3.22997625606295e-121	0.259402	0.281	0.241	6.21156733803466e-117
LINC02328	3.94389649395627e-121	0.481361	0.105	0.076	7.5845073475273e-117
CCDC91	5.24667852545871e-121	0.273707	0.273	0.234	1.00898874723097e-116
MACF1	6.67321603611801e-121	0.222847	0.349	0.307	1.28332617590585e-116
SELENOM	7.95641703233493e-121	0.255558	0.204	0.164	1.53009855948833e-116
EBP	2.0606239583093e-120	0.440917	0.122	0.092	3.96278593422461e-116
DENND4A	2.08421324732634e-120	0.324935	0.214	0.181	4.00815049593329e-116
BPTF	4.05457797594409e-120	0.249626	0.306	0.27	7.79735890553808e-116
SACM1L	4.43462044287777e-120	0.409918	0.137	0.105	8.52821857369823e-116
GALM	5.14814509694748e-120	0.443349	0.131	0.1	9.90039783593971e-116
CAPZA1	1.17799016708161e-119	0.219472	0.343	0.312	2.26539289031465e-115
LPXN	1.66082457761746e-119	0.302923	0.219	0.181	3.19393174521614e-115
RABAC1	3.91312233009083e-119	0.188819	0.425	0.384	7.52532555299768e-115
LRRC8C	6.14642294437045e-119	0.329763	0.203	0.166	1.18201859643188e-114
AMZ2	4.25159400507109e-118	0.339202	0.179	0.144	8.1762404311522e-114
SLC16A7	6.0544750491903e-118	0.371575	0.145	0.111	1.16433609670979e-113
OXCT1	6.17987406739712e-118	0.415571	0.114	0.083	1.18845158190114e-113
IRF3	7.19180759274018e-118	0.320979	0.19	0.153	1.38305651815986e-113
ERAP2	1.09255470393866e-117	0.34462	0.173	0.136	2.10109195114444e-113
MTRFR	1.69386010840537e-117	0.327682	0.164	0.128	3.25746237447438e-113
KRTCAP2	1.69458153448233e-117	0.157884	0.525	0.486	3.25884974896296e-113
TSEN15	2.21426481085089e-117	0.420308	0.126	0.095	4.25825265774735e-113
HERC1	3.10942926216081e-117	0.270705	0.257	0.226	5.97974341406145e-113
KCNAB2	5.81241521388231e-117	0.30328	0.22	0.184	1.11778556978171e-112
MICU2	6.44650489989869e-117	0.302786	0.227	0.191	1.23972735729952e-112
UBE2V1	6.60443577691928e-117	0.214849	0.342	0.307	1.27009904425935e-112
SRSF2	2.16269158465231e-116	0.217501	0.345	0.309	4.15907218644486e-112
TRAPPC10	3.85216370668067e-116	0.329292	0.188	0.152	7.40809602431759e-112
KLF6	7.55036084455644e-116	0.180254	0.46	0.42	1.45200989401665e-111
PHF1	1.15770382927847e-115	0.249942	0.197	0.159	2.22638023408543e-111
UBTF	2.07417082676127e-115	0.341044	0.172	0.137	3.98883791694461e-111
HSPA5	2.48895744847697e-115	0.243515	0.287	0.246	4.78651406916606e-111
NCOA1	2.65436613248756e-115	0.279432	0.232	0.206	5.10461150938683e-111
CASK	4.01938043107039e-115	0.194126	0.235	0.194	7.72967050699147e-111
ENSG00000274265	4.08643352125861e-115	0.459275	0.111	0.082	7.85862030473244e-111
BCAS3	6.97372593200171e-115	0.336709	0.19	0.163	1.34111723398325e-110
C19orf12	7.70299320091239e-115	0.433881	0.106	0.078	1.48136262246746e-110
JADE2	1.24506447964107e-114	0.414001	0.117	0.087	2.39438350079773e-110
TMBIM6	9.58810111126369e-114	0.146526	0.574	0.54	1.84388772470712e-109
AIP	1.07579941498843e-113	0.24355	0.29	0.253	2.06886985496425e-109
TMEM238	1.26488684138031e-113	0.308876	0.119	0.09	2.43250388465848e-109
RNF38	2.21055296951418e-113	0.347767	0.179	0.148	4.25111441567272e-109
BCL7C	4.746514279927e-113	0.334929	0.18	0.146	9.12802161172761e-109
PECAM1	1.34204941716107e-111	0.269044	0.152	0.118	2.58089523414246e-107
XIST	2.82734702911305e-111	0.394261	0.147	0.117	5.43727107168731e-107
ACTN4	5.02567728474323e-111	0.336686	0.175	0.146	9.6648799862897e-107
ESYT1	1.11551747555682e-110	0.267638	0.21	0.171	2.14525165724332e-106
C11orf58	1.2194604997624e-110	0.164298	0.474	0.436	2.34514448709308e-106
ZHX2	5.00980498997943e-110	0.378193	0.145	0.112	9.63435597622945e-106
CCND2	6.41952464518304e-110	0.257465	0.212	0.173	1.23453878451515e-105
PAIP2	1.22475297180763e-109	0.189572	0.398	0.362	2.35532244008326e-105
ENSG00000291143	1.25403222320836e-109	0.25447	0.18	0.144	2.41162936845199e-105
HSPE1	1.10000789270082e-108	0.196742	0.364	0.324	2.11542517845295e-104
CCM2	2.40466875046033e-108	0.223964	0.318	0.279	4.62441847401025e-104
RPAP2	6.93536944673205e-108	0.382829	0.134	0.103	1.33374089830104e-103
PRPF38B	9.86009350995831e-108	0.233204	0.303	0.266	1.89619458290008e-103
CCNDBP1	1.45528804106655e-107	0.234974	0.287	0.25	2.79866443177508e-103
AGTPBP1	1.48823334902363e-107	0.293524	0.211	0.183	2.86202155350734e-103
RCN2	2.79384023831267e-107	0.344767	0.157	0.124	5.3728341622991e-103
GTF3A	5.6360332811085e-107	0.155713	0.481	0.439	1.08386556028998e-102
SRPK2	6.87373444421813e-107	0.210901	0.359	0.321	1.32188787096759e-102
ENOSF1	7.06091824948757e-107	0.389439	0.126	0.096	1.35788518855895e-102
MRFAP1L1	7.10003019496931e-107	0.312568	0.184	0.149	1.36540680679455e-102
MAP4K5	1.25675024434903e-106	0.403172	0.125	0.096	2.41685639490762e-102
ATP11B	4.82430598352237e-106	0.322601	0.19	0.158	9.27762283691186e-102
GPX7	6.63985469988913e-106	0.464221	0.101	0.075	1.27691045733568e-101
PCM1	1.27473062848493e-105	0.244331	0.27	0.233	2.45143447163936e-101
NUCKS1	1.45682253366068e-105	0.239679	0.286	0.25	2.80161541448285e-101
THRAP3	1.17120131598162e-104	0.182536	0.383	0.342	2.25233725076426e-100
MED10	1.84605750970184e-104	0.227389	0.293	0.253	3.55015319690761e-100
SEC24C	2.0576965433753e-104	0.456295	0.102	0.077	3.95715622256504e-100
BICRAL	2.13592728497785e-104	0.382622	0.147	0.118	4.1076017617409e-100
C21orf91	3.23862319966607e-104	0.388393	0.106	0.079	6.22819627527782e-100
GPR132	4.72172571715229e-104	0.466769	0.106	0.083	9.08035072665557e-100
PTGES3	4.75092424531503e-104	0.130189	0.559	0.517	9.13650241616533e-100
CUL4A	7.6998237181295e-104	0.33879	0.165	0.134	1.48075309923348e-99
DOCK9	1.00702838442981e-103	0.306827	0.128	0.099	1.93661628609697e-99
LRIF1	1.13827089481946e-103	0.433344	0.105	0.079	2.18900875782731e-99
EED	4.54636189895879e-103	0.4601	0.1	0.075	8.74310856788765e-99
ENSG00000284707	5.7078236847853e-103	0.310054	0.2	0.169	1.09767157282106e-98
GBP2	7.94643043604789e-103	0.29717	0.201	0.166	1.52817803715637e-98
RPN2	1.34999257483704e-102	0.213696	0.306	0.271	2.59617072066912e-98
RAP1A	1.40262786877851e-102	0.1756	0.432	0.399	2.69739365444795e-98
ARHGDIA	2.6709471021472e-102	0.18148	0.381	0.35	5.13649837213927e-98
RNF34	6.35025667861956e-102	0.286981	0.21	0.175	1.22121786186533e-97
SDHA	1.12984301917567e-101	0.284711	0.204	0.17	2.17280111017673e-97
PIK3CD	1.96350912349259e-101	0.243089	0.286	0.249	3.77602439538861e-97
ZBTB20	2.17951369007357e-101	0.183423	0.428	0.392	4.19142277738049e-97
RFX7	2.18290285494127e-101	0.387315	0.138	0.111	4.19794048033756e-97
UBE2L3	2.19035277840601e-101	0.211874	0.298	0.27	4.2122674281526e-97
UBR1	3.64055578689179e-101	0.366708	0.148	0.12	7.0011528337716e-97
SIGIRR	4.95914838671977e-101	0.201094	0.337	0.296	9.53693826250079e-97
RSF1	7.40727182756254e-101	0.233076	0.287	0.254	1.42449244515855e-96
ST3GAL1	8.01824290604783e-101	0.268839	0.236	0.201	1.54198829326206e-96
SLC25A38	1.17091910821147e-100	0.381978	0.115	0.087	2.25179453700147e-96
STIM1	1.57181069758194e-100	0.286339	0.223	0.191	3.02274915251982e-96
ZNF600	3.28657249604112e-100	0.359071	0.115	0.087	6.32040756713667e-96
SMARCA2	7.49156116896607e-100	0.238889	0.269	0.231	1.44070212840387e-95
SIK3	1.19924051843967e-99	0.241704	0.28	0.256	2.30625944101134e-95
SRPRA	1.6292835181647e-99	0.275188	0.216	0.183	3.13327513378254e-95
TSPOAP1-AS1	1.8862052390648e-99	0.354769	0.126	0.097	3.62736129524552e-95
AP2B1	4.00918136952653e-99	0.325145	0.17	0.142	7.71005669173647e-95
COQ10B	6.53843346358481e-99	0.368809	0.139	0.112	1.25740613938199e-94
XRCC6	6.81867410559505e-99	0.181017	0.378	0.338	1.31129921724698e-94
STAG2	8.52712722264656e-99	0.248217	0.239	0.213	1.63985183618716e-94
ICAM3	1.23046868568495e-98	0.141516	0.476	0.431	2.36631432944073e-94
ERG28	3.18825439808471e-98	0.320325	0.157	0.125	6.1313320329567e-94
PDE7A	4.11745633971781e-98	0.150398	0.287	0.247	7.91828028691132e-94
SCP2	8.87075461405781e-98	0.2233	0.271	0.243	1.70593481982946e-93
DTD1	8.91876852816399e-98	0.360969	0.138	0.111	1.71516837565122e-93
REST	9.28467613520307e-98	0.277382	0.209	0.175	1.7855360675609e-93
DHX36	1.2450625578871e-97	0.271292	0.223	0.191	2.39437980507269e-93
RPA2	1.78634582135691e-97	0.256246	0.224	0.188	3.43532164905147e-93
CDKN1B	3.50072252502729e-97	0.197749	0.299	0.258	6.73223948787997e-93
OGA	3.53826857708128e-97	0.244435	0.26	0.224	6.80444430058501e-93
HSPA9	3.75279814733717e-97	0.268002	0.22	0.188	7.21700611714411e-93
TRIR	5.81438078506961e-97	0.12984	0.591	0.56	1.11816356877674e-92
GBP1	6.09458599648505e-97	0.400297	0.111	0.084	1.17204983298404e-92
ST6GAL1	7.04130634665627e-97	0.196662	0.328	0.288	1.35411362352547e-92
DDHD1	4.3532935971764e-96	0.383999	0.125	0.098	8.37181891672993e-92
HSP90AB1	7.12107638858103e-96	0.117563	0.635	0.612	1.36945420028802e-91
SELENOK	2.20686481196375e-95	0.226615	0.263	0.232	4.24402171988749e-91
KRT10	2.26104379185271e-95	0.184886	0.369	0.33	4.34821331611194e-91
CCT7	4.92007781760135e-95	0.218307	0.281	0.246	9.46180165102915e-91
CCDC66	5.19479745401433e-95	0.298842	0.177	0.144	9.99011498381497e-91
SRP9	7.93396738163934e-95	0.152694	0.452	0.413	1.52578126716306e-90
AEBP2	1.37179584551529e-94	0.359563	0.13	0.102	2.63810059051045e-90
CCNH	1.76791497086377e-94	0.252932	0.247	0.217	3.39987728046811e-90
EXOC2	2.58702017721997e-94	0.346856	0.143	0.114	4.97509850281173e-90
NOP58	5.89448960143426e-94	0.255673	0.231	0.196	1.13356929525182e-89
PTPRA	6.12593795425623e-94	0.282206	0.208	0.176	1.17807912798302e-89
BIRC6	8.63620266138824e-94	0.204954	0.317	0.287	1.66082813381157e-89
POLR2K	2.25025213732154e-93	0.260612	0.211	0.183	4.32745988528306e-89
KPNA5	2.92375596443842e-93	0.403318	0.112	0.086	5.62267509521152e-89
BBX	4.79239794345597e-93	0.248943	0.244	0.212	9.21626048506019e-89
P2RY10	7.8590938359938e-93	0.347939	0.119	0.091	1.51138233559997e-88
THAP12	1.44272423797488e-92	0.423027	0.104	0.079	2.7745029820495e-88
BCAS2	2.2036303189957e-92	0.314448	0.167	0.138	4.23780146646064e-88
NDUFA3	2.49507158794612e-92	0.18353	0.342	0.313	4.79827217077918e-88
RPTOR	3.6614628208151e-92	0.40507	0.108	0.083	7.04135915070952e-88
PPP6R2	6.26113342291541e-92	0.347817	0.14	0.118	1.20407856856086e-87
CCDC85B	1.10230428767672e-91	0.164813	0.391	0.353	2.1198413756311e-87
ESCO1	1.19847896368906e-91	0.363494	0.131	0.104	2.30479489507043e-87
EIF4E3	1.235906497434e-91	0.348912	0.121	0.093	2.37677178521532e-87
HDDC2	3.08693972349648e-91	0.297282	0.177	0.146	5.93649378225609e-87
GATAD2B	1.71990769619399e-90	0.28441	0.199	0.169	3.30755449055066e-86
MPHOSPH8	1.75803530538924e-90	0.159272	0.412	0.371	3.38087769579405e-86
ARFGEF1	2.40090715877871e-90	0.257305	0.221	0.191	4.61718455704733e-86
MRPS6	3.90309228438454e-90	0.227208	0.257	0.224	7.50603677209991e-86
PURA	7.49995101799031e-90	0.288501	0.169	0.137	1.44231558026972e-85
ENSG00000228655	1.31848503921567e-89	0.150665	0.19	0.159	2.53557857891566e-85
NDUFB10	1.94846285084751e-89	0.156067	0.404	0.375	3.74708890846485e-85
NPAT	3.01360015962984e-89	0.308316	0.128	0.1	5.79545446698414e-85
SELENOW	4.08693056181205e-89	0.155735	0.416	0.376	7.85957616342075e-85
IMP3	1.29117620018026e-88	0.183216	0.344	0.307	2.48306095056666e-84
PSME4	1.93760718116925e-88	0.419399	0.1	0.08	3.72621237010659e-84
LY75	2.17369110359348e-88	0.33046	0.137	0.109	4.18022536132062e-84
TTC19	2.05572525681801e-87	0.286712	0.188	0.158	3.95336524138671e-83
USP25	4.7013348427937e-87	0.30076	0.174	0.147	9.04113703617657e-83
DTNB	4.84778164817076e-87	0.375288	0.124	0.097	9.32276888759719e-83
MBNL1	1.32893179870552e-86	0.112869	0.692	0.664	2.55566874209059e-82
AKAP9	1.42376691381925e-86	0.212306	0.276	0.247	2.7380461519658e-82
NCL	1.87823338497961e-86	0.130054	0.515	0.485	3.61203062265429e-82
USP47	2.40282763521618e-86	0.269045	0.201	0.17	4.62087782528423e-82
CFLAR	2.85194395073701e-86	0.201022	0.293	0.262	5.48457341166235e-82
RAB11A	3.42394226919881e-86	0.181244	0.318	0.294	6.58458337789622e-82
MORF4L1	4.25630471079866e-86	0.136961	0.501	0.468	8.18529958933691e-82
SP140	4.47058466224799e-86	0.233971	0.194	0.161	8.59738136396911e-82
SH3BP1	7.04274451080691e-86	0.272505	0.192	0.164	1.35439019687328e-81
DYNLT1	7.49268048204339e-86	0.182385	0.326	0.303	1.44091738350176e-81
MNAT1	1.35497977653701e-85	0.396246	0.111	0.087	2.60576160825833e-81
DNAJB6	1.98371528832145e-85	0.201333	0.247	0.226	3.81488287097099e-81
S100PBP	2.42197609997739e-85	0.373768	0.115	0.091	4.65770223786652e-81
RICTOR	3.80081008026018e-85	0.271028	0.207	0.177	7.30933786534835e-81
ENSG00000291100	5.17822792677858e-85	0.376976	0.112	0.09	9.95825012598788e-81
SDHAF2	7.34790070605205e-85	0.24438	0.22	0.188	1.41307478478087e-80
JPX	9.82951911325903e-85	0.26126	0.202	0.173	1.89031482067084e-80
ACAA2	1.01996076374535e-84	0.331509	0.132	0.108	1.96148654475868e-80
GPATCH8	1.05642822398426e-84	0.224487	0.263	0.235	2.03161711754412e-80
PPP2R5A	1.31222282640425e-84	0.293705	0.176	0.149	2.52353571745802e-80
MAN1A2	1.93775748184517e-84	0.268162	0.189	0.16	3.72650141333644e-80
CYTIP	2.39081591288427e-84	0.140577	0.434	0.393	4.59777808206774e-80
ASH1L	3.78315669443399e-84	0.188525	0.321	0.294	7.27538863906601e-80
FUS	5.54799195376672e-84	0.143546	0.444	0.407	1.06693433262888e-79
ORMDL1	5.65498595812958e-84	0.184779	0.324	0.289	1.0875103496079e-79
ARL15	1.25093031127098e-83	0.252013	0.192	0.175	2.40566408160521e-79
PUF60	1.51690363850582e-83	0.246947	0.212	0.182	2.91715738721055e-79
NSMCE3	2.19615860325962e-83	0.317541	0.129	0.102	4.22343260992858e-79
DYNC1H1	2.80894210116466e-83	0.228836	0.229	0.203	5.40187655474976e-79
STXBP5	3.24262616111847e-83	0.370986	0.12	0.096	6.23589437044692e-79
SAR1A	4.68408607150471e-83	0.337823	0.138	0.113	9.0079659241107e-79
RC3H2	5.49571928027087e-83	0.357494	0.123	0.101	1.05688177478889e-78
AUTS2	5.60454163593976e-83	0.340877	0.12	0.094	1.07780940200758e-78
IP6K2	6.09664010175457e-83	0.333202	0.142	0.119	1.17244485796842e-78
AHNAK	1.46889282993145e-82	0.163662	0.457	0.432	2.82482780124117e-78
FBXL17	1.85460071774583e-82	0.276516	0.19	0.163	3.566582640297e-78
EMC7	1.94048103150209e-82	0.251529	0.176	0.156	3.73173907168166e-78
HNRNPC	2.54582622068372e-82	0.137386	0.487	0.458	4.89587840499685e-78
EAPP	3.05912128594926e-82	0.235065	0.243	0.215	5.88299614500901e-78
DERL1	3.09289853904074e-82	0.311784	0.141	0.118	5.94795318042924e-78
SAP18	3.78202270112148e-82	0.12576	0.497	0.468	7.27320785652671e-78
DENND1C	3.9783855074417e-82	0.310738	0.15	0.122	7.65083316936114e-78
METTL16	4.28669449143267e-82	0.331174	0.141	0.114	8.24374217647416e-78
DOCK10	4.79156728740437e-82	0.149408	0.415	0.376	9.21466305040734e-78
UBXN4	5.97487568721013e-82	0.159636	0.383	0.353	1.14902834340738e-77
COPB1	7.44778255615116e-82	0.268477	0.185	0.161	1.43228306337343e-77
ASF1A	1.00349103772549e-81	0.291519	0.146	0.117	1.92981361464989e-77
ARIH2	1.528613776442e-81	0.255116	0.195	0.171	2.9396771534756e-77
CYB561D2	1.67204772360726e-81	0.290316	0.154	0.131	3.21551497726912e-77
CDK13	2.38543461184745e-81	0.243052	0.218	0.187	4.58742930204383e-77
SYTL1	3.67080989167698e-81	0.177182	0.273	0.236	7.05933450268401e-77
FAM13B	4.18608643464551e-81	0.27049	0.182	0.157	8.05026282246679e-77
ATP8B2	4.47183384095443e-81	0.221578	0.101	0.079	8.59978365953947e-77
MOB4	4.92726705599893e-81	0.284059	0.173	0.145	9.47562727539155e-77
RNF126	5.62507987446507e-81	0.241092	0.215	0.182	1.08175911065838e-76
RBM39	6.09881668312593e-81	0.133591	0.521	0.492	1.17286343633195e-76
LINC00513	6.83361435163091e-81	0.312212	0.12	0.094	1.31417237596214e-76
XRCC5	9.72940208643739e-81	0.144476	0.428	0.396	1.87106131524277e-76
TOB1	1.40144855789049e-80	0.356393	0.111	0.087	2.6951257216792e-76
TMEM9B	1.96766247213242e-80	0.228323	0.205	0.183	3.78401170015786e-76
SCAMP2	2.19226778037114e-80	0.188619	0.287	0.261	4.21595016843174e-76
TBPL1	3.60853611078019e-80	0.33734	0.124	0.099	6.93957579464138e-76
CDC42EP3	3.88552012767048e-80	0.170277	0.263	0.227	7.4722437575231e-76
SIPA1	4.49178353428853e-80	0.315801	0.141	0.117	8.63814891479028e-76
GPS2	4.62612896076119e-80	0.208926	0.268	0.238	8.89650860443985e-76
ABT1	5.2749532360618e-80	0.282735	0.172	0.144	1.01442625682704e-75
VPS26B	5.48975972541736e-80	0.34552	0.121	0.097	1.05573569279501e-75
POLR3GL	8.18924891354186e-80	0.214111	0.259	0.227	1.57487445856323e-75
ATG5	1.26843856044878e-79	0.280912	0.176	0.15	2.43933419559904e-75
SRP54	4.712884554893e-79	0.284009	0.166	0.141	9.06334828751473e-75
SPCS2	7.6293948257309e-79	0.16577	0.367	0.332	1.46720891893631e-74
ZNF217	7.75953438169291e-79	0.279428	0.169	0.145	1.49223605694336e-74
ATAD1	2.08755296326144e-78	0.314783	0.13	0.103	4.01457310364808e-74
SF3A2	2.36922285002806e-78	0.247434	0.198	0.168	4.55625246288896e-74
CHIC2	3.13321267453864e-78	0.27445	0.176	0.151	6.02548129440526e-74
ADA	3.73954109243042e-78	0.369264	0.11	0.087	7.19151147485294e-74
RANBP2	3.88325231311435e-78	0.279587	0.172	0.146	7.46788252335022e-74
CDKAL1	4.51940471126505e-78	0.251289	0.208	0.183	8.69126720023382e-74
SNRPA	5.28732168809392e-78	0.23214	0.222	0.192	1.01680483383734e-73
SNRNP40	5.65876435087919e-78	0.272696	0.179	0.152	1.08823697231758e-73
BTBD9	7.59447035516607e-78	0.266764	0.198	0.175	1.46049259400199e-73
LBR	8.58377768788454e-78	0.223388	0.238	0.207	1.65074628715708e-73
KAT6A	1.15801136376425e-77	0.234035	0.234	0.204	2.22697165365503e-73
MAPK1	1.91815403750033e-77	0.248293	0.199	0.173	3.68880202951688e-73
PDIA6	2.01416368096727e-77	0.17798	0.3	0.273	3.87343817486816e-73
NCOA2	2.88749292860054e-77	0.207303	0.205	0.192	5.55293765099171e-73
HP1BP3	4.33964505814888e-77	0.162451	0.371	0.342	8.34557141132611e-73
TRAF5	6.03148670275449e-77	0.247172	0.121	0.097	1.15991520780672e-72
SLC25A26	1.06560465212966e-76	0.330389	0.131	0.107	2.04926430651055e-72
DLG1	1.72701237730785e-76	0.274585	0.169	0.142	3.32121750280073e-72
MAGOH	1.95371518597068e-76	0.196797	0.261	0.235	3.75718967414021e-72
ZBTB1	2.13383216213989e-76	0.331519	0.131	0.107	4.10357263101122e-72
SLC4A7	2.85374968173138e-76	0.274693	0.168	0.141	5.48804601293762e-72
SCAPER	3.15428414308539e-76	0.275699	0.177	0.148	6.06600383556752e-72
SERINC1	3.74046332155704e-76	0.202105	0.262	0.229	7.19328501368635e-72
EIF4A2	4.90111631153509e-76	0.128476	0.458	0.421	9.42533677871313e-72
DDOST	4.96295464537014e-76	0.171579	0.321	0.291	9.54425807851131e-72
SOS1	6.08240956291719e-76	0.260452	0.191	0.164	1.16970818304461e-71
UBL5	6.1530701792783e-76	0.118184	0.603	0.572	1.18329692617701e-71
CORO7	8.15450254324348e-76	0.254466	0.197	0.17	1.56819238409115e-71
ZNF655	8.39564442832579e-76	0.272862	0.168	0.143	1.61456638001133e-71
UBAC2	1.24593926053441e-75	0.185212	0.306	0.274	2.39606579193373e-71
CWF19L2	1.52970407939736e-75	0.329313	0.131	0.106	2.94177391508907e-71
ZMYM5	1.88875163393473e-75	0.334203	0.125	0.102	3.63225826721988e-71
TBK1	1.89943149397183e-75	0.352954	0.106	0.088	3.65279670605723e-71
SNRPB	3.36124117762231e-75	0.143416	0.32	0.303	6.46400290868546e-71
RAB1B	4.59642479486849e-75	0.245113	0.188	0.162	8.83938452301159e-71
ELF1	5.00188803011389e-75	0.150082	0.415	0.388	9.61913087071202e-71
MAT2B	2.18111359154039e-74	0.184515	0.303	0.269	4.19449954789132e-70
CASP4	2.7814955253678e-74	0.189938	0.236	0.217	5.34909404483481e-70
FNBP4	4.96707649973653e-74	0.170315	0.321	0.288	9.55218481664331e-70
PEBP1	9.03517650799383e-74	0.101433	0.454	0.414	1.73755479425229e-69
ERCC5	1.17470664266401e-73	0.265865	0.172	0.145	2.25907834450717e-69
TBRG1	1.29141664157362e-73	0.171489	0.309	0.286	2.48352334341023e-69
CHD2	1.42435285833017e-73	0.190647	0.296	0.265	2.73917298185475e-69
EEIG1	1.76949045601814e-73	0.182882	0.157	0.131	3.40290709596848e-69
EPRS1	6.51120821032778e-73	0.258	0.176	0.151	1.25217045092814e-68
KAT6B	7.9251263944817e-73	0.268328	0.19	0.163	1.52408105692278e-68
VPS33A	1.01016644134595e-72	0.342388	0.111	0.088	1.94265108335239e-68
TMCO1	1.18075877593334e-72	0.217953	0.221	0.196	2.27071720199741e-68
PACS1	2.02898490023347e-72	0.136297	0.364	0.326	3.90194086163899e-68
CYCS	2.07204520699893e-72	0.203737	0.235	0.21	3.98475013757963e-68
NUP210	2.09801333646341e-72	0.232743	0.196	0.166	4.03468944735278e-68
RALGAPA1	2.25698248013156e-72	0.3001	0.149	0.124	4.34040300754099e-68
SIRT2	3.27490769517903e-72	0.314652	0.112	0.096	6.29797498859878e-68
STIM2	4.31544369865081e-72	0.269706	0.166	0.139	8.29902977687537e-68
SRPK1	5.77933359161432e-72	0.294767	0.143	0.117	1.11142364300335e-67
RBM25	6.35570643970745e-72	0.168576	0.327	0.299	1.22226590542014e-67
UNC13D	6.36831100605756e-72	0.355416	0.108	0.087	1.22468988957493e-67
RBCK1	7.10608284675529e-72	0.204219	0.228	0.207	1.36657079225951e-67
RRP36	7.91095193117416e-72	0.362283	0.1	0.079	1.5213551658841e-67
ENSA	8.42609520340164e-72	0.173947	0.29	0.267	1.62042236856617e-67
KDM2B	1.29356962345541e-71	0.305242	0.132	0.113	2.4876637428671e-67
BRWD1	1.68369731358809e-71	0.251399	0.186	0.161	3.23791830376126e-67
ZGPAT	1.7199438723157e-71	0.325319	0.12	0.099	3.30762406085033e-67
FBXO7	4.18747425909023e-71	0.241196	0.19	0.165	8.05293174765642e-67
EMC4	6.04534099526894e-71	0.21437	0.215	0.191	1.16257952680017e-66
SMARCE1	8.29363695519287e-71	0.238046	0.195	0.17	1.59494932285314e-66
CGGBP1	8.90822289125759e-71	0.196154	0.272	0.241	1.71314034421775e-66
ECHDC2	1.75508977252153e-70	0.330945	0.107	0.084	3.37521314153615e-66
GORASP2	1.97233435527413e-70	0.251598	0.179	0.153	3.79299619862767e-66
IFI16	2.16259847237954e-70	0.175391	0.291	0.271	4.1588931222331e-66
HERC4	2.21885314014709e-70	0.229765	0.222	0.195	4.26707647381687e-66
USP24	2.27885331619182e-70	0.296581	0.144	0.121	4.38246281236848e-66
SHISAL2A	2.95597898289659e-70	0.19827	0.14	0.116	5.68464318200843e-66
CYRIB	3.48594013888801e-70	0.144268	0.439	0.411	6.70381148109554e-66
RAB18	4.00226673105836e-70	0.238179	0.184	0.162	7.69675915049833e-66
GHITM	4.94883257422327e-70	0.15091	0.335	0.311	9.51709992348878e-66
SLC3A2	7.69913553096401e-70	0.231393	0.192	0.168	1.48062075395969e-65
SLC25A12	8.36962972878541e-70	0.360183	0.101	0.079	1.60956349314272e-65
UBR2	1.02095217765513e-69	0.21297	0.205	0.186	1.96339313284858e-65
RAP1GAP2	1.18258771469082e-69	0.222911	0.16	0.152	2.27423443412191e-65
RPRD2	1.33861236585459e-69	0.260535	0.183	0.156	2.57428544077496e-65
SRSF9	1.84770380745999e-69	0.164544	0.322	0.297	3.55331919212632e-65
PHC3	2.59669218768015e-69	0.200365	0.255	0.223	4.99369874612769e-65
RAD21	2.61216438852165e-69	0.197745	0.26	0.23	5.02345333556598e-65
IARS1	4.17254040222844e-69	0.319223	0.125	0.102	8.0242124475255e-65
CDK6	4.85656389815122e-69	0.27336	0.163	0.137	9.33965803253461e-65
TSPAN5	4.87897300220021e-69	0.290125	0.101	0.08	9.38275298053123e-65
CD47	5.32928083894852e-69	0.107564	0.428	0.39	1.02487399813819e-64
RABEP1	8.93323478031208e-69	0.243828	0.181	0.16	1.71795038060182e-64
ERAP1	1.07264106240233e-68	0.30031	0.129	0.105	2.06279602710592e-64
INVS	1.52001563401525e-68	0.362208	0.105	0.086	2.92314206577474e-64
DGCR6L	1.66856358941143e-68	0.234424	0.194	0.17	3.20881463879711e-64
MED4	2.91484081273376e-68	0.226966	0.207	0.181	5.60553036696829e-64
THUMPD1	4.09224191241865e-68	0.279076	0.142	0.116	7.8697904217723e-64
POLR2F	4.949125735463e-68	0.203204	0.202	0.184	9.51766370186889e-64
SNRPA1	5.96662667993112e-68	0.250538	0.18	0.153	1.14744197681755e-63
SNHG14	7.09860676709462e-68	0.303512	0.123	0.099	1.36513306737997e-63
HMGB2	7.49265215874602e-68	0.181095	0.295	0.267	1.44091193664845e-63
STX8	1.11757212785e-67	0.198013	0.237	0.217	2.14920295906833e-63
MAP2K2	1.660073804075e-67	0.225761	0.204	0.177	3.19248793261664e-63
CCDC186	2.69676359144104e-67	0.337537	0.112	0.09	5.18614606270026e-63
ARF6	3.02562605361107e-67	0.154797	0.342	0.317	5.81858146369944e-63
ZC3HAV1	3.6688175260518e-67	0.113209	0.363	0.326	7.05550298435023e-63
TRIM69	4.73563936575187e-67	0.342502	0.107	0.087	9.10710806427742e-63
ASCC3	5.82571725741066e-67	0.25489	0.168	0.146	1.12034368577265e-62
SRSF4	6.32058484586524e-67	0.168172	0.298	0.272	1.21551167170834e-62
TAF3	7.52896150830096e-67	0.265441	0.169	0.144	1.44789458766136e-62
DERL2	1.00225988568114e-66	0.27635	0.137	0.117	1.92744598615339e-62
BBS9	1.14173536048818e-66	0.31451	0.121	0.098	2.19567127175482e-62
PPHLN1	1.26227247439776e-66	0.243167	0.19	0.166	2.42747619551433e-62
ZNF101	1.50597272504054e-66	0.237855	0.123	0.1	2.89613614752546e-62
NDUFB8	1.67725571945241e-66	0.119859	0.466	0.439	3.22553047407893e-62
ENSG00000291107	2.39849855700698e-66	0.226386	0.18	0.152	4.61255257498013e-62
KLHDC2	4.74876956117113e-66	0.248172	0.167	0.14	9.13235874308821e-62
SMS	4.90604563563423e-66	0.126485	0.16	0.158	9.43481636188818e-62
MZT2B	5.68135009176477e-66	0.110234	0.472	0.437	1.09258043614728e-61
POLR1H	5.95032895960795e-66	0.215664	0.21	0.182	1.14430776222221e-61
XPO4	7.45307673858675e-66	0.303256	0.133	0.11	1.43330118759762e-61
PPP2R5E	8.32547829431604e-66	0.237944	0.177	0.158	1.60107273077992e-61
UBE2G1	9.63901555725109e-66	0.234067	0.19	0.165	1.85367908181496e-61
CEP57	1.1058941161164e-65	0.222078	0.213	0.186	2.12674497470345e-61
CDC37L1	1.37594738889962e-65	0.325442	0.106	0.084	2.64608442359285e-61
PRPF8	1.45400199559578e-65	0.19316	0.253	0.223	2.79619123773024e-61
CAND1	2.32124558625341e-65	0.277089	0.147	0.123	4.46398738692393e-61
PDXDC1	2.4885388432762e-65	0.281507	0.147	0.124	4.78570904950446e-61
RAB22A	2.89736081659101e-65	0.332171	0.107	0.089	5.57191458638617e-61
ZFR	3.66013346217646e-65	0.199844	0.223	0.2	7.03880266111155e-61
KLHL20	4.30557255309681e-65	0.303449	0.132	0.11	8.28004657686047e-61
ANKIB1	7.4486327513253e-65	0.28167	0.133	0.116	1.43244656440737e-60
ZNF75A	7.88931956382943e-65	0.329193	0.114	0.092	1.51719504532004e-60
GPR65	8.19045794634612e-65	0.233166	0.182	0.157	1.57510696766182e-60
CLSTN1	1.31166937981477e-64	0.288866	0.128	0.104	2.52247138432179e-60
SNU13	1.31846280008047e-64	0.122946	0.452	0.425	2.53553581083475e-60
SYAP1	1.42525823293557e-64	0.246802	0.122	0.111	2.74091410775839e-60
TRPC4AP	1.76426599324842e-64	0.241095	0.176	0.154	3.39285993161603e-60
ARF1	1.90735013016265e-64	0.106082	0.479	0.452	3.6680250353158e-60
COPS6	2.96072057666924e-64	0.180028	0.252	0.228	5.69376174099262e-60
COPS9	3.14263665522758e-64	0.136519	0.304	0.288	6.04360455166815e-60
CBFA2T2	3.37393132052683e-64	0.289275	0.14	0.117	6.48840732250515e-60
ZNF708	3.71713561037116e-64	0.312014	0.1	0.078	7.14842349230477e-60
ANKRD11	5.34887569877523e-64	0.188488	0.259	0.231	1.02864228563147e-59
ZNF394	8.60017258124921e-64	0.304878	0.127	0.106	1.65389918910004e-59
PAFAH1B1	9.00667849000564e-64	0.161284	0.283	0.261	1.73207434041299e-59
SRRM1	9.22627805166224e-64	0.124789	0.392	0.372	1.77430553211517e-59
RFFL	1.0740773228797e-63	0.317125	0.116	0.094	2.06555809962996e-59
LSM8	1.32843736872757e-63	0.158971	0.292	0.269	2.5547179038e-59
RSU1	1.87406853563923e-63	0.187359	0.226	0.2	3.6040212008878e-59
CDKN2D	1.97126169211679e-63	0.124074	0.206	0.177	3.7909333601098e-59
MANF	3.03283532192738e-63	0.265637	0.147	0.124	5.83244560759855e-59
PPIH	3.07419533119621e-63	0.263747	0.157	0.134	5.91198504142343e-59
RNF166	3.0759534792731e-63	0.228111	0.18	0.159	5.9153661359901e-59
ZNF131	3.0797719655558e-63	0.24509	0.181	0.156	5.92270946696037e-59
ARFGAP3	3.1184577596801e-63	0.263398	0.136	0.117	5.9971061176408e-59
ZRANB2	4.67995080430287e-63	0.158871	0.311	0.279	9.00001339175486e-59
VGLL4	5.21126895492865e-63	0.331947	0.107	0.088	1.00217913272233e-58
STRAP	7.8992430230947e-63	0.175974	0.249	0.224	1.51910342577134e-58
CD58	8.04938076021896e-63	0.217917	0.156	0.142	1.54797641399771e-58
STAG1	8.49970342750029e-63	0.182417	0.271	0.25	1.63457796614258e-58
DANCR	8.5969922928811e-63	0.193483	0.229	0.199	1.65328758784396e-58
SDF2L1	8.86965109036576e-63	0.206106	0.194	0.169	1.70572260118824e-58
TMEM230	9.03628157669228e-63	0.155594	0.304	0.281	1.73776731001369e-58
TAX1BP1	9.79297403885022e-63	0.130977	0.36	0.34	1.88328683741129e-58
SLMAP	1.05851408588453e-62	0.253111	0.162	0.14	2.03562843856455e-58
ADH5	1.07686202483607e-62	0.195534	0.209	0.18	2.07091335996225e-58
RO60	1.12450406369049e-62	0.250661	0.166	0.143	2.16253376488319e-58
ZNF611	1.17943992366446e-62	0.343948	0.109	0.09	2.26818091719913e-58
ABI1	1.42645486544802e-62	0.197888	0.242	0.216	2.74321535174309e-58
SRSF10	1.82665955837095e-62	0.138144	0.371	0.34	3.51284899670318e-58
HNRNPR	2.5346051326634e-62	0.164247	0.299	0.272	4.87429913062499e-58
NR3C2	3.0231464668368e-62	0.238357	0.113	0.092	5.81381297037384e-58
DNAJC19	1.12292588252722e-61	0.200195	0.224	0.197	2.15949876468809e-57
LMAN1	1.20481340519332e-61	0.228502	0.172	0.146	2.31697665952728e-57
NUP107	1.47433063194136e-61	0.286792	0.129	0.106	2.83528523828643e-57
ZNRF2	1.55785479689119e-61	0.309461	0.119	0.1	2.99591055990144e-57
DPP8	2.29886908285304e-61	0.308279	0.111	0.096	4.42095513323468e-57
CAMKMT	2.3814891128932e-61	0.250482	0.18	0.157	4.57984171300491e-57
TSC22D3	2.41016847196396e-61	0.114901	0.545	0.519	4.63499498843389e-57
LMAN2	2.99831265794118e-61	0.152533	0.305	0.282	5.76605507248668e-57
UFL1	3.00294975062725e-61	0.245152	0.164	0.14	5.77497266543126e-57
CENPC	4.42909421244568e-61	0.214015	0.181	0.153	8.51759107995429e-57
FUBP1	5.02275641282699e-61	0.248228	0.167	0.143	9.65926285750758e-57
PPM1K	5.66442959663053e-61	0.213252	0.173	0.146	1.08932645572802e-56
SAMD9	7.87654145704769e-61	0.263066	0.151	0.127	1.51473768760484e-56
NFU1	8.02277385462771e-61	0.317696	0.103	0.087	1.54285963998346e-56
TRA2A	9.89703931278486e-61	0.195861	0.229	0.207	1.90329963024166e-56
TTC17	1.14556926333575e-60	0.182043	0.264	0.241	2.20304425032098e-56
SNHG16	1.14851078131711e-60	0.246793	0.161	0.142	2.20870108355094e-56
AKR1B1	1.24739476591642e-60	0.211675	0.197	0.172	2.39886487433387e-56
N4BP1	1.29949740854276e-60	0.307258	0.116	0.096	2.49906346636858e-56
RNF4	1.54569731652376e-60	0.26826	0.142	0.12	2.97253050940684e-56
PSMA3	1.77594926275147e-60	0.191237	0.214	0.193	3.41532802719736e-56
TMED4	2.1487689415361e-60	0.199593	0.214	0.189	4.13229755146807e-56
GPR155	2.19323941602473e-60	0.334111	0.105	0.087	4.21781872095717e-56
PIN1	2.40274561391138e-60	0.180509	0.202	0.186	4.62072009011298e-56
UHRF2	2.99344888517292e-60	0.336755	0.106	0.087	5.75670155107604e-56
GRAMD1A	3.5362089807526e-60	0.245224	0.157	0.132	6.80048349088532e-56
RBM27	3.98415165236562e-60	0.228668	0.167	0.149	7.66192204266433e-56
COMMD1	4.25306971041804e-60	0.145267	0.179	0.173	8.17907836010494e-56
PA2G4	6.07132285282066e-60	0.136463	0.353	0.323	1.16757609782594e-55
RNF169	8.13563966392835e-60	0.311405	0.112	0.092	1.56456486377006e-55
CCNT1	9.52860783422919e-60	0.322499	0.107	0.087	1.83244657260062e-55
NUDT5	9.81961706630563e-60	0.237768	0.166	0.143	1.88841055802124e-55
SDAD1	1.04097493093642e-59	0.232505	0.175	0.15	2.00189888968383e-55
GPBP1	1.09662416184332e-59	0.148727	0.324	0.294	2.10891792564088e-55
UBLCP1	1.45617890902144e-59	0.280461	0.131	0.109	2.80037765993914e-55
GMCL1	1.76238568813904e-59	0.278693	0.128	0.105	3.38924391686019e-55
RNF168	1.96653350892647e-59	0.268293	0.144	0.124	3.7818405910165e-55
CDS2	2.01479402176515e-59	0.290321	0.118	0.097	3.87465038325657e-55
SMG6	2.52329090947539e-59	0.278119	0.139	0.117	4.85254074801213e-55
ARHGAP45	3.62904439872358e-59	0.160873	0.306	0.278	6.97901528318533e-55
ZNF148	3.66717866262967e-59	0.199082	0.228	0.205	7.05235128610312e-55
EXOG	3.88512887824812e-59	0.33219	0.1	0.08	7.47149134575896e-55
FBXL20	4.43255356075306e-59	0.261408	0.141	0.124	8.52424375268421e-55
PRKX	4.83140843991136e-59	0.252189	0.159	0.143	9.29128157079353e-55
PXN	4.99286512579142e-59	0.218026	0.177	0.151	9.60177892340949e-55
KDM5A	6.82721338621556e-59	0.204394	0.196	0.177	1.31294140630311e-54
PATJ	7.67228267593239e-59	0.168787	0.147	0.124	1.47545668140856e-54
FMNL1-DT	9.0906797843004e-59	0.308311	0.112	0.091	1.74822862931881e-54
RMC1	9.10055551728198e-59	0.316898	0.105	0.089	1.7501278315285e-54
NEMF	9.51724660511755e-59	0.188026	0.234	0.21	1.83026169463016e-54
GATAD2A	1.22553140386329e-58	0.260118	0.151	0.13	2.35681944276949e-54
PPP6R3	1.98017787599134e-58	0.199383	0.223	0.201	3.80808007331894e-54
TGS1	2.15423392187174e-58	0.265786	0.144	0.122	4.14280725515154e-54
BABAM2	2.80481781743458e-58	0.215007	0.172	0.155	5.39394514470845e-54
CCT3	4.30758132401709e-58	0.152009	0.298	0.274	8.28390964421727e-54
MAN2A1	4.38931057090682e-58	0.238719	0.129	0.117	8.4410831589109e-54
PPP1R2	4.9666250385013e-58	0.100731	0.419	0.384	9.55131661154186e-54
SELPLG	4.98060172842963e-58	0.103843	0.355	0.321	9.57819518394301e-54
PRKAR2A	5.85232060124322e-58	0.251245	0.142	0.124	1.12545977482508e-53
ITFG2	7.40955818223638e-58	0.249556	0.157	0.134	1.42493213402588e-53
PPP1R35	8.44240739748165e-58	0.24999	0.129	0.106	1.6235593666097e-53
TUBB	9.13647486777282e-58	0.107198	0.437	0.405	1.75703548182139e-53
OTUD6B-AS1	9.88927590124883e-58	0.232902	0.167	0.143	1.90180664856916e-53
MSL2	1.07368134661302e-57	0.316401	0.113	0.094	2.0647965976715e-53
CCDC12	1.13844397562923e-57	0.132653	0.247	0.237	2.18934160953257e-53
PHB1	1.55601608701035e-57	0.172847	0.238	0.213	2.9923745369296e-53
STAT5B	1.85367972150113e-57	0.177018	0.219	0.19	3.56481147241882e-53
RNPS1	2.34830711791466e-57	0.141804	0.304	0.281	4.51602941846169e-53
CRYBG1	2.72494975329141e-57	0.231985	0.19	0.167	5.2403508705547e-53
MCPH1	2.89103578228897e-57	0.285171	0.13	0.108	5.55975091291991e-53
ARID5A	2.91944093587356e-57	0.27472	0.131	0.11	5.61437686377844e-53
POP4	3.26570425521108e-57	0.264438	0.119	0.104	6.28027585319643e-53
CTC1	3.5349582589549e-57	0.289081	0.1	0.08	6.79807822779618e-53
SF3B3	3.58806146374996e-57	0.249924	0.14	0.117	6.90020100093756e-53
FAM177A1	3.69903953866627e-57	0.2032	0.159	0.146	7.11362293680911e-53
ERVK3-1	3.77903668553823e-57	0.270324	0.128	0.108	7.26746544995857e-53
TGFBR2	4.80800924957876e-57	0.151291	0.315	0.292	9.2462825878649e-53
PPP2CA	5.48782300123778e-57	0.169308	0.228	0.21	1.05536324136804e-52
DNAJC8	6.28323545151584e-57	0.159188	0.265	0.246	1.20832900968101e-52
BDP1	8.13377735748413e-57	0.22347	0.185	0.163	1.56420672361777e-52
TBCB	8.43302553923494e-57	0.133633	0.315	0.297	1.62175514145027e-52
NUP98	9.05884222104086e-57	0.238737	0.165	0.145	1.74210594752837e-52
ABHD3	1.15419999199802e-56	0.249988	0.15	0.131	2.2196420046114e-52
MZT2A	1.38466745693252e-56	0.117507	0.326	0.293	2.66285398642693e-52
TTC3	1.46308132577476e-56	0.159381	0.287	0.258	2.81365169759745e-52
MEI1	1.70178694800965e-56	0.294065	0.105	0.085	3.27270647971737e-52
ACTR10	1.95125723119683e-56	0.250097	0.153	0.132	3.75246278131462e-52
ASXL2	2.05560984379887e-56	0.254042	0.146	0.125	3.9531432906096e-52
VCP	2.12256304429463e-56	0.155674	0.29	0.265	4.08190099048299e-52
COPS8	2.16041957822855e-56	0.281341	0.125	0.105	4.15470289089132e-52
PDAP1	2.21952875620303e-56	0.207151	0.186	0.165	4.26837575105405e-52
ZC3H13	2.64888200692889e-56	0.22562	0.163	0.144	5.09406498752496e-52
NF1	3.35338122122547e-56	0.232293	0.114	0.106	6.4488874265387e-52
PIBF1	3.83085500701219e-56	0.226585	0.19	0.165	7.36711726398515e-52
FAF1	4.29825087313564e-56	0.19898	0.224	0.202	8.26596625412714e-52
DUS1L	5.10473428764028e-56	0.257483	0.132	0.11	9.81691450856103e-52
PPWD1	5.86597905532082e-56	0.230428	0.147	0.123	1.12808643212875e-51
DDX50	6.91900718302452e-56	0.232196	0.173	0.15	1.33059427136745e-51
SELENOT	7.69033325515931e-56	0.136587	0.32	0.296	1.47892798829969e-51
SDHC	7.96035956819587e-56	0.163452	0.238	0.218	1.53085674855975e-51
GRK6	1.0466845246336e-55	0.182635	0.25	0.222	2.01287900932288e-51
DNAJC9	1.06607128008617e-55	0.2711	0.115	0.094	2.05016167873372e-51
CYTH4	1.25642683213269e-55	0.198273	0.164	0.147	2.41623444087438e-51
PPP1R7	1.30715746437162e-55	0.191333	0.19	0.172	2.51379451973306e-51
PBDC1	1.66042631678555e-55	0.258031	0.14	0.12	3.19316584981029e-51
FKBP8	1.66938396849706e-55	0.110874	0.415	0.393	3.21039230981669e-51
ZNF292	2.16490812101217e-55	0.173404	0.258	0.231	4.16333480751851e-51
ZNF107	3.34669399091105e-55	0.250775	0.108	0.087	6.43602721392103e-51
SETD5	4.11937590783652e-55	0.216278	0.19	0.168	7.92197180836041e-51
VIRMA	4.39746014018268e-55	0.30902	0.11	0.092	8.45675559558531e-51
LATS1	4.72203657602557e-55	0.294353	0.115	0.096	9.08094853935477e-51
KRR1	7.13368745474419e-55	0.265175	0.135	0.113	1.37187943442186e-50
SRSF11	7.26812619557781e-55	0.121671	0.398	0.372	1.39773334867157e-50
BNIP3	2.15041715445984e-54	0.197395	0.117	0.097	4.13546722974172e-50
USP14	2.18558758011731e-54	0.252745	0.136	0.116	4.2031034753236e-50
ZNF146	2.82759750441643e-54	0.245407	0.14	0.118	5.43775276074325e-50
SUPT16H	3.83927529231916e-54	0.219949	0.177	0.154	7.38331031465898e-50
PCMT1	3.88202782366383e-54	0.167571	0.202	0.187	7.46552770768791e-50
CHMP4A	7.84513590284327e-54	0.133974	0.295	0.279	1.50869808547579e-49
SET	1.37577734401583e-53	0.10924	0.428	0.402	2.64575741027684e-49
LIX1L	1.44507422678126e-53	0.244862	0.131	0.109	2.77902224552304e-49
PYCR2	1.62371045702554e-53	0.166773	0.21	0.183	3.12255757990581e-49
U2SURP	1.83401316922905e-53	0.172005	0.247	0.223	3.52699072574439e-49
PSMC5	1.97264772116256e-53	0.140145	0.301	0.279	3.79359883256772e-49
DEF6	2.05297005802964e-53	0.152272	0.275	0.246	3.9480667185968e-49
B4GALT3	3.02156176133933e-53	0.276624	0.114	0.095	5.81076542323167e-49
PARP4	5.13598013702336e-53	0.207026	0.162	0.147	9.87700340150963e-49
WDR82	5.7068383767628e-53	0.223033	0.166	0.143	1.09748208823525e-48
PPID	7.12832180200405e-53	0.24845	0.135	0.114	1.3708475657434e-48
ILF3	8.20319519591862e-53	0.169689	0.245	0.22	1.57755646812711e-48
NDUFA5	8.41822711635785e-53	0.190878	0.2	0.178	1.61890925674678e-48
GOLGA7	9.06521851781191e-53	0.17438	0.222	0.196	1.74333217316041e-48
MTG1	1.03062550713034e-52	0.219515	0.161	0.141	1.98199591276236e-48
GGNBP2	1.12870369177293e-52	0.165415	0.253	0.231	2.17061006964852e-48
ZMYM2	1.2109156612956e-52	0.183167	0.213	0.194	2.32871190823757e-48
BLOC1S4	1.50623653458213e-52	0.230269	0.148	0.125	2.89664347965489e-48
C14orf119	1.569797201636e-52	0.176368	0.218	0.197	3.01887699846619e-48
DAZAP1	1.72345507470883e-52	0.234879	0.146	0.128	3.31437645417255e-48
EIF1AX	1.87575605712177e-52	0.159489	0.253	0.233	3.60726647345088e-48
SUMO1	1.92872016741782e-52	0.121918	0.361	0.339	3.70912175396121e-48
PWP1	1.96212934640369e-52	0.230981	0.156	0.135	3.77337094606894e-48
PRDX6	2.6353403004063e-52	0.111224	0.334	0.31	5.06802293171136e-48
SNX14	3.02470042133637e-52	0.235764	0.13	0.116	5.81680138027198e-48
TIAL1	4.22435160463149e-52	0.17844	0.221	0.197	8.12385057086682e-48
EIF5B	4.33111535316779e-52	0.184843	0.193	0.176	8.32916793567697e-48
GNB5	5.52403816718254e-52	0.238447	0.107	0.088	1.06232777993087e-47
WDR37	6.80956981225728e-52	0.253114	0.142	0.121	1.3095483705952e-47
PSMB8-AS1	9.16934548719544e-52	0.159213	0.286	0.259	1.76335683064256e-47
BRAF	1.04763419644615e-51	0.219522	0.174	0.156	2.01470532318559e-47
PRKD2	1.28486491247404e-51	0.267427	0.114	0.094	2.47092371317882e-47
EHBP1	1.50191721513567e-51	0.313244	0.101	0.084	2.88833699642741e-47
PHAX	1.60268655859418e-51	0.243977	0.137	0.116	3.08212652083246e-47
EIF4E	1.92910635427449e-51	0.210821	0.176	0.155	3.70986442990526e-47
ANXA11	2.15610045427396e-51	0.110019	0.399	0.371	4.14639678361425e-47
ZFAND6	2.20891675476435e-51	0.164637	0.216	0.2	4.24796781108732e-47
TMEM170A	2.38943234503126e-51	0.261129	0.123	0.106	4.59511734272961e-47
LSM1	2.44586336760874e-51	0.201937	0.149	0.135	4.70363984224836e-47
SMC3	2.61906027130619e-51	0.212458	0.182	0.16	5.03671480774893e-47
TBCA	2.64280739549918e-51	0.109445	0.391	0.372	5.08238290228447e-47
ADGRE5	2.99761037591708e-51	0.162712	0.298	0.27	5.76470451392613e-47
ADAR	3.17188567179425e-51	0.160362	0.263	0.24	6.09985333542752e-47
RSBN1	3.94880773300961e-51	0.211176	0.172	0.149	7.59395215135079e-47
RNF216P1	4.64630147875704e-51	0.257373	0.13	0.11	8.93530237379766e-47
KPNB1	5.01769385215851e-51	0.156167	0.259	0.241	9.64952704708604e-47
LUC7L3	5.28195566196331e-51	0.12042	0.359	0.339	1.01577289335217e-46
ATXN7L1	5.6382944756149e-51	0.240939	0.14	0.126	1.0843004106055e-46
NRF1	5.93289374060477e-51	0.284127	0.119	0.1	1.1409547952557e-46
GPR108	6.43944744100085e-51	0.238148	0.122	0.106	1.23837013737887e-46
ZBTB44	8.04175017065293e-51	0.295273	0.11	0.091	1.54650897531827e-46
TYW1	9.76689571758814e-51	0.280801	0.116	0.098	1.87827171544938e-46
GABARAPL2	1.10694226092959e-50	0.106614	0.407	0.385	2.1287606619937e-46
EXOC4	1.68462526696069e-50	0.146324	0.258	0.243	3.2397028508921e-46
ADIPOR2	2.80115116380692e-50	0.301594	0.101	0.086	5.38689380311709e-46
CLASP1	2.88584325925414e-50	0.253015	0.13	0.113	5.54976517187164e-46
RER1	3.28968983514957e-50	0.131406	0.247	0.234	6.32640252197613e-46
PPIG	3.31034553815218e-50	0.126911	0.335	0.315	6.36612550442046e-46
NRBP1	4.69741913478442e-50	0.190616	0.186	0.165	9.03360673810391e-46
ATF7IP2	7.45267554891348e-50	0.224855	0.141	0.119	1.43322403481155e-45
RAB6A	8.22230855272804e-50	0.169678	0.217	0.198	1.58123215777513e-45
SAMD9L	1.08282878303318e-49	0.283802	0.108	0.091	2.0823880326511e-45
CTBP1	1.39001520296948e-49	0.208458	0.17	0.149	2.6731382368306e-45
FNTA	1.49509667923818e-49	0.153257	0.264	0.241	2.87522042384293e-45
THAP11	1.50927756412632e-49	0.229335	0.129	0.108	2.90249168357132e-45
ASB3	2.00308205102473e-49	0.269688	0.122	0.104	3.85212709232566e-45
SF3B2	2.09271548282988e-49	0.107735	0.417	0.392	4.02450114503013e-45
EWSR1	2.09544830998899e-49	0.149082	0.253	0.233	4.02975664493983e-45
TXNL4A	3.52628706548255e-49	0.152066	0.252	0.23	6.78140265562948e-45
UBE2E3	3.94801864189532e-49	0.182615	0.169	0.154	7.59243465022889e-45
HNRNPA3	4.15051385885307e-49	0.111067	0.384	0.365	7.98185320196033e-45
MXD4	4.37743789392013e-49	0.223905	0.113	0.102	8.41825081379781e-45
ZFX	4.79681086734231e-49	0.244565	0.136	0.116	9.22474697898599e-45
GMDS	6.01506163311028e-49	0.219344	0.16	0.142	1.15675650266344e-44
TMEM87A	6.04308798594122e-49	0.203824	0.17	0.153	1.16214625057636e-44
STUB1	6.52967744413059e-49	0.140077	0.282	0.26	1.25572226928075e-44
RBM8A	7.05138862777815e-49	0.121907	0.317	0.299	1.35605254700802e-44
DDX18	7.16838153044068e-49	0.14416	0.265	0.243	1.37855145211905e-44
SRSF3	7.60863963775049e-49	0.105659	0.442	0.418	1.4632174887358e-44
ZNF430	7.83444125923234e-49	0.249594	0.135	0.115	1.50664139856297e-44
POLR2C	8.85976657919893e-49	0.213666	0.16	0.138	1.70382171084575e-44
NUTM2B-AS1	1.08985509135091e-48	0.232619	0.147	0.131	2.09590032617694e-44
COMMD7	1.11590944884605e-48	0.176634	0.209	0.187	2.14600546107584e-44
SRP19	1.13715698777211e-48	0.153444	0.223	0.208	2.18686660318454e-44
MARK3	1.21017769275478e-48	0.178859	0.203	0.187	2.32729272093671e-44
SELENOF	1.37379984776053e-48	0.118131	0.358	0.336	2.64195448722827e-44
ALDH9A1	1.58428745596519e-48	0.221173	0.148	0.126	3.04674320656667e-44
STAU2	1.68246126402678e-48	0.258487	0.119	0.105	3.2355412568499e-44
NSMCE2	2.31289822415046e-48	0.173241	0.173	0.163	4.44793457486375e-44
ARMC8	2.63441527617271e-48	0.230638	0.149	0.129	5.06624401760774e-44
DDB1	2.79188410036668e-48	0.228586	0.142	0.125	5.36907231341516e-44
MON2	3.92002321335037e-48	0.17977	0.165	0.154	7.5385966415941e-44
ZBTB8OS	4.51496104192522e-48	0.172037	0.172	0.159	8.68272157972639e-44
FPGS	5.30239656319468e-48	0.277793	0.11	0.093	1.01970388306797e-43
SMARCA5	6.48315001836104e-48	0.19656	0.178	0.158	1.24677458003101e-43
NKTR	7.9147992711732e-48	0.154092	0.267	0.244	1.52209504783932e-43
CSNK1G1	8.40316329442021e-48	0.287496	0.106	0.091	1.61601233314995e-43
COMMD2	8.42371360858944e-48	0.229118	0.14	0.122	1.61996436406784e-43
PPAN	9.13131092337382e-48	0.253516	0.117	0.098	1.75604240367402e-43
PRMT1	9.23108677974332e-48	0.17116	0.21	0.188	1.77523029861244e-43
WDR33	9.43086943787524e-48	0.173803	0.22	0.197	1.81365050159779e-43
CISD3	1.03888384557065e-47	0.150706	0.17	0.16	1.99787752341692e-43
MRPL41	1.05265613125362e-47	0.10606	0.291	0.28	2.02436300601384e-43
GSDMD	1.14442522931498e-47	0.202643	0.177	0.157	2.20084415849563e-43
TRAM1	1.18586210528057e-47	0.118551	0.34	0.313	2.28053141466507e-43
PARN	1.24622879425349e-47	0.266323	0.114	0.098	2.39662259422889e-43
ARL6IP6	1.30282870748824e-47	0.23576	0.142	0.122	2.50546988737063e-43
SNRPD1	1.42894487500692e-47	0.114232	0.253	0.242	2.7480038891258e-43
BLTP1	1.5446309579846e-47	0.21752	0.159	0.141	2.97047979530019e-43
BCAP31	2.29748088132063e-47	0.110774	0.377	0.354	4.4182854828677e-43
DUSP11	2.47462509327548e-47	0.252724	0.127	0.107	4.75895151687807e-43
HUWE1	2.73436913037478e-47	0.209348	0.165	0.146	5.25846527462374e-43
DNTTIP2	3.28692979792473e-47	0.225665	0.148	0.129	6.32109469438904e-43
SREBF2	4.02583583550208e-47	0.206857	0.162	0.147	7.74208489525404e-43
OGT	4.54196948826624e-47	0.192098	0.19	0.168	8.7346615228848e-43
PHF20	5.3046549532162e-47	0.13146	0.264	0.252	1.02013819405301e-42
ITFG1	6.58275520091715e-47	0.130118	0.221	0.213	1.26592965268838e-42
SPTBN1	6.77031272343822e-47	0.150034	0.133	0.114	1.3019988398444e-42
ZNF91	6.91291398815587e-47	0.241288	0.12	0.1	1.32942248906225e-42
ELP2	7.26004594414403e-47	0.223286	0.143	0.122	1.39617943551834e-42
BOLA3	7.40074885442852e-47	0.253732	0.118	0.099	1.42323801219515e-42
CTR9	1.20600680082054e-46	0.246266	0.131	0.112	2.31927167865798e-42
AGO3	1.3583743866179e-46	0.213614	0.144	0.13	2.61228978290489e-42
C1GALT1	1.4058968464441e-46	0.223046	0.149	0.128	2.70368022539666e-42
MIER1	1.56323176822416e-46	0.164158	0.241	0.219	3.00625101347188e-42
ADNP	1.73763066479935e-46	0.228406	0.147	0.128	3.34163753147563e-42
FDX1	1.85881436569157e-46	0.201376	0.152	0.136	3.57468590666145e-42
NDUFA9	2.87749637693466e-46	0.195836	0.158	0.141	5.53371328248305e-42
SPG11	3.15097379459665e-46	0.114474	0.162	0.16	6.05963770438882e-42
C16orf54	3.55615804572121e-46	0.163386	0.19	0.165	6.83884753772646e-42
NGRN	3.68731904634469e-46	0.198786	0.166	0.144	7.09108325802547e-42
SUCLG2	4.66393497406741e-46	0.174075	0.214	0.192	8.96921334862904e-42
PRRC2B	4.77587591009995e-46	0.191968	0.181	0.159	9.18448696271321e-42
ITPKB	5.324853692693e-46	0.210869	0.142	0.121	1.02402261364179e-41
ATE1	7.51046240471089e-46	0.243473	0.115	0.102	1.44433702504995e-41
RETREG3	7.712723472182e-46	0.270103	0.111	0.093	1.48323385093532e-41
DSTN	8.17077079133119e-46	0.139344	0.267	0.242	1.5713209308809e-41
AP1M1	8.54161540356927e-46	0.210182	0.155	0.137	1.64263805826041e-41
ELP4	1.06743142986824e-45	0.260778	0.121	0.105	2.05277738277962e-41
GTF2E2	1.25844536554045e-45	0.237987	0.121	0.107	2.42011628247084e-41
ABCF1	1.26241680753271e-45	0.260055	0.117	0.101	2.42775376256616e-41
TEX264	1.28415458406218e-45	0.151422	0.225	0.208	2.46955768060997e-41
MIA3	1.29612618439893e-45	0.220471	0.141	0.122	2.49258026521759e-41
AQR	1.84264664426682e-45	0.267467	0.114	0.098	3.54359376158953e-41
KPNA6	1.91541424225967e-45	0.259695	0.107	0.095	3.68353312928956e-41
SENP5	1.95684312077892e-45	0.24716	0.119	0.106	3.76320500556994e-41
NIPBL	2.1172999619744e-45	0.113492	0.307	0.292	4.07177955687296e-41
SF3B1	2.34230394739969e-45	0.11674	0.346	0.323	4.50448472124434e-41
GBF1	2.81755886575392e-45	0.215421	0.119	0.109	5.41844745473137e-41
IFI27L2	3.09590253822984e-45	0.12172	0.192	0.185	5.95373017126981e-41
PSMD7	3.43712664985346e-45	0.115146	0.229	0.221	6.60993826033318e-41
GADD45GIP1	3.57694734635674e-45	0.120391	0.269	0.255	6.87882744177864e-41
ATF6B	3.69698897663536e-45	0.167106	0.213	0.192	7.10967950096746e-41
POLR2J3	4.05534175582059e-45	0.197616	0.182	0.161	7.79882773061858e-41
ACAT1	5.1977119323631e-45	0.249375	0.119	0.101	9.99571981712747e-41
RIPK1	6.08163900880561e-45	0.276424	0.103	0.087	1.16955999778341e-40
CIR1	7.00021850085625e-45	0.181939	0.165	0.152	1.34621201989966e-40
RUNX1	8.72642195525092e-45	0.11949	0.29	0.279	1.6781782062143e-40
MDH1	1.09944827650832e-44	0.147261	0.244	0.222	2.11434898055314e-40
MRPS36	1.12063730262058e-44	0.103763	0.179	0.175	2.15509759666963e-40
SMURF2	1.14628695320201e-44	0.27014	0.113	0.097	2.20442443970278e-40
KDM6A	1.28655181080143e-44	0.19729	0.165	0.15	2.47416778735223e-40
TTC14	1.42774524687218e-44	0.195744	0.18	0.158	2.74569688425988e-40
TRAPPC4	1.48549576518354e-44	0.231601	0.134	0.116	2.85675690602447e-40
CDC26	1.74500796267082e-44	0.176059	0.199	0.178	3.35582481301226e-40
USP33	2.85942435551898e-44	0.198377	0.17	0.151	5.49895897809855e-40
RTF1	2.89480113791897e-44	0.112467	0.199	0.193	5.56699206833197e-40
MTERF4	3.38841238810527e-44	0.209751	0.164	0.142	6.51625586356524e-40
CCT2	3.62409700939695e-44	0.152926	0.231	0.211	6.96950095877127e-40
IER3IP1	3.76132899349695e-44	0.150007	0.188	0.174	7.23341178739398e-40
TRIM33	4.50759880287434e-44	0.236969	0.135	0.117	8.66856325780764e-40
ERLEC1	5.43246595845881e-44	0.207148	0.144	0.128	1.04471752847121e-39
MTR	6.11905991750657e-44	0.228878	0.123	0.103	1.17675641273569e-39
IST1	6.12483273938909e-44	0.177183	0.188	0.169	1.17786658411192e-39
PLEKHJ1	6.4234842735002e-44	0.155443	0.18	0.166	1.23530026063682e-39
SURF2	7.87097161504692e-44	0.235256	0.118	0.104	1.51366655128967e-39
TBC1D10A	7.92743307390565e-44	0.224427	0.133	0.113	1.5245246544428e-39
PUM2	8.72054065045976e-44	0.149716	0.25	0.231	1.67704717248992e-39
UPF3A	8.72750101324571e-44	0.186346	0.184	0.163	1.67838571985728e-39
EFR3A	9.11326940924402e-44	0.153827	0.164	0.153	1.75257284009172e-39
GSPT1	9.96920623039844e-44	0.177319	0.187	0.167	1.91717805016792e-39
MAD2L2	1.06425344835599e-43	0.225372	0.108	0.096	2.0466658065334e-39
ANXA7	1.08720512667491e-43	0.140238	0.258	0.239	2.09080417910852e-39
APOL6	1.18392886032499e-43	0.260248	0.111	0.096	2.27681359129098e-39
COX11	1.19187683927161e-43	0.2672	0.1	0.083	2.29209834960324e-39
CLPP	1.22396394229269e-43	0.163214	0.2	0.177	2.35380505742307e-39
FAM133B	1.642611387854e-43	0.180005	0.167	0.154	3.15890595998202e-39
RECQL	1.68038412787809e-43	0.219332	0.142	0.125	3.23154671632235e-39
KANSL1-AS1	1.70073616298709e-43	0.277512	0.102	0.087	3.27068571504047e-39
RARS1	1.81911583711024e-43	0.243927	0.1	0.089	3.4983416663467e-39
PRKDC	1.96732134447187e-43	0.157767	0.231	0.211	3.78335567755386e-39
IAH1	2.46976078821988e-43	0.159627	0.192	0.176	4.74959697182566e-39
NUDC	2.47943760214396e-43	0.149475	0.22	0.203	4.76820645268306e-39
ATXN10	2.64688049938476e-43	0.147123	0.176	0.166	5.09021588836684e-39
P4HB	2.69824248939597e-43	0.116479	0.322	0.299	5.18899013135739e-39
VPS13B	2.89367662288093e-43	0.147731	0.223	0.209	5.56482951346232e-39
TAF12	3.01283237124013e-43	0.186508	0.14	0.128	5.7939779331319e-39
URM1	3.21087896444974e-43	0.156698	0.182	0.169	6.17484133653329e-39
MYO9A	3.26972577432848e-43	0.27443	0.102	0.088	6.2880096366111e-39
RAD51B	3.62426823665563e-43	0.205062	0.173	0.157	6.96983024591244e-39
USP16	3.91576296839872e-43	0.170768	0.195	0.178	7.53040376452758e-39
GFUS	4.08365903752885e-43	0.22151	0.134	0.119	7.85328469507174e-39
SLTM	4.17002174100312e-43	0.111683	0.267	0.257	8.0193688101231e-39
STX5	4.51827061462486e-43	0.120855	0.138	0.134	8.68908621898507e-39
COMMD8	5.94345445877295e-43	0.169922	0.145	0.134	1.14298572696663e-38
TMEM43	6.48254238459317e-43	0.254326	0.112	0.096	1.24665772598111e-38
WHAMM	7.33754497012064e-43	0.241591	0.115	0.097	1.4110832732039e-38
FGFR1OP2	7.41814588803584e-43	0.141779	0.25	0.226	1.42658363572817e-38
ORMDL2	7.52948379288494e-43	0.190855	0.134	0.122	1.4479950282097e-38
ANKHD1	8.69369281715463e-43	0.128572	0.256	0.242	1.67188406566701e-38
WAC	1.09431483628808e-42	0.12113	0.253	0.242	2.10447686166561e-38
UBE2N	1.26655541340351e-42	0.130076	0.281	0.257	2.4357127155163e-38
INTS11	1.29653157992326e-42	0.203388	0.153	0.135	2.49335988135043e-38
CWC15	1.36072630775435e-42	0.123538	0.197	0.188	2.61681276244239e-38
UHMK1	1.40353438597653e-42	0.189258	0.174	0.154	2.69913697767147e-38
PHF14	1.53208710163674e-42	0.172064	0.198	0.181	2.94635670515762e-38
LASP1	1.58625053906653e-42	0.184084	0.145	0.133	3.05051841167885e-38
ST8SIA4	1.97770108729877e-42	0.194032	0.128	0.117	3.80331696098426e-38
ING4	2.01241706808615e-42	0.218845	0.143	0.126	3.87007926363648e-38
DRAP1	2.45734050511827e-42	0.101279	0.432	0.409	4.72571152539295e-38
NDEL1	2.90673335566712e-42	0.255629	0.107	0.093	5.58993891628343e-38
CDC27	4.38823760859812e-42	0.210969	0.134	0.121	8.43901974509505e-38
CAMK2G	5.08653775297745e-42	0.217222	0.134	0.115	9.78192075275092e-38
BRD2	5.97842122985889e-42	0.133615	0.248	0.232	1.14971018671416e-37
VPS26A	6.21699846945806e-42	0.214825	0.134	0.119	1.19559097566148e-37
MAPRE2	6.67062593907799e-42	0.191388	0.164	0.143	1.28282807434409e-37
TOP2B	7.36072614088086e-42	0.185468	0.174	0.154	1.4155412441528e-37
ZNF766	7.77722927760607e-42	0.268861	0.108	0.091	1.49563896237642e-37
THOC2	7.98564531178443e-42	0.16686	0.189	0.174	1.53571944990926e-37
CHD3	8.7152139764878e-42	0.161718	0.168	0.146	1.67602279981837e-37
ARPP19	9.65425129541428e-42	0.204399	0.135	0.123	1.85660906662112e-37
MGA	9.96647028839812e-42	0.267616	0.102	0.085	1.91665190116184e-37
DDX46	1.01566030501368e-41	0.109983	0.308	0.293	1.9532163325718e-37
HNRNPA0	1.16462122533383e-41	0.107387	0.372	0.348	2.23968307843949e-37
LYPLA2	1.21717926982579e-41	0.194388	0.158	0.14	2.34075745380197e-37
CEBPZ	1.5034472126788e-41	0.200631	0.153	0.133	2.89127933470259e-37
TM9SF3	1.61429475211811e-41	0.201006	0.143	0.129	3.10445023779833e-37
IK	1.7757793924989e-41	0.147449	0.246	0.223	3.41500134971463e-37
TULP4	1.78794901971274e-41	0.267661	0.1	0.085	3.43840475980957e-37
CCNK	2.21685516463541e-41	0.249462	0.116	0.101	4.26323416711035e-37
NSD1	2.28342962322123e-41	0.126621	0.241	0.227	4.39126350841675e-37
ZNF862	2.28926244458209e-41	0.216143	0.112	0.093	4.40248060717582e-37
CCAR1	2.51201428415795e-41	0.192298	0.168	0.15	4.83085466986415e-37
SRM	3.13410752178644e-41	0.181707	0.173	0.155	6.02720217514751e-37
ANP32E	3.46037343313737e-41	0.155546	0.182	0.16	6.65464414926648e-37
MPHOSPH10	3.93980814779479e-41	0.238853	0.12	0.103	7.57664504902415e-37
SLBP	5.5423414055209e-41	0.197711	0.156	0.138	1.06584767569572e-36
RIGI	5.69442078034029e-41	0.26159	0.106	0.09	1.09509406026724e-36
CCT4	6.07625807780733e-41	0.113709	0.321	0.298	1.16852519094313e-36
GGA2	6.38236916219049e-41	0.253608	0.103	0.09	1.22739341358085e-36
DYNLT3	6.402129546283e-41	0.188792	0.137	0.117	1.23119353304568e-36
ZNF32	8.3450847316697e-41	0.235131	0.115	0.098	1.6048432447474e-36
TIMM17A	9.19662999436208e-41	0.147135	0.113	0.108	1.76860391421577e-36
NDUFAF4	1.07557385284319e-40	0.229493	0.122	0.105	2.06843607640273e-36
CDC123	1.11821442968222e-40	0.175532	0.167	0.152	2.15043816972187e-36
TTC1	1.19465553926163e-40	0.156525	0.198	0.182	2.29744206755403e-36
UBE2V2	1.23144185573497e-40	0.177477	0.159	0.144	2.36818583276392e-36
DPF2	1.49645537429819e-40	0.229267	0.127	0.11	2.87783333031284e-36
RAD23A	1.50645514199044e-40	0.105304	0.328	0.31	2.89706388356182e-36
TXNDC9	1.75719480340721e-40	0.21434	0.136	0.119	3.3792613264324e-36
MRPS7	1.81490429201817e-40	0.152008	0.181	0.168	3.49024244398014e-36
SNAPC5	2.46701951768777e-40	0.23415	0.113	0.098	4.74432523446535e-36
MRPL9	2.65283186596119e-40	0.193885	0.154	0.136	5.10166096142996e-36
AMBRA1	3.25711898381802e-40	0.231761	0.124	0.11	6.26376551778044e-36
RNPEPL1	3.62050570158858e-40	0.169914	0.178	0.162	6.96259451472499e-36
GLG1	3.90901152603048e-40	0.112407	0.331	0.306	7.51742006570922e-36
MDN1	4.02297298914923e-40	0.262526	0.102	0.086	7.73657935543288e-36
SVIP	5.57221270713408e-40	0.171487	0.139	0.119	1.07159222570896e-35
GPBP1L1	1.0224997677614e-39	0.163254	0.171	0.159	1.96636930338194e-35
EMD	1.07253352018776e-39	0.148817	0.231	0.21	2.06258921267307e-35
BCLAF1	1.22519013546402e-39	0.143188	0.235	0.216	2.35616314951085e-35
CDK11B	1.24020316244564e-39	0.243742	0.102	0.09	2.3850347016992e-35
BAZ1B	1.41513732917018e-39	0.199548	0.151	0.133	2.72145059772717e-35
PNRC2	1.42218513007983e-39	0.131614	0.277	0.257	2.73500422365653e-35
COPS4	1.65399503565022e-39	0.232458	0.119	0.103	3.18079785305894e-35
THOC1	1.79689420037969e-39	0.26141	0.105	0.091	3.45560723675018e-35
RPN1	1.95747587565631e-39	0.111798	0.23	0.218	3.76442185647465e-35
ZRSR2	2.00497465844166e-39	0.202384	0.124	0.112	3.85576676564916e-35
PSMB2	2.74046908573341e-39	0.10924	0.203	0.195	5.27019609877391e-35
PSMD14	3.64300334000412e-39	0.233866	0.102	0.09	7.00585972316192e-35
RLF	3.76101041482122e-39	0.22514	0.13	0.115	7.23279912874268e-35
PRKAA1	3.9349553745057e-39	0.255517	0.105	0.089	7.56731268071192e-35
RNF113A	4.1901430289664e-39	0.208595	0.137	0.119	8.05806405900528e-35
YTHDF2	4.776248844952e-39	0.151209	0.198	0.18	9.1852041537272e-35
SUMF2	4.79269194158871e-39	0.152961	0.202	0.185	9.21682587286925e-35
ZNF638	4.96522137019988e-39	0.143862	0.242	0.223	9.54861721703139e-35
DECR1	6.2422558652779e-39	0.106613	0.29	0.276	1.20044822545159e-34
CLK1	6.85927025509787e-39	0.167791	0.194	0.174	1.31910626275787e-34
RIC8A	6.9285686129819e-39	0.230754	0.117	0.101	1.33243302996255e-34
HNRNPD	7.1230342562373e-39	0.121707	0.291	0.271	1.36983071781699e-34
POLR2J	7.21574299611554e-39	0.124889	0.149	0.144	1.38765953558298e-34
DCP1A	7.38708428885943e-39	0.247235	0.109	0.095	1.42061017959056e-34
PSPC1	7.46697387725851e-39	0.219577	0.128	0.114	1.43597374633558e-34
SCFD1	8.15873623656211e-39	0.103013	0.169	0.165	1.56900656565326e-34
COG5	8.43943785372982e-39	0.166249	0.197	0.181	1.62298829365078e-34
UMAD1	9.20270901338172e-39	0.203444	0.159	0.142	1.76977297036344e-34
API5	9.33031020164751e-39	0.193263	0.155	0.139	1.79431195487883e-34
PNN	9.4361251326443e-39	0.131719	0.267	0.249	1.81466122425883e-34
TNKS2	1.15773794068089e-38	0.169109	0.173	0.156	2.22644583372343e-34
METTL5	1.40364578672028e-38	0.167463	0.184	0.166	2.69935121244178e-34
CPNE1	1.46858000739306e-38	0.165707	0.184	0.167	2.8242262122176e-34
VPS37B	1.49031323580909e-38	0.251126	0.101	0.086	2.86602138378447e-34
R3HDM1	1.7254115352389e-38	0.182659	0.139	0.127	3.31813892341792e-34
KDM2A	1.7785314526268e-38	0.126227	0.209	0.199	3.42029383654659e-34
SARNP	2.05774555575125e-38	0.107816	0.187	0.182	3.95725047826522e-34
PHACTR4	2.35391751760395e-38	0.181403	0.132	0.123	4.52681877810415e-34
TCF12	2.37884714300799e-38	0.121552	0.242	0.23	4.57476094071867e-34
FAM162A	2.59423712773794e-38	0.155584	0.207	0.189	4.98897742035283e-34
SERINC3	3.01294481334086e-38	0.156853	0.187	0.17	5.79419417053581e-34
PAPOLA	3.11468695114137e-38	0.103566	0.254	0.243	5.98985447573997e-34
SNRPB2	3.3752359462189e-38	0.10161	0.221	0.214	6.49091624817356e-34
CDK12	4.04398146818164e-38	0.185782	0.144	0.131	7.77698076146011e-34
MIA2	4.41809196991885e-38	0.193411	0.152	0.135	8.49643266735094e-34
EXOSC1	4.46941554670316e-38	0.174635	0.148	0.135	8.59513303786485e-34
SENP6	4.71895930832972e-38	0.119967	0.256	0.241	9.07503064584889e-34
PRPF31	4.955736122988e-38	0.20715	0.132	0.116	9.53037613811823e-34
VBP1	5.43149112816624e-38	0.191134	0.151	0.133	1.04453005885765e-33
MRPL43	5.67212200206858e-38	0.127651	0.233	0.216	1.09080578221781e-33
APEH	6.31300981938255e-38	0.223587	0.119	0.104	1.21405491836546e-33
WBP11	6.34079901893492e-38	0.194274	0.149	0.132	1.21939905933137e-33
FOXJ3	6.67627964911699e-38	0.182272	0.169	0.151	1.28391533932169e-33
SPAG7	6.72166222906521e-38	0.102598	0.174	0.169	1.29264286327153e-33
TRNAU1AP	8.53604320515576e-38	0.229971	0.11	0.097	1.6415664687835e-33
CCDC25	9.16019608043968e-38	0.218891	0.121	0.107	1.76159730822936e-33
C6orf89	1.19989258622672e-37	0.219309	0.12	0.106	2.3075134325726e-33
VRK3	1.21066921181496e-37	0.252964	0.1	0.086	2.32823796124135e-33
TINF2	1.3696317744007e-37	0.183475	0.163	0.145	2.63393886534999e-33
VDAC3	1.50515679168084e-37	0.119778	0.241	0.224	2.89456702608143e-33
GLOD4	1.72853696564326e-37	0.16395	0.182	0.162	3.32414943862855e-33
MFSD14A	1.99463522092655e-37	0.197893	0.144	0.126	3.83588299336385e-33
KLHL28	2.51435426797744e-37	0.237156	0.11	0.093	4.83535469274741e-33
OGDH	2.58559937666666e-37	0.120726	0.164	0.158	4.97236616126764e-33
MFNG	2.61938188328535e-37	0.128801	0.252	0.23	5.03733329974605e-33
EFCAB14	2.81433559546759e-37	0.165961	0.171	0.157	5.41224878364372e-33
SRSF8	2.97220716438134e-37	0.115386	0.203	0.181	5.71585159782176e-33
NSMAF	3.32427521467975e-37	0.203204	0.128	0.114	6.39291366535063e-33
METTL26	3.35828299398089e-37	0.102374	0.281	0.269	6.45831402572465e-33
TOR1AIP1	3.42523605142813e-37	0.210501	0.133	0.116	6.58707145050144e-33
NUDT16L1	4.57691758637215e-37	0.206721	0.134	0.117	8.80187021035229e-33
UBE3A	5.03433900397598e-37	0.136858	0.206	0.192	9.68153733854621e-33
TAF7	6.24285849734655e-37	0.139528	0.252	0.231	1.20056411762471e-32
TBL1XR1	7.38494034419337e-37	0.150356	0.177	0.164	1.42019787759183e-32
PPM1B	8.78848679941011e-37	0.166967	0.176	0.162	1.69011389639456e-32
ANAPC5	8.8989515638504e-37	0.12314	0.259	0.241	1.71135737524407e-32
PDSS2	9.38393881656371e-37	0.19953	0.116	0.107	1.80462527381337e-32
PSMC1	9.95544912204989e-37	0.145007	0.142	0.134	1.91453242066141e-32
LUC7L2	1.05968501397114e-36	0.12354	0.259	0.239	2.0378802503679e-32
RAPGEF1	1.31830471873393e-36	0.12692	0.2	0.189	2.53523180459722e-32
GCHFR	1.38115310706792e-36	0.19774	0.131	0.113	2.65609554020231e-32
NUB1	1.39839428626118e-36	0.188773	0.152	0.135	2.68925205190888e-32
EMG1	1.40971034250154e-36	0.228195	0.11	0.095	2.71101395966471e-32
PIN4	1.49166159271692e-36	0.144937	0.16	0.15	2.86861440895391e-32
CHST11	1.64110397558588e-36	0.108798	0.277	0.263	3.1560070554492e-32
ACP1	1.66634412980435e-36	0.118644	0.267	0.248	3.20454639602675e-32
NUP54	1.74996695716117e-36	0.255663	0.103	0.088	3.36536145531664e-32
ABHD18	1.96652927064164e-36	0.236556	0.112	0.098	3.78183244037094e-32
GPRIN3	1.97168312178005e-36	0.168835	0.189	0.168	3.79174381149521e-32
UBE2L6	2.12894820057807e-36	0.114546	0.303	0.282	4.09418028453169e-32
ECH1	2.26149896329211e-36	0.110654	0.292	0.274	4.34908865630706e-32
HNRNPL	2.32173997728168e-36	0.142286	0.225	0.206	4.4649381503104e-32
WDR20	2.77148766465373e-36	0.24029	0.103	0.089	5.3298479278956e-32
DKC1	2.7956416059413e-36	0.238889	0.101	0.088	5.37629837238571e-32
CWC27	2.97785685405975e-36	0.212164	0.129	0.114	5.7267165160423e-32
MRPL22	3.02424291027242e-36	0.189271	0.119	0.108	5.81592154074489e-32
UBE3C	3.17165763728551e-36	0.198791	0.122	0.112	6.09941480226377e-32
ENSG00000291136	3.23172590089553e-36	0.200958	0.12	0.108	6.21493208001219e-32
ENSG00000291178	3.24949050575003e-36	0.231813	0.118	0.103	6.24909519160788e-32
SAFB2	3.55189942013571e-36	0.180251	0.148	0.134	6.83065777486299e-32
PDHB	3.89514147939746e-36	0.189029	0.139	0.126	7.49074657902925e-32
SECISBP2	3.91500060886646e-36	0.138756	0.244	0.223	7.52893767091109e-32
SETD2	4.06795235228949e-36	0.15892	0.19	0.176	7.82307916868792e-32
TSSC4	4.19582051891792e-36	0.169942	0.135	0.124	8.06898243993104e-32
CLK3	4.4130844429328e-36	0.209993	0.124	0.109	8.48680269220407e-32
RAD50	4.41499043939357e-36	0.211579	0.123	0.11	8.49046811399778e-32
CHD6	4.53653812321816e-36	0.198716	0.137	0.121	8.72421646476084e-32
FIP1L1	5.15221586104725e-36	0.162946	0.179	0.16	9.90822632237997e-32
NGDN	5.17394812044514e-36	0.183913	0.157	0.139	9.95001963042805e-32
CA5B	6.21087180313472e-36	0.188573	0.124	0.106	1.19441275646084e-31
OSBPL3	6.22172774150582e-36	0.238877	0.105	0.09	1.19650046196898e-31
PPIE	6.37718895644094e-36	0.19372	0.138	0.122	1.22639720821316e-31
ALKBH5	6.4208215326626e-36	0.186618	0.155	0.138	1.23478818894634e-31
ACYP2	7.96115990087119e-36	0.137744	0.163	0.155	1.53101066053654e-31
DAP3	9.90487011256525e-36	0.12674	0.244	0.227	1.90480557134742e-31
CERS2	1.01875069644239e-35	0.190914	0.132	0.115	1.95915946432835e-31
NDUFAF8	1.05754318259895e-35	0.146206	0.174	0.162	2.03376129445604e-31
RPF1	1.25262251657405e-35	0.235177	0.104	0.092	2.40891836162356e-31
ARID2	1.51276327660616e-35	0.166323	0.159	0.147	2.90919505724131e-31
INPP5K	1.62869605777899e-35	0.226267	0.117	0.101	3.13214538871477e-31
TMUB1	1.65864090843309e-35	0.180301	0.16	0.143	3.18973233100767e-31
G3BP1	1.65995612161488e-35	0.131494	0.233	0.211	3.19226161747757e-31
EIF2AK2	1.67584528871246e-35	0.19537	0.136	0.122	3.22281807472292e-31
SMARCC2	2.0328337573557e-35	0.167855	0.17	0.154	3.90934259877075e-31
DRG1	2.37721607003018e-35	0.187277	0.125	0.113	4.57162422427504e-31
PPP4R3B	2.69741274498887e-35	0.148527	0.199	0.182	5.1873944498881e-31
ARFRP1	3.21479798385348e-35	0.207155	0.124	0.108	6.18237800274862e-31
ALG5	3.40068308824665e-35	0.184414	0.116	0.105	6.53985364700714e-31
DNAJC21	3.57647273065859e-35	0.209012	0.119	0.104	6.87791470832953e-31
ZFAND2B	3.89329232284016e-35	0.184187	0.151	0.134	7.4871904660539e-31
THOC7	4.12037414397262e-35	0.103262	0.181	0.175	7.92389151627374e-31
SELENOS	4.32342682035326e-35	0.150594	0.162	0.15	8.31438211822136e-31
TOX4	4.44321054982795e-35	0.16258	0.175	0.158	8.54473820837413e-31
NCOA7	4.54422254597167e-35	0.184425	0.161	0.145	8.73899437815811e-31
RUNX2	4.83015606982176e-35	0.133008	0.11	0.094	9.28887313787423e-31
PPM1G	5.01261830138107e-35	0.107747	0.264	0.249	9.63976625538593e-31
PLRG1	5.07423644728501e-35	0.234483	0.102	0.087	9.75826411177381e-31
MRPS31	6.19885480870722e-35	0.227175	0.113	0.098	1.19210176826249e-30
CSNK1G2	6.45379566561169e-35	0.193042	0.144	0.128	1.24112944445378e-30
USO1	7.72088573108451e-35	0.153535	0.144	0.134	1.48480353494486e-30
DNPEP	7.83846825759704e-35	0.171223	0.121	0.111	1.50741583061849e-30
AATF	8.19097002157472e-35	0.153948	0.18	0.165	1.57520544484904e-30
RNMT	1.15487599583606e-34	0.169388	0.167	0.152	2.22094202759234e-30
SLC25A39	1.26080920280196e-34	0.122644	0.166	0.158	2.42466217790846e-30
AKT1	1.44584263199174e-34	0.229252	0.102	0.089	2.78049996558332e-30
MTREX	1.73652276412169e-34	0.213866	0.115	0.103	3.33950692768241e-30
BUD23	1.93373387259254e-34	0.163543	0.17	0.155	3.71876361038272e-30
SHARPIN	2.12608019530555e-34	0.165221	0.154	0.141	4.0886648235921e-30
XPO1	2.62430991917745e-34	0.145011	0.152	0.143	5.04681040557014e-30
TAF1	2.68989690435697e-34	0.238812	0.103	0.09	5.17294073676888e-30
SBNO1	2.8287537845931e-34	0.184296	0.151	0.135	5.43997640315098e-30
SCAF8	2.9749607773704e-34	0.200665	0.126	0.114	5.72114707096101e-30
NOLC1	3.7780543984321e-34	0.220217	0.109	0.094	7.26557641362477e-30
ATIC	4.03010675880032e-34	0.18659	0.137	0.119	7.7502983078489e-30
BFAR	4.3405970438786e-34	0.192667	0.137	0.121	8.34740217508294e-30
PRPF4B	4.99972357597072e-34	0.135557	0.188	0.176	9.6149684089493e-30
TMEM50B	6.59353418015003e-34	0.177889	0.151	0.134	1.26800255818465e-29
SMC5	7.46249190631544e-34	0.166499	0.159	0.145	1.43511181850352e-29
FARS2	8.14693694524533e-34	0.188349	0.146	0.131	1.56673744394013e-29
HNRNPM	8.62385831380187e-34	0.109557	0.285	0.271	1.65845419232724e-29
STRN	9.17780363741165e-34	0.234646	0.107	0.093	1.76498341751064e-29
EIF4G3	1.01832853579282e-33	0.117323	0.15	0.146	1.95834760718317e-29
RFC1	1.43208229823538e-33	0.172455	0.164	0.147	2.75403746773646e-29
PKN1	1.97269757190728e-33	0.137146	0.199	0.183	3.7936947005349e-29
NAA60	2.44611564459756e-33	0.211511	0.112	0.1	4.70412499612557e-29
SNHG12	3.14695582784843e-33	0.135822	0.132	0.114	6.05191075253532e-29
SF3A3	3.21967899558902e-33	0.160575	0.172	0.154	6.19176467641724e-29
ATG12	4.13412721788697e-33	0.1598	0.154	0.142	7.95034005271843e-29
IP6K1	5.07366565365733e-33	0.218567	0.115	0.102	9.75716641854842e-29
CCNL1	5.53206251213581e-33	0.111386	0.269	0.253	1.06387094170884e-28
SSBP3	5.7605735771337e-33	0.229768	0.106	0.091	1.10781590461858e-28
PPP2R3C	5.98542529563095e-33	0.109826	0.127	0.124	1.15105713860279e-28
CDR2	7.07723785138655e-33	0.208706	0.128	0.112	1.36102361120015e-28
FTO	8.24954848249441e-33	0.200686	0.13	0.116	1.5864706686685e-28
STIP1	8.50580223059855e-33	0.199765	0.119	0.106	1.63575082696641e-28
NT5DC1	9.81410707363661e-33	0.182857	0.141	0.124	1.88735093133106e-28
TCHP	1.09517961642483e-32	0.212806	0.107	0.095	2.1061399203466e-28
C6orf62	1.12754154097074e-32	0.132384	0.135	0.128	2.16837513744082e-28
TNKS	1.47532395403033e-32	0.209356	0.121	0.107	2.83719549599574e-28
ZNF207	1.52003278316469e-32	0.111678	0.263	0.249	2.92317504530401e-28
VTA1	1.54034029856629e-32	0.198091	0.126	0.112	2.96222842817283e-28
NAXE	1.72667326160833e-32	0.136099	0.178	0.165	3.32056534939898e-28
SARS1	2.12291606091849e-32	0.132988	0.205	0.189	4.08257987675235e-28
LSM2	2.19173441455426e-32	0.114503	0.235	0.219	4.21492445262929e-28
ZNF644	2.30574522120139e-32	0.146606	0.197	0.181	4.43417863489238e-28
CNOT4	2.45013989914459e-32	0.148976	0.189	0.173	4.71186404004496e-28
GPAA1	2.57533451110907e-32	0.151644	0.13	0.12	4.95262579831386e-28
ZNF721	2.65089120203751e-32	0.168254	0.168	0.15	5.09792887063834e-28
CMC2	2.85886284148857e-32	0.155873	0.147	0.136	5.49787913046666e-28
TPP2	3.43059410719028e-32	0.179712	0.145	0.129	6.59737552753762e-28
ZNHIT3	3.84565374993379e-32	0.154217	0.173	0.158	7.39557672649767e-28
MRPS30	4.06135094586297e-32	0.224061	0.106	0.092	7.81038400398907e-28
SAMSN1	4.10542416986583e-32	0.145712	0.186	0.169	7.89514122106897e-28
UBE4A	4.55176514895823e-32	0.198189	0.118	0.104	8.75349955796158e-28
SLC30A7	4.73212969132556e-32	0.214074	0.111	0.098	9.10035860938818e-28
RDH11	4.89021514281758e-32	0.193881	0.114	0.099	9.40437274115249e-28
DENND1B	5.41054526931216e-32	0.198479	0.119	0.106	1.04050196074142e-27
TRAPPC9	5.75390811810953e-32	0.113716	0.161	0.156	1.10653407019364e-27
CHORDC1	5.83815764787968e-32	0.1906	0.127	0.111	1.12273609726374e-27
NAA10	6.03188734320046e-32	0.156492	0.106	0.099	1.15999225497088e-27
CALHM2	6.71344998286972e-32	0.174367	0.105	0.096	1.29106356620567e-27
FAM104A	8.80046748632044e-32	0.207174	0.112	0.098	1.69241790229428e-27
EMC3	1.09623397590711e-31	0.13666	0.158	0.146	2.10816755906696e-27
KLHL24	1.12987900163803e-31	0.170953	0.149	0.136	2.17287030805009e-27
SF3B4	1.17310857256033e-31	0.141761	0.18	0.164	2.25600509589077e-27
PSMD13	1.2013416529458e-31	0.121846	0.21	0.196	2.31030013278008e-27
CARHSP1	1.2587451609955e-31	0.145092	0.154	0.144	2.42069281911045e-27
PTBP3	1.62968016175399e-31	0.117237	0.239	0.224	3.1340379190691e-27
SBDS	1.83328705956733e-31	0.164975	0.169	0.151	3.52559434425393e-27
SPECC1L	1.8986402650361e-31	0.214153	0.108	0.097	3.65127509369093e-27
TPGS2	2.03875985601989e-31	0.196089	0.12	0.106	3.92073907911185e-27
ABCE1	2.0520128378715e-31	0.180546	0.132	0.116	3.94622588851068e-27
ZNF800	2.16407437345094e-31	0.147248	0.181	0.162	4.1617314275835e-27
GLTP	2.33182106494341e-31	0.127448	0.105	0.101	4.48432508999267e-27
KIDINS220	2.3498942535405e-31	0.177262	0.116	0.106	4.51908163898374e-27
ARID4A	2.37369749026171e-31	0.14689	0.179	0.163	4.5648576435223e-27
AASDHPPT	2.47859507681875e-31	0.178293	0.136	0.121	4.76658619223014e-27
ARIH1	3.99176877579099e-31	0.144269	0.162	0.152	7.67657053272365e-27
NBAS	4.20718775343922e-31	0.196583	0.12	0.107	8.09084276863896e-27
CNOT2	4.33408295785593e-31	0.129553	0.216	0.198	8.33487493625275e-27
BRIX1	4.37850511172173e-31	0.213182	0.112	0.097	8.42030318035206e-27
LMBR1	4.71130888529688e-31	0.207447	0.117	0.103	9.06031811731444e-27
QRICH1	7.04252240128834e-31	0.199069	0.126	0.111	1.35434748299176e-26
INPP5D	7.1490691474258e-31	0.100659	0.256	0.243	1.37483748774146e-26
RAB4B	8.14775622222348e-31	0.145183	0.101	0.095	1.5668949990958e-26
CARD8	9.37252831731554e-31	0.128231	0.165	0.156	1.80243092070295e-26
CTDSPL2	1.09697261407319e-30	0.210418	0.114	0.101	2.10958803412414e-26
TNFRSF1A	1.09890895553718e-30	0.113135	0.152	0.144	2.11331181239355e-26
MAPK1IP1L	1.16075771281504e-30	0.123861	0.185	0.174	2.23225315751461e-26
FDPS	1.2229854330537e-30	0.135372	0.184	0.17	2.35192328630558e-26
XIAP	1.26180370843365e-30	0.211807	0.104	0.092	2.42657471168876e-26
ATXN7	1.28219696065319e-30	0.17918	0.141	0.125	2.46579297503214e-26
ACBD6	1.37576307058076e-30	0.15369	0.154	0.141	2.64572996103386e-26
MAP2K5	2.29372577583933e-30	0.182662	0.111	0.103	4.41106403951662e-26
PSMD2	2.40632603807137e-30	0.13946	0.17	0.157	4.62760560381505e-26
MED13	2.60490627610433e-30	0.150748	0.114	0.108	5.00949525957624e-26
MCRS1	3.36652890709933e-30	0.159139	0.124	0.115	6.47417174124273e-26
ATP9B	3.88383310792292e-30	0.164793	0.15	0.136	7.46899944984657e-26
RALBP1	4.28257716123213e-30	0.136928	0.168	0.155	8.23582413876552e-26
RBBP6	5.02290448307059e-30	0.125118	0.209	0.19	9.65954761139306e-26
PHKG2	5.35872304520422e-30	0.180946	0.1	0.091	1.03053602882322e-25
ISCA1	5.74664523908332e-30	0.202681	0.115	0.1	1.10513734592811e-25
SPSB3	5.93060544666461e-30	0.103964	0.274	0.254	1.14051473344807e-25
DENND6A	1.01422575494265e-29	0.201485	0.118	0.105	1.95045754933021e-25
SEC23A	1.10757052578651e-29	0.212065	0.11	0.096	2.12996887814004e-25
DCTD	1.16398422770369e-29	0.185377	0.112	0.1	2.23845806829697e-25
TIPRL	1.18485173493905e-29	0.162599	0.135	0.123	2.27858837146128e-25
ERGIC2	1.2700178033176e-29	0.144779	0.166	0.148	2.44237123756008e-25
ODF2L	1.45333061432801e-29	0.106692	0.149	0.133	2.79490010441419e-25
ITGB2-AS1	1.53639558546511e-29	0.151747	0.155	0.145	2.95464235040796e-25
PCNP	1.58356634939711e-29	0.106067	0.261	0.245	3.04535644652558e-25
RSBN1L	1.67595805112267e-29	0.111319	0.243	0.228	3.22303492811401e-25
MRPL13	1.89646004155255e-29	0.139138	0.114	0.108	3.64708230590971e-25
PPP2R1A	1.9640189505535e-29	0.10379	0.262	0.245	3.77700484380943e-25
ZBTB25	2.42355659165728e-29	0.124662	0.103	0.09	4.66074168141612e-25
LYST	2.44176510284939e-29	0.1325	0.226	0.211	4.69575846928967e-25
HIBCH	2.47461655946095e-29	0.197999	0.116	0.102	4.75893510549936e-25
RETREG2	2.58652067503777e-29	0.200676	0.109	0.095	4.97413791016514e-25
PDS5A	2.72531551578361e-29	0.128902	0.221	0.205	5.24105426840346e-25
BCL2L1	3.44080362762825e-29	0.174362	0.113	0.098	6.61700945629189e-25
IWS1	3.87630855850817e-29	0.17132	0.123	0.112	7.45452898886707e-25
RNGTT	4.65931064220411e-29	0.178285	0.125	0.111	8.96032029602273e-25
ICE1	4.71105382770674e-29	0.180796	0.126	0.111	9.05982761606283e-25
DEDD2	4.80908610390658e-29	0.172204	0.114	0.104	9.24835348642275e-25
CCDC115	5.07442708332215e-29	0.14148	0.149	0.139	9.75863072393683e-25
DR1	5.163583244131e-29	0.145189	0.15	0.138	9.93008693678832e-25
TMEM106B	5.55196361078851e-29	0.149155	0.136	0.119	1.06769812199074e-24
KARS1	5.95565363455493e-29	0.144514	0.142	0.132	1.14533175046126e-24
TMEM203	6.91359311982854e-29	0.19415	0.111	0.096	1.32955309287423e-24
DGLUCY	8.32521960268126e-29	0.121531	0.119	0.115	1.60102298179163e-24
MOB2	9.24182739905696e-29	0.17599	0.129	0.114	1.77729582711264e-24
MTF2	1.08699461350247e-28	0.163786	0.136	0.126	2.09039934122661e-24
CX3CR1	1.29357784131909e-28	0.119859	0.12	0.104	2.48767954664075e-24
UCHL5	1.51544690581011e-28	0.187647	0.117	0.103	2.91435594456341e-24
CDK11A	1.53177963141857e-28	0.187501	0.116	0.105	2.94576540918105e-24
MRPL48	1.55872920180963e-28	0.188568	0.106	0.095	2.99759212800009e-24
CMTM3	1.62431352379662e-28	0.135553	0.179	0.165	3.12371733761329e-24
NONO	1.64973546264172e-28	0.104735	0.238	0.223	3.17260626820628e-24
UBA2	1.72716191479717e-28	0.121862	0.218	0.2	3.32150507834644e-24
SF3A1	1.74055832801988e-28	0.131455	0.197	0.18	3.34726772061503e-24
AKAP8L	1.90356162379023e-28	0.197523	0.113	0.099	3.66073935871099e-24
TSR3	2.11753026954856e-28	0.175505	0.121	0.107	4.07222246136883e-24
VPS53	2.13862152392919e-28	0.133045	0.111	0.106	4.11278305266823e-24
MBNL2	2.43828467633747e-28	0.142866	0.141	0.131	4.68906526106458e-24
NIPAL3	2.69664195079877e-28	0.111022	0.121	0.106	5.18591213558111e-24
MORF4L2	2.72196799123183e-28	0.145483	0.132	0.123	5.23461664393794e-24
PTBP1	3.52469943616177e-28	0.156846	0.148	0.135	6.7783494856827e-24
ZCCHC17	4.1684572314577e-28	0.175956	0.115	0.104	8.01636010181631e-24
MIF4GD	4.31914091303373e-28	0.106694	0.133	0.128	8.30613988985517e-24
RELA	4.45379080718845e-28	0.183	0.124	0.109	8.56508510130411e-24
GNPTAB	4.57931806015043e-28	0.151577	0.142	0.125	8.80648656147529e-24
PPP1R21	6.94512882425467e-28	0.134528	0.146	0.138	1.33561772419242e-23
MARCHF6	6.96403814698671e-28	0.14332	0.183	0.167	1.33925417604701e-23
RABL6	7.17487835807148e-28	0.166349	0.114	0.104	1.37980085704073e-23
COX19	8.26036423149837e-28	0.15765	0.111	0.104	1.58855064535945e-23
PPP3CB	8.33658517903604e-28	0.177324	0.134	0.12	1.60320869578042e-23
ZNF506	8.72708085437451e-28	0.199815	0.103	0.088	1.67830491910476e-23
VPS4A	8.88573136400551e-28	0.172149	0.126	0.112	1.7088149986119e-23
SMG1	1.09446249712671e-27	0.134834	0.186	0.171	2.10476082822437e-23
DIDO1	1.37846099076103e-27	0.16517	0.134	0.118	2.65091833133253e-23
PITHD1	1.39151017791435e-27	0.162396	0.151	0.135	2.67601322314709e-23
HNRNPUL1	1.43453594187198e-27	0.101007	0.243	0.23	2.758756069814e-23
PIGT	1.62640622784367e-27	0.134335	0.102	0.096	3.12774181676617e-23
TRPM7	1.90292351294343e-27	0.199948	0.111	0.1	3.65951220774151e-23
FBXO42	2.11958862512806e-27	0.169561	0.101	0.094	4.07618088498377e-23
RB1CC1	2.2785453877003e-27	0.113964	0.15	0.143	4.38187063508644e-23
PRKRIP1	2.30336693663109e-27	0.173907	0.126	0.114	4.42960495583525e-23
FBXO21	2.40070472674861e-27	0.19023	0.109	0.095	4.61679526001026e-23
GOLM2	2.65428247332897e-27	0.148845	0.127	0.119	5.10445062445894e-23
VEZF1	2.95236436033961e-27	0.184878	0.11	0.098	5.67769190136911e-23
TFB1M	2.96437867617647e-27	0.205737	0.102	0.089	5.70079663215498e-23
PITPNB	2.96614912007538e-27	0.149603	0.15	0.138	5.70420137281696e-23
CIAO1	3.19782230539565e-27	0.129883	0.169	0.157	6.14973207550637e-23
SUPT5H	3.94311202597839e-27	0.166044	0.122	0.111	7.58299873715903e-23
DNAJA2	4.01287967302972e-27	0.121481	0.214	0.197	7.71716889920345e-23
TRIM56	5.58181387894592e-27	0.178387	0.108	0.099	1.07343862706009e-22
ZZZ3	6.03973799994843e-27	0.174599	0.132	0.118	1.16150201477008e-22
CCDC28A	6.06979426282339e-27	0.148044	0.113	0.106	1.16728213468357e-22
SAP30BP	6.47935282806922e-27	0.129469	0.156	0.146	1.24604434236599e-22
SYS1	7.21746672524829e-27	0.1951	0.109	0.097	1.3879910259325e-22
A1BG	7.28260893361009e-27	0.105203	0.115	0.111	1.40051852402256e-22
REV3L	8.55120475356014e-27	0.154595	0.145	0.134	1.64448218615715e-22
MRPS10	1.4570068625513e-26	0.182065	0.11	0.099	2.8019698973724e-22
ZMYND8	1.93081076896884e-26	0.163829	0.121	0.11	3.71314218980398e-22
YAF2	2.21359231849896e-26	0.156533	0.114	0.106	4.25695938770535e-22
ARL2BP	2.36850390909401e-26	0.134263	0.184	0.169	4.5548698675787e-22
INTS6	3.33357447818685e-26	0.178631	0.119	0.105	6.41079707900114e-22
FAM78A	3.43264028564845e-26	0.19858	0.104	0.091	6.60131053333054e-22
XPO6	4.05081428215851e-26	0.165939	0.134	0.121	7.79012094601903e-22
UGP2	4.1177922518363e-26	0.119362	0.222	0.205	7.91892627950639e-22
PHF3	4.73193723090897e-26	0.113397	0.239	0.223	9.09998848876105e-22
FRYL	4.95611199892253e-26	0.104054	0.24	0.224	9.53109898512792e-22
SDHAF3	5.42879554147177e-26	0.185738	0.104	0.092	1.04401167058044e-21
SLC30A9	5.68096393728051e-26	0.172411	0.101	0.094	1.09250617477841e-21
ENSG00000289614	5.79944271286631e-26	0.102585	0.196	0.178	1.11529082811132e-21
RPA1	5.962671327795e-26	0.170135	0.112	0.097	1.14668132304826e-21
MRPS14	6.41833999975677e-26	0.117595	0.118	0.113	1.23431096535322e-21
YY1AP1	6.96184631481857e-26	0.154508	0.11	0.102	1.33883266480276e-21
CUL5	7.87462996212408e-26	0.126092	0.155	0.146	1.51437008801608e-21
LCMT1	8.94021221574218e-26	0.169571	0.13	0.117	1.71929221120938e-21
RAP1GDS1	1.02449428085345e-25	0.113542	0.197	0.186	1.97020495150927e-21
PDE6D	1.10319219496906e-25	0.185836	0.105	0.095	2.121548910145e-21
ASCC2	1.14786672438448e-25	0.158858	0.128	0.118	2.20746249766378e-21
HARS1	1.29415058893985e-25	0.169351	0.113	0.099	2.48878099759023e-21
NAA15	1.46870745477148e-25	0.187262	0.109	0.098	2.82447130627103e-21
GPS1	1.57371973022421e-25	0.11594	0.129	0.122	3.02642041319417e-21
SLC35C2	1.57791903380512e-25	0.165427	0.126	0.112	3.03449609391062e-21
USP9X	1.65552787561106e-25	0.131606	0.146	0.137	3.18374565758763e-21
SDF2	1.73282167639466e-25	0.111431	0.135	0.128	3.33238936587457e-21
RHOT2	1.76010877848526e-25	0.178347	0.117	0.104	3.384865191905e-21
EXOSC8	1.77388134777878e-25	0.150284	0.149	0.134	3.41135121991336e-21
WASHC3	1.93973511187452e-25	0.101869	0.164	0.156	3.73030459364588e-21
YTHDC1	2.03324933347301e-25	0.110415	0.207	0.196	3.91014179320195e-21
TASOR2	2.06573461025835e-25	0.164432	0.135	0.123	3.97261422898782e-21
RANGRF	2.07814735657127e-25	0.17337	0.127	0.113	3.99648518142221e-21
GLYR1	2.35754469594414e-25	0.106144	0.12	0.116	4.53379420477017e-21
PEX2	2.39321871409806e-25	0.179035	0.103	0.093	4.60239890908198e-21
FYTTD1	3.00584409297679e-25	0.145259	0.142	0.13	5.78053877520366e-21
TMX1	3.43320558317352e-25	0.103532	0.161	0.154	6.602397657001e-21
ENOPH1	4.47806959069434e-25	0.167673	0.115	0.1	8.61177562986428e-21
PNKP	4.65862205631815e-25	0.112576	0.114	0.109	8.95899607650543e-21
KLC1	4.98087155892487e-25	0.176597	0.106	0.096	9.57871409496842e-21
SMARCC1	5.47567449467659e-25	0.102553	0.198	0.189	1.05302696207126e-20
TRMT10C	5.88563644970692e-25	0.15183	0.125	0.115	1.13186674564314e-20
IBTK	6.40370339422965e-25	0.164293	0.112	0.102	1.2314961997443e-20
KIAA2026	7.17979193436341e-25	0.148172	0.153	0.14	1.38074578689743e-20
ILKAP	7.51093977840725e-25	0.136315	0.14	0.131	1.4444288287855e-20
PHF11	8.1548558461162e-25	0.125308	0.181	0.168	1.56826032776661e-20
GLRX5	9.5288680963642e-25	0.164478	0.125	0.112	1.8324966236118e-20
SMARCA4	1.03413170041664e-24	0.179117	0.108	0.097	1.98873867307124e-20
MHENCR	1.07391982454999e-24	0.13987	0.138	0.123	2.06525521459209e-20
DDX27	1.11095071643138e-24	0.118522	0.118	0.112	2.13646932276919e-20
AP1G2	1.12469766953587e-24	0.135188	0.136	0.121	2.16290608828444e-20
TADA3	1.34510516185798e-24	0.11412	0.185	0.173	2.58677173676909e-20
DIMT1	1.4487107862154e-24	0.174931	0.115	0.101	2.78601571297084e-20
NMT1	1.99207907402091e-24	0.159874	0.121	0.111	3.83096726724961e-20
PRPF18	2.11079636452448e-24	0.180627	0.108	0.097	4.05927248861703e-20
PSMD6	2.22934363844336e-24	0.12288	0.167	0.155	4.28725075109043e-20
RAB3GAP2	2.51616180414175e-24	0.171778	0.106	0.098	4.83883076554501e-20
COPB2	2.64279830371137e-24	0.12726	0.152	0.142	5.08236541786734e-20
KCMF1	2.87589193706324e-24	0.153512	0.126	0.115	5.53062778416632e-20
ACSL3	3.04867636726403e-24	0.167204	0.102	0.094	5.86290952188546e-20
DCAF10	3.14184059494964e-24	0.196365	0.101	0.09	6.04207364814766e-20
YIPF5	3.15757320061695e-24	0.172635	0.116	0.103	6.07232902210645e-20
HECA	3.28525747540112e-24	0.152975	0.134	0.12	6.31787865094389e-20
APPBP2	3.35483160749083e-24	0.181269	0.111	0.099	6.45167666436561e-20
TUSC2	3.40638333148103e-24	0.114286	0.126	0.12	6.55081578477117e-20
CRBN	4.35862336455643e-24	0.102504	0.226	0.208	8.38206859237846e-20
ADSS2	5.51678666955116e-24	0.115538	0.183	0.172	1.06093324442138e-19
EEF1E1	6.16966028796798e-24	0.147069	0.13	0.119	1.18648736997912e-19
PSMC2	7.45596229536655e-24	0.135822	0.129	0.12	1.43385610902194e-19
DIS3L2	8.143813274581e-24	0.192616	0.101	0.09	1.56613673083467e-19
ADD1	9.40279027740834e-24	0.108102	0.214	0.198	1.8082505982484e-19
SCAMP3	1.00249119049295e-23	0.145473	0.137	0.127	1.92789080843698e-19
ILRUN	1.07986301885581e-23	0.14028	0.104	0.099	2.0766845715616e-19
SMIM27	1.19952165165228e-23	0.160622	0.108	0.094	2.3068000882925e-19
KIF22	1.29528063210227e-23	0.105871	0.11	0.106	2.49095418359587e-19
SS18	1.38692132676455e-23	0.167421	0.113	0.102	2.6671884035009e-19
RTCA	1.58992033101463e-23	0.166913	0.101	0.092	3.05757578857424e-19
UBA6	1.76546966936098e-23	0.151831	0.101	0.095	3.3951747211481e-19
GADD45B	1.8404439214277e-23	0.14097	0.135	0.121	3.53935770529762e-19
EXOSC3	1.9000869230343e-23	0.166638	0.118	0.106	3.65405716168727e-19
GTF2B	1.90986135000767e-23	0.114293	0.188	0.175	3.67285436219975e-19
TCP1	2.2928722920382e-23	0.110009	0.176	0.164	4.40942270481867e-19
ARL2	2.36073610269934e-23	0.106048	0.148	0.139	4.5399315991011e-19
AVL9	3.43766083828198e-23	0.130058	0.106	0.1	6.61096555810008e-19
TES	3.54409107398074e-23	0.112549	0.212	0.197	6.81564154437236e-19
CREBRF	5.15061880076443e-23	0.150017	0.136	0.125	9.90515501575007e-19
TSR2	5.18059198918968e-23	0.145101	0.146	0.132	9.96279645441068e-19
ARFGAP2	5.28637103304111e-23	0.142387	0.138	0.127	1.01662201336414e-18
MRPL38	5.66664130224371e-23	0.123375	0.157	0.146	1.08975178883449e-18
ATG4B	5.92499529434777e-23	0.152984	0.102	0.095	1.13943584505602e-18
LCOR	6.79002007162091e-23	0.126213	0.133	0.125	1.30578875997342e-18
MED30	7.25407550764079e-23	0.109242	0.117	0.113	1.3950312608744e-18
CCNC	7.57363740546099e-23	0.139666	0.127	0.118	1.4564862094442e-18
NUP42	7.92029804326538e-23	0.121506	0.115	0.109	1.52315251670036e-18
OSBPL9	8.67366262710065e-23	0.127785	0.146	0.137	1.66803205981773e-18
PSMD3	1.06849761121717e-22	0.132967	0.102	0.095	2.05482775613174e-18
GLO1	1.21711078141751e-22	0.138163	0.13	0.12	2.34062574374402e-18
KRIT1	1.31049528665659e-22	0.167101	0.12	0.109	2.52021348576929e-18
USP7	1.58219304071585e-22	0.17367	0.104	0.093	3.04271543660065e-18
RNF216	1.8493774068122e-22	0.130563	0.171	0.157	3.55653769104055e-18
ZNF652	1.9754178498111e-22	0.120786	0.173	0.163	3.79892606697173e-18
PPP4R3A	2.14548437248687e-22	0.134312	0.157	0.145	4.12598099672951e-18
OSTM1	2.36636445743402e-22	0.150842	0.114	0.105	4.55075548809137e-18
HPRT1	2.47511230716052e-22	0.107566	0.141	0.134	4.7598884779004e-18
MLLT10	2.74963513203116e-22	0.116733	0.155	0.146	5.28782332240912e-18
IRAK4	2.90225233599708e-22	0.141585	0.146	0.133	5.58132146735599e-18
ZNF24	2.984417458182e-22	0.121992	0.169	0.155	5.7393332138298e-18
PHF5A	3.14781602213116e-22	0.114424	0.155	0.145	6.05356499216043e-18
EIF4G1	3.44006265826845e-22	0.124581	0.138	0.129	6.61558449811606e-18
PPM1M	3.71062728417667e-22	0.119668	0.136	0.128	7.13590733020016e-18
GRPEL1	3.95778559288717e-22	0.139964	0.121	0.113	7.61121747368132e-18
SERGEF	4.17040870925651e-22	0.175686	0.104	0.092	8.02011298877119e-18
RNF220	4.55068538210802e-22	0.160768	0.115	0.102	8.75142305833194e-18
SGMS1	4.85157936946662e-22	0.13256	0.129	0.121	9.33007228542126e-18
LENG1	5.22983714450644e-22	0.169545	0.107	0.095	1.00574998126003e-17
TSN	5.24665730812505e-22	0.138583	0.119	0.111	1.00898466692553e-17
UTP23	5.36271044508055e-22	0.163284	0.109	0.099	1.03130284569344e-17
TNPO3	5.73440030038312e-22	0.148407	0.106	0.099	1.10278252176668e-17
ABCC1	5.9522441362473e-22	0.154632	0.127	0.115	1.14467606984172e-17
DNAJC2	6.3320428769738e-22	0.136638	0.12	0.112	1.21771516567083e-17
PLGRKT	6.38415112762917e-22	0.169837	0.108	0.096	1.22773610335437e-17
PEX16	7.60504539792668e-22	0.137637	0.131	0.121	1.46252628047528e-17
BRD7	8.07553581542272e-22	0.134505	0.15	0.136	1.55300629266394e-17
LMF2	9.77587123452511e-22	0.167344	0.115	0.103	1.87999779711152e-17
DHX29	1.09793054260873e-21	0.106539	0.114	0.11	2.11143022649086e-17
NBEAL1	1.50255305365764e-21	0.103858	0.161	0.154	2.88955977748901e-17
PRELID3B	1.5456317365527e-21	0.143259	0.12	0.111	2.97240439256449e-17
GOSR1	1.9906110238444e-21	0.140205	0.127	0.115	3.82814405995516e-17
CCDC57	2.07509995140049e-21	0.105332	0.136	0.13	3.99062471653828e-17
IMMT	2.34817526887671e-21	0.109681	0.129	0.124	4.5157758595768e-17
CYP20A1	2.45491904389611e-21	0.122727	0.16	0.15	4.72105481331661e-17
CPSF6	2.55909823823757e-21	0.123729	0.157	0.144	4.92140182195467e-17
PSMD12	2.58733513575213e-21	0.119855	0.13	0.122	4.97570419956493e-17
CDC73	4.61404510072061e-21	0.120908	0.149	0.138	8.87327013319581e-17
NGLY1	4.84072653260754e-21	0.127932	0.147	0.135	9.30920119485757e-17
KPNA3	5.14804920550584e-21	0.114594	0.113	0.108	9.90021342710827e-17
CUTC	5.39338358620411e-21	0.149506	0.125	0.113	1.03720159746291e-16
AGGF1	5.4029236276515e-21	0.115922	0.133	0.125	1.03903624283366e-16
PUM3	6.10181067353765e-21	0.16445	0.112	0.101	1.17343921062803e-16
TMX2	9.66683509170407e-21	0.116043	0.108	0.103	1.85902905648561e-16
YME1L1	1.00607104012171e-20	0.100405	0.195	0.183	1.93477521725805e-16
ATP6V1H	1.21366130916787e-20	0.154391	0.107	0.099	2.33399206366073e-16
NOP56	1.25504232586914e-20	0.147199	0.122	0.111	2.41357189687894e-16
STX17	1.25609262939744e-20	0.154739	0.108	0.096	2.41559173559422e-16
MARCHF7	1.27392129196568e-20	0.109686	0.172	0.162	2.4498780365792e-16
AHSA1	1.31140012352668e-20	0.134867	0.12	0.112	2.52195357755416e-16
PRORP	1.3729749746656e-20	0.11685	0.153	0.139	2.64036817377942e-16
TM2D1	1.37299233720208e-20	0.115752	0.147	0.139	2.64040156367332e-16
RRAGA	1.63859480343031e-20	0.124898	0.129	0.121	3.15118166647684e-16
PLEKHA2	1.67252592208997e-20	0.101375	0.128	0.123	3.21643460077123e-16
ARL16	2.20834852253074e-20	0.146467	0.114	0.104	4.24687504367887e-16
ILF3-DT	2.36837323346474e-20	0.148937	0.129	0.116	4.55461856527604e-16
ERCC6L2	3.16772343558062e-20	0.171973	0.101	0.09	6.09184893896509e-16
SPG7	3.58589887764267e-20	0.129009	0.143	0.132	6.89604213159463e-16
CCDC90B	4.348018593087e-20	0.106294	0.141	0.133	8.3616745563656e-16
POP5	5.69729144226787e-20	0.127759	0.146	0.136	1.09564611726253e-15
KATNBL1	7.5973196215986e-20	0.123346	0.116	0.109	1.46104053642963e-15
SEC22B	8.67872101137032e-20	0.150358	0.104	0.094	1.66900483769663e-15
GOLGB1	9.06968981664225e-20	0.106179	0.13	0.124	1.74419204863847e-15
CFAP298	1.0191131771939e-19	0.160374	0.108	0.097	1.95985655106159e-15
TMEM245	1.07360108369279e-19	0.163507	0.11	0.098	2.06464224404961e-15
NOL11	1.23031301898554e-19	0.165892	0.104	0.092	2.3660149668111e-15
RPIA	1.24185950490999e-19	0.14148	0.124	0.114	2.3882200138924e-15
UROS	1.24725892395526e-19	0.12496	0.109	0.102	2.39860363665836e-15
VPS26C	1.37769333343814e-19	0.148022	0.12	0.11	2.64944204953488e-15
EXOC7	1.46172896904434e-19	0.15875	0.102	0.092	2.81105098036917e-15
RANBP9	1.54791204797017e-19	0.141389	0.115	0.106	2.97678965945144e-15
ZNF33B	1.57016898231712e-19	0.179005	0.101	0.09	3.01959196989406e-15
TSPYL1	2.06562722221405e-19	0.141115	0.121	0.11	3.97240771103984e-15
NBR1	2.1989516499488e-19	0.134147	0.128	0.118	4.22880391801653e-15
OXLD1	2.77850668968244e-19	0.108531	0.179	0.167	5.3433462149283e-15
FAM120AOS	2.8171766337948e-19	0.105102	0.114	0.109	5.41771238445078e-15
ZNF33A	3.25517257546012e-19	0.109865	0.139	0.131	6.26002237986736e-15
XPC	4.13456394346685e-19	0.133971	0.134	0.123	7.9511799196811e-15
ATF2	4.33787698196043e-19	0.157882	0.104	0.094	8.3421712240081e-15
TMEM126B	4.45604719121901e-19	0.127067	0.109	0.102	8.56942435343327e-15
C1orf52	4.89915868953874e-19	0.131904	0.13	0.119	9.42157207585195e-15
CFAP97	4.94077162989238e-19	0.139208	0.131	0.118	9.50159792144604e-15
TARS3	5.5724564499989e-19	0.116299	0.113	0.101	1.07163909989929e-14
TXNDC15	8.07502770188848e-19	0.113174	0.106	0.1	1.55290857735017e-14
NKAP	2.17154387890427e-18	0.114474	0.124	0.117	4.1760960335208e-14
LYRM2	2.30138344437929e-18	0.114375	0.131	0.123	4.42579050188581e-14
SDR39U1	2.305341235737e-18	0.113368	0.16	0.147	4.43340173044582e-14
SUPT20H	2.58940837805172e-18	0.1287	0.133	0.12	4.97969125183127e-14
FAM120B	2.88952966749421e-18	0.133962	0.13	0.118	5.55685450355811e-14
HBP1	3.18583349723438e-18	0.110605	0.155	0.145	6.12667639853143e-14
CCDC82	3.2405826123725e-18	0.147116	0.109	0.099	6.23196442185355e-14
ACADM	3.36841740664958e-18	0.119825	0.125	0.116	6.4778035147278e-14
EIF2S1	3.48052299669853e-18	0.115186	0.133	0.124	6.69339377495093e-14
SLU7	3.50957190208655e-18	0.131962	0.107	0.099	6.74925772490264e-14
FAM193A	3.65805949747167e-18	0.107546	0.107	0.103	7.03481421958777e-14
INO80E	8.84031920705778e-18	0.125436	0.124	0.116	1.70008178670928e-13
RELCH	1.18175095360526e-17	0.102733	0.123	0.117	2.27262525887827e-13
SEC24B	1.28392523418554e-17	0.132938	0.124	0.115	2.46911661786221e-13
NUDT21	1.55956728071767e-17	0.103041	0.153	0.143	2.99920383754815e-13
ASXL1	1.61773594783906e-17	0.108398	0.163	0.149	3.11106800128929e-13
TRIP11	1.88470838391355e-17	0.124031	0.122	0.113	3.62448269310415e-13
NARF	2.1049063484688e-17	0.1065	0.131	0.124	4.04794539874034e-13
CLN3	2.63311529988382e-17	0.130961	0.119	0.109	5.06374403320658e-13
CNOT1	2.73480249295439e-17	0.112591	0.138	0.128	5.25929867420058e-13
TMEM248	3.01899166005121e-17	0.104997	0.167	0.156	5.80582286144448e-13
RARS2	4.44384512093992e-17	0.127065	0.12	0.11	8.54595855207956e-13
CCDC174	4.79196480879438e-17	0.144962	0.107	0.098	9.21542752379247e-13
LZIC	5.93710874123833e-17	0.108133	0.113	0.107	1.14176538202754e-12
SAMM50	9.77160196958744e-17	0.118062	0.105	0.099	1.87917677477136e-12
RBM22	1.103382801188e-16	0.122668	0.117	0.108	2.12191546496463e-12
TRNT1	1.12428359868327e-16	0.130141	0.115	0.104	2.1621097886278e-12
FASTK	1.23272794085487e-16	0.110138	0.1	0.094	2.370659103058e-12
CTCF	1.93643501676132e-16	0.106025	0.16	0.15	3.72395818073369e-12
MYLIP	2.70524708000992e-16	0.146561	0.104	0.096	5.20246065956707e-12
DHX9	3.07433168431005e-16	0.100151	0.159	0.149	5.91224726209665e-12
PTPN11	3.65249012479593e-16	0.119111	0.113	0.106	7.02410375899506e-12
SUZ12	3.97377041727878e-16	0.121884	0.125	0.114	7.64195788946883e-12
SIRT7	4.75367756437643e-16	0.113535	0.115	0.108	9.14179732405232e-12
UBE2M	4.94540511000676e-16	0.137181	0.102	0.092	9.51050856705399e-12
SECISBP2L	6.50111861935031e-16	0.11094	0.146	0.135	1.25023012168726e-11
HBS1L	6.78039964089477e-16	0.130334	0.114	0.103	1.30393865494047e-11
NFX1	1.13691134281798e-15	0.110052	0.127	0.119	2.18639420337327e-11
NUDCD3	1.70721831426936e-15	0.143309	0.105	0.096	3.28315154017141e-11
TMEM223	1.93138208631558e-15	0.115364	0.12	0.11	3.71424089019349e-11
MAP2K4	2.2526441599845e-15	0.135923	0.105	0.096	4.33205998406618e-11
LRPPRC	2.74565547762125e-15	0.109469	0.133	0.123	5.28017004901342e-11
TASOR	2.94133400440389e-15	0.119401	0.123	0.113	5.65647942386913e-11
SSRP1	3.26965428990692e-15	0.109502	0.128	0.119	6.28787216492e-11
NSMCE4A	3.31844108076096e-15	0.123534	0.1	0.093	6.3816940424114e-11
LUC7L	3.71064746457106e-15	0.124247	0.107	0.099	7.1359461391166e-11
THADA	3.91631100379077e-15	0.10051	0.137	0.129	7.53145769139003e-11
BBIP1	6.44007440465032e-15	0.137383	0.108	0.099	1.2384907087583e-10
STARD3	6.57216527141314e-15	0.108943	0.127	0.117	1.26389310334546e-10
ADAM8	7.07388202543049e-15	0.103571	0.124	0.112	1.36037825231054e-10
EP400	8.1563327145012e-15	0.131065	0.108	0.098	1.56854434432573e-10
CYB5B	1.98521661719384e-14	0.102726	0.147	0.136	3.81777007652547e-10
ZKSCAN1	2.0888104815966e-14	0.102255	0.106	0.1	4.01699143715842e-10
ASB8	2.14756541490915e-14	0.124625	0.107	0.098	4.12998304941179e-10
MRPS27	2.48380487843116e-14	0.122161	0.104	0.096	4.77660516171097e-10
ZC3H6	3.1195542145491e-14	0.136414	0.102	0.092	5.99921470999937e-10
SHLD2	3.36223234290572e-14	0.127274	0.107	0.099	6.46590901864199e-10
U2AF2	3.74084621818503e-14	0.118829	0.106	0.099	7.19402136219163e-10
SMU1	5.49137473694991e-14	0.100768	0.144	0.135	1.05604627566284e-09
SUDS3	7.45352167339886e-14	0.102138	0.103	0.097	1.43338675301133e-09
MBTPS1	7.54870843977485e-14	0.127078	0.104	0.095	1.4516921200531e-09
ORC4	7.93618618357413e-14	0.134655	0.103	0.093	1.52620796496314e-09
CHD8	8.02192039058043e-14	0.109073	0.104	0.098	1.54269551031252e-09
NOC2L	8.84504345694784e-14	0.10089	0.106	0.101	1.70099030720564e-09
GABPB1-IT1	1.19204431735069e-13	0.113551	0.123	0.112	2.2924204266971e-09
PDCD7	1.2192111397973e-13	0.121864	0.1	0.09	2.34466494294419e-09
TRIM4	1.64417042679845e-13	0.10908	0.127	0.117	3.16190414777611e-09
SHPRH	1.84437567981131e-13	0.123799	0.107	0.099	3.54691886984512e-09
STK25	4.99764363514985e-13	0.122567	0.102	0.092	9.61096847475667e-09
PEX11B	5.46041714335798e-13	0.106928	0.102	0.096	1.05009282083917e-08
PRPF38A	5.83166367562281e-13	0.116989	0.103	0.096	1.12148724145902e-08
ZNF431	2.81168792616456e-12	0.116811	0.105	0.097	5.40715705080706e-08
RHBDD2	3.36357942760963e-12	0.121245	0.106	0.097	6.46849959723609e-08
PEF1	5.81975303369793e-12	0.105305	0.102	0.095	1.11919670591045e-07
BET1L	6.1809785004355e-12	0.109292	0.105	0.096	1.18866397541875e-07
TRRAP	9.0801233125635e-12	0.101063	0.107	0.101	1.74619851423909e-07
VPS72	5.07141334477502e-11	0.100228	0.105	0.098	9.75283500333684e-07

## Sheet: 4_NK_cells
gene	p-value	avg. log2(FC)	pct.1	pct.2	adj. p-value
GNLY	0	5.21381	0.955	0.08	0
NKG7	0	3.79962	0.981	0.196	0
KLRD1	0	4.56095	0.827	0.052	0
GZMB	0	5.11087	0.8	0.042	0
PRF1	0	4.27052	0.865	0.135	0
TYROBP	0	1.04391	0.938	0.248	0
HOPX	0	3.45903	0.81	0.128	0
CST7	0	2.87195	0.911	0.231	0
CTSW	0	3.1174	0.928	0.254	0
FGFBP2	0	4.94102	0.688	0.036	0
KLRF1	0	6.27634	0.662	0.014	0
GZMA	0	2.3989	0.851	0.217	0
CLIC3	0	4.44917	0.677	0.062	0
FCGR3A	0	3.65366	0.676	0.066	0
KLRB1	0	2.08217	0.809	0.202	0
SPON2	0	5.21801	0.643	0.044	0
FCER1G	0	1.44958	0.82	0.225	0
TRDC	0	4.97767	0.542	0.017	0
CD7	0	2.344	0.901	0.377	0
IL2RB	0	3.58745	0.594	0.08	0
MATK	0	3.10697	0.61	0.098	0
CCL4	0	2.85847	0.572	0.09	0
GZMH	0	2.67811	0.551	0.076	0
AOAH	0	2.00033	0.688	0.217	0
CX3CR1	0	3.61769	0.54	0.075	0
KLRK1	0	2.49252	0.563	0.104	0
SH2D1B	0	7.29584	0.46	0.005	0
TTC38	0	4.56842	0.483	0.03	0
EFHD2	0	2.62309	0.643	0.204	0
CD247	0	2.06884	0.857	0.418	0
PLAC8	0	1.9725	0.694	0.255	0
CCL5	0	1.4321	0.747	0.318	0
GZMM	0	1.79127	0.711	0.284	0
PTGDR	0	3.85668	0.459	0.038	0
TBX21	0	3.83693	0.453	0.044	0
ADGRG1	0	4.56936	0.429	0.023	0
APMAP	0	2.31388	0.557	0.152	0
S1PR5	0	4.35857	0.43	0.027	0
PLEK	0	2.14435	0.564	0.162	0
RHOC	0	2.06891	0.556	0.162	0
IGFBP7	0	5.081	0.41	0.022	0
PRSS23	0	4.64577	0.4	0.019	0
RUNX3	0	2.00292	0.564	0.185	0
CMC1	0	2.30188	0.552	0.176	0
CD300A	0	2.92839	0.459	0.088	0
TPST2	0	2.13183	0.514	0.149	0
MCTP2	0	2.93393	0.434	0.07	0
NCR3	0	3.08615	0.417	0.056	0
FCRL6	0	3.46152	0.382	0.037	0
SRGN	0	1.13518	0.868	0.523	0
ABHD17A	0	2.19076	0.533	0.194	0
FGR	0	1.93959	0.462	0.128	0
XBP1	0	1.40926	0.655	0.322	0
TXK	0	1.70938	0.498	0.166	0
IFITM2	0	1.75925	0.935	0.608	0
KLRC1	0	5.14048	0.336	0.011	0
CTSD	0	1.47882	0.575	0.251	0
XCL2	0	4.78947	0.343	0.02	0
C1orf21	0	3.4332	0.356	0.034	0
SAMD3	0	1.41643	0.511	0.19	0
CTSC	0	1.41745	0.62	0.3	0
CD63	0	1.43741	0.585	0.265	0
CHST12	0	2.00744	0.447	0.13	0
ITGB2	0	1.43679	0.842	0.525	0
RAP1B	0	1.29201	0.788	0.476	0
PYHIN1	0	1.55349	0.485	0.176	0
TGFBR3	0	2.27676	0.395	0.09	0
ARL4C	0	1.46337	0.611	0.306	0
ID2	0	2.21431	0.428	0.127	0
LINC00299	0	4.3901	0.321	0.021	0
ZAP70	0	1.4609	0.529	0.23	0
AKR1C3	0	4.85739	0.312	0.014	0
NCR1	0	5.90614	0.304	0.006	0
APOBEC3G	0	1.72142	0.46	0.165	0
CXXC5	0	3.09321	0.34	0.045	0
DDIT4	0	1.46934	0.499	0.204	0
HSH2D	0	2.59307	0.366	0.076	0
IFITM1	0	1.28899	0.973	0.683	0
SYNE1	0	1.37423	0.519	0.23	0
LITAF	0	1.25531	0.711	0.423	0
SYTL3	0	1.7254	0.446	0.163	0
ABI3	0	2.05677	0.403	0.121	0
GNPTAB	0	2.17319	0.388	0.109	0
SH2D2A	0	2.21035	0.382	0.105	0
NCAM1	0	6.49032	0.28	0.004	0
NHERF1	0	1.34247	0.551	0.277	0
GNG2	0	1.33433	0.559	0.29	0
CD160	0	4.37104	0.283	0.016	0
GSTP1	0	0.527628	0.698	0.432	0
ARPC5L	0	1.3656	0.494	0.232	0
JAK1	0	1.20678	0.808	0.546	0
PLEKHF1	0	2.45237	0.331	0.071	0
PLAAT4	0	0.988113	0.735	0.479	0
SPN	0	1.56793	0.434	0.178	0
MBP	0	1.08202	0.623	0.368	0
NCALD	0	1.99784	0.353	0.098	0
OSTF1	0	1.16791	0.587	0.332	0
C12orf75	0	1.16706	0.447	0.194	0
MYOM2	0	5.4649	0.264	0.011	0
MYBL1	0	1.79326	0.356	0.105	0
PRKCH	0	0.843125	0.649	0.4	0
TRBC1	0	0.822461	0.566	0.319	0
RASSF1	0	1.54991	0.407	0.161	0
BIN2	0	0.947899	0.69	0.446	0
GPR65	0	1.67831	0.388	0.145	0
DHRS7	0	1.12651	0.55	0.308	0
CD244	0	3.44111	0.27	0.03	0
STAT4	0	1.1555	0.461	0.222	0
CEBPD	0	0.920097	0.377	0.14	0
TFDP2	0	1.95906	0.335	0.1	0
MYO1F	0	1.04591	0.552	0.318	0
IL2RG	0	0.770516	0.714	0.482	0
CTBP2	0	2.9054	0.273	0.045	0
CYRIB	0	0.949012	0.629	0.401	0
PTPN12	0	2.44819	0.295	0.067	0
TRG-AS1	0	1.39137	0.399	0.172	0
ZEB2	0	0.791786	0.437	0.21	0
IRF1-AS1	0	1.41767	0.392	0.166	0
HCST	0	1.04108	0.907	0.681	0
IRF1	0	0.957973	0.554	0.33	0
CLEC2B	0	1.0938	0.49	0.266	0
ZNF600	0	2.1819	0.301	0.077	0
DENND2D	0	1.06457	0.489	0.266	0
ALOX5AP	0	1.02168	0.546	0.325	0
CEP78	0	2.47671	0.277	0.056	0
PTPN4	0	1.01209	0.454	0.233	0
OSBPL5	0	3.81921	0.24	0.021	0
STOM	0	1.57164	0.336	0.118	0
ITGAM	0	2.08991	0.293	0.075	0
RAP1GAP2	0	1.79445	0.356	0.138	0
MSN	0	0.966681	0.689	0.473	0
CD38	0	3.3395	0.242	0.027	0
VAV3	0	1.86807	0.306	0.091	0
XCL1	0	4.63927	0.23	0.016	0
IL18RAP	0	4.65591	0.224	0.01	0
LINGO2	0	5.93568	0.22	0.006	0
ITGAL	0	1.12629	0.441	0.228	0
LINC02384	0	3.78727	0.233	0.021	0
PVRIG	0	1.16881	0.4	0.188	0
ADGRE5	0	1.02565	0.472	0.261	0
TGFB1	0	0.954295	0.615	0.404	0
UTRN	0	0.875476	0.574	0.364	0
UBB	0	0.906391	0.814	0.605	0
LPCAT1	0	2.22768	0.277	0.069	0
LY6E	0	0.824622	0.665	0.457	0
PDIA3	0	0.964993	0.597	0.389	0
SEPTIN7	0	0.803666	0.696	0.488	0
TMIGD2	0	2.60768	0.251	0.045	0
CLIC1	0	0.815302	0.849	0.643	0
KLRC2	0	4.27004	0.216	0.012	0
ADGRG5	0	3.30881	0.229	0.026	0
PIP4K2A	0	0.881471	0.52	0.317	0
ZBTB16	0	2.59485	0.246	0.043	0
PPP1R18	0	0.954136	0.514	0.312	0
ANXA6	0	0.820812	0.558	0.357	0
SASH3	0	1.27043	0.395	0.195	0
SUN2	0	0.85704	0.528	0.328	0
GPR141	0	2.78407	0.241	0.042	0
STARD3NL	0	1.96836	0.289	0.091	0
DOK2	0	0.988853	0.45	0.253	0
UBE2F	0	1.36186	0.358	0.161	0
ADRB2	0	2.40966	0.246	0.05	0
STK17A	0	0.790327	0.53	0.334	0
RAC2	0	0.850694	0.842	0.646	0
CCND3	0	0.647087	0.759	0.564	0
SKAP1	0	0.457078	0.666	0.472	0
DIP2A	0	1.52804	0.321	0.128	0
PLCB1	0	1.29206	0.317	0.124	0
IGF2R	0	1.31999	0.369	0.177	0
PPP2R2B	0	1.76727	0.263	0.073	0
MAPK1	0	1.30246	0.355	0.165	0
CD53	0	0.756602	0.66	0.471	0
GBP5	0	1.14432	0.338	0.149	0
KIR3DL1	0	6.48896	0.192	0.003	0
LAT2	0	1.70892	0.279	0.091	0
PDGFD	0	3.44598	0.206	0.018	0
TLN1	0	0.737703	0.515	0.327	0
ENSG00000289137	0	3.56192	0.205	0.018	0
PSMB10	0	0.799872	0.594	0.407	0
GSAP	0	1.87189	0.273	0.087	0
PXN	0	1.33674	0.329	0.143	0
TSEN54	0	1.35923	0.31	0.126	0
ADAM8	0	1.65861	0.285	0.102	0
MAPRE2	0	1.37203	0.318	0.135	0
CBLB	0	0.828842	0.413	0.23	0
NFATC2	0	1.16036	0.346	0.163	0
PAXX	0	0.731832	0.567	0.384	0
BSG	0	0.876678	0.488	0.306	0
IQGAP1	0	0.862889	0.478	0.297	0
HIPK2	0	1.71822	0.277	0.097	0
PTGDS	0	5.25431	0.194	0.014	0
CALR	0	0.913018	0.59	0.411	0
ENSG00000289191	0	5.12757	0.184	0.006	0
TSPAN32	0	1.51917	0.288	0.11	0
RNF125	0	0.955199	0.381	0.204	0
C1orf162	0	0.79632	0.443	0.266	0
G6PD	0	1.7041	0.268	0.093	0
DNAJC1	0	1.06518	0.359	0.184	0
NMUR1	0	5.27843	0.18	0.005	0
CARD11	0	1.07103	0.372	0.199	0
FLNA	0	0.806879	0.539	0.368	0
CD164	0	0.827252	0.476	0.305	0
SLAMF7	0	2.44574	0.211	0.04	0
PPP1CA	0	0.706406	0.66	0.49	0
LCP1	0	0.708356	0.717	0.547	0
CHST2	0	4.3521	0.18	0.011	0
IQGAP2	0	0.686559	0.504	0.336	0
PRSS30P	0	5.09965	0.174	0.006	0
RNF213	0	0.669279	0.583	0.415	0
CD99	0	0.628513	0.75	0.583	0
PRMT2	0	0.659713	0.554	0.387	0
GK5	0	2.63449	0.202	0.036	0
JAZF1	0	1.30436	0.296	0.13	0
FYN	0	0.513572	0.606	0.442	0
EVL	0	0.414369	0.728	0.565	0
EOMES	0	2.13632	0.207	0.044	0
GFOD1	0	3.46821	0.18	0.018	0
SYTL1	0	0.881736	0.394	0.232	0
NDUFB7	0	0.747596	0.501	0.34	0
TOX	0	1.09014	0.266	0.106	0
CD81	0	0.92102	0.401	0.242	0
SELPLG	0	0.763251	0.475	0.316	0
UCP2	0	0.647401	0.692	0.533	0
IFITM3	0	0.636555	0.341	0.183	0
SIGLEC17P	0	4.24702	0.168	0.01	0
CDK2AP2	0	0.860811	0.416	0.258	0
MAP3K8	0	1.51096	0.251	0.094	0
RIN3	0	1.15317	0.321	0.164	0
ITCH	0	1.11429	0.327	0.171	0
BST2	0	0.705269	0.492	0.336	0
AKNA	0	0.835113	0.402	0.247	0
ARAP2	0	1.06096	0.316	0.161	0
PTPN22	0	1.17096	0.289	0.134	0
LYN	0	0.49925	0.32	0.166	0
HMGN3	0	0.663636	0.486	0.332	0
METRNL	0	2.42882	0.198	0.045	0
ACTN4	0	1.18399	0.294	0.141	0
DBI	0	0.55614	0.588	0.435	0
ATP8B4	0	2.50801	0.191	0.039	0
CISD3	0	1.16636	0.304	0.152	0
LSP1	0	0.453389	0.743	0.592	0
GLIPR2	0	0.855369	0.364	0.213	0
FASLG	0	3.33686	0.166	0.016	0
USP28	0	2.17844	0.195	0.045	0
LAIR1	0	1.29957	0.26	0.111	0
GSN	0	1.46141	0.218	0.069	0
PITPNC1	0	0.563496	0.482	0.333	0
TES	0	0.961145	0.337	0.189	0
SYTL2	0	1.78818	0.206	0.058	0
ACAA2	0	1.4266	0.249	0.102	0
ARHGAP9	0	0.986383	0.338	0.191	0
CDC42SE1	0	0.601493	0.512	0.365	0
PSMB9	0	0.504413	0.678	0.531	0
TBC1D10C	0	0.487075	0.529	0.382	0
RGS3	0	2.5353	0.181	0.034	0
ARPC4	0	0.647342	0.514	0.368	0
HLA-F	0	0.622626	0.496	0.35	0
ENSG00000291157	0	7.10016	0.147	0.001	0
PLCG2	0	1.78391	0.214	0.068	0
ENSG00000290036	0	5.02439	0.15	0.005	0
CFLAR	0	0.785517	0.402	0.258	0
ENSG00000284634	0	3.22257	0.163	0.019	0
FNDC3B	0	1.23019	0.265	0.121	0
PARP8	0	0.560113	0.468	0.324	0
SDF4	0	1.08598	0.307	0.164	0
TRAPPC10	0	1.09367	0.292	0.149	0
TRGV9	0	3.14071	0.153	0.011	0
AGTRAP	0	0.855865	0.309	0.168	0
CDKN2D	0	0.881888	0.312	0.173	0
SLC15A4	0	2.07568	0.19	0.051	0
PSME2	0	0.511628	0.582	0.443	0
SRPK2	0	0.597964	0.456	0.319	0
PPM1L	0	2.40533	0.178	0.041	0
P4HB	0	0.710764	0.43	0.294	0
TNFRSF18	0	2.69162	0.168	0.032	0
TPI1	0	0.428144	0.65	0.514	0
ASCL2	0	2.91092	0.163	0.028	0
PILRB	0	1.70873	0.198	0.063	0
PRR5	0	1.54011	0.212	0.077	0
RAB37	0	1.42869	0.216	0.081	0
YWHAZ	0	0.541137	0.724	0.589	0
ADD1	0	0.895006	0.326	0.192	0
NDUFB2	0	0.528706	0.611	0.477	0
PALD1	0	2.76181	0.167	0.033	0
RRAS2	0	1.93961	0.181	0.047	0
LNPEP	0	0.743864	0.364	0.23	0
PPIB	0	0.520515	0.729	0.596	0
ATM	0	0.494514	0.496	0.364	0
SLC44A2	0	0.821019	0.313	0.181	0
SYNE2	0	0.425162	0.478	0.346	0
CYBA	0	0.870809	0.922	0.791	0
PAM	0	1.04213	0.241	0.11	0
PRDX5	0	0.579564	0.5	0.369	0
PSME1	0	0.452854	0.756	0.625	0
SIGLEC7	0	3.47608	0.148	0.017	0
STK39	0	1.20647	0.24	0.109	0
CD47	0	0.466284	0.519	0.389	0
FUT11	0	2.03641	0.175	0.045	0
LLGL2	0	2.0603	0.173	0.043	0
MTSS1	0	1.07685	0.235	0.105	0
HDDC2	0	1.02391	0.272	0.143	0
FHL3	0	2.21384	0.172	0.043	0
KIR2DL3	0	6.26454	0.131	0.002	0
RALY	0	0.588787	0.459	0.33	0
HSPA5	0	0.765197	0.373	0.245	0
KLRC3	0	4.14542	0.136	0.008	0
STK10	0	0.578485	0.451	0.323	0
BTN3A2	0	0.758564	0.335	0.208	0
LINC01278	0	1.75052	0.185	0.058	0
RAB29	0	1.01672	0.259	0.132	0
SCP2	0	0.73431	0.367	0.24	0
SYNGR1	0	2.9106	0.153	0.026	0
RFTN1	0	0.962313	0.272	0.146	0
BANF1	0	0.669741	0.405	0.279	0
DTHD1	0	2.72838	0.146	0.02	0
PRR5L	0	2.19352	0.162	0.036	0
SH3BP5	0	0.718093	0.32	0.194	0
YWHAQ	0	0.579441	0.43	0.304	0
BZW1	0	0.708023	0.359	0.233	0
IVNS1ABP	0	1.21529	0.246	0.121	0
TRGV7	0	3.19428	0.138	0.013	0
YES1	0	2.588	0.151	0.026	0
CCL3	0	1.76861	0.146	0.022	0
HMOX2	0	0.632559	0.368	0.244	0
TLE1	0	3.0851	0.14	0.017	0
LASP1	0	1.08252	0.25	0.127	0
POLR2G	0	0.82682	0.314	0.191	0
WDR1	0	0.583696	0.442	0.32	0
MYO1G	0	0.684493	0.345	0.224	0
MRPS6	0	0.733842	0.342	0.222	0
ATP2B4	0	0.674854	0.307	0.187	0
DSTN	0	0.647181	0.358	0.238	0
NCOA1	0	0.762931	0.323	0.203	0
SELENOT	0	0.584528	0.412	0.292	0
SSBP3	0	1.36083	0.206	0.086	0
CTBP1	0	1.00086	0.264	0.145	0
MIEN1	0	0.725832	0.336	0.217	0
RAB27B	0	2.62592	0.136	0.017	0
BNC2	0	4.40747	0.126	0.007	0
MIB2	0	1.30091	0.209	0.09	0
PRKACB	0	0.779037	0.291	0.172	0
PTPRA	0	0.820361	0.293	0.174	0
RASSF5	0	0.661858	0.346	0.227	0
CAP1	0	0.475643	0.578	0.459	0
LINC01505	0	3.79627	0.128	0.01	0
TGFBR1	0	1.37487	0.197	0.079	0
LAMP1	0	0.795969	0.315	0.197	0
MLC1	0	5.31726	0.122	0.004	0
PLEKHG3	0	2.37858	0.148	0.03	0
RASAL3	0	0.747562	0.301	0.183	0
HAVCR2	0	2.00262	0.162	0.045	0
PLAAT3	0	1.33863	0.195	0.078	0
PLEKHA1	0	1.02959	0.23	0.113	0
RAB9A	0	1.10104	0.227	0.11	0
HELZ	0	0.857139	0.292	0.175	0
DDOST	0	0.596106	0.405	0.289	0
ATP8A1	0	1.05973	0.227	0.111	0
CALM1	0	0.555733	0.91	0.794	0
TMED9	0	0.648937	0.356	0.24	0
AUTS2	0	1.08904	0.206	0.091	0
PTGER2	0	0.525919	0.299	0.184	0
CTDSP1	0	0.717395	0.32	0.206	0
KIR2DL1	0	7.08821	0.115	0.001	0
CXCR2	0	5.01028	0.118	0.004	0
INPP5D	0	0.682074	0.352	0.238	0
RAB8B	0	0.817152	0.287	0.173	0
LAIR2	0	2.64392	0.136	0.023	0
SIPA1	0	1.11346	0.227	0.114	0
KLF13	0	0.636401	0.37	0.257	0
MMP23B	0	3.7826	0.121	0.009	0
ARPC2	0	0.543219	0.856	0.744	0
BHLHE40	0	1.484	0.177	0.065	0
FBXO6	0	2.25024	0.147	0.035	0
FKBP11	0	0.68481	0.265	0.154	0
IL12RB2	0	2.69646	0.131	0.02	0
NPC1	0	1.01376	0.218	0.107	0
NT5C	0	0.773649	0.284	0.173	0
PREX1	0	0.73489	0.32	0.21	0
CD320	0	1.08214	0.222	0.112	0
F2R	0	2.0943	0.139	0.03	0
SLA2	0	1.41302	0.181	0.072	0
RAB1B	0	0.819652	0.268	0.16	0
TADA3	0	0.78342	0.276	0.168	0
EIF4G3	0	0.88747	0.247	0.139	0
INPP4A	0	0.70011	0.294	0.186	0
NPRL2	0	1.22151	0.191	0.084	0
CYB5B	0	0.904897	0.237	0.131	0
YPEL1	0	2.507	0.128	0.023	0
ADCY7	0	1.10976	0.208	0.103	0
VPS37B	0	1.24151	0.187	0.082	0
ABCB1	0	2.10787	0.139	0.035	0
APOBEC3C	0	0.90766	0.224	0.12	0
MVD	0	1.42186	0.168	0.065	0
CD226	0	0.942971	0.209	0.106	0
SLCO4C1	0	4.34739	0.109	0.006	0
GIMAP6	0	0.826094	0.239	0.136	0
GLCCI1	0	0.752084	0.242	0.139	0
MMP25-AS1	0	1.39522	0.173	0.07	0
TNFRSF1A	0	0.908375	0.241	0.138	0
AGK	0	1.38982	0.168	0.066	0
KLHDC4	0	1.44721	0.166	0.064	0
STK26	0	1.39945	0.168	0.066	0
CCDC69	0	0.813182	0.249	0.148	0
KIR3DL2	0	4.5047	0.106	0.005	0
SACM1L	0	1.05817	0.205	0.104	0
SIRT2	0	1.19585	0.192	0.092	0
BCL2L1	0	1.04577	0.193	0.094	0
CAPN12	0	2.20541	0.129	0.03	0
ENSG00000232855	0	2.08409	0.128	0.029	0
SCLT1	0	0.853358	0.232	0.133	0
HENMT1	0	1.58329	0.149	0.05	0
MIR181A2HG	0	4.58895	0.104	0.005	0
FEZ1	0	2.80129	0.115	0.017	0
IKZF2	0	1.412	0.138	0.04	0
CCL4L2	0	1.87456	0.126	0.029	0
RHOBTB3	0	3.72705	0.106	0.009	0
TXNIP	0	0.390291	0.843	0.746	0
SLC25A20	0	1.78215	0.138	0.043	0
GTF3C1	0	1.51656	0.152	0.057	0
HIVEP3	0	0.987669	0.196	0.101	0
ST8SIA6	0	2.54877	0.112	0.017	0
IL18R1	0	2.19877	0.125	0.031	0
JAKMIP2	0	1.82166	0.129	0.035	0
SLC20A1	0	1.08383	0.182	0.088	0
TIGIT	0	0.674764	0.195	0.101	0
UCHL5	0	1.01623	0.193	0.099	0
ENSG00000288861	0	2.80594	0.107	0.015	0
KLRC4	0	1.89859	0.124	0.032	0
AXIN1	0	1.49417	0.144	0.053	0
CCDC28B	0	1.98571	0.121	0.03	0
DTNBP1	0	1.00034	0.189	0.099	0
FCRL3	0	1.72485	0.117	0.029	0
MIDN	0	1.212	0.162	0.074	0
ADA	0	1.06105	0.173	0.085	0
HLA-A	0	0.600679	0.948	0.86	0
ABHD2	0	1.27938	0.162	0.075	0
ITGAX	0	1.67532	0.136	0.049	0
TOX-DT	0	2.03178	0.112	0.026	0
USB1	0	1.14426	0.163	0.077	0
C11orf21	0	1.38458	0.147	0.061	0
TFAP2E-AS1	0	1.6884	0.127	0.041	0
HLA-E	0	0.438105	0.941	0.855	0
GAB3	0	1.44603	0.137	0.052	0
TCP10L	0	1.49471	0.13	0.046	0
MYL12A	0	0.460963	0.938	0.854	0
LMO4	0	1.18397	0.16	0.077	0
PIK3AP1	0	1.13292	0.159	0.076	0
ZNF595	0	2.58395	0.1	0.017	0
PTPRC	0	0.363447	0.889	0.806	0
CLSTN3	0	1.74033	0.118	0.036	0
LINC02084	0	1.84486	0.109	0.028	0
TBC1D31	0	1.8288	0.112	0.031	0
CFL1	0	0.607375	0.938	0.857	0
SETD3	0	1.05738	0.158	0.078	0
VPS16	0	1.27661	0.142	0.062	0
RMDN3	0	1.39596	0.131	0.052	0
TSPAN2	0	1.91964	0.106	0.028	0
SNTB2	0	1.16136	0.142	0.064	0
WDSUB1	0	1.68529	0.114	0.037	0
SLC38A4-AS1	0	1.52382	0.12	0.044	0
DHRS3	0	1.13971	0.135	0.06	0
MEX3C	0	1.5955	0.113	0.038	0
ZBP1	0	1.11938	0.138	0.063	0
LINC02256	0	1.68135	0.115	0.041	0
NAALADL1	0	1.47711	0.117	0.043	0
CTNNBIP1	0	1.30381	0.129	0.057	0
SLC27A3	0	1.77895	0.106	0.034	0
FOSL2	0	1.59155	0.109	0.038	0
LIMK1	0	1.72355	0.105	0.034	0
RASSF4	0	1.35724	0.125	0.055	0
SUSD1	0	1.41573	0.114	0.044	0
HEG1	0	1.74954	0.102	0.032	0
LINC02256.1	0	1.46743	0.107	0.041	0
PFN1	0	0.673114	0.98	0.928	0
HLA-C	0	0.562291	0.985	0.939	0
HLA-B	0	0.535377	0.986	0.954	0
ACTB	0	0.376016	0.99	0.98	0
B2M	0	0.292829	1	0.999	0
WIPI1	3.54763591103788e-312	1.3394	0.103	0.042	6.82245862051694e-308
ANXA4	1.0898006947605e-308	0.98245	0.175	0.095	2.09579571609392e-304
H3-3B	3.51380471312022e-308	0.243404	0.943	0.891	6.75739784380149e-304
ITGB7	8.12869836648638e-308	0.742072	0.268	0.167	1.563229982859e-303
ARID5A	8.59774820673867e-307	0.850927	0.196	0.108	1.65343295763791e-302
AP2A1	1.4021103070285e-305	1.02479	0.16	0.084	2.69639833144651e-301
HNRNPA2B1	8.42862508481394e-305	0.326215	0.763	0.672	1.62090889006057e-300
DERL1	4.71924370199803e-304	0.873538	0.203	0.116	9.07557756331242e-300
MACF1	2.06014790242417e-303	0.538084	0.424	0.307	3.96187043115192e-299
PDIA6	3.59023810870806e-303	0.581798	0.38	0.271	6.90438690685647e-299
TAP1	6.6315524148067e-303	0.636794	0.318	0.209	1.27531384489148e-298
SERPINB6	7.73881115921162e-303	0.833654	0.214	0.124	1.48825077402799e-298
RASA2	3.35175762289726e-302	0.579389	0.368	0.254	6.44576508459372e-298
SRSF9	6.09014743919524e-302	0.563392	0.404	0.294	1.17119625403164e-297
LYAR	1.59932994925003e-301	0.279205	0.33	0.228	3.07567142540272e-297
CERS4	6.26174974239176e-301	1.05345	0.126	0.057	1.20419709295936e-296
TCF25	2.05152152362183e-300	0.546308	0.436	0.34	3.94528104207714e-296
IL12RB1	8.01826150216137e-300	1.05443	0.144	0.07	1.54199186948065e-295
H1-4	1.73457307223035e-299	0.685147	0.316	0.21	3.33575747520618e-295
APOL6	2.13149392942608e-299	0.956152	0.175	0.094	4.0990759756793e-295
ARHGEF9	6.23027234954981e-298	1.07288	0.133	0.062	1.19814367554192e-293
DRAP1	1.21656695744637e-296	0.442608	0.523	0.406	2.33957991586511e-292
ARRB1	2.73932216712724e-296	0.92576	0.172	0.092	5.2679904596024e-292
HSP90B1	1.39684304840949e-295	0.420483	0.499	0.379	2.68626886639629e-291
CAST	1.42025498062306e-295	0.457222	0.505	0.388	2.73129235323621e-291
IDS	2.39849731618465e-293	0.654591	0.316	0.213	4.6125501887547e-289
EIF3G	2.7192620911247e-292	0.384902	0.666	0.57	5.22941292744191e-288
CSK	2.55792444975142e-290	0.524227	0.427	0.318	4.91914450931695e-286
MAN1A1	1.76701927601439e-289	0.99665	0.146	0.073	3.39815476970327e-285
RPA2	1.20860549181625e-286	0.651569	0.29	0.188	2.32426922131183e-282
PSMB8	1.62203709033871e-285	0.423905	0.551	0.442	3.11933952843038e-281
TAPBP	5.47832681370301e-285	0.500816	0.433	0.321	1.05353702954323e-280
NFATC3	8.11995007095557e-285	0.55303	0.349	0.238	1.56154759814547e-280
APBA2	1.98935138502103e-283	0.91675	0.146	0.073	3.82572164853394e-279
TMEM109	4.13901404121142e-282	0.743563	0.241	0.148	7.95973790265369e-278
TSPOAP1-AS1	4.7375000010262e-282	0.931386	0.177	0.097	9.11068625197348e-278
TMEM181	3.758932649182e-279	0.945117	0.165	0.088	7.22880337764191e-275
TMED10	1.00903943411895e-278	0.571002	0.367	0.264	1.94048373575416e-274
PKN1	1.12340353961004e-277	0.693461	0.275	0.18	2.16041734702408e-273
CAPNS1	3.29583436960749e-277	0.70532	0.275	0.183	6.33821907619217e-273
GBP4	8.15338821046639e-277	0.966355	0.153	0.079	1.56797808675479e-272
UBC	7.73827896060214e-276	0.317841	0.758	0.676	1.4881484269134e-271
SLFN5	1.20975006676483e-274	0.471868	0.385	0.272	2.32647035339545e-270
ZNF22	1.02826682932823e-272	0.715727	0.239	0.147	1.97745993948112e-268
GPATCH8	5.26674038740437e-272	0.628604	0.333	0.233	1.01284684390173e-267
GPAA1	2.04612616431532e-271	0.837362	0.198	0.116	3.93490522659478e-267
LPGAT1	8.40687837460268e-271	0.836689	0.198	0.117	1.61672678021984e-266
ILK	1.16809065840896e-270	0.588086	0.284	0.186	2.24635514518626e-266
MAD2L2	1.7802955380464e-270	0.914977	0.169	0.093	3.42368634921702e-266
UBE2E3	3.18878599195981e-270	0.717601	0.242	0.151	6.13235434113792e-266
KLRG1	2.39965259061972e-269	0.586006	0.253	0.159	4.61477189702078e-265
DIAPH1	6.50376614173122e-267	0.543599	0.346	0.241	1.25073926671633e-262
SNRK	7.65760216301523e-265	0.722379	0.23	0.141	1.47263347196946e-260
NUCB2	2.03043984436266e-264	0.533525	0.279	0.182	3.90473886469383e-260
PEAK1	1.64350324041554e-263	1.07774	0.115	0.053	3.16062108164312e-259
ARL6IP1	7.79411005532823e-263	0.463227	0.449	0.34	1.49888530474017e-258
VPS26B	4.4649670976592e-262	0.878713	0.173	0.096	8.58657822550842e-258
COMMD7	4.0577201234075e-260	0.650373	0.278	0.184	7.80340156932497e-256
CLASP1	4.40781714837392e-260	0.877732	0.189	0.111	8.47667315803789e-256
STX8	4.43597990945079e-260	0.614211	0.312	0.214	8.53083296386481e-256
RHOA	6.40348306012073e-259	0.282092	0.766	0.675	1.23145382729182e-254
GYG1	2.56419898489183e-258	0.80338	0.197	0.117	4.93121106784547e-254
ATP10A	1.33097917383759e-257	0.928056	0.142	0.072	2.55960604920707e-253
TNFSF14	1.35638719283726e-257	1.13198	0.108	0.049	2.60846821054533e-253
CCDC88C	4.09196086630756e-256	0.554047	0.332	0.229	7.86924994199607e-252
HIP1	4.52335702196445e-253	1.11454	0.134	0.072	8.69886788893983e-249
MRPL10	1.53306627964628e-252	0.896743	0.168	0.094	2.94823976238776e-248
ANXA1	3.92843218756085e-252	0.161306	0.602	0.49	7.55476793989827e-248
KCNQ5	9.65618667727148e-252	1.05233	0.136	0.069	1.85698125990608e-247
RBM38	2.83287747367603e-249	0.741716	0.203	0.121	5.44790666962636e-245
CYB561D2	1.08447507842607e-248	0.740928	0.212	0.129	2.08555402332118e-244
DCTN3	3.78151373449478e-248	0.570095	0.325	0.228	7.27222906280691e-244
YARS1	2.80331962670054e-247	0.807085	0.181	0.104	5.3910639741078e-243
PPP5C	1.76660856709546e-246	1.03304	0.12	0.058	3.39736493538128e-242
CDK17	9.88750477273024e-246	0.704	0.218	0.133	1.90146604284375e-241
ZNF718	1.0162717170608e-245	1.13131	0.111	0.053	1.95439213907962e-241
BTN3A1	1.767987132314e-244	0.741667	0.205	0.123	3.40001605415304e-240
SEPTIN11	1.10579243285913e-243	1.0205	0.129	0.065	2.1265494276314e-239
UBE2L6	1.46536399186483e-242	0.504215	0.38	0.279	2.81804149275525e-238
DGKD	5.00748847227214e-241	0.781827	0.197	0.119	9.62990108102655e-237
RALGDS	8.00292441144494e-241	0.836416	0.161	0.089	1.53904239356498e-236
ELF4	1.01226751465367e-240	1.07397	0.119	0.059	1.94669165743047e-236
AGTPBP1	2.01813199588839e-240	0.611251	0.273	0.182	3.88106964129297e-236
MYL12B	7.39883622736293e-240	0.273671	0.751	0.661	1.42287019488417e-235
MAP2K2	9.06521905098104e-238	0.661832	0.264	0.176	1.74333227569416e-233
PCBP1	2.77091136432925e-236	0.324069	0.653	0.558	5.32873964474159e-232
KIFAP3	4.05699587663092e-236	0.974577	0.131	0.067	7.80200877034892e-232
MAT2B	2.17881704534281e-235	0.497483	0.37	0.268	4.19008305989875e-231
PTPN18	2.40915669356315e-235	0.634167	0.233	0.149	4.6330492373913e-231
MPST	3.2169327977553e-235	0.96143	0.138	0.075	6.18648346336321e-231
AKT1	4.78510221474054e-233	0.911138	0.154	0.087	9.20223006916753e-229
RAB8A	1.48348081108921e-232	0.645482	0.26	0.175	2.85288194780565e-228
RAB27A	2.51437677649031e-232	0.609254	0.24	0.153	4.83539797886851e-228
ZBTB44	5.77976947573314e-232	0.872367	0.16	0.09	1.11150746787824e-227
ENSG00000267364	8.01304167567823e-232	1.04443	0.102	0.047	1.54098804464968e-227
MNAT1	4.01913332761298e-231	0.885356	0.156	0.087	7.72919530233252e-227
ARHGEF3	2.01843994349669e-230	0.425539	0.372	0.269	3.88166185533849e-226
CDIP1	2.04851564969056e-230	1.02425	0.116	0.057	3.93950044591992e-226
NDUFV1	2.70416504348552e-228	0.571371	0.307	0.218	5.200379795127e-224
VCL	1.21681649326451e-227	0.589478	0.198	0.12	2.34005979819698e-223
RHBDF2	5.77299864420853e-227	0.942886	0.132	0.07	1.11020536926774e-222
UHMK1	1.13790003123301e-225	0.667845	0.235	0.153	2.1882955500642e-221
GAS7	2.27073404015491e-225	0.966509	0.136	0.075	4.3668486326219e-221
PPP2R5A	5.59572271942116e-223	0.641466	0.232	0.148	1.07611343617188e-218
LINC01145	3.29282536326442e-222	0.980594	0.107	0.051	6.3324324560938e-218
PSTPIP1	1.5746146327379e-221	0.657923	0.247	0.165	3.02814140021826e-217
ARIH2	6.17990562631607e-221	0.62319	0.254	0.169	1.18845765099684e-216
RCN2	4.79894530467592e-220	0.698878	0.203	0.125	9.22885171542225e-216
KLF2	1.38115276257383e-219	0.242459	0.579	0.47	2.65609487770573e-215
RRBP1	2.03738417175471e-216	0.939631	0.137	0.078	3.91809350070149e-212
COMMD4	3.56897860431407e-216	0.970309	0.127	0.068	6.86350275395638e-212
ETS1	3.90017976850559e-216	0.144568	0.447	0.358	7.5004357128131e-212
CHD9	2.86473662503042e-215	0.644759	0.251	0.171	5.509175003596e-211
ECH1	1.47875534207147e-213	0.48075	0.365	0.271	2.84379439833764e-209
PPP1R12A	5.6464067995638e-213	0.453291	0.396	0.3	1.08586049162411e-208
C17orf49	7.18759744569119e-213	0.535413	0.318	0.229	1.38224686478087e-208
KCNAB2	1.68599210168375e-209	0.587939	0.27	0.185	3.24233141074802e-205
BATF	6.52892538747777e-209	0.677764	0.169	0.1	1.25557764126585e-204
ADAM10	1.56808793812433e-208	0.568893	0.293	0.209	3.0155899138069e-204
BMAL1	2.3362271117343e-208	0.854844	0.144	0.08	4.49279835857624e-204
ERBIN	4.45839395329978e-208	0.520487	0.314	0.224	8.57393741159081e-204
IDH2	5.6349547795847e-208	0.533759	0.292	0.204	1.08365815366193e-203
KAT6B	2.48196257081721e-207	0.60609	0.245	0.163	4.77306221993857e-203
MAST3	2.59257056648313e-207	0.941071	0.126	0.068	4.9857724564037e-203
TNIK	1.90255333643514e-206	0.332446	0.324	0.236	3.65880032129842e-202
YPEL3	4.43241705569212e-206	0.461365	0.421	0.328	8.52398123980152e-202
LINC01138	9.21688780197837e-206	0.663881	0.179	0.108	1.77249969319846e-201
WDR45	1.38074022238307e-205	0.827587	0.158	0.094	2.65530152166489e-201
DNAJB11	1.41372443564223e-205	0.862149	0.145	0.083	2.71873346218357e-201
VPS26A	5.44099464991123e-205	0.684437	0.19	0.117	1.04635768112443e-200
CARHSP1	8.08972465209883e-204	0.628755	0.218	0.14	1.55573494784513e-199
PSD4	1.1790795108469e-203	0.861092	0.135	0.074	2.26748780730968e-199
ARFGAP3	2.76495200959753e-203	0.729103	0.186	0.116	5.31727920965701e-199
ARHGAP26	3.03936139071087e-203	0.350464	0.289	0.203	5.84499589047607e-199
CD96	3.20337483670657e-202	0.186178	0.418	0.331	6.1604101484704e-198
TBCB	1.664763700694e-200	0.437811	0.387	0.294	3.20150707280463e-196
FAM117A	2.30276775278999e-200	0.653576	0.205	0.13	4.42845266539043e-196
HEXA	8.27814255391947e-200	0.647261	0.213	0.138	1.59196959454425e-195
CDC42	5.89490632319394e-199	0.295491	0.65	0.563	1.13364943501343e-194
CD2BP2	5.93432657672391e-199	0.733146	0.179	0.11	1.14123034396978e-194
C19orf12	1.00724785969229e-198	0.780222	0.141	0.079	1.93703835897423e-194
SAR1A	1.09547496687967e-198	0.65088	0.184	0.113	2.1067079088063e-194
MYL6	1.25502741143804e-198	0.136676	0.9	0.837	2.41354321493649e-194
SDF2L1	3.26948400304961e-198	0.623981	0.245	0.168	6.2875446862647e-194
IKZF3	3.42988804434495e-196	0.378987	0.296	0.211	6.59601769807978e-192
CCDC85B	2.7547546854321e-195	0.386985	0.449	0.354	5.29766873555448e-191
PSMA6	9.95649432554716e-195	0.41456	0.42	0.329	1.91473342374597e-190
NCL	2.22831235711643e-194	0.308852	0.58	0.484	4.2852674939706e-190
IKBKG	5.89010751787427e-194	0.911415	0.125	0.069	1.1327265767624e-189
SMYD3	1.15277575577455e-193	0.543268	0.306	0.219	2.21690305593003e-189
CORO1A	1.42945019715771e-193	0.225277	0.841	0.778	2.74897567415399e-189
SYK	2.70743687482713e-193	0.308845	0.209	0.14	5.20667185398004e-189
TAPBPL	3.19052211222809e-193	0.85516	0.136	0.077	6.13569307402583e-189
RBM39	3.71038120841896e-192	0.357252	0.577	0.492	7.1354341019105e-188
PIGT	4.24164654252276e-192	0.790343	0.156	0.093	8.15711046592553e-188
GATAD2A	5.99384179981144e-192	0.669766	0.201	0.129	1.15267571652174e-187
ZCCHC17	1.44473783450624e-191	0.732993	0.168	0.101	2.77837532953895e-187
SLFN12L	3.37370529164379e-191	0.286951	0.259	0.186	6.48797264636017e-187
ARHGEF1	4.68124071227656e-191	0.38418	0.431	0.334	9.00249401377905e-187
TRPV2	1.08455019764725e-189	0.744965	0.168	0.103	2.08569848509543e-185
RNF167	2.14033779746976e-189	0.437845	0.339	0.249	4.1160836183141e-185
FMNL1	4.54058219471517e-188	0.473625	0.348	0.262	8.73199361865675e-184
TBK1	1.14456431635957e-187	0.815601	0.148	0.087	2.20111163679108e-183
USP11	2.88801328855258e-187	0.828636	0.13	0.072	5.55393835521547e-183
POLR3GL	1.69663142863221e-186	0.47479	0.314	0.227	3.26279190040261e-182
RPUSD3	8.42668793166778e-186	0.749978	0.159	0.096	1.62053635613903e-181
GUK1	1.39922208419324e-185	0.300103	0.587	0.494	2.69084399011203e-181
SNTB1	3.57272382184827e-185	0.753224	0.161	0.097	6.87070518179641e-181
PSMA5	6.4750185521406e-185	0.433758	0.377	0.288	1.24521081776216e-180
ZDHHC24	8.25875335025533e-185	0.87977	0.128	0.073	1.5882408567876e-180
ANTKMT	1.14015377009727e-183	0.690191	0.185	0.118	2.19262971527407e-179
OPTN	2.99618825018408e-183	0.336377	0.317	0.233	5.76196962392901e-179
COPZ1	6.44489848704024e-183	0.563957	0.258	0.182	1.23941842804271e-178
SERPINB1	1.12892135459222e-182	0.387786	0.418	0.326	2.1710286570163e-178
GET3	1.18106599557724e-182	0.668414	0.193	0.126	2.27130801609458e-178
RAB11FIP1	1.78136785322735e-182	0.584308	0.198	0.127	3.42574851854153e-178
DCAF5	3.2428064444966e-182	0.61027	0.21	0.137	6.2362410734114e-178
MIF4GD	6.44957586984742e-182	0.673611	0.191	0.124	1.24031793553036e-177
ACADVL	9.7535142739253e-182	0.658615	0.206	0.137	1.87569833001857e-177
TSEN15	9.7957891374354e-182	0.746726	0.16	0.097	1.8838282090202e-177
CCDC12	3.45093489686648e-181	0.484908	0.316	0.233	6.63649290016393e-177
RNF126	2.52515866608117e-180	0.537922	0.263	0.183	4.8561326307407e-176
ENSG00000291214	3.85497379817926e-180	0.650484	0.197	0.128	7.41350011127853e-176
RABGAP1L	6.29863982319897e-180	0.356155	0.478	0.384	1.21129142439939e-175
ENSG00000274265	1.3749678534262e-179	0.733875	0.144	0.084	2.64420067892392e-175
C1orf174	1.94150601549835e-179	0.830778	0.136	0.079	3.73371021840487e-175
DUSP2	2.09696999053711e-179	0.335523	0.171	0.109	4.03268298880191e-175
ERGIC1	2.63292917453995e-179	0.773437	0.159	0.101	5.06338609555777e-175
MLLT6	3.41675378587733e-179	0.648681	0.176	0.109	6.5707592056207e-175
TAP2	7.05411317790637e-179	0.592395	0.218	0.144	1.35657650524317e-174
PDIA4	1.03028341817516e-178	0.633008	0.188	0.119	1.98133804149266e-174
NDUFA12	1.83323028231668e-178	0.384287	0.435	0.346	3.52548515592322e-174
WIPF1	6.51808078273185e-176	0.327266	0.461	0.366	1.25349211532716e-171
PGM1	9.15991984000411e-176	0.777177	0.129	0.072	1.76154418443119e-171
PRDM1	1.2111809153643e-175	0.446401	0.183	0.119	2.32922201833708e-171
CYFIP2	4.49859326112365e-175	0.344679	0.373	0.283	8.65124470046689e-171
VASP	6.24763176697422e-175	0.539818	0.26	0.185	1.20148206510681e-170
TPM4	1.60006813600618e-174	0.408047	0.318	0.237	3.07709103235348e-170
DENND4C	2.39325244942279e-174	0.549484	0.231	0.156	4.60246378548496e-170
SNRPB	2.62654408447288e-174	0.419143	0.385	0.3	5.0511069288498e-170
SH3BP2	2.1643502970514e-173	0.842091	0.13	0.076	4.16226205625955e-169
NFKBIB	2.49368246036316e-173	0.967259	0.102	0.053	4.79560073952439e-169
RNF166	1.55161485557551e-172	0.595715	0.229	0.158	2.98391052875726e-168
ARSG	1.59288461181521e-172	0.937721	0.107	0.057	3.06327639698183e-168
MANF	3.66292030250886e-172	0.63979	0.191	0.124	7.04416203375478e-168
TMX4	7.62826180314252e-172	0.537921	0.247	0.171	1.46699102736234e-167
LRP10	1.24493202090111e-171	0.542203	0.254	0.178	2.39412876939493e-167
POLR2L	5.36409962040534e-171	0.341704	0.503	0.415	1.03156999800015e-166
CYC1	7.97183757004616e-170	0.545024	0.254	0.181	1.53306408309558e-165
SIGIRR	1.62405684554334e-169	0.378132	0.387	0.298	3.1232237196644e-165
ARHGDIB	7.93796899608961e-168	0.140485	0.902	0.845	1.52655081763799e-163
ETFA	8.8440783579509e-168	0.522692	0.243	0.17	1.70080470901754e-163
GCHFR	1.24499041486107e-167	0.727844	0.173	0.112	2.39424106681931e-163
CRELD2	3.34988547337586e-167	0.77097	0.137	0.081	6.44216475384911e-163
GCLM	1.96249770384792e-166	0.750963	0.115	0.064	3.77407933426993e-162
RASA3	1.28115111162974e-165	0.376809	0.355	0.268	2.46378170277515e-161
PEX2	9.68122810042697e-165	0.73905	0.149	0.091	1.86179697599311e-160
EPS15L1	2.7164095152284e-164	0.732971	0.147	0.088	5.22392713873573e-160
SAMD9L	2.82440049037372e-164	0.718035	0.149	0.09	5.4316045830377e-160
ADH5	5.40640987227546e-164	0.519761	0.256	0.181	1.03970668253729e-159
FLOT1	2.67802750855174e-163	0.576332	0.227	0.159	5.15011470169585e-159
MYDGF	4.59963625703985e-163	0.451534	0.306	0.228	8.84556048591333e-159
IFI35	8.19244472090964e-163	0.679108	0.168	0.107	1.57548904427813e-158
NAPA	9.02566643287368e-163	0.522414	0.262	0.189	1.73572591170594e-158
SHFL	4.71788747592916e-162	0.498508	0.257	0.181	9.07296940495936e-158
SLAMF6	2.79465728630808e-161	0.519205	0.156	0.098	5.37440542729907e-157
CALHM2	1.53677260878113e-160	0.738993	0.149	0.094	2.955367403947e-156
PCNX4	2.73631456209074e-160	0.767367	0.138	0.083	5.26220653435669e-156
PLCL2	2.17386483557008e-159	0.504073	0.287	0.212	4.18055946528483e-155
PPIA	2.88112529404074e-159	0.182891	0.858	0.793	5.54069205296974e-155
SAMD9	4.58799463828105e-158	0.607528	0.192	0.127	8.82317248887829e-154
PRELID1	5.37090037628617e-158	0.268979	0.525	0.433	1.03287785136359e-153
CIAO1	1.00609418323683e-157	0.565586	0.223	0.155	1.93481972378276e-153
SPPL2A	1.3670291610606e-157	0.607583	0.198	0.134	2.62893377963563e-153
SHISA5	4.40138394482993e-157	0.396328	0.37	0.286	8.46430146430244e-153
GLTP	2.08700797349057e-156	0.673922	0.156	0.098	4.01352503381972e-152
PPP2R1A	5.9880808769812e-156	0.443526	0.321	0.243	1.15156783345225e-151
PIK3CG	1.34577538762323e-155	0.827935	0.117	0.067	2.58806064793824e-151
DNM2	2.36039811396778e-155	0.525259	0.253	0.184	4.53928161297144e-151
PSMD13	3.23147717803224e-155	0.496596	0.266	0.194	6.21445376107381e-151
SET	6.20579785781243e-155	0.32884	0.485	0.402	1.19343698603591e-150
ERMP1	2.53269515723963e-153	0.84697	0.106	0.058	4.87062605688754e-149
GEMIN7	1.27553574740007e-152	0.804054	0.119	0.069	2.45298279582507e-148
CCDC107	2.23617740952323e-152	0.413645	0.303	0.224	4.30039277625413e-148
RBBP4	2.47050281032132e-152	0.442813	0.304	0.227	4.75102395452893e-148
MPG	8.07483487728969e-152	0.535906	0.243	0.18	1.55287149525158e-147
TRAPPC1	4.13298987271674e-151	0.282912	0.541	0.457	7.94815282422156e-147
TPM3	4.59278843536568e-151	0.231179	0.687	0.61	8.83239144005174e-147
RBM8A	5.98790079603738e-151	0.373404	0.378	0.297	1.15153320208595e-146
EHMT1	1.77210652580398e-150	0.511831	0.244	0.174	3.40793805977364e-146
CASP4	1.57716005010323e-149	0.481853	0.286	0.216	3.03303649235351e-145
MYLIP	2.08464818934032e-149	0.677796	0.151	0.094	4.00898693292037e-145
RBBP7	3.48970425237344e-148	0.537131	0.214	0.147	6.71105024773936e-144
IDI1	3.10036680370938e-147	0.428553	0.232	0.162	5.9623154002135e-143
GALNT10	1.21484920439781e-145	0.76511	0.128	0.078	2.33627650497743e-141
CSNK1D	2.16154328996427e-145	0.612969	0.186	0.126	4.15686390093029e-141
UNC50	2.54154131492947e-145	0.668129	0.157	0.102	4.88763810274087e-141
KDELR2	3.11301606765277e-145	0.473078	0.263	0.192	5.98664119970305e-141
ZBTB7A	5.89505324762135e-145	0.568627	0.211	0.148	1.13367769005006e-140
IFI16	1.1366407353292e-144	0.372554	0.349	0.27	2.18587379811159e-140
SIDT1	1.23435266450183e-144	0.608577	0.151	0.095	2.37378360910346e-140
PSMB1	3.17985495877774e-144	0.313866	0.477	0.396	6.11517907122547e-140
PSMD8	1.39406025762604e-143	0.382641	0.363	0.287	2.68091728144063e-139
ESYT2	5.48665464544839e-143	0.544253	0.227	0.16	1.05513855486618e-138
SDF2	1.78589719126277e-142	0.579252	0.187	0.126	3.43445888851744e-138
PIK3R5	2.07211018547816e-142	0.424599	0.36	0.284	3.98487509769306e-138
EVA1C	2.89473118866992e-141	0.83432	0.106	0.06	5.56685754893112e-137
ZNF428	7.41042833389996e-140	0.408164	0.278	0.205	1.4250994728923e-135
SORL1	8.83942475687749e-140	0.335002	0.377	0.296	1.69990977499511e-135
EHD1	2.48859885780624e-138	0.509707	0.193	0.131	4.78582446344719e-134
PIM1	4.41284149864496e-138	0.129272	0.317	0.254	8.48633548604412e-134
S1PR1	1.29849832651612e-137	0.248679	0.303	0.235	2.49714213172314e-133
NUCB1	6.24373837221789e-137	0.43303	0.291	0.22	1.20073332636122e-132
CYRIA	2.92053545066348e-136	0.715852	0.124	0.076	5.61648172517094e-132
WDR83OS	3.0443942887583e-136	0.266474	0.503	0.419	5.85467465671108e-132
CPD	6.51498786589958e-136	0.786853	0.107	0.062	1.25289731649115e-131
EBP	1.96795942444751e-135	0.63398	0.148	0.094	3.784582769155e-131
PSENEN	1.78885157722833e-134	0.585217	0.183	0.126	3.44014046816781e-130
GMCL1	3.37480657416778e-134	0.626053	0.162	0.106	6.49009052278206e-130
TANC2	3.99861352421812e-134	0.791776	0.109	0.064	7.68973366842386e-130
SH3GLB1	5.91689573355177e-134	0.479062	0.247	0.182	1.13787821851934e-129
NPRL3	2.28223445244237e-133	0.70744	0.13	0.08	4.38896507549193e-129
INPP5K	3.55144926043575e-133	0.634246	0.155	0.1	6.82979207274399e-129
SQSTM1	5.75440527780029e-133	0.334409	0.403	0.326	1.10662967897377e-128
ARHGAP30	7.35716114348365e-133	0.387574	0.341	0.268	1.41485565950334e-128
DDAH2	2.65268745306325e-132	0.695621	0.135	0.087	5.10138324098593e-128
NDUFS8	7.8550801336475e-132	0.3811	0.344	0.272	1.51061046050175e-127
CASP8	7.80746382794531e-131	0.389525	0.282	0.211	1.50145336875216e-126
TTC13	1.44377320440547e-130	0.747903	0.114	0.068	2.77652024939217e-126
TINF2	2.12640340426596e-130	0.526839	0.205	0.144	4.08928638674387e-126
SLC25A11	1.60446574225166e-128	0.603986	0.171	0.118	3.08554806892416e-124
PARK7	2.57123383984946e-128	0.257328	0.541	0.464	4.9447397974145e-124
RO60	3.61296502764545e-128	0.515042	0.204	0.143	6.94809304466497e-124
ARF6	1.29836163367215e-127	0.314528	0.394	0.316	2.49687925771491e-123
AKT2	2.43948519232185e-127	0.707496	0.114	0.068	4.69137397335415e-123
SFMBT2	2.98049434532493e-127	0.634198	0.158	0.105	5.73178867549438e-123
BBLN	7.81923781328334e-127	0.245392	0.528	0.448	1.50371762387252e-122
ILKAP	3.32595283902389e-126	0.555235	0.187	0.129	6.39613990472685e-122
UBLCP1	4.42038693710342e-126	0.597877	0.164	0.11	8.50084611874358e-122
TCTA	9.86030371548847e-126	0.780162	0.1	0.058	1.89623500752559e-121
PTP4A2	2.03230641886012e-125	0.333524	0.433	0.366	3.90832847410989e-121
GNAI2	3.00259604535428e-125	0.297242	0.499	0.426	5.77429245482083e-121
CYBC1	3.96689031561899e-125	0.428962	0.273	0.207	7.62872676596688e-121
DEF6	4.83617099235121e-125	0.359716	0.319	0.246	9.30044043539061e-121
BCAP31	5.07354221252466e-125	0.313601	0.428	0.353	9.75692902890617e-121
USP47	3.28956925002609e-124	0.469755	0.235	0.171	6.32617062472517e-120
ICAM2	4.47464760593127e-124	0.366712	0.338	0.265	8.60519481096642e-120
ZFYVE28	1.07268338476612e-123	0.656899	0.109	0.065	2.06287741724373e-119
ACTR1A	3.97812585534821e-123	0.593024	0.164	0.111	7.65033383242015e-119
CEMIP2	4.88930035501831e-123	0.503418	0.227	0.164	9.40261351273571e-119
HOXB2	2.73987137952085e-122	0.64648	0.115	0.07	5.26904664995655e-118
RIOK3	1.22061571003939e-121	0.492773	0.207	0.148	2.34736607197675e-117
FBXW5	2.07373441586745e-121	0.437644	0.271	0.208	3.98799865515469e-117
EIF6	3.6119383900162e-121	0.44679	0.244	0.181	6.94611871784016e-117
TCIRG1	5.16329661337614e-121	0.492491	0.208	0.148	9.92953571718366e-117
PPP3CC	5.92063198374702e-121	0.2654	0.355	0.281	1.13859673679439e-116
PIK3R1	1.25386208320954e-120	0.376409	0.337	0.266	2.41130217222027e-116
ACP1	3.71389582090483e-120	0.372284	0.317	0.247	7.14219305318207e-116
ZNF800	1.91803704751658e-119	0.479001	0.222	0.161	3.68857704607914e-115
PPP6R1	2.8814155405108e-119	0.532482	0.174	0.119	5.54125022595632e-115
CYCS	3.10019165912893e-119	0.416983	0.274	0.21	5.96197857967085e-115
MIA2	6.16786440428797e-119	0.509827	0.192	0.135	1.18614200358862e-114
PTPRCAP	1.64028628706325e-118	0.287494	0.209	0.155	3.15443455865134e-114
LINC01871	4.94481333055603e-118	0.44589	0.119	0.076	9.50937051599231e-114
SH3BP1	1.0410405997545e-117	0.471247	0.226	0.165	2.00202517738788e-113
SNAP29	1.17709964943323e-117	0.642382	0.139	0.093	2.26368033582505e-113
BRD2	1.67819218088151e-117	0.395245	0.297	0.23	3.22733138305324e-113
ELOVL1	1.99618873047044e-117	0.57105	0.169	0.118	3.8388705475677e-113
LCP2	2.0698495103446e-117	0.274898	0.414	0.338	3.98052759334371e-113
SMARCE1	3.18373426311581e-117	0.45578	0.231	0.17	6.12263936139801e-113
KEAP1	5.21630241263404e-117	0.708924	0.111	0.068	1.00314711697365e-112
PTPN7	6.98459066450536e-117	0.40998	0.196	0.139	1.34320663069103e-112
PPIE	1.17310152884479e-116	0.517384	0.176	0.121	2.25599155012142e-112
HIPK1	2.07308531223652e-116	0.681155	0.119	0.074	3.98675036396205e-112
GPS1	2.69218422902264e-116	0.574825	0.171	0.12	5.17733949083345e-112
TSPAN14	2.06761770505783e-115	0.408719	0.257	0.193	3.97623560859671e-111
RAB5C	2.0997549938351e-115	0.350575	0.341	0.273	4.03803882864429e-111
ACBD5	2.93583489591917e-115	0.746503	0.101	0.06	5.64590408834216e-111
MAP4K5	4.36370062823487e-115	0.586752	0.148	0.098	8.39183267815848e-111
RAB11B	1.04163607550406e-114	0.39754	0.268	0.203	2.00317033680186e-110
ENSA	1.67072428106004e-114	0.366102	0.334	0.267	3.21296986490656e-110
WDR37	4.01291235939291e-114	0.538785	0.175	0.122	7.7172317583485e-110
PUF60	4.47301521914932e-114	0.407518	0.247	0.184	8.60205556794606e-110
PGGHG	4.99323656906576e-114	0.634974	0.107	0.065	9.60249324597036e-110
MXD4	2.72664605353032e-113	0.627898	0.145	0.101	5.24361302554416e-109
PTK2B	2.81665686708108e-113	0.443512	0.234	0.173	5.41671282108362e-109
RNPS1	5.53322417630811e-113	0.347665	0.349	0.281	1.06409434134581e-108
ATXN7L3B	3.3880582044487e-112	0.507947	0.18	0.126	6.51557473297529e-108
BCL7C	7.08839662999846e-112	0.495939	0.205	0.149	1.363169555915e-107
CASP3	9.13905725928785e-112	0.672088	0.109	0.067	1.75753210153365e-107
DCAF11	1.48717439357144e-111	0.582237	0.154	0.104	2.85998507627724e-107
AMZ2	1.72593884034148e-111	0.485132	0.204	0.147	3.31915298386071e-107
TRANK1	2.07311544988152e-111	0.494721	0.194	0.139	3.98680832166716e-107
DPM2	2.39570945410201e-111	0.611736	0.139	0.093	4.60718885118357e-107
SF3B4	2.65384742032522e-111	0.445334	0.223	0.163	5.10361397402744e-107
NRBP1	3.12158613810969e-111	0.465697	0.222	0.165	6.00312230219874e-107
DNAJC8	1.15944103661821e-110	0.361048	0.311	0.245	2.22972105752047e-106
MLEC	1.32017926482781e-109	0.512611	0.183	0.131	2.53883674419037e-105
TRAPPC2	1.50571990335734e-109	0.633233	0.126	0.08	2.89564994614651e-105
HSP90AA1	2.02366579677187e-109	0.184243	0.678	0.608	3.89171169377198e-105
IFNAR2	2.59360693469453e-107	0.387932	0.284	0.221	4.98776549611106e-103
PIN1	6.1748125795658e-107	0.407322	0.245	0.185	1.1874782071763e-102
TMBIM6	8.24519759140794e-107	0.214052	0.61	0.542	1.58563394880366e-102
HNRNPL	9.13740968002408e-107	0.394643	0.267	0.205	1.75721525556543e-102
PPP3CA	1.02953331582511e-106	0.359831	0.288	0.224	1.97989551966326e-102
PYCR2	3.3527145073378e-106	0.361957	0.245	0.184	6.44760526906133e-102
MIR3667HG	5.16973093224681e-106	0.723979	0.101	0.062	9.94190955580384e-102
DDX5	5.33016060784698e-106	0.150711	0.778	0.714	1.02504318649505e-101
CHMP6	5.6615917201496e-106	0.670951	0.109	0.068	1.08878070370197e-101
CCDC92	6.76850839438296e-106	0.640502	0.103	0.063	1.30165184932379e-101
BRD7	1.7458245904033e-105	0.515382	0.187	0.135	3.3573952698046e-101
ATOX1	1.88194304287648e-105	0.441204	0.225	0.169	3.61916466575575e-101
EIF5A	1.98699262295792e-105	0.279634	0.424	0.353	3.82118551321038e-101
LBR	2.32181687513373e-105	0.36871	0.271	0.208	4.46508603256969e-101
FPGS	3.32578584035924e-105	0.594373	0.139	0.093	6.39581874959485e-101
TMEM71	4.24956622153169e-105	0.576389	0.139	0.092	8.17234080062759e-101
ISY1	5.41596468863431e-105	0.583815	0.145	0.098	1.04154416927126e-100
TMEM50A	8.37575669534085e-105	0.263549	0.446	0.375	1.610741770081e-100
S100PBP	9.60088866132446e-105	0.568522	0.139	0.092	1.84634689845931e-100
REL	1.11826850971749e-104	0.404751	0.237	0.178	2.1505421710377e-100
RNF187	1.3978129715832e-104	0.486255	0.195	0.141	2.68813412565166e-100
PSMC3	3.26865174090461e-104	0.464227	0.199	0.145	6.28594416293366e-100
RTF2	3.29403012737112e-104	0.39495	0.271	0.213	6.3347493379474e-100
PGAM1	3.6615910757964e-104	0.314732	0.39	0.326	7.04160579786407e-100
STK38	3.99427767025294e-104	0.286246	0.408	0.338	7.68139538766342e-100
PSMC4	8.41785442331121e-104	0.482014	0.192	0.139	1.61883758414698e-99
ICAM3	9.31564212142695e-104	0.22695	0.508	0.434	1.79149113637162e-99
GLRX	1.10388979867409e-103	0.297284	0.362	0.293	2.12289047183014e-99
FERMT3	1.2155306545244e-103	0.274043	0.289	0.225	2.33758700171587e-99
CHMP1A	1.42717239928258e-103	0.611755	0.13	0.086	2.74459524106033e-99
VPS4B	1.59963721918486e-103	0.438264	0.238	0.182	3.07626233621441e-99
AKR7A2	3.02044341013287e-103	0.501538	0.181	0.129	5.80861472202653e-99
SPATA13	8.67808499907609e-103	0.44196	0.192	0.138	1.66888252617232e-98
CEP250-AS1	9.33888337151469e-103	0.683771	0.1	0.061	1.79596066117599e-98
DNAJB6	1.96036010483694e-102	0.368221	0.288	0.226	3.76996851761192e-98
RAP1GDS1	2.57768367477914e-102	0.40664	0.243	0.184	4.95714347496777e-98
MCRS1	2.57995711124341e-102	0.530384	0.162	0.113	4.9615155206322e-98
ZMYND11	2.65741870046887e-102	0.484122	0.16	0.11	5.11048190287168e-98
MAP1LC3B	5.16093856821215e-102	0.36292	0.309	0.249	9.92500096052878e-98
VAMP2	1.09722934327061e-101	0.164151	0.587	0.514	2.11008175004371e-97
NFAT5	1.49693300342482e-101	0.445254	0.213	0.158	2.87875185888626e-97
BIN1	2.07447169249784e-101	0.145112	0.377	0.314	3.98941651184261e-97
UBE2M	4.23374477915914e-101	0.618133	0.135	0.091	8.14191458480093e-97
FYTTD1	5.25416563775895e-101	0.499688	0.179	0.128	1.01042859379742e-96
CDK9	5.64710697557474e-101	0.635506	0.125	0.082	1.08599514247278e-96
FLI1	1.30064003150294e-100	0.326404	0.347	0.282	2.5012608445833e-96
MAPRE1	1.80948259464963e-100	0.486805	0.19	0.138	3.4798159777707e-96
KLF12	1.92419497397821e-100	0.100371	0.404	0.343	3.7004193544575e-96
GALNT11	2.18452706481584e-100	0.655634	0.117	0.076	4.20106399834735e-96
UNC13D	3.01764527908474e-100	0.571382	0.133	0.088	5.80323363620786e-96
COMMD5	4.85431638643652e-100	0.594523	0.133	0.09	9.33533584275607e-96
NARF	2.67270187623522e-99	0.504279	0.171	0.122	5.13987297818795e-95
NAXE	4.78159804069909e-99	0.427316	0.218	0.164	9.19549119206842e-95
THEMIS2	4.82838977492932e-99	0.524791	0.162	0.118	9.28547637616658e-95
PTPN2	5.14235444822146e-99	0.400592	0.258	0.204	9.88926183937469e-95
TUBB	1.55414205389494e-98	0.260354	0.475	0.406	2.98877058384535e-94
SZRD1	2.45213811643485e-98	0.476106	0.185	0.134	4.71570681171586e-94
B3GAT3	5.83621572109131e-98	0.475912	0.178	0.128	1.12236264532307e-93
CIRBP	1.54458859206343e-97	0.181113	0.666	0.602	2.97039832139719e-93
MAF1	3.95434753095011e-97	0.37283	0.279	0.22	7.60460573677016e-93
HNRNPF	6.610026216886e-97	0.220199	0.531	0.463	1.27117414176935e-92
BAX	2.23747246938748e-96	0.311408	0.366	0.302	4.30288330587906e-92
PIGS	2.39487521539627e-96	0.660908	0.103	0.065	4.60558452672856e-92
MTPN	6.16475956904386e-96	0.276519	0.359	0.293	1.18554491272282e-91
RALBP1	6.41678097243471e-96	0.461626	0.204	0.154	1.23401114880892e-91
RAB7A	1.16919191756936e-95	0.265959	0.42	0.353	2.24847297667763e-91
STX4	1.50449877439891e-95	0.593194	0.13	0.088	2.89330159304654e-91
CRY1	2.15504711092413e-95	0.664331	0.105	0.066	4.14437109901819e-91
CCPG1	3.02931827738816e-95	0.478213	0.169	0.12	5.82568197924517e-91
SLC16A3	4.05551912568733e-95	0.610213	0.119	0.083	7.79916883060931e-91
B3GALT4	4.18965323602144e-95	0.650904	0.11	0.072	8.05712213819282e-91
PIK3C2A	1.06106831585008e-94	0.596862	0.132	0.091	2.0405404782113e-90
CNOT6L	2.88372955643285e-94	0.292864	0.266	0.207	5.54570030997601e-90
DAXX	3.28851838568012e-94	0.41998	0.198	0.145	6.32414970750143e-90
NEDD9	1.04314417321144e-93	0.400127	0.203	0.15	2.00607055950291e-89
CPNE1	1.24104622985935e-93	0.417544	0.22	0.166	2.38665600464251e-89
FIBP	1.34175799790236e-93	0.457243	0.2	0.153	2.58033480576602e-89
TAOK3	2.22821043244314e-93	0.301984	0.391	0.328	4.28507148263139e-89
CMIP	2.99654282470257e-93	0.434787	0.209	0.158	5.76265150618551e-89
PSMB6	9.67844714330541e-93	0.285563	0.356	0.292	1.86126217012906e-88
DNAJC3	1.33067674821576e-92	0.430514	0.202	0.151	2.55902445449373e-88
ARHGDIA	2.92472180840799e-92	0.266129	0.416	0.351	5.6245325097494e-88
TOP2B	7.06013632527863e-92	0.433527	0.206	0.154	1.35773481671433e-87
NBEAL2	1.10567465364e-91	0.629826	0.105	0.067	2.12632292641509e-87
RAB4B	1.27104890133739e-91	0.570571	0.136	0.094	2.44435414216193e-87
CANX	1.37307490458807e-91	0.309609	0.352	0.292	2.64056034901331e-87
SLC38A2	5.49683681747663e-91	0.476297	0.182	0.135	1.05709668836893e-86
ENSG00000291178	1.49376343598822e-90	0.511516	0.148	0.103	2.87265646374895e-86
CAPN1	2.38567189241082e-90	0.447418	0.18	0.131	4.58788561629525e-86
TSC22D4	4.29531003887403e-90	0.305162	0.302	0.241	8.26031073575865e-86
FAM3C	4.37442897716422e-90	0.622942	0.107	0.069	8.41246436598451e-86
BORCS6	7.7100237359427e-90	0.645408	0.104	0.067	1.48271466465914e-85
FBXO7	1.27668441124651e-89	0.411065	0.218	0.166	2.45519179126815e-85
WDFY1	2.42341394526272e-89	0.564621	0.129	0.088	4.66046735813473e-85
GNB2	2.9709963822226e-89	0.245478	0.401	0.335	5.71352314265227e-85
AP2M1	3.03269596604767e-89	0.298114	0.335	0.274	5.83217761230628e-85
KDM5A	3.81298715740234e-89	0.380585	0.231	0.177	7.33275560240044e-85
LSM2	3.97057547705542e-89	0.352598	0.275	0.218	7.63581369992529e-85
NOL4L	5.19657126848447e-89	0.59689	0.109	0.071	9.99352620642249e-85
STAU2	7.03729881897698e-89	0.517277	0.149	0.105	1.35334293587746e-84
ZFAND3	1.09158026255438e-88	0.33176	0.341	0.282	2.09921800291834e-84
IL16	1.12880059832864e-88	0.229362	0.367	0.303	2.17079643064581e-84
PDE4D	1.1813151868349e-88	0.247035	0.175	0.129	2.2717872358022e-84
BUD31	1.24448191834444e-88	0.394865	0.23	0.178	2.39326317716819e-84
MRPL28	2.01289383792824e-88	0.505664	0.149	0.106	3.87099613971979e-84
PHB1	3.20084022297698e-88	0.342036	0.271	0.214	6.15553583280704e-84
DENND1C	7.55734706145564e-88	0.429682	0.172	0.124	1.45335341338853e-83
GLRX5	9.92237570540156e-88	0.496638	0.157	0.111	1.90817207190577e-83
ATP5F1B	1.13229442192778e-87	0.215698	0.5	0.434	2.17751540280932e-83
SSBP4	1.1355371443782e-87	0.405193	0.217	0.165	2.18375148235372e-83
PNKP	2.23062424374848e-87	0.513658	0.15	0.107	4.28971348315271e-83
SFT2D1	3.06982873433949e-87	0.376186	0.244	0.192	5.90358763900827e-83
C1GALT1	3.34952092472499e-87	0.429915	0.177	0.129	6.44146369033863e-83
B4GALT1	3.3809113025312e-87	0.396391	0.215	0.163	6.50183052589776e-83
MAP2K3	4.01494181473485e-87	0.486565	0.156	0.111	7.7211346039166e-83
CPQ	9.78817940581316e-87	0.462165	0.179	0.132	1.88236478153193e-82
SBF1	1.19118622322517e-86	0.598045	0.102	0.066	2.29077022588432e-82
ADSS2	2.47144901302167e-86	0.393033	0.223	0.171	4.75284359694197e-82
TWF2	3.09458558111365e-86	0.29001	0.344	0.284	5.95119753103966e-82
PTGER4	3.0996139408496e-86	0.609905	0.11	0.073	5.96086756964787e-82
POMP	3.48871446553069e-86	0.261358	0.384	0.321	6.70914678866207e-82
CCNDBP1	5.61920933496729e-86	0.302018	0.312	0.253	1.08063014720756e-81
MRFAP1L1	5.69635587315116e-86	0.369579	0.203	0.152	1.0954661979657e-81
TERF2IP	1.62595967668533e-85	0.225959	0.375	0.311	3.12688305423356e-81
POLR2B	1.69774273744525e-85	0.398078	0.217	0.166	3.26492905838096e-81
TMC8	1.70837893591342e-85	0.239914	0.304	0.246	3.28538353165509e-81
SLC10A3	2.12330952753216e-85	0.594196	0.107	0.069	4.0833365523971e-81
MOB2	6.50261611032147e-85	0.448522	0.159	0.114	1.25051810417592e-80
LRIF1	1.04431613199741e-84	0.564221	0.12	0.081	2.00832435344422e-80
RBMS1	1.12737219384414e-84	0.270763	0.329	0.267	2.16804946598166e-80
EIF2AK1	1.59902115643286e-84	0.42206	0.177	0.13	3.07507758593604e-80
XAF1	1.90826968071469e-84	0.509066	0.15	0.106	3.66979342298242e-80
GANAB	2.18117391134912e-84	0.603197	0.105	0.069	4.1946155489155e-80
HNRNPAB	2.53096588868119e-84	0.454624	0.173	0.127	4.86730050052279e-80
BTN3A3	4.60766541837707e-84	0.573043	0.108	0.071	8.86100136608094e-80
SYAP1	6.94072417939515e-84	0.499231	0.152	0.11	1.33477066693948e-79
TACC1	1.21314108595684e-83	0.432742	0.193	0.147	2.33299162240361e-79
AKT3	2.18691267971168e-83	0.348167	0.254	0.198	4.20565177435354e-79
LPP	2.5235320478973e-83	0.334551	0.312	0.257	4.8530044813113e-79
OTUB1	2.74881905439817e-83	0.29992	0.331	0.273	5.28625392351312e-79
TAF10	4.09568865602261e-83	0.274966	0.318	0.258	7.87641885439709e-79
ABI1	8.99967514440115e-83	0.309043	0.273	0.217	1.73072752701979e-78
HTT	1.16446672382447e-81	0.51876	0.14	0.1	2.23938595658684e-77
CDC42EP3	1.25093531645421e-81	0.232198	0.286	0.23	2.40567370707308e-77
PEF1	1.28355660861366e-81	0.503294	0.134	0.094	2.46840771402492e-77
UBN1	2.79210120204532e-81	0.459407	0.157	0.113	5.36948982165335e-77
ITGB1BP1	2.81359603245207e-81	0.35533	0.243	0.19	5.41082653000857e-77
SERBP1	3.77153527307774e-81	0.23231	0.457	0.396	7.25303948365581e-77
MCRIP1	4.46613634679177e-81	0.39422	0.206	0.158	8.58882680851524e-77
TSPAN5	5.56175485388388e-81	0.419958	0.118	0.081	1.06958107595041e-76
IRAG2	9.40438875123926e-81	0.567772	0.119	0.082	1.80855800075082e-76
FTSJ1	1.31575470089614e-80	0.541053	0.115	0.078	2.53032786529337e-76
PLEKHA2	2.92209759784908e-80	0.478534	0.163	0.121	5.61948589042356e-76
DCAF7	3.74389531146294e-80	0.379663	0.223	0.173	7.19988507347439e-76
WSB1	8.28500090242541e-80	0.299608	0.329	0.273	1.59328852354543e-75
MCM3	1.09693357763487e-79	0.543092	0.114	0.077	2.10951296314961e-75
POLR2E	8.38172830139368e-79	0.312215	0.284	0.23	1.61189016964102e-74
GPS2	1.77357837107279e-78	0.292138	0.296	0.24	3.41076856541009e-74
MPPE1	2.77324041457788e-78	0.521271	0.132	0.093	5.33321864127472e-74
ENSG00000291107	3.16974081049889e-78	0.350535	0.202	0.154	6.09572855267041e-74
NBN	3.43612034260007e-78	0.483337	0.144	0.103	6.6080030308542e-74
CALCOCO1	6.77251193676156e-78	0.549171	0.123	0.086	1.30242177055862e-73
DCXR	7.97579953031842e-78	0.279507	0.322	0.265	1.53382600767554e-73
ATP5MC3	8.92465626609203e-78	0.171074	0.552	0.488	1.71630064653216e-73
PREB	1.21912901976284e-77	0.550278	0.121	0.084	2.34450701790592e-73
COPE	1.62260242800056e-77	0.223228	0.448	0.387	3.12042672928787e-73
TERF1	2.17969301650637e-77	0.518237	0.121	0.083	4.1917676400434e-73
PTPN6	4.9481992090651e-77	0.282021	0.392	0.341	9.51588189895308e-73
RNPEPL1	5.17391032188289e-77	0.354289	0.211	0.162	9.94994694001299e-73
STX5	7.62183613762822e-77	0.431179	0.176	0.132	1.46575530762728e-72
SEC24C	3.06418343079308e-76	0.542604	0.116	0.079	5.89273115575817e-72
MFSD10	3.48181635626712e-76	0.358514	0.225	0.175	6.69588103473729e-72
SPCS2	3.97337218818019e-76	0.215445	0.396	0.335	7.64119205508932e-72
CCND2	4.03938782476906e-76	0.288751	0.227	0.177	7.76814672581338e-72
ADRM1	5.07413858106502e-76	0.336093	0.259	0.209	9.75807590524614e-72
HNRNPK	5.55202116123853e-76	0.176946	0.575	0.515	1.06770918951778e-71
DNMT1	1.58170055969701e-75	0.328149	0.237	0.186	3.04176834635333e-71
CCDC124	2.48183512962312e-75	0.433274	0.175	0.134	4.77281713777822e-71
NUB1	4.44438606943095e-75	0.416267	0.18	0.135	8.54699885012267e-71
SPSB3	6.58292322678343e-75	0.279951	0.31	0.254	1.26596196574272e-70
ISG15	7.75734992133541e-75	0.21155	0.26	0.207	1.49181596337201e-70
TBPL1	8.45544156994388e-75	0.402858	0.141	0.101	1.62606596831591e-70
TOR1A	9.98390088682944e-75	0.559109	0.108	0.073	1.92000397954617e-70
NUP210	1.75310185188269e-74	0.347076	0.218	0.169	3.3713901713556e-70
ATF6B	1.78802797950538e-74	0.301271	0.244	0.192	3.4385566073868e-70
RAP2B	2.2565579731772e-74	0.446717	0.153	0.112	4.33958663821707e-70
RAB24	3.36144942575477e-74	0.403508	0.174	0.13	6.464403390669e-70
GATA3	3.38306194592386e-74	0.296929	0.18	0.138	6.50596642820618e-70
LYPLA2	1.15850922431402e-73	0.393217	0.186	0.14	2.22792908927829e-69
POM121	1.36003489958394e-73	0.533109	0.117	0.081	2.61548311538987e-69
PCMTD1	1.38404057453458e-73	0.361695	0.23	0.182	2.66164842888745e-69
RABAC1	2.04697188935313e-73	0.194451	0.448	0.387	3.93653164041501e-69
MIR4435-2HG	4.27712456359958e-73	0.398657	0.119	0.083	8.22533824825836e-69
GLT8D1	9.61683334033038e-73	0.567614	0.105	0.071	1.84941321967893e-68
DAZAP1	1.19256498788745e-72	0.423573	0.172	0.129	2.29342172820636e-68
GUSB	1.32299612950066e-72	0.490018	0.139	0.103	2.54425385664271e-68
CPNE3	1.48487221472347e-72	0.377535	0.208	0.163	2.85555775613471e-68
PSMA4	1.83443064660067e-72	0.313975	0.267	0.216	3.52779357647775e-68
HNRNPR	2.11847080341912e-72	0.253377	0.33	0.273	4.0740312020553e-68
OSTM1	2.26650881808009e-72	0.472315	0.143	0.104	4.35872310804981e-68
DERL2	2.88314265739865e-72	0.426056	0.16	0.118	5.54457164444335e-68
SYNC	3.70055784987128e-72	0.515933	0.112	0.076	7.11654280108745e-68
TMEM160	5.48830598665255e-72	0.304282	0.275	0.223	1.05545612429315e-67
FDPS	1.07753442095598e-71	0.31655	0.218	0.169	2.07220644494044e-67
PPIL2	1.20245438777788e-71	0.574668	0.101	0.068	2.31244003313565e-67
SDHC	1.71847763683239e-71	0.309288	0.269	0.219	3.30480434339237e-67
COPB2	1.7590632640007e-71	0.396432	0.184	0.141	3.38285456299975e-67
SEC11A	1.95375427231161e-71	0.196392	0.427	0.366	3.75726484108246e-67
RBM42	2.41132680739246e-71	0.433435	0.161	0.12	4.63722258329644e-67
PPM1G	2.46450246792621e-71	0.270332	0.302	0.248	4.73948469606889e-67
WAS	2.71601481304103e-71	0.240356	0.379	0.322	5.22316808695921e-67
CARD16	3.2474914593763e-71	0.183339	0.345	0.289	6.24525082552657e-67
TMEM59	4.15923807697872e-71	0.178999	0.5	0.439	7.99863074583777e-67
ATP6V0D1	4.17604734023925e-71	0.28619	0.24	0.189	8.03095664001409e-67
MIR142HG	7.02700891328612e-71	0.42437	0.2	0.159	1.35136408411405e-66
SLK	7.05672601549849e-71	0.52059	0.11	0.075	1.35707898004052e-66
SELENOW	7.80147786063039e-71	0.16708	0.44	0.38	1.50030220737783e-66
TMEM179B	8.56390418694066e-71	0.271767	0.318	0.266	1.64692441419056e-66
SF3B2	1.02907420702491e-70	0.200454	0.452	0.393	1.97901260752961e-66
HDAC1	2.64243455093708e-70	0.250414	0.282	0.229	5.0816658849071e-66
SPCS3	3.1254348269136e-70	0.314326	0.24	0.192	6.01052371563755e-66
SLA	3.66076006005069e-70	0.37175	0.22	0.174	7.04000767148347e-66
TBC1D20	9.32868986790963e-70	0.511445	0.108	0.074	1.7940003484977e-65
PDAP1	2.01869327504221e-69	0.344886	0.213	0.166	3.88214903723367e-65
IRAK4	2.03412348649686e-69	0.381507	0.176	0.132	3.9118228768821e-65
GCH1	2.19659977299093e-69	0.519311	0.117	0.083	4.22428102343886e-65
GOLGA7	2.35365340530913e-69	0.287895	0.248	0.198	4.52631086374999e-65
ZNF611	2.35564051925429e-69	0.517647	0.127	0.091	4.53013228257793e-65
SMC1A	2.3683922718838e-69	0.393991	0.186	0.143	4.55465517805973e-65
PSMB2	2.66349816751861e-69	0.326592	0.24	0.193	5.12217332595504e-65
TXNL4A	2.8916731908321e-69	0.311262	0.28	0.231	5.56097671328922e-65
SDHAF2	3.25231981040207e-69	0.318663	0.24	0.191	6.25453622738422e-65
MOAP1	3.9267465279333e-69	0.547655	0.101	0.068	7.55152624786852e-65
DTX3L	4.46912125661565e-69	0.483607	0.126	0.089	8.59456708859755e-65
SRPRA	5.97405280098506e-69	0.323051	0.235	0.186	1.14887009415744e-64
VCP	1.00215084319849e-68	0.251541	0.32	0.266	1.92723628655502e-64
EIF4EBP2	1.06888399091566e-68	0.364094	0.208	0.164	2.05557080292991e-64
PRKD3	1.91569482018737e-68	0.492953	0.119	0.084	3.68407270870233e-64
MGMT	2.65670031862361e-68	0.351077	0.203	0.158	5.10910038274507e-64
FAM53B	4.28912930986548e-68	0.51401	0.101	0.068	8.2484245758023e-64
SNX14	5.18920748193755e-68	0.423953	0.156	0.116	9.9793649085141e-64
HCG18	5.20898342776663e-68	0.474341	0.113	0.078	1.0017396029938e-63
BEX4	6.39456988288837e-68	0.401345	0.175	0.133	1.22973973417826e-63
DDX46	1.84333673437546e-67	0.256833	0.344	0.292	3.54492087387744e-63
SLC52A2	2.87461859057782e-67	0.551599	0.104	0.071	5.5281790115402e-63
ITPA	4.56981241647017e-67	0.420219	0.159	0.12	8.78820625811379e-63
EWSR1	4.84123690426981e-67	0.28923	0.284	0.233	9.31018269060127e-63
DYNLL1	5.54740416080921e-67	0.209402	0.429	0.372	1.06682129416522e-62
TMED2	7.66266707060518e-67	0.239765	0.321	0.267	1.47360750434808e-62
PTPRJ	9.35733075812113e-67	0.297413	0.234	0.186	1.79950827809427e-62
JARID2	1.39543217674847e-66	0.323274	0.206	0.161	2.68355561910499e-62
PDK3	1.90952008646606e-66	0.443234	0.139	0.101	3.67219807828287e-62
MOGS	2.02538879752519e-66	0.504791	0.111	0.077	3.89502519652068e-62
UROS	2.14264884472388e-66	0.443003	0.139	0.101	4.12052799328849e-62
OFD1	5.77441028765156e-66	0.272189	0.246	0.197	1.11047684241827e-61
C1D	6.72450768431598e-66	0.377382	0.198	0.156	1.29319007277081e-61
GHITM	1.17826811665905e-65	0.246964	0.364	0.312	2.26592741514701e-61
MOB1A	1.68633441348401e-65	0.268878	0.285	0.235	3.24298971057111e-61
HNRNPA3	1.74197508306949e-65	0.218075	0.419	0.365	3.34999228225094e-61
AUH	2.5437193744507e-65	0.541239	0.103	0.071	4.89182672900615e-61
HNRNPUL2	5.29287688023942e-65	0.432366	0.149	0.111	1.01787315283884e-60
RPN2	7.42798399085342e-65	0.243164	0.327	0.274	1.42847560128102e-60
NDUFS2	7.60357915074241e-65	0.307706	0.253	0.206	1.46224430647927e-60
CLN3	1.2582394909327e-64	0.443165	0.146	0.109	2.41972036501267e-60
WHAMM	1.35418325392843e-64	0.445653	0.135	0.098	2.60422981562976e-60
ORAI1	1.3987167764215e-64	0.247631	0.265	0.215	2.68987223273618e-60
RIPK1	1.55042795267348e-64	0.485556	0.122	0.088	2.98162799578637e-60
STIM1	1.59581899213318e-64	0.278698	0.242	0.194	3.06891950377133e-60
ATP2A3	1.61463443124711e-64	0.27084	0.172	0.133	3.10510347473132e-60
TTC39B	1.83947552163421e-64	0.442683	0.103	0.072	3.53749537565476e-60
UFC1	2.90852892372844e-64	0.215334	0.422	0.369	5.59339197322216e-60
TUBB4B	2.9128845163754e-64	0.356909	0.178	0.137	5.60176821344152e-60
SETX	3.45266870985512e-64	0.290658	0.267	0.219	6.63982719592239e-60
SLC38A1	4.27097829742095e-64	0.149933	0.318	0.27	8.21351836377022e-60
KLHDC3	4.86876634774263e-64	0.4168	0.149	0.112	9.36312456334385e-60
TNFSF12	1.1874974871117e-63	0.36038	0.201	0.158	2.28367641746451e-59
MRPS12	1.38534933021412e-63	0.338066	0.205	0.162	2.66416529693477e-59
ELP6	1.93600343488127e-63	0.534811	0.1	0.069	3.72312820562017e-59
ZNRD2	2.27106717653405e-63	0.453051	0.133	0.097	4.36748928719263e-59
CLPTM1	2.77684730899481e-63	0.437571	0.132	0.096	5.34015505992793e-59
PRMT1	5.35752191953443e-63	0.321259	0.235	0.189	1.03030504034567e-58
RSBN1L	6.18577980108486e-63	0.285908	0.276	0.228	1.18958731354663e-58
DGUOK	6.87464727566724e-63	0.241466	0.341	0.29	1.32206341758357e-58
SRSF3	1.35676984803879e-62	0.197114	0.473	0.419	2.60920409476341e-58
RPA1	2.13630258978769e-62	0.351838	0.133	0.098	4.1083235104207e-58
ATP5PB	3.07207724595612e-62	0.204709	0.442	0.389	5.90791175169821e-58
GFUS	5.56352287336336e-62	0.387604	0.158	0.119	1.06992108377651e-57
PPP2R5C	7.93850629440566e-62	0.166072	0.402	0.347	1.52665414547715e-57
MEA1	9.92856857307527e-62	0.2942	0.236	0.19	1.90936302228811e-57
AP1M1	1.05877491519139e-61	0.361035	0.178	0.138	2.03613003940456e-57
ANXA11	1.19902490382449e-61	0.195311	0.427	0.372	2.30584479254488e-57
TMCO1	1.70145283170974e-61	0.290455	0.244	0.198	3.27206394066101e-57
SNX17	3.09930424733408e-61	0.278998	0.293	0.246	5.96027199804817e-57
ZNF207	3.54617741520035e-61	0.261505	0.296	0.248	6.8196537871718e-57
PHKG2	3.87440516707088e-61	0.465035	0.124	0.091	7.45086857679401e-57
SH2D3C	4.51535556275903e-61	0.466409	0.128	0.095	8.68348028274189e-57
TMEM9B	5.34400062232657e-61	0.306764	0.229	0.185	1.02770475967962e-56
KIAA2026	5.56823483411107e-61	0.366457	0.18	0.139	1.0708272409479e-56
DECR1	9.01756649183728e-61	0.251796	0.324	0.275	1.73416821204523e-56
GID8	9.37627289658452e-61	0.380702	0.177	0.138	1.80315104074217e-56
BPTF	1.23054196382413e-60	0.255235	0.323	0.273	2.36645525063019e-56
THRAP3	1.29090967927127e-60	0.191071	0.401	0.346	2.48254840420658e-56
PSMB8-AS1	1.45534745694692e-60	0.213245	0.312	0.261	2.79877869445463e-56
RBCK1	1.57373853249194e-60	0.293542	0.253	0.208	3.02645657183525e-56
MOB4	2.02074558332819e-60	0.360025	0.189	0.148	3.88609583129845e-56
ATP5IF1	2.72276586152577e-60	0.17206	0.474	0.418	5.23615102830021e-56
EMC4	3.32608563267812e-60	0.296788	0.238	0.193	6.3963952802033e-56
FUS	3.51222849336688e-60	0.182674	0.465	0.41	6.75436661559384e-56
NUDT22	4.6615699446081e-60	0.385422	0.17	0.132	8.96466516047584e-56
RPAP2	5.58108137796859e-60	0.398328	0.144	0.107	1.07329775979714e-55
IFT25	8.36510744793247e-60	0.304945	0.202	0.159	1.60869381331189e-55
RAMAC	1.11822856092351e-59	0.496741	0.11	0.079	2.150465345512e-55
ABCF1	1.47790837259809e-59	0.421368	0.137	0.101	2.84216559134339e-55
CYB5R3	2.03215668856172e-59	0.316879	0.198	0.156	3.90804052777305e-55
SEPHS2	2.34557101599525e-59	0.359886	0.171	0.131	4.51076762086047e-55
YWHAB	3.21624307378366e-59	0.11719	0.687	0.635	6.18515705519336e-55
TMEM175	3.89189675092398e-59	0.506893	0.102	0.071	7.48450664170191e-55
ASB8	4.15876152966076e-59	0.425433	0.133	0.098	7.9977142976906e-55
SKAP2	4.30518381243872e-59	0.384739	0.153	0.117	8.2792989897009e-55
VDAC3	6.63959111559386e-59	0.255553	0.271	0.224	1.27685976743986e-54
PPP2R5E	7.44544170234794e-59	0.329483	0.201	0.158	1.43183289377853e-54
COMMD8	9.6534577540218e-59	0.388191	0.17	0.134	1.85645646067593e-54
PPP4C	1.22797874963376e-58	0.243862	0.324	0.276	2.36152593342068e-54
STUB1	1.39158558911712e-58	0.245127	0.31	0.261	2.67615824643113e-54
PDLIM2	1.50698119555722e-58	0.299692	0.227	0.182	2.89807553717609e-54
ARHGAP1	1.55068100168079e-58	0.413535	0.134	0.099	2.98211463433233e-54
UBE2V1	1.70286679784542e-58	0.224589	0.36	0.31	3.27478313893653e-54
HPS3	2.12338098295605e-58	0.450832	0.113	0.081	4.08347396832279e-54
USP34	2.43415537537812e-58	0.201171	0.347	0.295	4.68112420238966e-54
UBE2I	4.56538858237135e-58	0.191459	0.433	0.382	8.77969878275834e-54
RABIF	1.07675016355402e-57	0.409055	0.141	0.105	2.07069823953074e-53
MTG1	1.18078839387674e-57	0.343766	0.182	0.143	2.27077416026436e-53
PSMD2	2.41466893438531e-57	0.333969	0.197	0.156	4.64364982771639e-53
ACTR2	3.58488349606046e-57	0.197906	0.451	0.402	6.89408945127387e-53
LSM1	6.05194898589985e-57	0.355088	0.173	0.135	1.1638503094784e-52
HCP5	7.41901904528841e-57	0.448443	0.105	0.075	1.42675155259941e-52
ALYREF	1.04481618113094e-56	0.460832	0.132	0.1	2.00928599793291e-52
SMIM29	2.01153906525912e-56	0.365601	0.158	0.121	3.86839077639981e-52
ORAI2	3.88453915312901e-56	0.462699	0.114	0.083	7.4703572453824e-52
IMP3	4.08309439156294e-56	0.194577	0.362	0.311	7.85219882441468e-52
PPIH	4.159271176323e-56	0.340136	0.175	0.136	7.99869439918676e-52
SUPT16H	4.25077600869576e-56	0.323352	0.197	0.156	8.17466734232282e-52
WBP1	4.6073385104481e-56	0.369758	0.162	0.125	8.86037268944275e-52
DUSP23	5.44286572497384e-56	0.324593	0.176	0.137	1.04671750756972e-51
ZNF32	6.07145995319262e-56	0.414515	0.133	0.099	1.16760246359847e-51
POLR2K	8.03709992904672e-56	0.295906	0.228	0.186	1.54561468735497e-51
SSNA1	1.10234356968796e-55	0.24124	0.303	0.256	2.11991691886692e-51
RMC1	1.25164583093466e-55	0.431787	0.123	0.09	2.40704009747044e-51
NASP	1.26459041684937e-55	0.380312	0.159	0.122	2.43193383064302e-51
PRKAR1A	1.53190842965801e-55	0.351309	0.18	0.144	2.94601310107531e-51
NUMA1	1.69602362280259e-55	0.358248	0.161	0.123	3.26162302901166e-51
PPP2CA	2.73233916268863e-55	0.26713	0.255	0.211	5.2545614437665e-51
MAPKAPK2	3.22648454191121e-55	0.41803	0.115	0.083	6.20485242254944e-51
CAPN2	4.10424335326203e-55	0.242041	0.297	0.249	7.8928703926582e-51
PRR13	4.34229726877791e-55	0.144241	0.557	0.504	8.35067187758679e-51
PSMB3	5.28011266052483e-55	0.172255	0.376	0.324	1.01541846574553e-50
STRN	6.76118340751745e-55	0.410433	0.126	0.093	1.30024318109968e-50
CHKB	1.06206017943205e-54	0.379307	0.171	0.135	2.04244793106577e-50
DCPS	1.11018147269564e-54	0.441009	0.122	0.09	2.13498999014099e-50
XRCC5	1.44358463461636e-54	0.181977	0.45	0.399	2.77615761083073e-50
BUB3	1.47816702860888e-54	0.139697	0.343	0.295	2.84266301271775e-50
CLINT1	2.44252584131682e-54	0.318699	0.211	0.172	4.69722144543639e-50
VPS25	2.86310044024623e-54	0.441963	0.118	0.087	5.50602845663753e-50
KRI1	3.75284645672063e-54	0.452304	0.109	0.078	7.21709902091944e-50
CCDC82	4.07708492625683e-54	0.398257	0.133	0.099	7.84064202168451e-50
MRPS9	5.0353751402824e-54	0.451941	0.107	0.077	9.68352993227707e-50
CMTM3	6.45848994744679e-54	0.308108	0.205	0.165	1.24203220179349e-49
ZDHHC3	6.69044816808908e-54	0.451938	0.114	0.083	1.28664008720521e-49
RIC8A	7.78576697469133e-54	0.384393	0.136	0.102	1.49728084690289e-49
SHARPIN	1.0195247719588e-53	0.325772	0.18	0.141	1.96064808895397e-49
STIP1	1.39186173392978e-53	0.394059	0.14	0.106	2.67668930052037e-49
DNAJB14	2.54666935707158e-53	0.260927	0.236	0.192	4.89749984058435e-49
FAM136A	2.7107627331921e-53	0.449226	0.122	0.092	5.21306781220174e-49
PRPF38B	2.85193758177873e-53	0.207798	0.318	0.27	5.48456116351868e-49
RAB2A	7.07468526256359e-53	0.227614	0.345	0.302	1.3605327228436e-48
PDCD7	7.57761871626521e-53	0.418196	0.122	0.09	1.45725185532496e-48
LYPLA1	8.7783011831584e-53	0.300498	0.226	0.188	1.68815510053319e-48
SYNRG	1.0124463843335e-52	0.226395	0.299	0.252	1.94703564171175e-48
CELF2	1.37500942366561e-52	0.144782	0.517	0.464	2.64428062265132e-48
PABPN1	1.75438357029791e-52	0.271863	0.273	0.233	3.37385504403992e-48
ZNF655	1.92046253247646e-52	0.329453	0.183	0.145	3.69324149620549e-48
FAM32A	2.65511504910603e-52	0.339048	0.185	0.149	5.10605175093581e-48
CYTH4	3.01803403008411e-52	0.336301	0.185	0.148	5.80398124325476e-48
AAGAB	3.47968102950934e-52	0.444048	0.108	0.078	6.69177458784942e-48
ERVK3-1	4.43245920030383e-52	0.367491	0.144	0.109	8.52406228810429e-48
RBM22	4.98336339557159e-52	0.390818	0.141	0.107	9.58350614602373e-48
SLC25A38	1.03664017869961e-51	0.37194	0.122	0.09	1.99356272765721e-47
PDHA1	1.04393373648289e-51	0.451968	0.116	0.086	2.00758896863024e-47
CSNK2B	1.52659202607484e-51	0.148364	0.46	0.408	2.93578912534453e-47
PITHD1	3.02993367275412e-51	0.309665	0.173	0.135	5.82686544607344e-47
CRIPT	3.32142606927103e-51	0.438697	0.116	0.086	6.38743447381513e-47
RAB6A	3.37407958924258e-51	0.271069	0.241	0.199	6.48869245807241e-47
DYRK2	4.00520344216976e-51	0.376489	0.113	0.083	7.70240673963667e-47
MTA2	5.75607728639142e-51	0.456429	0.1	0.071	1.10695122294593e-46
CXorf38	6.34564264627813e-51	0.455954	0.111	0.082	1.22033053730575e-46
TSSC4	6.55448202500989e-51	0.366456	0.157	0.123	1.26049243822965e-46
SERINC3	1.29607945453036e-50	0.295631	0.21	0.171	2.49249039900734e-46
AASDHPPT	1.44220048187789e-50	0.349157	0.157	0.121	2.77349574669936e-46
MPV17	1.49361231634448e-50	0.402024	0.135	0.104	2.87236584556208e-46
CCT2	2.14480630355296e-50	0.257202	0.255	0.212	4.1246770023627e-46
LPIN1	2.39429652393329e-50	0.35388	0.136	0.103	4.60447164517611e-46
SESN1	2.39615357475689e-50	0.239807	0.159	0.124	4.60804293961498e-46
FAM120B	2.91641927376073e-50	0.360252	0.153	0.118	5.60856590536927e-46
HINT2	3.16950501168879e-50	0.345692	0.168	0.134	6.09527508797871e-46
JADE1	3.23533420162675e-50	0.399449	0.105	0.077	6.2218712031484e-46
SNRPD3	3.51280309893217e-50	0.211719	0.337	0.291	6.75547163955646e-46
CDK13	4.53786587571625e-50	0.264726	0.232	0.19	8.72676986558992e-46
GOPC	4.66686561902182e-50	0.322382	0.166	0.13	8.97484927194086e-46
SAP30BP	4.69230856158241e-50	0.334792	0.181	0.145	9.02377859477913e-46
PCSK7	5.17834427255071e-50	0.213319	0.234	0.192	9.95847387054227e-46
TMC6	6.19167918123843e-50	0.218777	0.266	0.222	1.19072182334396e-45
ASMTL	7.90721089241796e-50	0.477857	0.1	0.072	1.5206357267209e-45
PMS1	8.07998258334641e-50	0.404583	0.121	0.09	1.55386145060335e-45
PARP10	8.59207639011025e-50	0.453154	0.101	0.072	1.6523422105821e-45
TMEM141	1.40401855250792e-49	0.345493	0.166	0.132	2.70006807832798e-45
SF3B1	1.52736061005779e-49	0.182405	0.372	0.324	2.93726718920213e-45
ERAP1	3.39088638033453e-49	0.312815	0.14	0.107	6.52101359802133e-45
RNF220	3.41652162586888e-49	0.421762	0.134	0.103	6.57031273870845e-45
NDUFA6	4.36800532574635e-49	0.207937	0.327	0.282	8.4001110419428e-45
LRPAP1	4.85414984458355e-49	0.274595	0.222	0.183	9.33501556611862e-45
STARD3	6.0450406265991e-49	0.331191	0.151	0.117	1.16252176290127e-44
ATG4B	9.90781384590653e-49	0.419655	0.124	0.094	1.90537168070628e-44
TNRC6C	1.2131663233383e-48	0.201133	0.201	0.165	2.33304015641189e-44
COPS6	1.50190011485641e-48	0.232493	0.273	0.23	2.88830411088037e-44
DDX6	1.93301001907702e-48	0.176622	0.346	0.298	3.71737156768701e-44
KPNA3	2.91475750404549e-48	0.373591	0.139	0.107	5.60537015602988e-44
COPG1	2.95700471017314e-48	0.407326	0.117	0.087	5.68661575813397e-44
SMURF2	3.0376660262427e-48	0.363694	0.129	0.098	5.84173553506734e-44
STK16	3.83229912294905e-48	0.44904	0.105	0.077	7.36989444334332e-44
TSR2	4.34379900758042e-48	0.290799	0.168	0.132	8.3535598714779e-44
ZFAND2B	5.20238043434889e-48	0.305707	0.171	0.135	1.00046978132964e-43
PCYT1A	5.3010568156057e-48	0.463102	0.1	0.073	1.01944623620913e-43
BABAM1	8.41719554308286e-48	0.282479	0.221	0.182	1.61871087489026e-43
HEXD	9.21609358108741e-48	0.451096	0.109	0.081	1.77234695657892e-43
HIBCH	1.57663506498792e-47	0.36273	0.134	0.102	3.03202689347827e-43
DDA1	1.60326127150136e-47	0.41483	0.114	0.085	3.08323175122426e-43
UBTF	1.62192996942555e-47	0.30584	0.177	0.141	3.11913352420228e-43
SELENOK	1.85019623733783e-47	0.21138	0.278	0.235	3.55811238402438e-43
NDUFA9	2.28933774993618e-47	0.317181	0.178	0.142	4.40262542690227e-43
C1orf122	2.55759092890082e-47	0.430645	0.11	0.082	4.91850311536917e-43
TPD52	2.57739582547748e-47	0.207638	0.155	0.123	4.95658991197574e-43
ACD	3.23028709849384e-47	0.39771	0.111	0.082	6.21216511911351e-43
FAM172A	4.15979582339232e-47	0.239302	0.26	0.217	7.99970334796577e-43
GSDMD	4.87122085215128e-47	0.277769	0.196	0.158	9.36784482077213e-43
PPP1R7	7.22877663820037e-47	0.26435	0.212	0.173	1.39016603529231e-42
PTGES2	8.05583946492925e-47	0.438022	0.112	0.085	1.54921848750054e-42
CIAPIN1	8.60084719924598e-47	0.409558	0.107	0.078	1.65402892488699e-42
BCL9L	1.03182587753206e-46	0.345877	0.101	0.075	1.98430434508191e-42
CALCOCO2	1.15356114567468e-46	0.28411	0.223	0.188	2.21841343924697e-42
IRF9	1.43131798581079e-46	0.252584	0.28	0.24	2.75256761851273e-42
OSTC	1.45764785498417e-46	0.208862	0.334	0.291	2.80320258992006e-42
ADIPOR2	1.57150166029133e-46	0.363239	0.116	0.087	3.02215484290627e-42
MED15	1.9198713146892e-46	0.268775	0.209	0.171	3.69210452527881e-42
MMP24OS	2.45554300797385e-46	0.276352	0.23	0.193	4.72225475863452e-42
RAB18	2.56027748442856e-46	0.30001	0.199	0.164	4.92366963030456e-42
ELP5	3.21097128699444e-46	0.400443	0.128	0.099	6.175018882019e-42
GAK	3.22932031134977e-46	0.420823	0.115	0.087	6.21030589075674e-42
RPN1	3.69944470651654e-46	0.242432	0.258	0.218	7.11440211510196e-42
PPP1R35	4.87076963018769e-46	0.350766	0.14	0.108	9.36697707581395e-42
HARS1	5.37973414497743e-46	0.350645	0.131	0.1	1.03457667342061e-41
PREP	8.82372580658905e-46	0.412729	0.108	0.08	1.69689070986514e-41
MOB3A	9.10938124784553e-46	0.296278	0.202	0.167	1.75182510777317e-41
ATP6AP1	1.37996351723685e-45	0.32904	0.162	0.13	2.65380783999818e-41
TIPRL	1.42940458758516e-45	0.313892	0.157	0.123	2.74888796238502e-41
SMARCA2	1.67317368406191e-45	0.191281	0.278	0.235	3.21768031181946e-41
PRKD2	2.36698545452551e-45	0.341345	0.126	0.095	4.551949727598e-41
CREM	2.53461103040051e-45	0.209806	0.119	0.091	4.87431047256322e-41
AUP1	2.99314890623122e-45	0.215362	0.303	0.262	5.75612466157326e-41
MRPS11	3.1487541753821e-45	0.394208	0.121	0.093	6.05536915467731e-41
SMPD1	3.18486069261079e-45	0.341252	0.101	0.075	6.12480559795981e-41
EIF4H	8.50169180621647e-45	0.221076	0.284	0.242	1.63496035125349e-40
RECQL	1.18473810910688e-44	0.324714	0.159	0.126	2.27836985762343e-40
PRKX	1.39523596565739e-44	0.310105	0.179	0.144	2.68317828555574e-40
MAGOH	1.58629517084081e-44	0.20963	0.279	0.237	3.05060424304397e-40
DUSP12	2.10187800988499e-44	0.392222	0.111	0.083	4.04212160080983e-40
ANAPC5	2.61533839606253e-44	0.219391	0.283	0.242	5.02955726946786e-40
DLD	2.62784077359974e-44	0.401772	0.117	0.088	5.05360059170966e-40
VPS26C	4.07275318354515e-44	0.334099	0.141	0.11	7.83231164727567e-40
ELF2	5.69627590060918e-44	0.239769	0.241	0.201	1.09545081844615e-39
CABIN1	6.35425344128929e-44	0.296454	0.163	0.129	1.22198647929434e-39
ATE1	9.94060809173747e-44	0.380199	0.131	0.102	1.91167834212203e-39
NCOR1	1.22226220573292e-43	0.142081	0.414	0.367	2.35053244784498e-39
MAGED2	1.35213811174371e-43	0.219189	0.152	0.121	2.60029680269432e-39
TMEM222	1.39486069911385e-43	0.403892	0.102	0.075	2.68245661046584e-39
ARL8A	1.50833165248017e-43	0.437192	0.106	0.081	2.90067260088461e-39
SMAD2	1.95265904900237e-43	0.287461	0.188	0.153	3.75515861713646e-39
RAB5IF	2.64899997796745e-43	0.218561	0.277	0.237	5.0942918576292e-39
VRK3	2.75402562495464e-43	0.365827	0.115	0.087	5.29626667935027e-39
NCKAP1L	3.08745756448211e-43	0.264526	0.228	0.192	5.93748964225554e-39
DDX23	3.18891144063693e-43	0.394931	0.1	0.073	6.13259559148887e-39
PRKAA1	3.53043936930732e-43	0.345947	0.119	0.09	6.78938795111491e-39
DLST	4.35872773049005e-43	0.367714	0.117	0.089	8.38226929850542e-39
HERPUD2	6.79284844709251e-43	0.31202	0.167	0.134	1.30633268486036e-38
YY1	1.09407839695052e-42	0.225287	0.273	0.233	2.10402216517554e-38
ERLEC1	1.89757310136085e-42	0.288702	0.161	0.129	3.64922283122704e-38
FAR1	1.90828969341801e-42	0.367689	0.127	0.099	3.66983190941218e-38
CDC16	3.26682803690274e-42	0.380885	0.11	0.082	6.28243699776766e-38
TENT2	3.58241588573094e-42	0.251439	0.212	0.176	6.88934398984918e-38
KMT5B	3.62215041630712e-42	0.350109	0.141	0.111	6.96575746560023e-38
TUSC2	3.63689089688808e-42	0.340549	0.15	0.119	6.99410488380547e-38
TRIM22	5.22531582118908e-42	0.175612	0.301	0.259	1.00488048557287e-37
RNF5	6.05614918892349e-42	0.318388	0.158	0.127	1.16465805052188e-37
TCEAL8	8.94945451544867e-42	0.366138	0.12	0.091	1.72106959786593e-37
AKR1B1	1.15949403669935e-41	0.239746	0.211	0.174	2.22982298197651e-37
HNRNPD	1.31449197084779e-41	0.211256	0.312	0.272	2.52789950913738e-37
H1-3	1.62617311222523e-41	0.278022	0.208	0.171	3.12729351212034e-37
LSM3	1.78538189571927e-41	0.231235	0.24	0.203	3.43346792365773e-37
CYTH1	1.80069404937061e-41	0.109568	0.414	0.368	3.46291472634463e-37
PBDC1	2.32867760991181e-41	0.318784	0.153	0.122	4.47827991162141e-37
ARFGAP2	2.39988788177917e-41	0.286857	0.159	0.127	4.61522438544953e-37
ANKRD10	2.48745682967873e-41	0.280398	0.174	0.14	4.78362822915516e-37
SMIM12	2.94391107800907e-41	0.313286	0.155	0.124	5.66143539411925e-37
MAP7D1	3.06049814834638e-41	0.292009	0.176	0.142	5.88564398908492e-37
UBE2V2	3.11940504727831e-41	0.301415	0.178	0.145	5.99892784642091e-37
UPF3A	3.96449407594464e-41	0.27456	0.2	0.164	7.62411855744913e-37
RER1	4.3489367178824e-41	0.21639	0.271	0.234	8.36344020215964e-37
CSNK1G2	4.7006108326483e-41	0.328623	0.16	0.129	9.03974469226595e-37
TRABD	5.46387288526648e-41	0.200061	0.28	0.239	1.0507573945656e-36
COX5A	6.71018730311199e-41	0.120427	0.44	0.394	1.29043612026147e-36
TSNAX	1.14019749806463e-40	0.3365	0.147	0.117	2.19271380852809e-36
TIMM17A	1.30408750745607e-40	0.35315	0.135	0.107	2.50789068558876e-36
TRIM33	1.44997516907699e-40	0.329227	0.149	0.118	2.78844724765195e-36
AEBP2	1.58193220559637e-40	0.353876	0.135	0.105	3.04221382458238e-36
PAIP2	1.99800328989158e-40	0.163708	0.409	0.366	3.84236012679049e-36
VPS72	2.4923115698952e-40	0.333292	0.126	0.097	4.79296438006547e-36
ACLY	2.58893657946498e-40	0.379814	0.108	0.082	4.9787839359691e-36
DBNL	2.63859349267236e-40	0.207172	0.262	0.223	5.07427914575822e-36
SUPT4H1	2.91903109816116e-40	0.220633	0.28	0.247	5.61358870487373e-36
STRAP	3.87815451156322e-40	0.212994	0.265	0.226	7.45807894118722e-36
UBE2L3	4.01533944757754e-40	0.198517	0.312	0.272	7.72189929163637e-36
GPR108	4.01681949781359e-40	0.348717	0.135	0.107	7.72474557624531e-36
RSU1	4.14584971905465e-40	0.188524	0.24	0.202	7.972883594714e-36
COA3	6.08063582114562e-40	0.2662	0.19	0.157	1.16936707476451e-35
STK25	8.97774565692274e-40	0.387806	0.119	0.092	1.72651026728281e-35
TMEM43	1.14386778050129e-39	0.36291	0.125	0.097	2.19977212868203e-35
SUMO1	1.28511203045654e-39	0.148966	0.384	0.34	2.47139894577097e-35
ATP6V1D	1.96886979963147e-39	0.398813	0.108	0.084	3.78633351167128e-35
ZMAT2	2.01335858453104e-39	0.257108	0.208	0.174	3.87188989391164e-35
TSR3	2.50284883834468e-39	0.333883	0.137	0.108	4.81322860102065e-35
CHFR	3.02917900780169e-39	0.391895	0.109	0.083	5.82541414990342e-35
YAF2	3.04234999956789e-39	0.345996	0.134	0.105	5.85074328416901e-35
CCDC97	3.69626287340495e-39	0.377539	0.107	0.081	7.10828313184505e-35
NAA60	4.0496772846393e-39	0.338557	0.129	0.1	7.78793438608984e-35
FAM111A	4.87953381984322e-39	0.367743	0.114	0.087	9.38383148894051e-35
M6PR	5.48612036816071e-39	0.176934	0.342	0.3	1.05503580800099e-34
IP6K2	6.83422110167121e-39	0.302503	0.151	0.121	1.31428906006239e-34
NT5C2	7.12474184184614e-39	0.299644	0.166	0.137	1.37015910360543e-34
UPF3B	7.40513563023119e-39	0.353231	0.12	0.093	1.42408163304976e-34
POP7	8.05610787991571e-39	0.383938	0.108	0.082	1.54927010638659e-34
STN1	8.10329662357374e-39	0.243522	0.168	0.136	1.55834497367947e-34
H4C3	1.34352795236833e-38	0.128332	0.416	0.372	2.58373860519954e-34
CHIC2	1.58471049168859e-38	0.260404	0.187	0.154	3.04755674656632e-34
PDHB	1.59870356987359e-38	0.301439	0.157	0.126	3.07446683522389e-34
ENSG00000287263	1.60246521968002e-38	0.301105	0.121	0.094	3.08170086396665e-34
GADD45B	1.86943813234285e-38	0.298425	0.152	0.122	3.59511647230854e-34
HSD17B10	2.09231728068192e-38	0.306909	0.16	0.133	4.02373536247941e-34
USP33	2.93814341447697e-38	0.270926	0.186	0.153	5.65034360038066e-34
NUCKS1	3.0039594531122e-38	0.163561	0.294	0.254	5.77691442428007e-34
PSME4	3.18990313443215e-38	0.360007	0.108	0.082	6.13450271782646e-34
ZC3H18	3.85488212035718e-38	0.376688	0.106	0.08	7.41332380565889e-34
TOR1AIP1	4.04625729426382e-38	0.307202	0.147	0.118	7.78135740259876e-34
XRN1	4.98402965336539e-38	0.199051	0.27	0.231	9.58478742638698e-34
TECR	6.22854720323593e-38	0.188581	0.364	0.325	1.1978119126543e-33
LSM14A	7.27681927981758e-38	0.135774	0.353	0.311	1.39940511570172e-33
EFR3A	1.0591486903757e-37	0.281057	0.185	0.153	2.03684884646151e-33
SEC13	1.58465442587507e-37	0.250421	0.209	0.176	3.04744892640035e-33
ARL2BP	1.67775294905465e-37	0.242837	0.204	0.169	3.226486696327e-33
PSMA3	1.68467573152277e-37	0.234591	0.229	0.195	3.23979989929143e-33
DRG2	2.11476771812475e-37	0.365921	0.106	0.081	4.06690979872571e-33
NBR1	2.29507859102486e-37	0.300423	0.147	0.118	4.41366563839991e-33
TLE4	2.4233642826763e-37	0.276148	0.177	0.145	4.6603718520148e-33
BAZ2A	2.94632462547802e-37	0.286383	0.174	0.143	5.66607688725679e-33
ZNF410	3.67274568155345e-37	0.378731	0.106	0.081	7.06305722019545e-33
MTCH2	4.83531867197448e-37	0.294312	0.155	0.128	9.29880133807413e-33
STARD7	5.88587239955123e-37	0.295062	0.158	0.129	1.1319121211577e-32
C14orf119	5.93763287895302e-37	0.221315	0.234	0.199	1.14186617895146e-32
IREB2	7.15044972157127e-37	0.319148	0.132	0.104	1.37510298595537e-32
NCK1	7.31099239040144e-37	0.198282	0.201	0.167	1.4059769465981e-32
RRP36	1.40455233476061e-36	0.393853	0.106	0.081	2.70109459497812e-32
GLMN	1.49564574241993e-36	0.340903	0.102	0.077	2.87627632724777e-32
AHSA1	2.38693859388934e-36	0.310651	0.14	0.112	4.59032160990858e-32
SMARCC2	2.65440817083322e-36	0.266091	0.187	0.155	5.10469235332936e-32
VEZF1	3.07409718758263e-36	0.32357	0.126	0.099	5.91179630144016e-32
SNF8	3.27819156202131e-36	0.252956	0.201	0.169	6.30429019292319e-32
SOS2	3.59364704606999e-36	0.342115	0.132	0.106	6.91094263429719e-32
WDR46	5.46539485772886e-36	0.367521	0.107	0.082	1.05105008508984e-31
RTN4	5.47732344299109e-36	0.183266	0.3	0.262	1.05334407132162e-31
TAF7	6.86488307891219e-36	0.174279	0.27	0.233	1.3201856649056e-31
SRSF11	7.05863078648428e-36	0.129898	0.417	0.375	1.35744528654879e-31
MINDY2	7.50500858501434e-36	0.25876	0.11	0.085	1.44328820098411e-31
MBD5	8.31831823970427e-36	0.21499	0.241	0.205	1.59969578067753e-31
NHLRC3	8.71657966608708e-36	0.385471	0.106	0.082	1.67628543558521e-31
SEPTIN2	1.2105351813082e-35	0.20052	0.277	0.241	2.3279802071738e-31
RNF4	1.32588380111801e-35	0.28962	0.151	0.122	2.54980713793004e-31
ANAPC11	1.52622690723736e-35	0.148625	0.361	0.32	2.93508696530817e-31
TM2D3	1.52638061439809e-35	0.298927	0.14	0.112	2.93538255954896e-31
RAB22A	1.74747821577742e-35	0.352005	0.116	0.091	3.36057535676156e-31
RNFT1	1.86601837009474e-35	0.369127	0.109	0.085	3.5885399275292e-31
COPS5	2.16740399717797e-35	0.261733	0.183	0.152	4.16813462697295e-31
PATL2	2.18291378593327e-35	0.3049	0.105	0.081	4.19796150172826e-31
EMC6	2.52912463650888e-35	0.227898	0.212	0.18	4.86375958847023e-31
SRP9	2.83928815825078e-35	0.103604	0.461	0.418	5.46023505713208e-31
TM7SF3	3.050693944879e-35	0.3618	0.102	0.078	5.8667895253968e-31
GMIP	3.08037843845312e-35	0.334588	0.133	0.106	5.9238757749892e-31
FUNDC2	3.14842735669115e-35	0.229739	0.214	0.181	6.05474064965274e-31
ANKRD11	3.15888648544318e-35	0.200386	0.271	0.234	6.07485460015579e-31
TMOD3	3.76270096108403e-35	0.194274	0.275	0.239	7.2360502182607e-31
CNPY2	4.55080553757917e-35	0.182985	0.288	0.251	8.7516541293185e-31
GRK6	6.07522975408049e-35	0.168326	0.261	0.225	1.16832743400722e-30
BAG1	6.27226234504277e-35	0.253963	0.181	0.153	1.20621877157517e-30
RELA	6.80702662977427e-35	0.279309	0.138	0.11	1.30905929117189e-30
IDH3B	7.91422707617522e-35	0.300512	0.154	0.126	1.52198500901926e-30
PRKAG1	8.9521423597018e-35	0.345243	0.115	0.09	1.72158649719425e-30
UBE2Q2	1.23915390438447e-34	0.276924	0.157	0.128	2.38301687352177e-30
RNF113A	1.36078030477411e-34	0.266825	0.149	0.12	2.61691660411109e-30
SNRNP40	2.0835818613225e-34	0.205626	0.186	0.155	4.0069362775093e-30
TRPC4AP	2.27683467958216e-34	0.260151	0.186	0.157	4.37858077230445e-30
KIN	2.44953067206989e-34	0.364241	0.107	0.083	4.7106924354576e-30
IRF2	3.25620335913585e-34	0.218798	0.241	0.208	6.26200467995416e-30
SMARCD1	4.40907253340893e-34	0.340529	0.101	0.077	8.47908738899872e-30
APEH	5.20453649975263e-34	0.298664	0.132	0.105	1.00088441426743e-29
PARP9	5.79852565175194e-34	0.345084	0.109	0.084	1.11511446808841e-29
TRAPPC4	6.30623523061927e-34	0.285215	0.146	0.118	1.21275209720039e-29
UNC119	9.3429528216781e-34	0.344266	0.112	0.093	1.79674325713692e-29
DENND1B	1.01764883394829e-33	0.306175	0.133	0.106	1.95704047256595e-29
RAB5B	1.09248935963661e-33	0.299054	0.138	0.11	2.10096628751717e-29
ANP32A	1.2508525980786e-33	0.173828	0.315	0.279	2.40551463136495e-29
ERI3	1.26714962913586e-33	0.375837	0.101	0.078	2.43685545179116e-29
LFNG	1.38326786258643e-33	0.282925	0.148	0.12	2.66016242653996e-29
JADE2	1.54893581238639e-33	0.276417	0.115	0.091	2.97875846080026e-29
ZDHHC20	1.81747913054525e-33	0.261182	0.179	0.149	3.49519411595158e-29
SLTM	2.28251672757192e-33	0.194881	0.29	0.256	4.38950791879357e-29
NCOA7	2.47614759487255e-33	0.24933	0.176	0.146	4.76187943969941e-29
RAB14	3.34575514676883e-33	0.219009	0.224	0.192	6.43422172275114e-29
DR1	3.82624895225112e-33	0.27262	0.168	0.139	7.35825936007412e-29
HCLS1	4.14848397054268e-33	0.113106	0.498	0.457	7.97794952375062e-29
VHL	5.23372517880729e-33	0.289818	0.14	0.113	1.00649768913643e-28
NDRG3	6.20878597065342e-33	0.361472	0.102	0.078	1.19401163001636e-28
ZNHIT1	6.62905347597356e-33	0.191909	0.276	0.242	1.27483327396448e-28
CNOT2	8.29680521907637e-33	0.213124	0.233	0.199	1.59555861168058e-28
SMIM19	8.54358867600973e-33	0.285555	0.149	0.121	1.64301753828343e-28
ELAVL1	1.03253967993029e-32	0.277097	0.15	0.122	1.98567705847394e-28
TP53I13	1.38550256415047e-32	0.342617	0.109	0.085	2.66445998111777e-28
PRRC2C	1.41447790512354e-32	0.117434	0.443	0.403	2.72018245934307e-28
SURF4	1.54848552705705e-32	0.229172	0.179	0.148	2.97789251708342e-28
GBP2	1.64603395120747e-32	0.16322	0.202	0.17	3.16548789156708e-28
COQ10B	1.73937537486031e-32	0.263508	0.143	0.115	3.34499278339386e-28
IP6K1	2.18559638239608e-32	0.30757	0.129	0.103	4.2031204029859e-28
FARSA	3.20409041028587e-32	0.298692	0.131	0.105	6.16178626802075e-28
ETNK1	3.79850999639352e-32	0.25389	0.156	0.128	7.30491457406438e-28
OGT	5.41411960233428e-32	0.226601	0.201	0.17	1.0411893407249e-27
PCIF1	5.76664118484262e-32	0.286389	0.135	0.109	1.10898276625708e-27
INTS11	6.11319803998367e-32	0.25241	0.166	0.137	1.17562911506926e-27
DHX36	6.36901076636996e-32	0.204867	0.228	0.195	1.22482446048061e-27
DDX39A	8.31970336310607e-32	0.222058	0.21	0.179	1.59996215375893e-27
MED30	9.2248011451682e-32	0.281614	0.138	0.112	1.7740215082273e-27
ATP6AP2	1.28189564524905e-31	0.173093	0.291	0.257	2.46521351537845e-27
FBXW2	1.59826317952023e-31	0.323032	0.103	0.08	3.07361992053536e-27
PSMD4	2.09078186899487e-31	0.182821	0.281	0.247	4.02078261226403e-27
BCKDHA	2.30329152876434e-31	0.35319	0.108	0.087	4.4294599389667e-27
CLPTM1L	2.3423271427614e-31	0.341049	0.107	0.083	4.50452932824444e-27
TMEM126B	2.78505384782448e-31	0.30078	0.127	0.102	5.35593705475125e-27
SDR39U1	2.90474627980847e-31	0.218733	0.177	0.148	5.58611757069967e-27
ARF5	3.45803338403583e-31	0.112289	0.386	0.347	6.6501440008393e-27
HNRNPA0	3.59770579202423e-31	0.121714	0.389	0.35	6.9187480086418e-27
VPS4A	5.78312727738339e-31	0.255167	0.139	0.113	1.1121532067136e-26
LMAN1	6.23346026443683e-31	0.226988	0.179	0.149	1.19875674345385e-26
TAF12	6.89425786679395e-31	0.265588	0.155	0.128	1.32583473036314e-26
PARP4	7.21952877793129e-31	0.251523	0.176	0.148	1.38838757928397e-26
EFCAB14	8.66054695982276e-31	0.241861	0.187	0.157	1.66550978584352e-26
SNRPC	1.01222874877787e-30	0.194482	0.241	0.208	1.94661710677472e-26
PRPF31	1.035989984026e-30	0.286382	0.143	0.117	1.99231233828041e-26
SATB1	1.14685029221697e-30	0.227834	0.139	0.114	2.20550779696246e-26
DDB1	1.15716971899811e-30	0.264804	0.154	0.127	2.22535308660527e-26
TMEM248	1.43897720741864e-30	0.247964	0.186	0.156	2.76729706758679e-26
LAMTOR3	1.58462455004458e-30	0.328181	0.112	0.089	3.04739147219074e-26
RICTOR	1.61543070044985e-30	0.207989	0.212	0.18	3.10663478003512e-26
PHPT1	1.99249333292191e-30	0.199756	0.24	0.21	3.83176392854212e-26
COA5	3.4735674147332e-30	0.302862	0.131	0.106	6.68001749527341e-26
GSK3B	4.20280284647467e-30	0.232469	0.176	0.147	8.08241015405544e-26
GOLPH3	4.62301344151791e-30	0.261734	0.165	0.139	8.8905171493831e-26
GLUD1	4.91501979311882e-30	0.245663	0.178	0.151	9.45207456414681e-26
ARHGEF7	6.2541028122825e-30	0.301547	0.111	0.088	1.20272651183005e-25
ZMYND8	7.09104395493187e-30	0.289996	0.136	0.111	1.36367866297295e-25
STIM2	7.19425783896798e-30	0.200348	0.171	0.142	1.38352772501193e-25
RETREG3	8.50715853240794e-30	0.257108	0.118	0.094	1.63601165736737e-25
ZC3H13	2.0676975694863e-29	0.220857	0.174	0.146	3.9763891958791e-25
PRRC2B	2.15897510342921e-29	0.232454	0.191	0.162	4.15192502140471e-25
SRP54	3.43033474518248e-29	0.233554	0.172	0.144	6.59687674846044e-25
PNN	4.41974960594074e-29	0.17455	0.284	0.251	8.49962046718463e-25
NDUFS6	4.90889088523044e-29	0.152779	0.314	0.279	9.44028806138666e-25
LINC02328	5.00513822772855e-29	0.271511	0.102	0.08	9.62538132574477e-25
ZFAND6	5.272489619993e-29	0.184615	0.232	0.201	1.01395247882085e-24
CCT7	5.50191253469536e-29	0.155661	0.284	0.25	1.05807279954726e-24
CENPC	6.17354280231815e-29	0.189226	0.186	0.157	1.1872340163138e-24
MMADHC	6.7463288542716e-29	0.188681	0.24	0.209	1.29738650196497e-24
SDHA	7.60222290560621e-29	0.198567	0.205	0.174	1.46198348697713e-24
FRYL	9.91889347984697e-29	0.166261	0.258	0.225	1.90750240510937e-24
GNAI3	1.07822961905551e-28	0.212846	0.191	0.162	2.07354338040566e-24
IER3IP1	1.10711183443319e-28	0.205626	0.204	0.175	2.12908676879848e-24
PSMA2	1.15375763904892e-28	0.130087	0.368	0.332	2.21879131565498e-24
TRIM56	1.46095143402821e-28	0.318374	0.122	0.1	2.80955570277965e-24
PPID	1.92658389743769e-28	0.226569	0.142	0.116	3.70501349316241e-24
FIS1	1.96636833827174e-28	0.142504	0.377	0.342	3.78152295133037e-24
MED10	2.06237819767157e-28	0.13098	0.293	0.258	3.9661595119422e-24
RABL6	3.23942520617151e-28	0.301214	0.127	0.105	6.22973861398843e-24
TIAL1	4.45256667826757e-28	0.173836	0.231	0.199	8.56273097897636e-24
NMRAL1	4.64044909925054e-28	0.242216	0.136	0.111	8.92404766276871e-24
SRA1	4.81792937097448e-28	0.238172	0.168	0.144	9.26535997332103e-24
B4GALT3	6.59497117170501e-28	0.261971	0.12	0.097	1.26827890603059e-23
SERPINB9	1.05042040126691e-27	0.201145	0.205	0.176	2.0200634736764e-23
SAMM50	1.11824575671469e-27	0.291086	0.121	0.098	2.15049841473802e-23
ATG12	1.47281916542923e-27	0.215819	0.17	0.142	2.83237853703695e-23
VDAC1	1.60069377479392e-27	0.182862	0.243	0.214	3.07829419830619e-23
RBM25	1.70400137037052e-27	0.138046	0.337	0.302	3.27696503535954e-23
SEL1L	2.12115187120935e-27	0.268497	0.124	0.101	4.07918716352271e-23
TNFAIP8L2	2.20634356302316e-27	0.258341	0.149	0.125	4.24301930604984e-23
RC3H1	2.37880819105913e-27	0.214789	0.197	0.17	4.57468603222581e-23
INO80E	3.18837880779098e-27	0.216173	0.14	0.116	6.13157128526283e-23
SUCLG1	3.39856720828638e-27	0.195238	0.21	0.181	6.53578459825555e-23
HSPA9	3.66800176260908e-27	0.191194	0.222	0.192	7.05393418967352e-23
LY75	4.40042710731698e-27	0.151051	0.135	0.113	8.46246137008129e-23
ATRX	4.44535595773135e-27	0.119081	0.354	0.319	8.54886404231316e-23
ZBTB8OS	5.57015129780513e-27	0.217004	0.187	0.159	1.0711957960809e-22
PPIP5K2	8.20698725189785e-27	0.275223	0.131	0.109	1.57828571841248e-22
SMIM10L1	9.04276604257038e-27	0.240615	0.14	0.116	1.73901433764671e-22
KAT2B	1.04602207461996e-26	0.161991	0.138	0.115	2.01160505170165e-22
AKAP17A	1.22344291838823e-26	0.307014	0.113	0.091	2.35280307635241e-22
CCS	1.56528216148794e-26	0.249555	0.162	0.138	3.01019412475745e-22
RAD23B	1.62135767484063e-26	0.216853	0.176	0.149	3.11803294448602e-22
FEZ2	1.62267506712355e-26	0.270858	0.132	0.111	3.12056642158529e-22
TRIP12	1.64668674942261e-26	0.216311	0.188	0.162	3.16674328781463e-22
TIA1	2.22038788220805e-26	0.30448	0.109	0.087	4.27002793627431e-22
NDUFC2	2.28182675823709e-26	0.120806	0.403	0.367	4.38818103876575e-22
NDUFB6	2.66545438890894e-26	0.185356	0.227	0.198	5.12593533531077e-22
MRPL16	3.08930018435549e-26	0.214061	0.186	0.159	5.94103318453404e-22
TCP1	3.6889305060831e-26	0.19862	0.193	0.165	7.0941822562484e-22
PDCD6	4.68774632287232e-26	0.145775	0.313	0.28	9.01500495351577e-22
LARP7	7.16713967070951e-26	0.276064	0.136	0.114	1.37831263007415e-21
RBM4	8.72725391812919e-26	0.159335	0.264	0.232	1.67833820099542e-21
MRPS30	8.9883391618093e-26	0.251634	0.115	0.093	1.72854750420755e-21
EIF3B	1.05812300229788e-25	0.268435	0.139	0.115	2.03487634571906e-21
TMUB1	1.25965492870185e-25	0.171692	0.171	0.144	2.42244239338652e-21
POLR2F	1.39561131709312e-25	0.186982	0.214	0.186	2.68390012390177e-21
MYO9B	1.71035391657385e-25	0.190139	0.234	0.206	3.28918161696317e-21
AAMP	1.85729141383829e-25	0.240939	0.158	0.134	3.57175711795242e-21
HPS1	1.93560563823264e-25	0.213261	0.189	0.164	3.72236320288518e-21
RPIA	1.95730381962045e-25	0.233662	0.138	0.114	3.76409097551208e-21
MEAF6	2.10852097855619e-25	0.120849	0.307	0.273	4.05489669386141e-21
EXOSC7	2.20369748118583e-25	0.28673	0.12	0.098	4.23793062606848e-21
CTNNBL1	2.46882335230028e-25	0.276874	0.116	0.094	4.74779418880866e-21
PNPLA2	2.46888884716021e-25	0.216569	0.19	0.163	4.7479201419738e-21
KXD1	2.53410375222518e-25	0.214406	0.194	0.169	4.87333492590424e-21
NUBP2	2.5585218397593e-25	0.218458	0.166	0.14	4.92029335004112e-21
RBM3	2.90586099655291e-25	0.114713	0.531	0.497	5.58826128247091e-21
SNX4	3.96823656834342e-25	0.323396	0.103	0.085	7.63131574458122e-21
ATP5F1C	4.47206118342349e-25	0.131852	0.36	0.327	8.60022086184171e-21
COPS8	4.95705668569062e-25	0.234527	0.131	0.108	9.53291571225163e-21
SNRNP200	4.99597841978482e-25	0.193379	0.194	0.166	9.60776609908818e-21
POP4	5.29792937155724e-25	0.272159	0.127	0.106	1.01884479744417e-20
HECTD1	8.39047021527554e-25	0.177679	0.223	0.194	1.61357132709964e-20
NAA38	8.58849687443881e-25	0.156481	0.285	0.255	1.65165383392333e-20
RGS19	1.1981503719154e-24	0.138343	0.314	0.281	2.3041629802305e-20
HDAC7	1.32817683588763e-24	0.225343	0.115	0.094	2.5542168730955e-20
SS18	1.40184818474133e-24	0.227451	0.125	0.102	2.69589424407605e-20
KIF13B	1.63981213551027e-24	0.277415	0.103	0.083	3.1535227177998e-20
PRPSAP1	1.80952820319226e-24	0.306723	0.102	0.082	3.47990368755904e-20
SRI	2.54554689337545e-24	0.113808	0.326	0.293	4.89534123065033e-20
MFF	2.94208845576975e-24	0.180943	0.218	0.191	5.65793030929082e-20
CTR9	3.24920325640591e-24	0.243688	0.138	0.114	6.24854278239421e-20
GLS	3.57577111553691e-24	0.155995	0.217	0.189	6.87656543228903e-20
COPS4	3.72923080165585e-24	0.254747	0.127	0.105	7.17168375466437e-20
YIPF3	4.08914065915905e-24	0.241521	0.15	0.128	7.86382640162877e-20
GMDS-DT	4.31889726912356e-24	0.253882	0.142	0.119	8.30567133825152e-20
THAP12	4.50948481438797e-24	0.299592	0.103	0.082	8.67219024654951e-20
ACTR10	4.6093778105828e-24	0.20001	0.16	0.135	8.86429446753179e-20
TRNAU1AP	4.74124462716902e-24	0.275434	0.119	0.098	9.11788754250875e-20
RAD21	5.11093644158169e-24	0.120695	0.263	0.233	9.82884187080575e-20
TMED5	6.44885059318901e-24	0.197675	0.182	0.157	1.24017845757618e-19
HNRNPH2	8.47922477611894e-24	0.217195	0.172	0.148	1.63063971669543e-19
ATF2	8.75875703329798e-24	0.259711	0.116	0.094	1.68439656507353e-19
ATP11B	9.18367161562274e-24	0.1755	0.189	0.163	1.76611188840041e-19
SRP19	1.04793919029775e-23	0.165717	0.237	0.209	2.0152918568616e-19
INTS6	1.10818237163881e-23	0.237236	0.129	0.106	2.1311455188986e-19
VGLL4	1.17744125695667e-23	0.217823	0.111	0.09	2.26433728125338e-19
SEC61A1	1.24528561622072e-23	0.224962	0.145	0.122	2.39480876855407e-19
UBE2A	1.35066242153131e-23	0.209967	0.166	0.142	2.59745890284686e-19
LMF2	1.48360436414918e-23	0.167804	0.125	0.104	2.85311955269529e-19
U2AF2	1.76977719774239e-23	0.254605	0.12	0.098	3.40345852897839e-19
STT3A	1.88799412967237e-23	0.252775	0.102	0.082	3.63080151077294e-19
UPP1	2.3329931911539e-23	0.121882	0.213	0.186	4.48657920590806e-19
PEPD	2.4486312304491e-23	0.220862	0.153	0.131	4.70896271927666e-19
CEP20	2.53117598066269e-23	0.302899	0.102	0.082	4.86770452841242e-19
SGSM3	3.22512892407505e-23	0.301687	0.106	0.086	6.20224543388872e-19
ADAR	3.41264641383052e-23	0.142115	0.272	0.242	6.56286031843748e-19
IL27RA	3.77554517574356e-23	0.134312	0.212	0.185	7.26075092747244e-19
TMEM35B	4.19644298683559e-23	0.118062	0.249	0.22	8.07017950798353e-19
ABT1	4.54124667549795e-23	0.195143	0.173	0.148	8.7332714816501e-19
SHKBP1	4.69270021945881e-23	0.18377	0.212	0.186	9.02453179204123e-19
CZIB	5.16341087007962e-23	0.231816	0.136	0.114	9.92975544425012e-19
PSMD14	7.45863255122345e-23	0.263861	0.111	0.091	1.43436962592578e-18
MORC3	7.7972806607039e-23	0.143991	0.203	0.176	1.49949504385997e-18
SLC25A36	8.4348108429743e-23	0.271545	0.123	0.102	1.62209847321239e-18
IKBIP	9.84495930486342e-23	0.269281	0.102	0.086	1.89328412391828e-18
VPS41	1.02394564031539e-22	0.254442	0.128	0.107	1.96914986089053e-18
SFT2D2	1.21132462766121e-22	0.265262	0.111	0.094	2.32949839145527e-18
TMEM30A	1.25385478370465e-22	0.240028	0.122	0.101	2.41128813454241e-18
CNDP2	1.31975843636717e-22	0.243348	0.133	0.113	2.5380274489777e-18
PSMD3	1.81415710143401e-22	0.251173	0.116	0.095	3.48880552176775e-18
RCBTB2	2.11080052949512e-22	0.222677	0.12	0.099	4.05928049827207e-18
ROCK1	2.68369794831793e-22	0.11168	0.32	0.289	5.16101952441022e-18
FAF2	3.05011673065866e-22	0.262137	0.104	0.085	5.86567948472967e-18
NONO	3.49142101774073e-22	0.167406	0.251	0.224	6.7143517592172e-18
MAZ	4.44804738198356e-22	0.109283	0.203	0.178	8.55403992029259e-18
CLTB	4.45526557833131e-22	0.186697	0.203	0.18	8.56792123368894e-18
GOLGA4	5.3752246745326e-22	0.144476	0.253	0.224	1.03370945715936e-17
ARAF	5.54521556230811e-22	0.245017	0.115	0.094	1.06640040478747e-17
SIRT7	5.57731797918477e-22	0.225037	0.13	0.108	1.07257402057702e-17
UBR1	1.1238367019681e-21	0.189993	0.147	0.124	2.16125036155484e-17
KRR1	1.12465690050863e-21	0.195639	0.137	0.115	2.16282768536815e-17
NNT	1.30955466415636e-21	0.250588	0.113	0.093	2.51840457463909e-17
FBXL17	1.71383462445662e-21	0.168087	0.192	0.167	3.29587536629252e-17
COPB1	1.97341978566848e-21	0.153123	0.189	0.164	3.79508358981906e-17
TMED4	1.98038426928581e-21	0.115594	0.218	0.192	3.80847698826355e-17
NUDC	1.9810885519461e-21	0.151546	0.231	0.204	3.80983139424754e-17
SNX1	2.05778987355253e-21	0.180766	0.193	0.168	3.95733570582887e-17
E2F4	2.155975541693e-21	0.246065	0.131	0.11	4.1461565642298e-17
DCTN1	2.20186455938725e-21	0.255981	0.115	0.096	4.23440573415763e-17
PWP1	2.26010686932068e-21	0.174265	0.161	0.138	4.3464115203906e-17
HUWE1	3.05356482473474e-21	0.184362	0.172	0.148	5.87231051444738e-17
POLR2H	3.2095100956378e-21	0.262423	0.116	0.096	6.17220886492105e-17
EMC3	3.3081756456879e-21	0.165646	0.171	0.147	6.3619525842224e-17
BOD1L1	3.82925388374827e-21	0.19938	0.191	0.167	7.36403814383629e-17
COMMD3	4.21159376229985e-21	0.189369	0.183	0.163	8.09931596427884e-17
ACIN1	4.44637811278231e-21	0.149234	0.206	0.18	8.55082974869167e-17
TMBIM1	4.61078614292552e-21	0.151403	0.185	0.16	8.86700283146007e-17
HMG20B	4.78200043598906e-21	0.254144	0.115	0.096	9.19626503845056e-17
PIGC	5.91525527687372e-21	0.15292	0.152	0.13	1.13756274229559e-16
UBL4A	9.79699650312532e-21	0.222308	0.107	0.088	1.88406039751603e-16
TMEM107	1.38355208436304e-20	0.26031	0.113	0.094	2.66070901343856e-16
TSN	1.40119138875571e-20	0.233188	0.132	0.111	2.6946311597161e-16
ORMDL2	1.84352358451249e-20	0.212061	0.144	0.123	3.54528020537597e-16
CCDC186	1.85154864461825e-20	0.235951	0.112	0.093	3.56071319846536e-16
UFD1	1.89178454806073e-20	0.190181	0.189	0.167	3.6380908643756e-16
NDUFS3	1.97736029532918e-20	0.174096	0.185	0.162	3.80266158394755e-16
MLF2	2.17938139644683e-20	0.151707	0.233	0.207	4.19116836350689e-16
UBA6	2.38639893213136e-20	0.226765	0.115	0.095	4.58928378638181e-16
VPS13A	2.43662907710852e-20	0.195767	0.13	0.11	4.68588137818739e-16
UBE2J2	3.07243986969605e-20	0.210109	0.15	0.128	5.90860911341246e-16
MRPL22	3.28040803007707e-20	0.235637	0.129	0.109	6.30855268264121e-16
USP24	3.53974997018157e-20	0.194132	0.146	0.124	6.80729316765617e-16
PRCC	3.84646328468739e-20	0.259382	0.112	0.094	7.39713354278231e-16
GTF2I	4.45598212765174e-20	0.200546	0.132	0.111	8.56929922968706e-16
MAGED1	4.85906969145301e-20	0.210202	0.134	0.113	9.34447692363329e-16
CCT6A	5.61219300446286e-20	0.134373	0.267	0.24	1.07928083668825e-15
SLU7	5.64014978907965e-20	0.254541	0.119	0.099	1.08465720593791e-15
PSMC1	6.05011181760337e-20	0.207027	0.155	0.134	1.1634970036433e-15
PHAX	7.41515552507964e-20	0.18789	0.14	0.118	1.42600855902807e-15
DTD1	9.36158493908422e-20	0.203154	0.136	0.115	1.80032639963529e-15
DENND6A	1.06019812974436e-19	0.198559	0.127	0.106	2.03886702331138e-15
ATAD2B	1.15271534806071e-19	0.207417	0.15	0.129	2.21678688585554e-15
ENSG00000291075	1.18217385249975e-19	0.183814	0.185	0.161	2.27343853574227e-15
ILF2	1.19140958146499e-19	0.112391	0.262	0.234	2.29119976611532e-15
SMG1	1.32207883566553e-19	0.161714	0.197	0.173	2.54248980886838e-15
SLC25A39	1.35200063004328e-19	0.192871	0.179	0.158	2.60003241163623e-15
TBCC	1.5041466944427e-19	0.151916	0.14	0.119	2.89262450808277e-15
PLD3	1.60306330227356e-19	0.169373	0.19	0.167	3.08285103660228e-15
SCYL1	1.9863040106285e-19	0.262917	0.101	0.083	3.81986124283968e-15
DYNC1H1	2.20301885956277e-19	0.144307	0.232	0.206	4.23662556882516e-15
SUPT6H	2.52400136566373e-19	0.231825	0.128	0.109	4.85390702630791e-15
TASOR	2.82956663388714e-19	0.203745	0.134	0.113	5.44153959362835e-15
EXOC4	3.02720530882675e-19	0.144171	0.27	0.244	5.82161852940472e-15
SDHAF1	3.06191203399494e-19	0.244307	0.104	0.086	5.88836303257567e-15
DUS1L	3.47671433143469e-19	0.19377	0.133	0.113	6.68606933078205e-15
ILRUN	3.47980484453979e-19	0.217745	0.118	0.098	6.69201269653447e-15
JKAMP	3.50013625715108e-19	0.241168	0.102	0.084	6.73111203612724e-15
EIF2B1	3.93761600556816e-19	0.238081	0.113	0.094	7.57242934030813e-15
RFC1	4.30704580517869e-19	0.185502	0.171	0.149	8.28287978793913e-15
SPTLC2	5.70983643584691e-19	0.177389	0.154	0.132	1.09805864497772e-14
NGLY1	6.83024198492507e-19	0.143094	0.157	0.135	1.31352383612094e-14
TMEM223	7.29726682677023e-19	0.163128	0.131	0.111	1.40333738345618e-14
CRCP	7.33008890218902e-19	0.254519	0.106	0.089	1.40964939677997e-14
MICU2	7.62412265925572e-19	0.148133	0.221	0.196	1.46619502860147e-14
BLOC1S4	9.54833002305749e-19	0.149603	0.148	0.128	1.83623934673419e-14
CENPT	9.98683685438017e-19	0.159554	0.103	0.086	1.92056859546585e-14
DPF2	1.1555585239526e-18	0.195801	0.132	0.112	2.22225459741324e-14
DDRGK1	1.30355710434845e-18	0.177546	0.157	0.136	2.5068706673725e-14
ZBTB1	1.30367314025203e-18	0.198551	0.13	0.11	2.50709381601868e-14
GON4L	1.35088583071065e-18	0.145107	0.19	0.166	2.59788854103966e-14
FLOT2	1.38054767146843e-18	0.131937	0.229	0.204	2.65493122700093e-14
FAM50A	1.46939161024923e-18	0.195877	0.153	0.134	2.82578700567029e-14
OGFR	1.56938330939974e-18	0.179551	0.184	0.162	3.01808104230664e-14
CHD8	1.60811135495575e-18	0.201355	0.117	0.098	3.0925589467154e-14
TMEM208	1.71465607169727e-18	0.184431	0.161	0.141	3.29745509148101e-14
SEC14L1	1.80449358083253e-18	0.202027	0.117	0.103	3.47022160529903e-14
MESD	2.28606343132966e-18	0.155122	0.203	0.179	4.39632858479007e-14
SLAIN2	2.3047944538272e-18	0.214811	0.126	0.106	4.43235021415508e-14
NUP42	2.34577564476572e-18	0.21005	0.128	0.109	4.51116114244895e-14
UQCC3	2.89758662111596e-18	0.240992	0.111	0.093	5.5723488310681e-14
SMC3	2.90410026276645e-18	0.165595	0.186	0.163	5.58487521532616e-14
DIDO1	3.14294851494698e-18	0.195554	0.14	0.119	6.04420428909453e-14
NAE1	3.82014921991947e-18	0.153624	0.138	0.119	7.34652896482714e-14
URM1	4.16376311110606e-18	0.165581	0.193	0.17	8.00733283896807e-14
MTF2	4.461014758532e-18	0.20887	0.147	0.126	8.5789774821329e-14
UBE2H	5.31752658051602e-18	0.149209	0.164	0.142	1.02261353669903e-13
AP3D1	5.38186368875839e-18	0.239772	0.107	0.09	1.03498620598513e-13
RRAGA	5.9171953268085e-18	0.19458	0.142	0.121	1.13793583329854e-13
UBR2	6.24003698939271e-18	0.149729	0.211	0.188	1.20002151343011e-13
TRPT1	1.01364591967161e-17	0.246126	0.105	0.088	1.94934246812047e-13
SDHD	1.18900167540115e-17	0.122974	0.278	0.252	2.28656912196396e-13
PRPF3	1.34864726869225e-17	0.226772	0.103	0.086	2.59358356242207e-13
VPS13C	1.50521469603262e-17	0.112747	0.291	0.265	2.89467838194033e-13
SEC23B	1.51294163565781e-17	0.238013	0.1	0.083	2.90953805953354e-13
REST	1.6560324342602e-17	0.120148	0.203	0.18	3.18471597432578e-13
IK	1.81363921621172e-17	0.112238	0.251	0.226	3.48780957669676e-13
EIF4G1	1.83141779421731e-17	0.18058	0.149	0.129	3.5219995600593e-13
EMC7	2.06467935885266e-17	0.169939	0.176	0.159	3.97058487500955e-13
COA8	2.3503401661868e-17	0.226838	0.115	0.099	4.51993917359384e-13
ARCN1	2.44930669452215e-17	0.190524	0.131	0.112	4.71026170423555e-13
VAV1	2.63723483450206e-17	0.209154	0.122	0.104	5.07166631023092e-13
POLR1H	2.84784799268368e-17	0.125524	0.209	0.186	5.47669647472999e-13
ERCC5	3.92733758614591e-17	0.149554	0.17	0.149	7.55266291191721e-13
CDIPT	4.70196789084428e-17	0.227201	0.122	0.105	9.04235445088264e-13
ORC4	5.33257111192824e-17	0.229118	0.111	0.094	1.02550675053492e-12
OS9	5.63124310777109e-17	0.139929	0.208	0.186	1.08294436205546e-12
YTHDC1	6.00061237010774e-17	0.146729	0.219	0.196	1.15397776489542e-12
SCAMP2	6.31737339144557e-17	0.102733	0.291	0.264	1.2148940769089e-12
SF3A1	8.03377964595202e-17	0.105262	0.204	0.182	1.54497616371303e-12
SMIM14	1.23791534768467e-16	0.170805	0.121	0.103	2.38063500513238e-12
PHF5A	1.39947901831677e-16	0.171252	0.166	0.145	2.69133810012498e-12
HCFC1R1	1.40360276640907e-16	0.181092	0.129	0.111	2.69926848008128e-12
NDUFA8	1.65210403770191e-16	0.185735	0.15	0.131	3.17716127490455e-12
XPA	2.07614353680314e-16	0.192222	0.148	0.129	3.99263163562612e-12
SLC16A7	2.69941952452238e-16	0.122307	0.135	0.117	5.19125368760899e-12
KIDINS220	2.75076975377158e-16	0.202633	0.125	0.107	5.29000531347812e-12
CLASP2	2.89297679529679e-16	0.183243	0.163	0.144	5.56348367503525e-12
PDE6D	2.94113143172462e-16	0.219975	0.113	0.096	5.65608985634963e-12
NUP54	3.61819899072009e-16	0.210889	0.107	0.09	6.9581584790538e-12
ABHD14A	3.84946816765934e-16	0.106331	0.142	0.125	7.40291223322567e-12
ANKIB1	4.50974766313578e-16	0.19925	0.136	0.118	8.67269573097642e-12
DNTTIP2	4.75327627236037e-16	0.163212	0.151	0.131	9.14102559937623e-12
CUEDC2	5.00108142295483e-16	0.177636	0.155	0.137	9.61757968448443e-12
CLTC	5.09869881787923e-16	0.137784	0.186	0.165	9.80530769666354e-12
DCTD	5.43641046825318e-16	0.220541	0.118	0.101	1.04547609714977e-11
TXNDC9	6.32419436159639e-16	0.158061	0.14	0.121	1.2162058176786e-11
ALDH9A1	7.22702899771473e-16	0.176253	0.148	0.129	1.38982994655052e-11
ZNF394	9.2692635851919e-16	0.211144	0.126	0.109	1.78257208006825e-11
COMMD2	1.02284286737921e-15	0.175199	0.144	0.124	1.96702911825695e-11
KPNA4	1.29356188060026e-15	0.209521	0.125	0.108	2.48764885258235e-11
SERINC1	1.32062410601006e-15	0.113304	0.258	0.234	2.53969221826795e-11
GLRX3	1.37618693911141e-15	0.173654	0.151	0.132	2.64654510260516e-11
CDC27	1.74478941233776e-15	0.159876	0.141	0.122	3.35540451886675e-11
POLR2C	1.80203781657075e-15	0.126226	0.16	0.141	3.4654989250472e-11
UBA1	1.98298877907803e-15	0.190092	0.121	0.104	3.81348572104495e-11
CUL3	2.23175886579858e-15	0.144802	0.207	0.186	4.29189547481725e-11
DUSP11	2.24898298419632e-15	0.154571	0.128	0.11	4.32501917690795e-11
ICE1	2.45012275897632e-15	0.197218	0.13	0.112	4.71183107778735e-11
PPP4R3A	2.47279761272562e-15	0.152763	0.166	0.146	4.75543708903264e-11
CHTOP	2.51137763817103e-15	0.167667	0.136	0.117	4.82963033596671e-11
MRPL36	2.70678812911794e-15	0.150754	0.164	0.145	5.20542425110671e-11
FAM78A	2.97311147059757e-15	0.178288	0.109	0.092	5.71759066910618e-11
CDC5L	3.19483127384823e-15	0.199959	0.126	0.109	6.14398002273753e-11
SNAPIN	3.38885658018552e-15	0.193688	0.128	0.111	6.51711008935478e-11
ARPP19	3.62901498416319e-15	0.176301	0.142	0.124	6.97895871604423e-11
FIP1L1	4.81223930153694e-15	0.115015	0.183	0.163	9.2544174007857e-11
CEBPZOS	5.57938493387489e-15	0.150874	0.146	0.127	1.07297151663348e-10
ENOPH1	6.96541894357248e-15	0.181491	0.119	0.102	1.33951971703842e-10
CDC123	7.67787040254755e-15	0.147516	0.173	0.153	1.47653125711392e-10
CCNK	7.83042339386601e-15	0.170545	0.12	0.102	1.50586872287437e-10
PSMD6	8.60515619676498e-15	0.14556	0.176	0.156	1.65485758819987e-10
C22orf39	8.74817768836647e-15	0.196625	0.121	0.105	1.68236205124976e-10
RNF44	8.94859954821047e-15	0.187045	0.124	0.106	1.72090517911636e-10
KDM4C	9.37844706535689e-15	0.105513	0.241	0.218	1.80356915513878e-10
PI4KA	9.61096075993726e-15	0.188087	0.126	0.108	1.84828386374353e-10
NOLC1	1.00357674905994e-14	0.179032	0.112	0.095	1.92997844611717e-10
PCMT1	1.07484456604557e-14	0.118182	0.21	0.188	2.06703358496224e-10
ZCRB1	1.09456491944545e-14	0.199346	0.127	0.112	2.10495779658554e-10
NADSYN1	1.1659888698079e-14	0.201463	0.108	0.092	2.24231319552758e-10
MARK2	1.17032679239792e-14	0.19507	0.12	0.103	2.25065545446045e-10
TEX264	1.1854617597588e-14	0.120638	0.231	0.21	2.27976151019216e-10
OCIAD1	1.55344817005859e-14	0.101651	0.313	0.289	2.98743617583967e-10
SREK1	1.7460924280419e-14	0.171998	0.128	0.111	3.35791034836737e-10
IFNGR1	2.08487870619937e-14	0.134641	0.198	0.179	4.009430239892e-10
PEX11B	2.15234097281517e-14	0.197604	0.112	0.096	4.13916692482086e-10
CCNT1	2.38150975889985e-14	0.218977	0.106	0.09	4.57988141734031e-10
CCDC115	2.56005216370323e-14	0.139858	0.158	0.139	4.92323631601768e-10
CTCF	2.80281362714104e-14	0.116306	0.17	0.151	5.39009088635493e-10
SPECC1L	2.86137324603583e-14	0.170541	0.114	0.098	5.50270688945151e-10
XIAP	2.95942482480685e-14	0.196559	0.109	0.093	5.69126988058606e-10
SMG1P5	3.22736967238132e-14	0.213592	0.107	0.092	6.20655461695652e-10
AP1G1	3.25684533264066e-14	0.180963	0.102	0.087	6.26323925920126e-10
NUP107	3.36449458187697e-14	0.145461	0.126	0.109	6.4702595304076e-10
MRPL47	3.42283317383947e-14	0.215612	0.103	0.09	6.58245047661068e-10
CREBZF	3.69010599056602e-14	0.173895	0.1	0.084	7.09644283045751e-10
SPG11	3.79542822065365e-14	0.14058	0.178	0.159	7.29898801113903e-10
HDAC8	3.80199369764718e-14	0.204469	0.114	0.099	7.3116140799453e-10
EXOC7	4.0152037137249e-14	0.206585	0.109	0.093	7.72163826186435e-10
APC	4.06142784192476e-14	0.206775	0.115	0.1	7.81053188280551e-10
TOX4	4.18230087701292e-14	0.145492	0.179	0.16	8.04298281658355e-10
ACYP2	4.46573302827316e-14	0.15226	0.172	0.156	8.58805118667212e-10
ATAD1	4.7546111130764e-14	0.129692	0.123	0.107	9.14359263155723e-10
TMEM131	4.8313767974999e-14	0.175237	0.14	0.124	9.29122071927205e-10
TPGS1	5.05167431668177e-14	0.193059	0.114	0.098	9.71487487841072e-10
THAP11	6.14033963022318e-14	0.163772	0.128	0.111	1.18084871428822e-09
PSMD7	6.33347577085393e-14	0.100919	0.243	0.221	1.21799072549292e-09
NSMCE3	6.36465416198937e-14	0.163985	0.123	0.106	1.22398664189218e-09
ZNF302	6.5924626456415e-14	0.130363	0.139	0.121	1.26779649138332e-09
BECN1	6.73348048501349e-14	0.164684	0.155	0.138	1.29491563207294e-09
PSMD9	6.91524811631913e-14	0.128957	0.208	0.189	1.32987136524933e-09
VIRMA	8.30599312006672e-14	0.176619	0.11	0.094	1.59732553692003e-09
SCAMP3	8.37078099444111e-14	0.160054	0.146	0.128	1.60978489304097e-09
PPP4R2	8.79973594025377e-14	0.131563	0.181	0.161	1.6922772186702e-09
NIPA2	8.84135136170223e-14	0.206376	0.112	0.098	1.70028028036896e-09
RBBP6	9.75420750148659e-14	0.105221	0.214	0.192	1.87583164461089e-09
LPXN	9.79082706608793e-14	0.127186	0.208	0.187	1.88287395307937e-09
CREBBP	1.03988564586623e-13	0.128329	0.185	0.165	1.99980408556534e-09
NUP153	1.05668464019964e-13	0.192662	0.101	0.086	2.03211023156792e-09
SEC31A	1.06328979106354e-13	0.140402	0.192	0.174	2.04481259719429e-09
PHACTR4	1.39261530685885e-13	0.172895	0.14	0.123	2.67813849662026e-09
CUTC	1.53044593449079e-13	0.157651	0.132	0.114	2.94320057661924e-09
STOML2	1.56705617841091e-13	0.148626	0.168	0.15	3.01360573670203e-09
TCHP	1.63769128052108e-13	0.176617	0.112	0.096	3.14944410157009e-09
ZNF431	1.76748850857471e-13	0.211687	0.112	0.097	3.39905715084003e-09
ZNF148	1.80232230223208e-13	0.119576	0.229	0.208	3.4660460194225e-09
EIF4E	1.91008135723344e-13	0.119609	0.177	0.157	3.67327745809563e-09
PJA2	2.05840304452399e-13	0.129882	0.196	0.176	3.95851489492408e-09
PPP6C	2.46690245520063e-13	0.10781	0.213	0.192	4.74410011159634e-09
RTF1	2.63684711998078e-13	0.126288	0.213	0.193	5.07092069643504e-09
FRG1	2.92840350919834e-13	0.180919	0.128	0.112	5.63161278853932e-09
TXNDC15	3.07412336078505e-13	0.185357	0.114	0.1	5.91184663512573e-09
POLDIP2	4.17180182153071e-13	0.19768	0.105	0.093	8.02279208298572e-09
SNX5	4.63955092041661e-13	0.140951	0.171	0.153	8.92232037505319e-09
CTDNEP1	5.11429218838445e-13	0.130955	0.21	0.19	9.83529530748214e-09
ITGAE	5.49390730822604e-13	0.175159	0.138	0.122	1.05653331444495e-08
SNRNP35	5.90119176360532e-13	0.189459	0.104	0.089	1.13485818805894e-08
TMEM203	6.63263629548983e-13	0.181025	0.114	0.098	1.27552228598565e-08
PTBP1	6.7424241878698e-13	0.127168	0.154	0.136	1.29663559556924e-08
RANGRF	8.49530714546482e-13	0.15015	0.131	0.115	1.63373251714434e-08
MECP2	1.0714763303801e-12	0.108481	0.189	0.17	2.06055613095396e-08
SECISBP2L	1.09117196133716e-12	0.114293	0.154	0.136	2.0984327988475e-08
ATP6V1E1	1.11040301971406e-12	0.177169	0.125	0.11	2.13541604721211e-08
PRPF38A	1.25320718524732e-12	0.176089	0.111	0.096	2.41004273794912e-08
ARAP1	1.35036671021131e-12	0.180754	0.102	0.089	2.59689022040737e-08
NCBP2AS2	1.37114741727939e-12	0.139719	0.171	0.153	2.63685359816999e-08
RIGI	1.49441933326267e-12	0.102234	0.105	0.092	2.87391781979745e-08
PPP3R1	1.66431509122204e-12	0.111272	0.188	0.168	3.2006443519291e-08
PNP	1.79406220108374e-12	0.163957	0.123	0.107	3.45016101890414e-08
MGAT1	1.94138798265237e-12	0.100704	0.224	0.204	3.73348322943876e-08
PPAN	2.03972396591886e-12	0.137523	0.115	0.1	3.92259315885855e-08
HAT1	2.05750735344801e-12	0.179733	0.108	0.093	3.95679239141587e-08
PSMD11	2.09843358278011e-12	0.13901	0.158	0.141	4.03549762304443e-08
DNAJC21	2.49018770249779e-12	0.197015	0.121	0.105	4.78887997067351e-08
PHF20L1	2.62288317286234e-12	0.153307	0.142	0.126	5.04406662973157e-08
DNPEP	3.08046513701572e-12	0.148757	0.127	0.111	5.92404250499494e-08
UFL1	3.306023571676e-12	0.117207	0.161	0.143	6.35781393069012e-08
CHMP2A	3.31337425325066e-12	0.100538	0.229	0.209	6.37195002642635e-08
MAEA	3.42657771979862e-12	0.187105	0.103	0.089	6.58965161294473e-08
SUZ12	3.70752979431076e-12	0.170789	0.131	0.115	7.12995054743901e-08
SMC5	4.3633925569779e-12	0.136474	0.165	0.147	8.3912402263242e-08
USP39	4.47484761583169e-12	0.153811	0.102	0.088	8.60557945000593e-08
RBM23	4.71453863273705e-12	0.162536	0.138	0.123	9.06652924461663e-08
GMDS	5.25622708039379e-12	0.121511	0.162	0.144	1.01082502983053e-07
PDS5B	5.50754285699706e-12	0.174656	0.117	0.103	1.05915556682911e-07
TMX1	6.36924075361509e-12	0.120727	0.172	0.154	1.22486868932772e-07
ATP6V1H	6.97031355572836e-12	0.175928	0.114	0.1	1.34046099990212e-07
PRCP	7.33713766022878e-12	0.17316	0.111	0.098	1.4110049434386e-07
UBE3A	8.19609022055395e-12	0.116029	0.213	0.193	1.57619011031473e-07
CDK4	8.96553661011624e-12	0.151024	0.134	0.118	1.72416234549145e-07
CNPPD1	1.28125070915904e-11	0.11738	0.185	0.167	2.46397323878375e-07
POP5	1.55988238164538e-11	0.116394	0.153	0.136	2.99980980814224e-07
CLK1	1.62064483917014e-11	0.121964	0.195	0.177	3.1166620902081e-07
AKAP8L	1.80967612228377e-11	0.18051	0.115	0.101	3.48018815076392e-07
ERP44	1.84187753520747e-11	0.116431	0.2	0.185	3.54211468795748e-07
API5	1.8822370762849e-11	0.105347	0.158	0.141	3.61973012140349e-07
PARN	1.88973723530927e-11	0.156341	0.115	0.1	3.63415367722325e-07
MRPL13	2.08810592409797e-11	0.165299	0.121	0.108	4.0156365026328e-07
UQCRC1	2.46826800967854e-11	0.116195	0.2	0.183	4.74672620941281e-07
SPAG7	2.68777838820065e-11	0.117333	0.186	0.169	5.16886661834867e-07
DPM3	2.75524031468447e-11	0.149325	0.155	0.139	5.29860264916971e-07
PRNP	3.13687520033427e-11	0.152444	0.148	0.133	6.03252469776283e-07
RABGEF1	3.1706005767877e-11	0.166037	0.128	0.115	6.09738196922042e-07
TP53TG1	3.46257226803117e-11	0.177814	0.117	0.103	6.65887272865075e-07
CDK11A	3.47243388208168e-11	0.163778	0.121	0.106	6.67783759863127e-07
SMNDC1	3.66819554471974e-11	0.156295	0.119	0.105	7.05430685205054e-07
VTA1	3.95950266720339e-11	0.133815	0.129	0.113	7.61451957929883e-07
DGLUCY	4.24696430806473e-11	0.15232	0.128	0.115	8.16733706083928e-07
WDR82	4.83557798826781e-11	0.126147	0.163	0.146	9.29930002923782e-07
CERS2	4.99057815095582e-11	0.149571	0.132	0.117	9.59738084210314e-07
CDC40	5.07644426204538e-11	0.123929	0.173	0.156	9.76250996033946e-07
ING4	5.4803094197224e-11	0.141909	0.144	0.128	1.05391830450681e-06
RNF169	5.61290309055016e-11	0.163411	0.109	0.095	1.0794173933437e-06
AK2	5.73868116519232e-11	0.135798	0.14	0.125	1.10360577487814e-06
YY1AP1	6.70822791994964e-11	0.16051	0.117	0.103	1.29005931128552e-06
BFAR	6.99223820918378e-11	0.157465	0.138	0.123	1.34467733000813e-06
SEC22B	7.05973059424025e-11	0.160577	0.109	0.095	1.35765679057834e-06
DRG1	7.8388476296632e-11	0.144516	0.13	0.115	1.50748878766053e-06
PDCD2	8.15507619008589e-11	0.115908	0.196	0.179	1.56830270211542e-06
PTPN11	9.84324113993072e-11	0.145848	0.121	0.107	1.89295370362008e-06
IDH3G	1.14870187146071e-10	0.125722	0.173	0.158	2.2090685690061e-06
PPM1B	1.1654047662815e-10	0.111122	0.181	0.164	2.24118990603595e-06
ENSG00000290993	1.1701093120751e-10	0.177443	0.109	0.097	2.25023721805162e-06
GOLM2	1.19245975483308e-10	0.144082	0.135	0.12	2.2932193545195e-06
TM9SF3	1.50224982076119e-10	0.138589	0.143	0.131	2.88897663030584e-06
COPS3	1.50376247872862e-10	0.13536	0.154	0.139	2.891885622843e-06
CCAR1	1.6293663547016e-10	0.125622	0.169	0.153	3.13343443672664e-06
TUT7	1.84236460793054e-10	0.123573	0.15	0.136	3.54305137751122e-06
TSG101	2.15454536789298e-10	0.134551	0.154	0.139	4.143406196995e-06
ASCC2	2.43686787968726e-10	0.137037	0.134	0.119	4.68634061942657e-06
H1-2	2.55383166691038e-10	0.1222	0.112	0.098	4.91127367863536e-06
USP1	2.75978934843438e-10	0.102025	0.142	0.127	5.30735089597416e-06
GNPTG	2.99932291175602e-10	0.111434	0.16	0.149	5.767997891598e-06
CHD4	3.13318921959249e-10	0.145756	0.144	0.13	6.02543618819832e-06
DDB2	3.52068232706434e-10	0.123586	0.1	0.088	6.77062418317743e-06
BCCIP	3.62079670677222e-10	0.139448	0.148	0.133	6.96315414679365e-06
DCTN2	4.03397981901563e-10	0.102785	0.19	0.173	7.75774658994896e-06
TIMM8B	5.05755507524262e-10	0.105334	0.182	0.17	9.72618416519909e-06
RABEP1	5.48551113598047e-10	0.100956	0.18	0.163	1.0549186465604e-05
PIN4	6.87482207918422e-10	0.114821	0.167	0.151	1.32209703404792e-05
CTDSPL2	7.48602423969679e-10	0.159793	0.115	0.102	1.43963732153609e-05
PHF21A	7.51314997043975e-10	0.112061	0.164	0.149	1.44485387081527e-05
CSNK2A1	8.38057276871092e-10	0.150062	0.117	0.107	1.6116679491508e-05
DPP8	8.54991091850921e-10	0.156609	0.111	0.098	1.64423336873851e-05
BCAS3	1.00604533520792e-09	0.137039	0.18	0.167	1.93472578413835e-05
MRPS23	1.10079716246889e-09	0.151158	0.117	0.105	2.11694302314392e-05
PSMB7	1.29225898408232e-09	0.103312	0.198	0.184	2.4851432522887e-05
CNOT4	1.44106293160272e-09	0.10002	0.191	0.175	2.77130812376519e-05
ALG5	1.47509562383044e-09	0.14945	0.119	0.106	2.83675639418831e-05
POLR2A	1.68419399145864e-09	0.135126	0.149	0.136	3.23887346497411e-05
NFATC2IP	2.00641380150961e-09	0.139529	0.13	0.116	3.85853438168313e-05
SREK1IP1	2.28506924001912e-09	0.141678	0.128	0.116	4.39441665548078e-05
DMTF1	2.69957128373082e-09	0.142084	0.102	0.089	5.19154553574274e-05
BCL7B	3.47059862427953e-09	0.11671	0.139	0.124	6.67430821435197e-05
ISCA1	3.71961014509866e-09	0.134855	0.115	0.102	7.15318227003924e-05
MSL2	3.81413811694323e-09	0.118436	0.109	0.097	7.33496901269352e-05
ZNF24	4.37081637060762e-09	0.108889	0.172	0.156	8.40551696231551e-05
ZDHHC12	4.40729710401013e-09	0.139663	0.119	0.108	8.47567306072188e-05
GABPB1-IT1	4.49826734626406e-09	0.10963	0.127	0.113	8.65061793360042e-05
MRPS10	4.96225573502567e-09	0.146097	0.113	0.1	9.54291400402786e-05
ZNF652	5.06851643943262e-09	0.108785	0.178	0.164	9.74726396467287e-05
GNPAT	5.74109110791742e-09	0.133109	0.128	0.114	0.000110407
ENSG00000291100	6.27702845070077e-09	0.159851	0.106	0.093	0.000120714
CIR1	6.28614174395862e-09	0.119087	0.167	0.153	0.000120889
RB1CC1	9.22606239093478e-09	0.104657	0.158	0.144	0.000177426
TMF1	9.78778170901653e-09	0.101072	0.158	0.143	0.000188229
TMEM87A	1.02672174702131e-08	0.105937	0.171	0.155	0.000197449
WIPI2	1.20869093021988e-08	0.130418	0.134	0.123	0.000232443
PPP1R10	1.48134839690854e-08	0.113907	0.144	0.131	0.000284878
ACO2	1.74483744239615e-08	0.12276	0.138	0.125	0.00033555
PRKCSH	1.93307032258819e-08	0.10646	0.147	0.133	0.000371749
MAP2K4	2.31783730915797e-08	0.140732	0.109	0.097	0.000445743
LCOR	2.38104940005293e-08	0.117733	0.139	0.126	0.0004579
FBXO34	2.55951568342486e-08	0.114693	0.119	0.106	0.00049222
PRPF18	2.64433035873277e-08	0.132715	0.111	0.098	0.000508531
TAF1	3.13968042303114e-08	0.143815	0.104	0.092	0.000603792
MRPL40	3.36020338873545e-08	0.129408	0.121	0.111	0.000646201
FBXL15	3.73829965687111e-08	0.112649	0.143	0.131	0.000718912
COQ4	4.76952352022648e-08	0.130011	0.105	0.093	0.000917227
WDR20	5.33297867685497e-08	0.121645	0.102	0.091	0.00102559
POLE3	6.0331216667956e-08	0.128444	0.127	0.115	0.00116023
TMEM183A	9.61702086353364e-08	0.11015	0.145	0.133	0.00184945
DDHD1	9.8276737056237e-08	0.112885	0.114	0.102	0.00188996
[truncated: 23 more rows]

## Sheet: 5_Monocytes
gene	p-value	avg. log2(FC)	pct.1	pct.2	adj. p-value
FCN1	0	7.56788	0.92	0.014	0
S100A9	0	8.06279	0.963	0.058	0
S100A8	0	8.29185	0.932	0.047	0
LYZ	0	5.7186	0.979	0.098	0
CST3	0	3.30559	0.974	0.126	0
IFI30	0	4.63831	0.957	0.11	0
AIF1	0	3.98885	0.938	0.132	0
VCAN	0	7.7257	0.805	0.011	0
TYROBP	0	3.48495	0.981	0.189	0
LST1	0	4.19854	0.88	0.11	0
FCER1G	0	2.95181	0.92	0.164	0
MNDA	0	5.51835	0.782	0.034	0
SERPINA1	0	5.2987	0.757	0.037	0
CFD	0	4.75241	0.75	0.049	0
S100A12	0	8.82982	0.695	0.005	0
CTSS	0	3.6653	0.916	0.239	0
SPI1	0	4.24402	0.739	0.063	0
TYMP	0	4.00383	0.745	0.105	0
MS4A6A	0	3.40922	0.701	0.065	0
CSTA	0	5.21893	0.654	0.029	0
CD14	0	2.92523	0.676	0.055	0
HLA-DRA	0	0.709374	0.822	0.221	0
CYBB	0	3.41597	0.662	0.065	0
LGALS1	0	2.54179	0.909	0.323	0
LGALS3	0	3.31905	0.679	0.1	0
ZEB2	0	2.76724	0.726	0.148	0
PSAP	0	2.62514	0.885	0.311	0
GRN	0	2.97831	0.696	0.127	0
PLXDC2	0	2.95585	0.628	0.063	0
CSF3R	0	5.5012	0.583	0.023	0
GPX1	0	2.25206	0.922	0.375	0
RNF130	0	2.71291	0.674	0.128	0
CEBPD	0	3.56794	0.626	0.083	0
SAT1	0	2.62917	0.889	0.349	0
PYCARD	0	2.48611	0.793	0.256	0
BLVRB	0	3.79124	0.605	0.069	0
HCK	0	4.49438	0.561	0.035	0
NCF2	0	4.50958	0.559	0.035	0
FGL2	0	3.84357	0.575	0.052	0
CD68	0	3.15729	0.58	0.06	0
LYN	0	2.87827	0.626	0.106	0
FOS	0	3.97111	0.571	0.051	0
CFP	0	4.51324	0.554	0.035	0
TNFAIP2	0	6.61845	0.526	0.009	0
STXBP2	0	2.98664	0.703	0.186	0
FCGRT	0	2.91559	0.619	0.104	0
HLA-DRB1	0	1.00877	0.774	0.262	0
GSTP1	0	2.57697	0.892	0.382	0
FGR	0	3.05183	0.583	0.084	0
TBXAS1	0	3.24959	0.577	0.078	0
CD302	0	3.16954	0.579	0.081	0
CPVL	0	4.05963	0.522	0.031	0
AP1S2	0	2.44917	0.684	0.195	0
TNFSF13B	0	3.66927	0.539	0.053	0
NEAT1	0	2.17968	0.796	0.314	0
CD36	0	5.95193	0.492	0.01	0
LGALS2	0	6.16885	0.492	0.01	0
AOAH	0	1.7276	0.663	0.185	0
CLEC7A	0	3.71212	0.515	0.039	0
TKT	0	2.32113	0.774	0.299	0
IGSF6	0	4.49816	0.499	0.028	0
NPC2	0	1.83695	0.707	0.237	0
TALDO1	0	2.27238	0.753	0.285	0
TSPO	0	2.51822	0.92	0.455	0
APLP2	0	2.88465	0.567	0.102	0
RAB31	0	3.02431	0.512	0.057	0
COTL1	0	2.12989	0.883	0.432	0
PILRA	0	3.50152	0.483	0.042	0
DUSP6	0	5.33444	0.454	0.016	0
SLC8A1	0	3.66979	0.475	0.037	0
TMEM176B	0	5.47142	0.452	0.014	0
CDA	0	7.91839	0.44	0.003	0
CLEC12A	0	5.17615	0.453	0.017	0
LYST	0	2.24362	0.591	0.155	0
AP2S1	0	1.89571	0.701	0.266	0
HLA-DRB5	0	1.5873	0.588	0.155	0
JAML	0	2.32422	0.567	0.135	0
AGTRAP	0	2.57813	0.55	0.119	0
SYK	0	2.61973	0.515	0.087	0
DUSP1	0	2.834	0.527	0.101	0
LRMDA	0	3.17723	0.468	0.047	0
CPPED1	0	3.88412	0.459	0.04	0
BRI3	0	2.68691	0.579	0.16	0
FPR1	0	4.41167	0.438	0.024	0
TRAPPC5	0	1.87774	0.677	0.264	0
ANXA5	0	1.81834	0.663	0.253	0
RGS2	0	3.75541	0.449	0.04	0
SLC11A1	0	3.64813	0.442	0.035	0
MPEG1	0	4.29158	0.426	0.023	0
ATP6V0B	0	1.78567	0.673	0.271	0
TIMP1	0	1.81816	0.655	0.254	0
ASGR1	0	6.74775	0.402	0.005	0
LILRB2	0	5.32152	0.406	0.014	0
ARHGAP26	0	2.20473	0.546	0.156	0
IRAK3	0	4.75962	0.41	0.02	0
RAC1	0	1.67174	0.694	0.306	0
PELATON	0	6.68347	0.394	0.007	0
ASAH1	0	1.99064	0.549	0.165	0
CTSD	0	1.83403	0.605	0.222	0
GCA	0	3.09749	0.448	0.065	0
NUP214	0	2.35918	0.495	0.117	0
SLC7A7	0	4.3646	0.401	0.023	0
C19orf38	0	4.87951	0.393	0.017	0
CTSZ	0	2.508	0.468	0.092	0
PGD	0	2.75266	0.463	0.087	0
DMXL2	0	5.14123	0.388	0.014	0
PTPRE	0	2.30954	0.488	0.114	0
RBP7	0	7.52006	0.377	0.003	0
LY86	0	2.60419	0.441	0.068	0
LILRA5	0	6.12526	0.379	0.007	0
LRP1	0	4.3684	0.388	0.02	0
CAPG	0	2.2403	0.492	0.125	0
PLBD1	0	4.5415	0.389	0.024	0
PGLS	0	1.576	0.632	0.271	0
PRAM1	0	4.57876	0.379	0.019	0
LTA4H	0	1.91428	0.529	0.172	0
VSIR	0	1.5665	0.675	0.318	0
DPYD	0	1.57424	0.735	0.379	0
C4orf48	0	2.05778	0.512	0.157	0
LRRK2	0	4.67878	0.373	0.02	0
CTSH	0	2.13288	0.453	0.102	0
EFHD2	0	1.45335	0.537	0.187	0
CARD16	0	1.59551	0.595	0.245	0
PECAM1	0	2.7282	0.426	0.077	0
ANXA2	0	1.34139	0.707	0.365	0
MS4A7	0	3.81414	0.376	0.034	0
TNFRSF1B	0	1.75636	0.52	0.179	0
TNFSF13	0	3.98038	0.364	0.026	0
LAMTOR4	0	1.34795	0.803	0.466	0
RAB32	0	3.35725	0.367	0.031	0
BACH1	0	2.23991	0.438	0.104	0
NCF1	0	3.05688	0.392	0.058	0
ALDH2	0	3.52392	0.369	0.035	0
MYO1F	0	1.18033	0.62	0.289	0
MARCHF1	0	2.35094	0.396	0.066	0
RBM47	0	3.67646	0.364	0.034	0
C1orf162	0	1.30398	0.563	0.234	0
PID1	0	5.10036	0.341	0.013	0
S100A11	0	1.72018	0.958	0.63	0
HLA-DPA1	0	0.349047	0.646	0.32	0
VMP1	0	1.69386	0.528	0.203	0
MEGF9	0	2.67965	0.4	0.077	0
CNPY3	0	1.38596	0.572	0.249	0
MIR223HG	0	3.47285	0.358	0.035	0
QKI	0	1.97477	0.451	0.129	0
CD74	0	0.683145	0.967	0.645	0
ATP6V0C	0	1.31754	0.727	0.407	0
SRGN	0	1.08464	0.824	0.504	0
CTSB	0	1.1691	0.521	0.202	0
ATP6V0D1	0	1.84222	0.467	0.15	0
LRRC25	0	4.40717	0.336	0.019	0
C9orf72	0	2.91669	0.372	0.058	0
LILRA2	0	4.71522	0.325	0.015	0
FBXL5	0	1.79515	0.467	0.159	0
SERPINB1	0	1.40467	0.599	0.291	0
GAS7	0	3.28663	0.345	0.038	0
IFNGR2	0	1.91732	0.417	0.11	0
HLA-DMA	0	0.957801	0.476	0.169	0
HSBP1	0	1.72328	0.462	0.156	0
LGALS9	0	2.31514	0.387	0.081	0
TMEM176A	0	5.47103	0.314	0.008	0
TIMP2	0	3.6285	0.331	0.027	0
CLEC4A	0	4.063	0.324	0.021	0
TLR2	0	3.73595	0.329	0.026	0
GLRX	0	1.34219	0.559	0.257	0
SNX10	0	2.21556	0.385	0.086	0
RAB11FIP1	0	2.31009	0.389	0.092	0
CYRIA	0	3.2242	0.335	0.039	0
IL17RA	0	1.67931	0.456	0.163	0
MACROH2A1	0	1.36345	0.519	0.227	0
NAGK	0	2.30717	0.377	0.085	0
BLOC1S1	0	1.16613	0.66	0.369	0
GNAI2	0	1.15113	0.683	0.392	0
PAK1	0	2.79209	0.342	0.051	0
ACAP2	0	1.14628	0.643	0.354	0
GAB2	0	2.96264	0.333	0.045	0
PLEK	0	1.29973	0.439	0.151	0
ALOX5	0	2.54298	0.344	0.056	0
PRELID1	0	1.25773	0.688	0.401	0
ETV6	0	1.54372	0.456	0.171	0
POU2F2	0	1.72477	0.419	0.134	0
HLA-DPB1	0	0.176005	0.622	0.339	0
GLIPR1	0	1.19769	0.52	0.238	0
GSTO1	0	1.3071	0.488	0.206	0
ZSWIM6	0	2.19007	0.367	0.085	0
CD86	0	1.85937	0.334	0.053	0
MEF2C	0	1.10563	0.385	0.105	0
CALHM6	0	2.2835	0.357	0.077	0
PSMB3	0	1.19051	0.57	0.29	0
CHN2	0	2.61441	0.333	0.054	0
CUX1	0	1.59235	0.441	0.162	0
IFITM3	0	2.39645	0.435	0.156	0
PICALM	0	1.36257	0.492	0.214	0
MGST1	0	6.34376	0.283	0.005	0
EIF4EBP1	0	2.50955	0.339	0.062	0
GRINA	0	2.06775	0.373	0.096	0
GNG5	0	1.0602	0.715	0.438	0
SDCBP	0	1.25446	0.499	0.223	0
TGFBI	0	2.70862	0.316	0.04	0
MCTP1	0	3.83608	0.299	0.023	0
MSRB1	0	3.10641	0.318	0.043	0
GRB2	0	1.10089	0.586	0.312	0
EMILIN2	0	3.47905	0.301	0.029	0
LRRFIP1	0	1.02215	0.712	0.44	0
HRH2	0	3.07261	0.309	0.038	0
RNASEK	0	1.37612	0.908	0.637	0
TNFSF10	0	1.69887	0.422	0.151	0
ALDOA	0	1.30564	0.582	0.311	0
GRK3	0	3.2668	0.303	0.033	0
STX11	0	3.02288	0.309	0.039	0
ATG7	0	1.82585	0.387	0.118	0
PLCB1	0	2.09538	0.37	0.101	0
HMOX1	0	4.04807	0.289	0.02	0
BLVRA	0	2.22131	0.344	0.076	0
GABARAP	0	1.81466	0.952	0.684	0
ATP2B1-AS1	0	3.24977	0.314	0.047	0
HK3	0	6.50641	0.271	0.004	0
TCIRG1	0	1.8744	0.383	0.116	0
ZYX	0	0.996768	0.559	0.293	0
OGFRL1	0	2.61074	0.321	0.055	0
MAFB	0	4.00381	0.282	0.017	0
AHNAK	0	0.844869	0.665	0.401	0
CD300E	0	6.19038	0.268	0.004	0
DENND1A	0	2.14965	0.349	0.085	0
PLAUR	0	2.74284	0.3	0.038	0
NRGN	0	0.907686	0.281	0.02	0
THEMIS2	0	2.04763	0.346	0.085	0
RAB24	0	1.98796	0.358	0.098	0
HNMT	0	3.52682	0.284	0.024	0
DLEU2	0	1.17976	0.453	0.194	0
KCTD12	0	3.25192	0.288	0.03	0
WARS1	0	2.69618	0.318	0.06	0
ODF3B	0	3.67838	0.284	0.026	0
CASP1	0	1.35356	0.433	0.177	0
NUMB	0	1.64029	0.395	0.139	0
ARRB2	0	0.989854	0.571	0.315	0
S100A10	0	1.57429	0.917	0.662	0
SMCO4	0	3.35061	0.284	0.029	0
GNB2	0	1.11273	0.559	0.305	0
LAMTOR1	0	1.04561	0.541	0.287	0
MTPN	0	1.07779	0.518	0.264	0
ELOB	0	1.05852	0.816	0.562	0
CEBPB	0	1.64102	0.382	0.129	0
COMT	0	1.58373	0.401	0.148	0
ZNF385A	0	3.75678	0.273	0.02	0
NOTCH2	0	2.01711	0.339	0.087	0
PLEKHO1	0	1.74972	0.369	0.117	0
RAB5IF	0	1.27097	0.457	0.205	0
LILRB3	0	4.46094	0.264	0.014	0
ATP6V1B2	0	2.17211	0.324	0.075	0
BID	0	1.74058	0.362	0.113	0
ITGB2	0	0.822067	0.762	0.513	0
RHOG	0	0.970297	0.598	0.349	0
SOD2	0	1.52739	0.424	0.175	0
EVI5	0	3.13956	0.28	0.033	0
RXRA	0	3.82383	0.266	0.02	0
DOCK5	0	3.20318	0.274	0.029	0
LILRB1	0	3.42929	0.274	0.029	0
SULF2	0	2.93374	0.279	0.034	0
ADA2	0	1.59245	0.369	0.125	0
LAMTOR2	0	1.22665	0.436	0.192	0
KYNU	0	2.95719	0.278	0.035	0
COX8A	0	0.870455	0.729	0.486	0
GLIPR2	0	1.23595	0.433	0.19	0
OSCAR	0	4.62661	0.255	0.012	0
TLN1	0	0.831253	0.549	0.307	0
FKBP1A	0	0.958597	0.58	0.338	0
SLCO3A1	0	1.65441	0.365	0.124	0
RTN3	0	1.4988	0.377	0.137	0
CRTAP	0	1.47667	0.381	0.142	0
TESC	0	3.02378	0.275	0.036	0
EIF4A1	0	0.910026	0.721	0.482	0
HLA-DQB1	0	0.367219	0.417	0.178	0
LY96	0	2.31022	0.299	0.06	0
ZNF106	0	1.51099	0.374	0.135	0
ARRB1	0	2.1886	0.304	0.066	0
IQGAP1	0	0.977796	0.516	0.278	0
USP15	0	0.941901	0.627	0.389	0
SAMHD1	0	0.762786	0.654	0.417	0
MAML3	0	2.39927	0.286	0.05	0
SCLT1	0	1.71511	0.344	0.108	0
ATP6V1F	0	0.93094	0.567	0.331	0
TRPS1	0	2.09484	0.314	0.079	0
ADISSP	0	1.5941	0.349	0.115	0
TEX14	0	2.66287	0.294	0.061	0
TET2	0	1.99362	0.312	0.08	0
CREB5	0	4.69661	0.243	0.012	0
C5AR1	0	2.4907	0.261	0.031	0
TMEM205	0	2.11648	0.305	0.075	0
SBF2	0	1.48557	0.354	0.125	0
NUDT16	0	2.39753	0.281	0.053	0
GNAQ	0	1.21931	0.39	0.162	0
JAK2	0	1.856	0.321	0.093	0
MAP3K1	0	1.2478	0.396	0.168	0
ADGRE2	0	4.6245	0.24	0.012	0
ARAP1	0	2.29924	0.287	0.059	0
CAST	0	0.835339	0.594	0.366	0
COX5B	0	0.891858	0.768	0.54	0
NINJ1	0	1.51309	0.35	0.122	0
SCPEP1	0	2.22843	0.289	0.061	0
CSF1R	0	2.13409	0.268	0.041	0
CD93	0	5.02174	0.235	0.008	0
RNH1	0	1.0134	0.477	0.25	0
JUNB	0	0.772169	0.637	0.411	0
ATG3	0	1.31052	0.395	0.169	0
PARVG	0	1.39179	0.367	0.141	0
ENY2	0	1.11595	0.428	0.202	0
CCDC88A	0	2.27185	0.281	0.056	0
SCAND1	0	0.963799	0.494	0.27	0
LSP1	0	0.893862	0.796	0.573	0
CCDC200	0	3.58235	0.25	0.027	0
GPBAR1	0	5.27319	0.23	0.007	0
NAAA	0	1.36335	0.388	0.165	0
SIRPB1	0	4.77024	0.23	0.008	0
ZFAND5	0	1.73427	0.321	0.099	0
UBE2E2	0	1.84113	0.292	0.07	0
WDR83OS	0	0.807448	0.617	0.395	0
CKLF	0	0.824979	0.559	0.338	0
BST1	0	5.8878	0.226	0.005	0
MIS18BP1	0	1.37919	0.364	0.143	0
RNF181	0	1.04359	0.451	0.23	0
NAMPT	0	2.68434	0.284	0.063	0
AGTPBP1	0	1.31836	0.378	0.158	0
CD33	0	3.63237	0.241	0.021	0
LILRA1	0	5.30287	0.227	0.007	0
UBE2D1	0	1.80862	0.314	0.094	0
MAP3K3	0	1.87582	0.304	0.084	0
DIAPH2	0	1.21618	0.372	0.153	0
SCIMP	0	2.74298	0.252	0.033	0
RILPL2	0	1.27029	0.368	0.15	0
S100Z	0	4.89866	0.226	0.008	0
FLNA	0	0.537059	0.567	0.35	0
PPT1	0	1.27471	0.367	0.151	0
USP3	0	0.971264	0.465	0.25	0
RASSF4	0	3.00848	0.246	0.031	0
RNF144B	0	3.42922	0.24	0.025	0
SULT1A1	0	4.26539	0.228	0.013	0
VAMP8	0	0.783152	0.699	0.484	0
SERP1	0	0.74328	0.792	0.578	0
SLC31A2	0	3.7453	0.232	0.018	0
MED13L	0	1.13066	0.41	0.196	0
DOCK2	0	0.969051	0.457	0.244	0
EHBP1L1	0	2.46772	0.265	0.052	0
KIF13A	0	4.10951	0.228	0.015	0
PLXNB2	0	4.47071	0.224	0.011	0
APOBEC3A	0	7.05444	0.214	0.002	0
TMEM167A	0	1.39635	0.347	0.135	0
DOCK8	0	0.742586	0.629	0.418	0
TPI1	0	0.711815	0.706	0.495	0
ARPC5	0	0.769507	0.712	0.502	0
GLUL	0	1.49394	0.317	0.108	0
PIK3AP1	0	2.25518	0.262	0.053	0
SPIDR	0	1.1155	0.389	0.18	0
RIN3	0	1.20549	0.356	0.147	0
GPCPD1	0	1.41125	0.347	0.138	0
ARHGAP24	0	1.54406	0.272	0.065	0
ASAP1	0	1.35763	0.342	0.135	0
RASSF2	0	1.99683	0.276	0.069	0
SKAP2	0	1.6053	0.298	0.091	0
BNIP3L	0	1.0401	0.401	0.195	0
POLE4	0	1.11124	0.382	0.176	0
SMAP2	0	0.750854	0.542	0.336	0
TMEM219	0	0.768747	0.529	0.323	0
FGD4	0	2.47855	0.242	0.036	0
BCL2A1	0	2.15557	0.285	0.079	0
PTAFR	0	3.70324	0.224	0.019	0
RNF149	0	0.895624	0.518	0.313	0
RTN1	0	3.41986	0.224	0.019	0
SAT2	0	1.19702	0.368	0.163	0
CDC42EP3	0	1.14554	0.41	0.206	0
STX10	0	1.23269	0.348	0.144	0
UBE2R2	0	1.18233	0.373	0.169	0
S100A4	0	1.8507	0.989	0.785	0
TXNDC17	0	1.37065	0.329	0.126	0
SEC11A	0	0.687675	0.545	0.343	0
NFE2	0	4.3413	0.207	0.005	0
ARF5	0	0.801504	0.523	0.322	0
ATG16L2	0	1.53849	0.31	0.109	0
PKM	0	0.686406	0.652	0.451	0
WDFY3	0	4.1367	0.214	0.013	0
CLTA	0	0.797655	0.489	0.289	0
RAB10	0	0.930128	0.423	0.223	0
ARPC3	0	1.08615	0.893	0.694	0
PRKCD	0	2.26633	0.251	0.052	0
NCF4	0	1.79215	0.277	0.079	0
SIPA1L1	0	1.13049	0.344	0.146	0
CMIP	0	1.23245	0.332	0.135	0
FRY	0	1.99888	0.255	0.058	0
LACTB	0	2.31798	0.245	0.049	0
NADK	0	2.29928	0.249	0.053	0
ATOX1	0	1.22311	0.342	0.147	0
LAT2	0	1.62919	0.273	0.078	0
CAPNS1	0	1.08319	0.358	0.163	0
ENSG00000262202	0	2.88506	0.233	0.039	0
ITGAX	0	2.75211	0.223	0.029	0
LMO2	0	3.6205	0.21	0.016	0
SLC43A2	0	3.32282	0.216	0.022	0
UBXN11	0	1.18552	0.31	0.116	0
CHST15	0	4.05227	0.208	0.014	0
ANAPC11	0	0.708477	0.49	0.297	0
MANBA	0	1.42947	0.299	0.106	0
SPTLC2	0	1.46633	0.3	0.108	0
TUBA1A	0	1.00722	0.436	0.244	0
HLA-DMB	0	1.03612	0.291	0.099	0
CD63	0	0.610914	0.452	0.261	0
MYO9B	0	1.02425	0.373	0.182	0
NCOA4	0	0.799026	0.367	0.176	0
TLR4	0	4.43629	0.201	0.01	0
NFAM1	0	3.7477	0.205	0.015	0
ANXA1	0	0.458143	0.661	0.472	0
GLT1D1	0	5.74993	0.193	0.004	0
HDAC9	0	1.72425	0.258	0.069	0
MARCKS	0	2.41084	0.225	0.036	0
PYGL	0	3.31835	0.206	0.017	0
H3-3A	0	1.2674	0.945	0.756	0
LCP1	0	0.479129	0.722	0.533	0
NDUFA11	0	0.612743	0.672	0.484	0
ENSG00000257764	0	4.29505	0.203	0.015	0
H2AJ	0	1.38913	0.297	0.109	0
NAIP	0	2.9262	0.22	0.032	0
P2RY13	0	4.72671	0.196	0.008	0
YBX3	0	1.94313	0.242	0.054	0
FCGR2A	0	2.62963	0.214	0.027	0
LTBR	0	3.8927	0.202	0.015	0
SH3BP2	0	2.05565	0.242	0.055	0
CLIC1	0	0.581071	0.819	0.632	0
FNDC3B	0	1.49368	0.292	0.106	0
GNS	0	1.99216	0.243	0.057	0
NFKBIA	0	1.05734	0.456	0.27	0
SIRPB2	0	4.77268	0.195	0.009	0
ATP5MF	0	0.656872	0.586	0.4	0
CAPZA2	0	0.750068	0.431	0.246	0
DAPK1	0	2.74365	0.218	0.034	0
FBP1	0	2.99841	0.211	0.027	0
ITGAM	0	1.88975	0.249	0.065	0
PLSCR1	0	1.70642	0.262	0.078	0
PRDX5	0	0.606243	0.536	0.353	0
UQCRQ	0	0.660183	0.519	0.336	0
ZNF467	0	3.52696	0.2	0.018	0
CD1D	0	4.53257	0.191	0.009	0
HEBP2	0	1.50256	0.302	0.12	0
NOP10	0	0.665978	0.515	0.333	0
RNASET2	0	0.547654	0.629	0.447	0
PTTG1IP	0	1.32978	0.299	0.118	0
RETN	0	6.1326	0.185	0.004	0
OSBPL11	0	2.18175	0.231	0.051	0
MTDH	0	0.582871	0.588	0.408	0
CCNY	0	1.08403	0.349	0.169	0
ARPC1B	0	0.848324	0.89	0.711	0
CYP1B1	0	7.25141	0.18	0.001	0
HACD4	0	0.956005	0.349	0.17	0
VASP	0	1.02072	0.345	0.166	0
MAN2B1	0	1.06486	0.327	0.149	0
TOM1	0	1.6055	0.274	0.096	0
KIAA0930	0	2.56653	0.213	0.035	0
TXN	0	0.645877	0.492	0.314	0
NDUFS7	0	0.668524	0.464	0.287	0
MEF2A	0	0.967139	0.336	0.159	0
BST2	0	0.620946	0.5	0.323	0
GRK2	0	0.955558	0.362	0.185	0
S100A6	0	2.49445	0.989	0.812	0
IFNGR1	0	0.917361	0.332	0.156	0
DENND5A	0	2.04918	0.229	0.054	0
STMP1	0	0.804516	0.39	0.215	0
JARID2	0	1.26725	0.315	0.14	0
TCF7L2	0	3.66272	0.192	0.017	0
TMTC2	0	2.42018	0.214	0.039	0
TTC7A	0	1.82647	0.246	0.071	0
NAA38	0	0.791959	0.408	0.233	0
CAMK1	0	3.41211	0.192	0.018	0
CLEC4E	0	4.29223	0.184	0.01	0
CSTB	0	0.595761	0.639	0.465	0
CSNK2B	0	0.568091	0.561	0.388	0
CD300LF	0	6.12366	0.176	0.003	0
NAPRT	0	1.57187	0.253	0.08	0
COX5A	0	0.587846	0.546	0.374	0
NDUFA2	0	0.677372	0.457	0.285	0
PRKCB	0	0.371549	0.554	0.382	0
TPM3	0	0.628407	0.764	0.592	0
FES	0	3.31158	0.193	0.021	0
ADGRE5	0	0.760261	0.424	0.252	0
OAS1	0	1.7289	0.242	0.07	0
GPX4	0	0.526665	0.726	0.554	0
BAZ2B	0	1.66017	0.253	0.082	0
SF3B5	0	0.605336	0.5	0.329	0
HIGD2A	0	0.521623	0.708	0.537	0
COP1	0	0.891619	0.356	0.186	0
DOK3	0	3.98218	0.181	0.011	0
HIPK3	0	1.18056	0.296	0.126	0
REEP5	0	0.665581	0.445	0.275	0
POLR2L	0	0.584126	0.567	0.398	0
ATP5MJ	0	0.717885	0.551	0.383	0
TRMT1	0	1.41648	0.277	0.109	0
WDFY2	0	1.2989	0.281	0.113	0
ATP2B1	0	0.828089	0.402	0.234	0
CREG1	0	2.04327	0.214	0.046	0
TMEM170B	0	4.40146	0.178	0.01	0
NDUFA13	0	0.552082	0.684	0.517	0
UQCRC1	0	0.950547	0.329	0.162	0
CDV3	0	1.13304	0.349	0.182	0
ERICH1	0	0.899511	0.358	0.191	0
MPP1	0	1.73567	0.207	0.04	0
NRG1	0	5.32953	0.173	0.006	0
PTPN18	0	1.00141	0.299	0.132	0
RCOR1	0	1.72298	0.236	0.069	0
CYBA	0	1.24871	0.944	0.777	0
IER2	0	0.822278	0.55	0.384	0
FGD2	0	2.46004	0.199	0.033	0
SLC16A3	0	1.73517	0.229	0.063	0
ATP11A	0	2.11917	0.215	0.049	0
PKN2	0	1.10776	0.313	0.148	0
SLC24A4	0	6.06852	0.168	0.003	0
SPG21	0	1.03947	0.307	0.142	0
ENTPD1	0	2.24317	0.206	0.041	0
RHOB	0	1.6572	0.211	0.046	0
CD55	0	0.778515	0.374	0.21	0
NAPSB	0	1.1935	0.224	0.06	0
SUPT4H1	0	0.682992	0.391	0.227	0
ENSG00000288819	0	4.86957	0.172	0.008	0
PTEN	0	0.893326	0.351	0.187	0
AKAP13	0	0.510006	0.56	0.397	0
ACSL1	0	2.70685	0.195	0.032	0
PLXNC1	0	1.99182	0.216	0.053	0
LINC00937	0	4.60486	0.172	0.009	0
COX7B	0	0.591194	0.518	0.356	0
PLCB2	0	1.71566	0.23	0.068	0
VAMP5	0	0.980569	0.368	0.206	0
NFKBIZ	0	1.57753	0.243	0.081	0
RGS19	0	0.6631	0.423	0.261	0
STX7	0	0.999252	0.28	0.119	0
CSF2RA	0	1.89896	0.199	0.038	0
FOLR3	0	7.46803	0.162	0.001	0
SHTN1	0	3.05716	0.183	0.022	0
AURKAIP1	0	0.663644	0.435	0.274	0
NCF1B	0	2.06357	0.209	0.048	0
RIN2	0	2.90798	0.181	0.021	0
RHOA	0	0.591279	0.82	0.66	0
ACTR2	0	0.489101	0.543	0.384	0
SNX2	0	0.579386	0.369	0.21	0
TBC1D8	0	2.84492	0.184	0.025	0
TREM1	0	4.86405	0.165	0.006	0
DYNLT1	0	0.557143	0.444	0.286	0
PDXK	0	1.84968	0.218	0.06	0
SH3BGRL	0	0.498699	0.569	0.411	0
DYNLL1	0	0.469592	0.512	0.355	0
MBD2	0	1.23129	0.271	0.114	0
SERPINB6	0	1.11817	0.266	0.109	0
CHCHD10	0	0.615369	0.4	0.244	0
FMNL1	0	0.668564	0.403	0.247	0
VIM	0	0.577803	0.931	0.775	0
AHR	0	1.83143	0.223	0.067	0
NLRP12	0	6.10802	0.159	0.003	0
CTNNA1	0	1.94528	0.204	0.048	0
SEC14L1	0	1.46022	0.239	0.083	0
COX6B1	0	0.539942	0.793	0.638	0
APAF1	0	1.90594	0.211	0.056	0
HM13	0	0.699721	0.371	0.216	0
KLF4	0	4.04454	0.165	0.01	0
MICAL2	0	2.32308	0.195	0.04	0
SMARCD3	0	3.87752	0.167	0.012	0
ZDHHC7	0	1.80989	0.211	0.056	0
EXT1	0	1.71254	0.209	0.055	0
RNASE6	0	1.44827	0.218	0.064	0
STAB1	0	3.39472	0.167	0.013	0
RTN4	0	0.632894	0.397	0.244	0
HLA-DRB6	0	2.06301	0.193	0.04	0
KCNE3	0	4.93334	0.158	0.005	0
PTPN12	0	1.6599	0.215	0.062	0
RGS18	0	1.87997	0.172	0.019	0
SECTM1	0	4.76542	0.159	0.006	0
SIGLEC9	0	3.14125	0.172	0.019	0
ATP5F1D	0	0.45331	0.639	0.487	0
FAM200B	0	1.12875	0.279	0.127	0
TIMM8B	0	0.920572	0.302	0.15	0
SYNGR2	0	0.583324	0.417	0.265	0
TMBIM4	0	0.48938	0.547	0.396	0
TPP1	0	1.11259	0.26	0.109	0
MAPKAPK3	0	1.05331	0.264	0.114	0
IER3	0	2.28046	0.185	0.035	0
PTPRJ	0	0.721729	0.319	0.169	0
SIRPA	0	3.57828	0.164	0.014	0
SOX4	0	3.63679	0.164	0.014	0
PTPN6	0	0.516785	0.474	0.324	0
COPE	0	0.451629	0.52	0.371	0
KIAA0513	0	2.94528	0.169	0.02	0
RNF13	0	0.77141	0.338	0.189	0
WASF2	0	0.509926	0.512	0.363	0
EIF4E2	0	0.879961	0.3	0.151	0
FKBP15	0	1.77748	0.205	0.056	0
NDUFB7	0	0.48557	0.48	0.331	0
NUDT3	0	0.979048	0.282	0.133	0
MFSD1	0	1.09034	0.25	0.102	0
PLEC	0	0.961739	0.281	0.133	0
PSMB10	0	0.431021	0.548	0.4	0
SSH2	0	0.296626	0.527	0.379	0
WSB1	0	0.626451	0.405	0.257	0
SLC39A13-AS1	0	3.73706	0.16	0.012	0
RARA	0	1.84382	0.2	0.053	0
MCL1	0	0.676311	0.455	0.309	0
MYADM	0	1.41568	0.233	0.087	0
WASHC4	0	1.01703	0.271	0.125	0
ASGR2	0	5.88759	0.15	0.004	0
CTBP2	0	2.03767	0.187	0.041	0
DENND10	0	1.2508	0.237	0.091	0
METTL9	0	0.792898	0.364	0.218	0
RHOQ	0	2.10421	0.186	0.04	0
NDUFS6	0	0.572483	0.408	0.262	0
SLC25A5	0	0.441993	0.598	0.452	0
UNC93B1	0	1.68086	0.201	0.056	0
MYD88	0	1.27182	0.24	0.095	0
PELI1	0	1.18693	0.244	0.099	0
PAK2	0	0.496077	0.471	0.326	0
PSME2	0	0.655407	0.578	0.433	0
AGO4	0	1.40855	0.22	0.076	0
AKR1A1	0	0.730354	0.328	0.184	0
CHP1	0	1.43409	0.217	0.073	0
JOSD2	0	1.18748	0.247	0.103	0
PRKAG2	0	1.141	0.257	0.113	0
CD300C	0	3.51011	0.157	0.013	0
HEBP1	0	1.55293	0.208	0.064	0
MTSS1	0	1.38521	0.239	0.095	0
BMP2K	0	1.8619	0.19	0.047	0
MIR23AHG	0	3.32806	0.161	0.018	0
RNPEP	0	1.44825	0.219	0.076	0
CARS2	0	1.54633	0.216	0.074	0
FAR1	0	1.39375	0.224	0.082	0
GIMAP8	0	1.37638	0.22	0.078	0
EPB41L3	0	1.7561	0.174	0.032	0
GPR141	0	2.2447	0.178	0.036	0
CHMP2A	0	0.719607	0.333	0.192	0
DUSP23	0	0.996968	0.262	0.121	0
MICOS10	0	0.381936	0.545	0.404	0
WAS	0	0.508848	0.448	0.307	0
CPNE8	0	2.26096	0.176	0.035	0
QPCT	0	5.04447	0.146	0.005	0
CAMKK2	0	2.54641	0.168	0.028	0
CD4	0	0.543295	0.338	0.198	0
HHEX	0	2.23275	0.171	0.031	0
ZMIZ1	0	2.1179	0.181	0.041	0
ENSG00000289901	0	0.218457	0.492	0.353	0
LAP3	0	1.34342	0.231	0.092	0
CCR1	0	3.25803	0.156	0.018	0
ENSG00000289977	0	6.3643	0.14	0.002	0
HOTAIRM1	0	1.8843	0.183	0.045	0
IFI27L2	0	0.769217	0.305	0.167	0
PELI2	0	2.32331	0.172	0.034	0
ZNHIT1	0	0.57505	0.364	0.226	0
NDUFA1	0	0.447116	0.558	0.421	0
ADAP2	0	2.35265	0.164	0.027	0
DICER1	0	1.20275	0.229	0.092	0
ZFAND3	0	0.548624	0.405	0.268	0
SNX29	0	0.832352	0.278	0.142	0
KDM1B	0	2.25953	0.167	0.031	0
POLD4	0	0.421785	0.482	0.346	0
SIK3	0	0.508994	0.378	0.242	0
TUT7	0	1.01713	0.254	0.118	0
UQCR11	0	0.432038	0.77	0.634	0
CYP27A1	0	2.65972	0.155	0.02	0
NBPF14	0	2.17956	0.171	0.036	0
OAZ1	0	1.25767	0.961	0.826	0
PHF21A	0	0.981176	0.267	0.132	0
PHPT1	0	0.6072	0.329	0.194	0
MOB1A	0	0.531282	0.355	0.22	0
PADI4	0	3.95125	0.145	0.01	0
MT2A	0	0.485178	0.409	0.274	0
LILRA6	0	5.32102	0.138	0.004	0
LYL1	0	1.73666	0.177	0.043	0
NACC2	0	2.99169	0.153	0.019	0
NME2	0	0.309751	0.747	0.613	0
SEC61B	0	0.265359	0.605	0.471	0
SNX27	0	1.42075	0.201	0.067	0
SPECC1	0	2.35396	0.165	0.031	0
TCF25	0	0.465499	0.462	0.328	0
MAP3K2	0	0.945794	0.264	0.131	0
NPL	0	2.60037	0.156	0.023	0
RASGRP4	0	4.81767	0.138	0.005	0
SLC25A37	0	1.56968	0.2	0.067	0
TET3	0	1.83228	0.18	0.047	0
HIF1A	0	0.86036	0.288	0.155	0
NDUFB2	0	0.338338	0.601	0.468	0
CHCHD5	0	0.839302	0.273	0.141	0
ACER3	0	1.78074	0.179	0.047	0
CSGALNACT2	0	1.15853	0.23	0.098	0
CYB5R4	0	1.13266	0.231	0.099	0
DNAJC15	0	0.73316	0.306	0.174	0
LILRB4	0	2.55471	0.152	0.02	0
POMP	0	0.433142	0.44	0.308	0
VMA21	0	0.981506	0.247	0.115	0
PSMB6	0	0.484975	0.411	0.279	0
FAM110A	0	1.4699	0.194	0.063	0
FUOM	0	1.58459	0.194	0.063	0
MEFV	0	6.68278	0.132	0.001	0
NDUFB11	0	0.358026	0.616	0.485	0
TRIO	0	1.83073	0.173	0.042	0
XRN2	0	0.590939	0.364	0.233	0
CLMN	0	4.42423	0.136	0.006	0
DHRS4	0	1.25971	0.211	0.081	0
GAA	0	2.39633	0.159	0.029	0
MGAT1	0	0.66155	0.317	0.187	0
ANKRD13D	0	1.00097	0.254	0.125	0
ANP32A	0	0.502531	0.393	0.264	0
LINC02432	0	3.91427	0.138	0.009	0
PRKACA	0	1.88709	0.17	0.041	0
ROGDI	0	2.30487	0.159	0.03	0
SRA1	0	0.903132	0.257	0.128	0
TBC1D9	0	2.38694	0.157	0.028	0
CAT	0	0.87765	0.253	0.125	0
CORO1C	0	2.28999	0.156	0.028	0
DPEP2	0	1.01653	0.223	0.095	0
GASK1B	0	4.21506	0.136	0.008	0
IMPA2	0	3.47127	0.14	0.012	0
IMPDH1	0	1.1912	0.212	0.084	0
IRF5	0	2.41785	0.155	0.027	0
JDP2	0	3.92267	0.137	0.009	0
KMT2C	0	0.477184	0.381	0.253	0
RAB3D	0	3.39537	0.14	0.012	0
SRRM2	0	0.437846	0.526	0.398	0
TMEM154	0	0.885872	0.253	0.125	0
AGPAT2	0	1.68696	0.178	0.051	0
APOBR	0	2.51356	0.153	0.026	0
MAP3K20	0	3.04705	0.143	0.016	0
PPP1R15A	0	1.55216	0.192	0.065	0
SH2B3	0	1.53905	0.184	0.057	0
MRPL52	0	0.577086	0.337	0.211	0
CANX	0	0.451463	0.405	0.279	0
CD300A	0	0.813956	0.223	0.097	0
DPYSL2	0	1.74086	0.172	0.046	0
ENO1	0	0.312065	0.608	0.482	0
KLF10	0	2.13229	0.161	0.035	0
LINC00910	0	1.74659	0.188	0.062	0
MYL6	0	0.919237	0.95	0.824	0
NT5C2	0	0.980019	0.248	0.122	0
PRDX3	0	0.637144	0.305	0.179	0
TNS3	0	3.24967	0.142	0.016	0
UTRN	0	0.518292	0.487	0.361	0
ZFHX3	0	1.83251	0.167	0.041	0
PTRHD1	0	0.7473	0.287	0.161	0
COA3	0	0.774839	0.267	0.142	0
FERMT3	0	0.481595	0.337	0.212	0
ANPEP	0	6.72671	0.127	0.002	0
COX6A1	0	0.35508	0.703	0.578	0
ENSG00000288755	0	2.18889	0.169	0.044	0
LPCAT2	0	1.88739	0.155	0.03	0
MICU1	0	1.15171	0.213	0.088	0
STAT2	0	1.3942	0.195	0.07	0
STAT6	0	0.845091	0.257	0.132	0
TENT5A	0	2.08572	0.159	0.034	0
USP32	0	1.16084	0.211	0.086	0
LRRFIP2	0	1.01087	0.239	0.114	0
LPGAT1	0	1.06989	0.23	0.106	0
MAPK14	0	1.07413	0.228	0.104	0
AGFG1	0	1.10035	0.225	0.101	0
CARD9	0	4.37321	0.131	0.007	0
CIAO2A	0	0.554351	0.317	0.193	0
IL13RA1	0	1.8948	0.159	0.035	0
IRF1	0	0.525978	0.453	0.329	0
ITPK1	0	1.59003	0.179	0.055	0
CBL	0	0.970911	0.233	0.11	0
PSMA7	0	0.375825	0.682	0.559	0
RNASE2	0	3.40217	0.134	0.012	0
MMP24OS	0	0.606187	0.301	0.179	0
PRDX1	0	0.298183	0.491	0.369	0
MYO1G	0	0.491732	0.337	0.216	0
HSPA6	0	3.78738	0.132	0.011	0
ABHD5	0	2.22752	0.154	0.033	0
FRAT2	0	2.22017	0.153	0.032	0
UQCRH	0	0.306631	0.646	0.525	0
CMTM6	0	0.457606	0.34	0.22	0
ROMO1	0	0.558179	0.343	0.223	0
TFEC	0	3.30563	0.134	0.014	0
ATP6V1A	0	1.51688	0.177	0.057	0
DISC1	0	1.01971	0.217	0.097	0
ITM2B	0	0.59269	0.894	0.774	0
MAP3K11	0	1.4032	0.182	0.062	0
NAGA	0	2.07783	0.152	0.032	0
PDK4	0	6.30995	0.122	0.002	0
MGST2	0	1.80258	0.162	0.043	0
TBL1X	0	0.927779	0.229	0.11	0
ARHGAP27	0	1.51294	0.177	0.058	0
ENSG00000284930	0	6.18235	0.121	0.002	0
FRMD4B	0	1.3585	0.184	0.065	0
PGAM1	0	0.41148	0.433	0.314	0
SGK1	0	2.14298	0.15	0.031	0
LRPAP1	0	0.63741	0.288	0.169	0
REL	0	0.539488	0.285	0.166	0
RELT	0	2.8919	0.136	0.018	0
ATP5PD	0	0.314492	0.49	0.372	0
JMJD1C	0	0.366732	0.412	0.294	0
MCEMP1	0	6.62589	0.119	0.001	0
MTMR3	0	1.37442	0.184	0.066	0
RRAS	0	2.11474	0.155	0.037	0
SESTD1	0	2.29399	0.144	0.026	0
DDT	0	0.409771	0.399	0.282	0
TNFAIP8L2	0	0.873487	0.228	0.111	0
ZNF710	0	1.92943	0.154	0.037	0
VPS29	0	0.355428	0.398	0.282	0
RALB	0	1.47928	0.17	0.054	0
P2RX1	0	3.41432	0.127	0.011	0
BTK	0	1.82647	0.151	0.035	0
PRR13	0	0.281172	0.608	0.492	0
RB1	0	0.498161	0.312	0.196	0
CLTB	0	0.601151	0.281	0.166	0
GNB4	0	2.24374	0.139	0.024	0
NBEAL2	0	1.63665	0.169	0.054	0
CDH23	0	2.65677	0.134	0.019	0
PPM1F	0	2.6629	0.135	0.02	0
ZNF516	0	3.27312	0.13	0.015	0
CERT1	0	0.726591	0.242	0.127	0
EVI2B	0	0.356551	0.456	0.341	0
IL15	0	2.14479	0.146	0.031	0
RNASEH2C	0	0.667103	0.274	0.16	0
CERS6	0	1.0348	0.199	0.085	0
CHMP4B	0	0.915173	0.22	0.106	0
MTMR11	0	6.11814	0.116	0.002	0
AMPD2	0	1.98582	0.149	0.035	0
ATP5MC2	0	0.550471	0.914	0.8	0
CD44	0	0.234576	0.618	0.504	0
DOK2	0	0.310621	0.366	0.252	0
JAZF1	0	0.725566	0.24	0.126	0
PPP4C	0	0.391664	0.378	0.264	0
TMEM91	0	1.99434	0.147	0.033	0
TOMM6	0	0.276191	0.559	0.446	0
FCGR1A	0	2.10129	0.136	0.023	0
KCNQ1	0	1.47997	0.169	0.056	0
ANO6	0	0.888284	0.221	0.108	0
CD163	0	1.76708	0.132	0.019	0
ENSG00000283839	0	6.04768	0.115	0.002	0
PSEN1	0	0.905947	0.215	0.102	0
PSTPIP2	0	1.54625	0.163	0.05	0
TNRC18	0	1.65664	0.163	0.05	0
FAM120A	0	0.798855	0.238	0.125	0
NCOA1	0	0.493917	0.309	0.196	0
PREX1	0	0.534242	0.315	0.202	0
SPOPL	0	1.79433	0.155	0.042	0
TNFRSF1A	0	0.748382	0.243	0.13	0
UQCR10	0	0.292579	0.613	0.5	0
BAX	0	0.244044	0.403	0.291	0
HCLS1	0	0.264373	0.557	0.445	0
FBXW7	0	0.701492	0.258	0.146	0
MBOAT7	0	1.54784	0.165	0.053	0
LINC00877	0	4.74539	0.117	0.005	0
SORT1	0	3.41779	0.122	0.01	0
VSTM1	0	7.37685	0.113	0.001	0
ALDH3B1	0	3.92812	0.119	0.007	0
F13A1	0	1.00895	0.147	0.035	0
LSM10	0	0.51246	0.302	0.19	0
NDUFAB1	0	0.377424	0.389	0.277	0
RBX1	0	0.272266	0.511	0.399	0
YWHAB	0	0.278212	0.735	0.623	0
C15orf39	0	2.12495	0.14	0.029	0
DCP2	0	0.615076	0.276	0.165	0
LFNG	0	0.902122	0.218	0.107	0
ABR	0	0.961508	0.212	0.101	0
ATP5MC3	0	0.307172	0.589	0.478	0
BCL6	0	2.01915	0.146	0.035	0
MXD1	0	2.05248	0.147	0.036	0
NDUFB1	0	0.478785	0.359	0.248	0
RIOK3	0	0.7083	0.248	0.137	0
SELENOH	0	0.205792	0.558	0.448	0
CLTC	0	0.634415	0.262	0.152	0
RBPJ	0	0.533033	0.274	0.164	0
TGOLN2	0	0.418786	0.336	0.226	0
DYSF	0	4.94147	0.115	0.005	0
NCOR2	0	1.11102	0.192	0.082	0
PDLIM5	0	1.0954	0.187	0.077	0
RRBP1	0	1.27545	0.177	0.067	0
SQSTM1	0	0.387727	0.426	0.316	0
MAPK1	0	0.561449	0.273	0.164	0
OGFR	0	0.676384	0.258	0.149	0
RNF24	0	1.49123	0.166	0.057	0
TIMM13	0	0.649396	0.262	0.153	0
ENSG00000270022	0	2.92372	0.13	0.021	0
ABI3	0	0.70608	0.235	0.126	0
EPN1	0	0.929702	0.205	0.096	0
MSRB2	0	1.90597	0.148	0.039	0
QSOX1	0	1.92588	0.147	0.038	0
TWF2	0	0.376879	0.382	0.273	0
UBR4	0	1.00606	0.204	0.095	0
DAPP1	0	1.29236	0.167	0.059	0
NDUFB5	0	0.411715	0.332	0.224	0
PLIN3	0	1.32385	0.169	0.061	0
PTK2B	0	0.632363	0.271	0.163	0
TOP1	0	0.597568	0.27	0.162	0
UNC119	0	1.09228	0.187	0.079	0
ZDHHC1	0	6.05068	0.11	0.002	0
CYFIP1	0	1.47772	0.147	0.039	0
KDM2A	0	0.542589	0.294	0.186	0
VPS28	0	0.272806	0.476	0.368	0
COMMD9	0	0.933627	0.196	0.089	0
HLA-DQA2	0	1.19474	0.159	0.052	0
JPT1	0	0.486124	0.332	0.225	0
PLD3	0	0.647334	0.261	0.154	0
SIGLEC10	0	3.61866	0.116	0.009	0
SNF8	0	0.593514	0.264	0.157	0
CEBPA	0	2.85862	0.12	0.013	0
DNTTIP1	0	1.22014	0.173	0.066	0
GAPDH	0	0.99015	0.96	0.853	0
GMFG	0	0.284297	0.752	0.645	0
MAP2K3	0	0.922599	0.207	0.1	0
NCOA2	0	0.500592	0.287	0.18	0
ZFP36	0	0.323014	0.486	0.379	0
ATP6V0E1	0	0.288598	0.673	0.567	0
ETFB	0	0.543903	0.278	0.172	0
NDUFC2	0	0.298898	0.462	0.356	0
CPQ	0	0.790431	0.227	0.121	0
DENND3	0	2.1688	0.135	0.029	0
GALK1	0	1.36039	0.161	0.055	0
HOOK3	0	0.6468	0.248	0.142	0
RNF135	0	2.09447	0.136	0.03	0
TBC1D22A	0	0.467324	0.312	0.206	0
CKAP4	0	2.56828	0.127	0.021	0
CRISPLD2	0	5.07935	0.11	0.004	0
SLC22A15	0	4.04931	0.113	0.007	0
CEP170	0	1.27737	0.173	0.067	0
HDLBP	0	0.637488	0.24	0.134	0
IQSEC1	0	0.71125	0.24	0.134	0
CNIH4	0	0.72283	0.234	0.129	0
ST6GALNAC3	0	2.28937	0.128	0.023	0
SLC2A6	0	2.92382	0.12	0.015	0
LSM6	0	0.40617	0.361	0.256	0
SSR3	0	0.292673	0.354	0.249	0
DDX21	0	0.539549	0.276	0.172	0
ACAA1	0	0.600679	0.246	0.142	0
CATSPER1	0	3.47406	0.114	0.01	0
CCDC88B	0	1.62247	0.155	0.051	0
ETS2	0	1.29507	0.155	0.051	0
STK3	0	2.01928	0.136	0.032	0
TOLLIP	0	1.28497	0.165	0.061	0
ARHGEF11	0	3.13229	0.118	0.014	0
HEXB	0	0.820388	0.22	0.116	0
MYOF	0	2.82085	0.12	0.016	0
SGMS2	0	5.82725	0.106	0.002	0
CLASP1-AS1	0	3.45663	0.115	0.012	0
NLRP1	0	0.416491	0.315	0.212	0
SCNM1	0	0.65006	0.245	0.142	0
TIAM1	0	0.917486	0.192	0.089	0
ENSG00000291144	0	5.83827	0.105	0.002	0
ERCC1	0	0.749497	0.216	0.113	0
NLRP3	0	2.83189	0.119	0.016	0
NCKAP1L	0	0.50527	0.284	0.181	0
TLE4	0	0.720556	0.236	0.133	0
STK17B	0	0.174044	0.538	0.436	0
TMEM256	0	0.369739	0.338	0.236	0
CNTLN	0	3.41281	0.113	0.011	0
KDM7A	0	0.967371	0.195	0.093	0
NDUFA7	0	0.411468	0.321	0.219	0
CALM2	0	0.393076	0.728	0.626	0
SHOC2	0	0.681623	0.235	0.133	0
TM9SF2	0	0.503765	0.289	0.187	0
FAAP20	0	0.418419	0.331	0.23	0
FEZ2	0	0.900587	0.2	0.099	0
LRRK1	0	2.02843	0.129	0.028	0
MOB3A	0	0.579594	0.257	0.156	0
PSMA4	0	0.390943	0.307	0.206	0
TAF10	0	0.536006	0.349	0.248	0
UBL5	0	0.226956	0.664	0.564	0
KLF6	0	0.237059	0.514	0.414	0
SHKBP1	0	0.516146	0.274	0.174	0
CD151	0	1.08654	0.165	0.065	0
SLC6A6	0	1.71579	0.139	0.039	0
TIMM17B	0	0.539736	0.255	0.155	0
ACSL4	0	1.12781	0.173	0.073	0
CDKN1C	0	5.89534	0.106	0.006	0
SCARB2	0	1.47606	0.145	0.045	0
IGF2R	0	0.592475	0.276	0.177	0
MAP3K5	0	0.485853	0.272	0.173	0
ABTB1	0	0.700851	0.225	0.126	0
DBNL	0	0.374949	0.311	0.212	0
GAPT	0	1.84066	0.13	0.031	0
MIEN1	0	0.360895	0.311	0.212	0
RAB34	0	2.04084	0.125	0.026	0
RENBP	0	2.16769	0.123	0.024	0
TMEM165	0	0.51857	0.267	0.168	0
TTYH3	0	2.59428	0.114	0.015	0
AGPAT3	0	1.0401	0.173	0.074	0
ATP5F1E	0	0.72155	0.948	0.849	0
ARID3A	0	1.80118	0.133	0.035	0
BCKDK	0	1.37782	0.149	0.051	0
CCDC69	0	0.621916	0.24	0.142	0
CTSA	0	0.30914	0.242	0.144	0
DNAJC5	0	1.27033	0.159	0.061	0
G6PD	0	0.868882	0.19	0.092	0
NDUFV3	0	0.779465	0.199	0.101	0
PARVB	0	0.992463	0.158	0.06	0
STAC3	0	3.23259	0.109	0.011	0
CYRIB	0	0.178931	0.501	0.403	0
LAMTOR5	0	0.334026	0.34	0.243	0
CX3CR1	0	0.220634	0.191	0.094	0
HK1	0	0.604042	0.234	0.137	0
IPMK	0	1.74704	0.133	0.036	0
NANS	0	1.01757	0.164	0.067	0
SLC15A3	0	3.70972	0.105	0.008	0
TLR1	0	1.71172	0.135	0.038	0
DGKG	0	4.07133	0.103	0.006	0
CHST11	0	0.343435	0.35	0.253	0
SEC61G	0	0.237669	0.469	0.372	0
ZDHHC20	0	0.581869	0.235	0.138	0
ARL8B	0	0.776042	0.199	0.103	0
ARHGEF10L	0	3.07869	0.109	0.013	0
DENND6B	0	2.04048	0.123	0.027	0
MAP3K8	0	0.652578	0.188	0.092	0
PLEKHO2	0	2.10138	0.122	0.026	0
PPP1R9B	0	1.51242	0.138	0.042	0
PSTPIP1	0	0.588977	0.253	0.157	0
RCBTB2	0	0.905317	0.183	0.087	0
TRIM44	0	0.698005	0.225	0.129	0
TSEN34	0	0.880166	0.189	0.093	0
APP	0	0.806845	0.178	0.082	0
ADAM10	0	0.394757	0.298	0.202	0
MRPL41	0	0.315487	0.366	0.27	0
ARL11	0	2.81838	0.109	0.014	0
CD83	0	1.01807	0.149	0.054	0
COLGALT1	0	1.79591	0.129	0.034	0
CR1	0	2.55012	0.113	0.018	0
MPST	0	1.13069	0.162	0.067	0
NPTN	0	0.84923	0.191	0.096	0
RC3H1	0	0.50169	0.254	0.159	0
TRIM25	0	1.66259	0.135	0.04	0
CALML4	0	3.14038	0.104	0.01	0
GNPTG	0	0.584971	0.231	0.137	0
METTL7A	0	1.94845	0.122	0.028	0
MIDN	0	1.07232	0.161	0.067	0
PRKAR1A	0	0.547455	0.228	0.134	0
SLC25A24	0	1.10067	0.164	0.07	0
TRIOBP	0	1.65023	0.134	0.04	0
CXCL16	0	0.769501	0.141	0.047	0
IRF8	0	0.610332	0.144	0.05	0
IFITM2	0	0.472558	0.712	0.618	0
GNB1	0	0.24224	0.341	0.248	0
NDUFB10	0	0.192386	0.461	0.368	0
OS9	0	0.441868	0.268	0.175	0
IFI6	0	1.25422	0.199	0.106	0
ADAM15	0	1.58886	0.133	0.04	0
DCTN3	0	0.297013	0.316	0.223	0
POLR2E	0	0.318823	0.314	0.221	0
RAB27A	0	0.607723	0.24	0.147	0
RP2	0	1.9173	0.12	0.027	0
TSPAN4	0	2.09429	0.117	0.024	0
ATP5F1C	0	0.265044	0.41	0.317	0
PSMA6	0	0.248547	0.416	0.323	0
PARP14	0	0.597867	0.234	0.142	0
RAB2A	0	0.243714	0.385	0.293	0
FLII	0	0.741083	0.199	0.107	0
ACADVL	0	0.630525	0.221	0.129	0
ENSG00000253736	0	2.01094	0.121	0.029	0
IFI35	0	0.788176	0.191	0.099	0
MYO15B	0	2.29727	0.115	0.023	0
ORAI3	0	1.32417	0.143	0.051	0
CARD19	0	0.764784	0.176	0.084	0
SLC39A11	0	0.842519	0.175	0.083	0
CYC1	0	0.394649	0.265	0.174	0
CIITA	0	1.36909	0.134	0.043	0
ZFYVE16	0	1.38488	0.14	0.049	0
CDK2AP1	0	1.3442	0.13	0.039	0
DNAJC4	0	0.471854	0.244	0.153	0
FOSL2	0	1.86927	0.122	0.031	0
FOXO3	0	0.780992	0.188	0.097	0
GK	0	2.03528	0.12	0.029	0
IDH3G	0	0.490592	0.238	0.147	0
ITPRID2	0	1.82204	0.122	0.031	0
MRPL54	0	0.321938	0.31	0.219	0
NRROS	0	1.33793	0.142	0.051	0
BNIP2	0	0.383869	0.294	0.203	0
EID1	0	0.148872	0.494	0.403	0
NIN	0	0.383374	0.281	0.191	0
SVIL	0	0.596584	0.202	0.112	0
TFEB	0	1.40592	0.135	0.045	0
PPP3CA	0	0.309132	0.306	0.216	0
SQOR	0	0.616655	0.218	0.128	0
ST3GAL6	0	2.93164	0.103	0.013	0
YIF1B	0	0.766978	0.185	0.095	0
RAB5C	0	0.273581	0.355	0.265	0
UVRAG	0	0.287648	0.293	0.203	0
RNF7	0	0.254105	0.389	0.3	0
AP1B1	0	0.922151	0.166	0.077	0
OAZ2	0	1.06287	0.151	0.062	0
RRP12	0	2.30459	0.111	0.022	0
TRIP12	0	0.488752	0.241	0.152	0
TYK2	0	1.2936	0.145	0.056	0
ZNF524	0	0.616435	0.212	0.123	0
VAMP3	0	0.847307	0.173	0.084	0
ARID1A	0	0.524429	0.234	0.146	0
GNG10	0	0.506088	0.229	0.141	0
MAP4K4	0	0.48811	0.272	0.184	0
PHC2	0	1.35489	0.14	0.052	0
MCOLN1	0	1.97356	0.115	0.027	0
MX2	0	0.827697	0.192	0.104	0
PNPLA6	0	1.39376	0.134	0.046	0
AKIRIN2	0	0.494148	0.226	0.138	0
HCFC1R1	0	0.754471	0.188	0.1	0
IRS2	0	1.97976	0.118	0.03	0
MTMR14	0	0.613545	0.214	0.126	0
PNPLA2	0	0.509811	0.241	0.153	0
PSENEN	0	0.600538	0.206	0.118	0
TMEM160	0	0.366388	0.303	0.215	0
ROCK1	0	0.257283	0.367	0.279	0
TMEM14C	0	0.344931	0.259	0.172	0
SOS2	0	0.767448	0.183	0.096	0
TBC1D1	0	0.519326	0.226	0.139	0
MRPS24	0	0.225225	0.359	0.272	0
TMEM179B	0	0.254556	0.345	0.258	0
RAP1GAP2	0	0.306154	0.228	0.142	0
RELB	0	1.24095	0.139	0.053	0
IL6R	0	0.654207	0.196	0.11	0
LAMP2	0	0.923749	0.166	0.08	0
METRNL	0	1.16387	0.13	0.044	0
RNF141	0	1.23456	0.136	0.05	0
CMTM7	0	0.223489	0.314	0.228	0
GSAP	0	0.726927	0.174	0.088	0
KSR1	0	2.19298	0.107	0.021	0
MPP7	0	0.812273	0.186	0.1	0
NPEPL1	0	1.675	0.12	0.034	0
VAV3	0	0.715844	0.18	0.094	0
EIF3K	0	0.220472	0.816	0.73	0
MGST3	0	0.194747	0.359	0.273	0
RCSD1	0	0.15766	0.54	0.455	0
CCR2	0	1.34172	0.128	0.043	0
ST8SIA4	0	0.709304	0.193	0.108	0
TMEM107	0	1.01696	0.169	0.084	0
PPM1L	0	1.4039	0.124	0.039	0
ATAD2B	0	0.621263	0.203	0.119	0
CALCOCO2	0	0.383525	0.263	0.179	0
EIF6	0	0.405812	0.258	0.174	0
HSD17B11	0	0.248989	0.337	0.253	0
PSMB2	0	0.367023	0.269	0.185	0
TUBGCP2	0	0.636151	0.202	0.118	0
VPS13C	0	0.245818	0.339	0.255	0
AP2A1	0	0.856721	0.162	0.078	0
IRF7	0	0.440611	0.201	0.117	0
TMEM164	0	1.78545	0.113	0.029	0
DUSP3	0	2.41593	0.102	0.018	0
HIPK2	0	0.706063	0.182	0.098	0
HSD17B10	0	0.526221	0.208	0.124	0
IER5	0	1.91671	0.109	0.025	0
NBPF10	0	2.0959	0.106	0.022	0
RELL1	0	1.20909	0.143	0.059	0
TACC1	0	0.490601	0.223	0.139	0
TBC1D2	0	2.28856	0.103	0.019	0
VPS35	0	0.33931	0.284	0.2	0
TMEM127	0	1.18337	0.136	0.053	0
TMPO	0	0.38265	0.271	0.188	0
CTNND1	0	1.58854	0.115	0.032	0
FUCA2	0	1.31554	0.127	0.044	0
RAPGEF2	0	1.36133	0.129	0.046	0
VCL	0	0.399765	0.197	0.114	0
FHL3	0	1.36134	0.124	0.041	0
IL10RB	0	0.509247	0.205	0.122	0
XYLT1	0	0.604875	0.183	0.1	0
YWHAG	0	0.96848	0.15	0.067	0
CELF1	0	0.335415	0.279	0.197	0
NAPA	0	0.343679	0.265	0.183	0
OSBPL8	0	0.168623	0.392	0.31	0
PISD	0	1.09964	0.137	0.055	0
SDHB	0	0.36014	0.234	0.152	0
ARF3	0	0.583429	0.19	0.108	0
AZI2	0	0.917752	0.162	0.08	0
IKBIP	0	0.841052	0.158	0.076	0
SUMF1	0	0.540985	0.198	0.116	0
ATP6V0A1	0	2.22142	0.104	0.022	0
FAM50A	0	0.538014	0.206	0.124	0
PLCG2	0	0.857481	0.149	0.067	0
ARL6IP4	0	0.123385	0.584	0.502	0
ANXA4	0	0.669411	0.171	0.09	0
ARPC4	0	0.128353	0.449	0.368	0
ATP5PB	0	0.111728	0.463	0.382	0
UBAC1	0	1.12238	0.138	0.057	0
KLHL18	0	1.32776	0.124	0.043	0
RYBP	0	1.16909	0.131	0.05	0
WWP2	0	0.568294	0.196	0.115	0
PABPN1	0	0.279108	0.305	0.224	0
PLEKHB2	0	0.661455	0.179	0.098	0
RIC1	0	0.700082	0.182	0.101	0
SCO2	0	1.14289	0.146	0.065	0
SGK3	0	0.699416	0.175	0.094	0
SLC25A13	0	1.02254	0.145	0.064	0
YPEL2	0	0.933867	0.146	0.065	0
FIS1	0	0.131802	0.415	0.334	0
C11orf21	0	1.00665	0.136	0.056	0
HADHA	0	0.179099	0.381	0.301	0
PACSIN2	0	0.745675	0.169	0.089	0
TANK	0	0.363892	0.26	0.18	0
ANTKMT	0	0.519854	0.192	0.112	0
DDX60L	0	0.829908	0.164	0.084	0
NQO2	0	0.925601	0.152	0.072	0
UBE2W	0	0.567501	0.19	0.11	0
A1BG	0	0.692383	0.181	0.101	0
BLTP3B	0	0.998008	0.141	0.061	0
PIAS1	0	0.269953	0.361	0.281	0
ARRDC1	0	0.398991	0.222	0.143	0
MLKL	0	1.58405	0.117	0.038	0
SNN	0	1.06454	0.116	0.037	0
SRGAP2	0	0.807269	0.136	0.057	0
NHSL2	0	1.71706	0.11	0.031	0
SLC49A4	0	1.24641	0.126	0.047	0
SPTSSA	0	1.23307	0.126	0.047	0
ITPR2	0	0.437749	0.241	0.162	0
ANAPC15	0	0.541911	0.197	0.119	0
ERGIC3	0	0.185105	0.322	0.244	0
MIIP	0	0.743478	0.165	0.087	0
RASSF3	0	0.271357	0.268	0.19	0
SH3TC1	0	1.46993	0.117	0.039	0
STK10	0	0.135262	0.399	0.321	0
ITGAE	0	0.581384	0.191	0.113	0
LEPROT	0	0.689601	0.16	0.082	0
LINC00278	0	1.90131	0.104	0.026	0
RREB1	0	0.950519	0.145	0.067	0
TPCN1	0	1.40907	0.119	0.041	0
ZNF438	0	1.31941	0.12	0.042	0
NDUFS8	0	0.213779	0.345	0.267	0
TRIM8	0	0.769937	0.165	0.088	0
UQCRFS1	0	0.166339	0.383	0.306	0
HSPA1A	0	0.540572	0.186	0.109	0
HVCN1	0	0.24296	0.16	0.083	0
INPPL1	0	1.91664	0.104	0.027	0
MSRA	0	0.720251	0.157	0.08	0
SLC12A9	0	1.25629	0.123	0.046	0
MRTFA	0	0.409835	0.215	0.138	0
TMOD3	0	0.221074	0.308	0.231	0
CREBBP	0	0.383681	0.232	0.156	0
DEK	0	0.155204	0.391	0.315	0
FAM204A	0	0.356258	0.231	0.155	0
KLHL2	0	1.4507	0.117	0.041	0
LPP	0	0.178208	0.326	0.25	0
SUSD1	0	1.288	0.115	0.039	0
TPGS1	0	0.763408	0.165	0.089	0
ASCL2	0	1.57283	0.103	0.027	0
ENSG00000291188	0	1.68649	0.105	0.029	0
GPAT3	0	1.30703	0.11	0.034	0
HDAC4	0	0.968054	0.147	0.071	0
SNX18	0	1.25869	0.119	0.043	0
PITPNA	0	0.902136	0.142	0.066	0
YWHAE	0	0.175164	0.292	0.216	0
ATP5ME	0	0.132601	0.393	0.318	0
BAG1	0	0.393261	0.22	0.145	0
CAB39	0	0.360632	0.252	0.177	0
CTNNBIP1	0	1.10702	0.127	0.052	0
FIBP	0	0.363918	0.221	0.146	0
HNRNPAB	0	0.549875	0.195	0.12	0
SFT2D1	0	0.224831	0.26	0.185	0
TRAK1	0	0.963928	0.134	0.059	0
MBOAT1	0	1.12642	0.12	0.045	0
SNX30	0	1.71296	0.103	0.028	0
ADSS2	0	0.383039	0.239	0.164	0
ARL15	0	0.259354	0.243	0.168	0
KIAA0232	0	0.934989	0.143	0.068	0
UBE2L6	0	0.243979	0.351	0.276	0
AFTPH	0	0.509819	0.193	0.119	0
ATP6AP2	0	0.202156	0.323	0.249	0
DDX3X	0	0.401177	0.232	0.158	0
P2RX7	0	1.80117	0.1	0.026	0
PEPD	0	0.49121	0.196	0.122	0
PET100	0	0.223528	0.309	0.235	0
RUFY3	0	0.998247	0.13	0.056	0
SH2D3C	0	0.721881	0.161	0.087	0
CEBPG	0	0.790313	0.146	0.072	0
EP300	0	0.510561	0.19	0.116	0
SPAG9	0	0.614591	0.183	0.109	0
ERBIN	0	0.264526	0.294	0.22	0
PSMB4	0	0.416975	0.211	0.137	0
BANF1	0	0.142613	0.352	0.278	0
DNAAF9	0	1.00629	0.127	0.054	0
ETHE1	0	0.399857	0.227	0.154	0
MCRIP2	0	0.808544	0.139	0.066	0
NDUFS3	0	0.336805	0.227	0.154	0
RALGAPA2	0	0.666272	0.17	0.097	0
CCPG1	0	0.551712	0.187	0.114	0
DEF8	0	1.25767	0.12	0.047	0
FBXO9	0	0.529969	0.204	0.131	0
LAPTM4A	0	0.168078	0.303	0.23	0
MTX1	0	0.895199	0.142	0.069	0
CYTH4	0	0.429131	0.213	0.141	0
PRCP	0	0.635351	0.161	0.089	0
SEM1	0	0.116427	0.401	0.329	0
XRCC4	0	1.28021	0.113	0.041	0
PHF20L1	0	0.524963	0.189	0.117	0
SIDT2	0	0.948878	0.121	0.049	0
STX12	0	0.505834	0.188	0.116	0
SUSD6	0	0.796099	0.149	0.077	0
TPD52L2	0	0.746765	0.153	0.081	0
CAMTA1	0	0.297604	0.237	0.165	0
CHD1	0	0.2359	0.288	0.216	0
KDELR1	0	0.200086	0.301	0.229	0
MYDGF	0	0.120417	0.295	0.223	0
PGP	0	0.949864	0.142	0.07	0
SETX	0	0.251306	0.284	0.212	0
MRPS34	0	0.168241	0.347	0.275	0
CDC40	0	0.377731	0.219	0.148	0
FCGR3A	0	1.38146	0.17	0.099	0
KDM6B	0	1.25022	0.112	0.041	0
MRPL20	0	0.167496	0.338	0.267	0
SNAP29	0	0.583243	0.158	0.087	0
TMEM131	0	0.528839	0.187	0.116	0
VNN2	0	1.25385	0.121	0.05	0
EIF4G3	0	0.413292	0.208	0.137	0
GSK3B	0	0.474514	0.211	0.14	0
NDUFB3	0	0.213824	0.301	0.23	0
RAB8B	0	0.31233	0.242	0.171	0
COX4I1	0	0.393063	0.924	0.854	0
AP3S2	0	0.975513	0.127	0.057	0
DOK1	0	0.892509	0.131	0.061	0
ELF2	0	0.313464	0.265	0.195	0
NBPF19	0	1.06196	0.124	0.054	0
REEP4	0	1.15222	0.115	0.045	0
RHOT1	0	0.671987	0.157	0.087	0
SIN3B	0	1.28098	0.113	0.043	0
DUSP22	0	0.662224	0.153	0.083	0
METTL22	0	1.48211	0.105	0.035	0
NXF1	0	1.15479	0.12	0.05	0
CCDC12	0	0.15966	0.3	0.23	0
NDUFA6	0	0.129941	0.346	0.276	0
ADAM17	0	0.647057	0.157	0.088	0
ADPGK	0	0.493565	0.187	0.118	0
CPD	0	0.998138	0.125	0.056	0
IGFBP7	0	0.702821	0.108	0.039	0
IRF2BP2	0	0.435129	0.213	0.144	0
PIK3CB	0	0.617548	0.155	0.086	0
SNRPD3	0	0.101216	0.354	0.285	0
LRRC8D	0	0.711545	0.151	0.082	0
ME2	0	0.468208	0.185	0.116	0
MYO5A	0	0.491347	0.184	0.115	0
SH3BGRL3	0	0.641334	0.972	0.903	0
IGFLR1	0	0.200321	0.274	0.206	0
ATP1B3	0	0.184735	0.214	0.146	0
BICD2	0	1.2284	0.109	0.041	0
NRIP1	0	1.07023	0.119	0.051	0
PANK2	0	0.401608	0.202	0.134	0
SDCCAG8	0	0.348312	0.21	0.142	0
SH3GLB1	0	0.283042	0.245	0.177	0
SLC66A2	0	1.29238	0.109	0.041	0
SPCS3	0	0.207041	0.254	0.186	0
TMEM141	0	0.370933	0.193	0.125	0
TMEM147	0	0.217956	0.251	0.183	0
UBR2	0	0.269127	0.248	0.18	0
UPP1	0	0.22745	0.247	0.179	0
XAF1	0	0.645987	0.168	0.1	0
CACUL1	0	0.444054	0.183	0.115	0
SERF2	0	0.711643	0.966	0.898	0
ABHD2	0	0.78665	0.139	0.072	0
ATP5MC1	0	0.162616	0.307	0.24	0
DPM3	0	0.43479	0.198	0.131	0
GSN	0	0.319171	0.137	0.07	0
KIF22	0	0.598458	0.165	0.098	0
MRPL28	0	0.500226	0.167	0.1	0
SNX17	0	0.147769	0.307	0.24	0
VTI1B	0	0.275199	0.225	0.158	0
ZNF593	0	0.597872	0.156	0.089	0
ADCY7	0	0.504826	0.168	0.102	0
DENND4B	0	0.925751	0.125	0.059	0
DNAJC13	0	0.984121	0.123	0.057	0
LARP4B	0	0.356906	0.193	0.127	0
PLEKHM2	0	0.91099	0.127	0.061	0
SPG11	0	0.218921	0.217	0.151	0
SRSF9	0	0.130505	0.359	0.293	0
UBE2J1	0	0.171145	0.213	0.147	0
USP4	0	0.422707	0.207	0.141	0
CTBS	0	0.691683	0.144	0.078	0
SPINT2	0	0.266173	0.205	0.139	0
MRPL27	0	0.425577	0.167	0.102	0
ANKS1A	0	0.903754	0.12	0.055	0
COPS9	0	0.141211	0.347	0.282	0
DDX46	0	0.144538	0.352	0.287	0
FAM91A1	0	1.15785	0.107	0.042	0
FNIP1	0	0.373361	0.188	0.123	0
KCNK6	0	1.19282	0.104	0.039	0
KLF7	0	1.13107	0.112	0.047	0
STAT1	0	0.132013	0.301	0.236	0
TOR2A	0	1.00783	0.112	0.047	0
TRAPPC11	0	0.923474	0.121	0.056	0
TXN2	0	0.210175	0.238	0.173	0
GCH1	0	0.650459	0.141	0.076	0
H1-10	0	0.13132	0.294	0.229	0
MARCHF2	0	0.524381	0.14	0.076	0
MLXIP	0	0.708541	0.139	0.075	0
PRKCE	0	0.496248	0.139	0.075	0
AP3B1	0	0.229114	0.25	0.186	0
ARHGAP4	0	0.180955	0.301	0.237	0
BUD31	0	0.222994	0.237	0.173	0
GMIP	0	0.508735	0.163	0.099	0
SLC12A6	0	0.557913	0.16	0.096	0
SMIM7	0	0.244823	0.234	0.17	0
STK40	0	0.800827	0.128	0.064	0
TLE3	0	1.19628	0.106	0.042	0
WAC	0	0.120432	0.3	0.236	0
ZSWIM7	0	0.36552	0.183	0.119	0
TM9SF4	0	0.622985	0.144	0.08	0
MRPL33	0	0.1883	0.273	0.21	0
LCORL	0	0.68018	0.135	0.072	0
ACOT9	0	0.796715	0.123	0.06	0
HADHB	0	0.29964	0.217	0.154	0
MTCH2	0	0.342634	0.185	0.122	0
NKIRAS2	0	0.909569	0.116	0.053	0
PEA15	0	0.727166	0.122	0.059	0
RASGEF1B	0	1.02126	0.113	0.05	0
RRP7A	0	0.313152	0.205	0.142	0
TNK2	0	1.09024	0.107	0.044	0
ARHGEF2	0	0.468988	0.18	0.117	0
BORCS7	0	0.402729	0.172	0.109	0
GADD45B	0	0.503547	0.179	0.116	0
MSL3	0	0.508159	0.173	0.11	0
PHKB	0	0.436434	0.177	0.114	0
SLC25A11	0	0.381185	0.176	0.113	0
IRAG2	0	0.599347	0.138	0.076	0
PAPSS1	0	0.676903	0.139	0.077	0
PPIF	0	1.1922	0.1	0.038	0
CCDC159	0	1.04585	0.108	0.046	0
CISD3	0	0.218539	0.216	0.154	0
FLI1	0	0.127753	0.34	0.278	0
KDM4B	0	0.939982	0.123	0.061	0
MRPL12	0	0.49079	0.153	0.091	0
SLIRP	0	0.186893	0.237	0.175	0
STK38L	0	0.999026	0.112	0.05	0
TMEM208	0	0.332226	0.196	0.134	0
WDR26	0	0.560174	0.15	0.088	0
CHPT1	0	0.547979	0.137	0.076	0
DNAJB12	0	0.606273	0.139	0.078	0
PPFIA1	0	0.66454	0.135	0.074	0
SPNS1	0	0.527207	0.132	0.071	0
APH1B	0	0.974491	0.105	0.044	0
CDK19	0	0.728482	0.129	0.068	0
CFLAR	0	0.149112	0.321	0.26	0
CYSTM1	0	0.651196	0.125	0.064	0
ENSG00000234961	0	0.868705	0.126	0.065	0
ERGIC1	0	0.50511	0.158	0.097	0
SURF1	0	0.230021	0.229	0.168	0
TRIM38	0	0.430113	0.179	0.118	0
ZBTB7A	0	0.294871	0.205	0.144	0
C3AR1	0	0.753554	0.103	0.042	0
DYNC1LI1	0	0.639061	0.135	0.075	0
PLIN2	0	0.434006	0.168	0.108	0
IL18	0	0.807488	0.1	0.04	0
SLC36A4	0	0.906323	0.114	0.054	0
STYXL1	0	0.818309	0.117	0.057	0
ADI1	0	0.246089	0.196	0.136	0
CD58	0	0.263994	0.196	0.136	0
EIF4EBP2	0	0.215411	0.219	0.159	0
USP25	0	0.333457	0.204	0.144	0
VAV1	0	0.499589	0.157	0.097	0
OXR1	0	0.376343	0.175	0.115	0
ACTN4	0	0.251305	0.202	0.143	0
CASP4	0	0.11488	0.272	0.213	0
COX17	0	0.188678	0.266	0.207	0
NORAD	0	0.186207	0.201	0.142	0
PPCS	0	0.155698	0.265	0.206	0
GAK	0	0.620596	0.14	0.081	0
CDYL	0	0.78115	0.124	0.065	0
MAN2C1	0	1.00878	0.109	0.05	0
RTL8C	0	0.66025	0.127	0.068	0
TSPAN32	0	0.301101	0.173	0.114	0
RER1	0	0.115905	0.288	0.229	0
RAD23B	0	0.286854	0.201	0.143	0
GARS1-DT	0	0.604419	0.137	0.079	0
MRPL21	0	0.35615	0.17	0.112	0
E2F3	0	0.877598	0.11	0.052	0
CPT1A	0	1.04454	0.102	0.044	0
ERP44	0	0.193776	0.236	0.178	0
MLX	0	0.250333	0.204	0.146	0
POLR2G	0	0.128379	0.25	0.192	0
TRAPPC2L	0	0.215416	0.216	0.158	0
NEDD9	0	0.269406	0.203	0.146	0
LENG8	0	0.419138	0.166	0.109	0
MAPK8IP3	0	0.679358	0.132	0.075	0
SVBP	0	0.361205	0.171	0.114	0
EIF4EBP3	0	0.788503	0.111	0.054	0
GALNT7	0	0.969153	0.108	0.051	0
PIGX	0	0.879972	0.111	0.054	0
COPA	0	0.213001	0.223	0.166	0
GLTP	0	0.445924	0.151	0.094	0
KCNAB2	0	0.157252	0.241	0.184	0
MXD4	0	0.466339	0.153	0.096	0
SFT2D2	0	0.453559	0.144	0.087	0
SPEN	0	0.347249	0.184	0.127	0
ZMYM4	0	0.468918	0.15	0.093	0
YY1	0	0.147702	0.285	0.228	0
C7orf50	0	0.170475	0.202	0.146	0
CCT5	0	0.130045	0.266	0.21	0
MVB12A	0	0.560623	0.13	0.074	0
NMI	0	0.34652	0.164	0.108	0
NUDT1	0	0.426902	0.159	0.103	0
KIF1B	0	0.846165	0.107	0.051	0
SP1	0	0.749306	0.112	0.056	0
DHRS7B	0	0.673595	0.105	0.049	0
SYNE3	0	0.746102	0.118	0.062	0
PARL	0	0.238894	0.202	0.147	0
GYG1	0	0.324963	0.17	0.115	0
OTULINL	0	0.341885	0.16	0.105	0
WAC-AS1	0	0.538752	0.13	0.075	0
CCDC124	0	0.230048	0.184	0.129	0
DRAM2	0	0.199244	0.192	0.137	0
FAM174C	0	0.161263	0.252	0.197	0
MFSD14B	0	0.710828	0.118	0.063	0
NIPSNAP3A	0	0.802326	0.103	0.048	0
RCC2	0	0.833136	0.105	0.05	0
TAOK1	0	0.269454	0.182	0.127	0
PKN1	0	0.175546	0.233	0.179	0
DHRSX	0	0.30639	0.158	0.104	0
EIF2AK4	0	0.557226	0.128	0.074	0
PIEZO1	0	0.797032	0.105	0.051	0
DMXL1	0	0.430767	0.153	0.099	0
MARK2	0	0.420083	0.151	0.097	0
NFE2L2	0	0.138282	0.225	0.171	0
NFIC	0	0.443026	0.143	0.089	0
SEC13	0	0.16564	0.225	0.171	0
SIL1	0	0.617322	0.118	0.064	0
SND1	0	0.130569	0.254	0.2	0
UBA1	0	0.448938	0.151	0.097	0
ZNF217	0	0.214062	0.196	0.143	0
BCKDHA	0	0.449382	0.134	0.081	0
CHCHD1	0	0.302196	0.17	0.117	0
EEA1	0	0.292389	0.165	0.112	0
EXOSC4	0	0.799163	0.104	0.051	0
BOD1L1	0	0.214846	0.215	0.162	0
GUSB	0	0.390903	0.151	0.098	0
NUFIP2	0	0.415112	0.151	0.098	0
SMIM14	0	0.227204	0.15	0.097	0
SMS	0	0.15181	0.204	0.151	0
RAB8A	0	0.139879	0.226	0.174	0
ANTXR2	0	0.333063	0.164	0.112	0
HSD17B4	0	0.665569	0.113	0.061	0
KIN	0	0.55788	0.13	0.078	0
NPEPPS	0	0.34298	0.165	0.113	0
OCEL1	0	0.638716	0.111	0.059	0
PXK	0	0.655781	0.117	0.065	0
TMEM33	0	0.511588	0.126	0.074	0
ATP6AP1	0	0.267653	0.177	0.125	0
HTT	0	0.427804	0.148	0.096	0
RAB1A	0	0.175992	0.208	0.156	0
TMEM120A	0	0.552657	0.12	0.068	0
ARFIP1	0	0.659527	0.112	0.061	0
STX6	0	0.759056	0.105	0.054	0
BTF3L4	0	0.145273	0.209	0.158	0
CTDNEP1	0	0.126721	0.236	0.185	0
PDCD6IP	0	0.119792	0.252	0.201	0
ARMH3	0	0.417971	0.137	0.087	0
ECHDC1	0	0.20515	0.191	0.141	0
GIT2	0	0.121386	0.234	0.184	0
MPC1	0	0.134807	0.2	0.15	0
KDM3B	0	0.31264	0.163	0.113	0
WDFY1	0	0.407146	0.134	0.084	0
AHCYL1	0	0.655461	0.107	0.057	0
FAM13A	0	0.422103	0.102	0.052	0
ANKRD13A	0	0.411315	0.144	0.094	0
CITED2	0	0.148312	0.218	0.168	0
MRPS5	0	0.188132	0.207	0.157	0
MTHFS	0	0.216883	0.178	0.128	0
RNF114	0	0.153775	0.209	0.159	0
SNTB1	0	0.405072	0.145	0.095	0
SLC66A3	0	0.138903	0.196	0.147	0
HDGF	0	0.455097	0.126	0.077	0
ITGA5	0	0.760331	0.108	0.059	0
WDR11	0	0.621719	0.111	0.062	0
CUEDC2	0	0.192296	0.181	0.132	0
HPS1	0	0.155089	0.208	0.159	0
NUDT22	0	0.195105	0.177	0.128	0
ANKRD17	0	0.100053	0.222	0.174	0
ELOVL1	0	0.232506	0.163	0.115	0
GLB1	0	0.313861	0.131	0.083	0
KIDINS220	0	0.328393	0.15	0.102	0
MGRN1	0	0.468656	0.129	0.081	0
APC	0	0.327544	0.143	0.095	0
SNAP23	0	0.101504	0.205	0.157	0
TMEM30A	0	0.354189	0.144	0.096	0
ZNF581	0	0.298509	0.143	0.095	0
HAUS4	0	0.358946	0.134	0.087	0
BORCS8	0	0.653301	0.1	0.053	0
ECI1	0	0.663629	0.109	0.062	0
HIPK1	0	0.512311	0.118	0.071	0
RHBDF2	0	0.528181	0.115	0.068	0
WASHC2C	0	0.512421	0.123	0.076	0
ELF4	0	0.662123	0.104	0.057	0
ZNF267	0	0.71332	0.104	0.057	0
ECHS1	0	0.140337	0.184	0.137	0
GRHPR	0	0.307051	0.145	0.098	0
COA6	0	0.241832	0.166	0.12	0
KIF13B	0	0.386754	0.124	0.078	0
TUBGCP3	0	0.676626	0.103	0.057	0
ARHGAP17	0	0.326604	0.134	0.089	0
CHMP2B	0	0.321551	0.139	0.094	0
COMMD3	0	0.114767	0.203	0.158	0
SERTAD2	0	0.634843	0.1	0.055	0
CXorf38	0	0.462991	0.123	0.078	0
ACTN1	0	0.142795	0.141	0.096	0
MAST3	0	0.524154	0.11	0.066	0
MVP	0	0.109182	0.214	0.17	0
CFL1	0	0.196442	0.9	0.857	0
FTH1	0	1.613	0.996	0.953	0
COMMD5	0	0.310873	0.13	0.087	0
MCMBP	0	0.394341	0.119	0.076	0
NIPSNAP2	0	0.160367	0.159	0.116	0
GLUD1	0	0.101652	0.189	0.147	0
DELE1	0	0.372953	0.118	0.076	0
HDHD5	0	0.395061	0.118	0.076	0
MTHFD2	0	0.150859	0.144	0.102	0
ANKFY1	0	0.361716	0.112	0.071	0
SLC35A1	0	0.326005	0.116	0.076	0
LASP1	0	0.12745	0.169	0.13	0
ZMAT5	0	0.337985	0.11	0.071	0
FTL	0	2.36472	0.998	0.96	0
HERC3	0	0.209351	0.13	0.092	0
TFCP2	0	0.152212	0.132	0.094	0
PDE8A	0	0.212063	0.117	0.08	0
STARD3NL	0	0.116917	0.136	0.1	0
RPP25L	0	0.232578	0.118	0.082	0
PFDN5	0	0.271019	0.949	0.913	0
ACTB	0	0.342362	0.997	0.978	0
TMSB10	0	0.527776	0.994	0.977	0
CDC42	1.57662066344236e-311	0.126873	0.643	0.557	3.031999197866e-307
DYNC1LI2	3.37677031689451e-310	0.550864	0.119	0.072	6.49386699641983e-306
ETF1	3.04818585712691e-309	0.436521	0.121	0.076	5.86196622184076e-305
NPLOC4	6.1616947502543e-309	0.652168	0.106	0.061	1.1849555174214e-304
CTDSP2	7.75125861958259e-309	0.122735	0.147	0.111	1.49064454513193e-304
ATF6	5.17908791444945e-308	0.310146	0.159	0.11	9.95990396827773e-304
VPS25	3.2202846683429e-306	0.149746	0.117	0.085	6.19292944569022e-302
BLTP2	7.22635870597528e-305	0.420977	0.118	0.075	1.38970104274611e-300
AK2	8.4616533344864e-305	0.242279	0.165	0.12	1.62726055275508e-300
PARP4	1.4797969383025e-304	0.161496	0.188	0.144	2.84579749204953e-300
REEP3	4.15886756542613e-304	0.340843	0.14	0.094	7.997918215071e-300
SPPL2A	1.19135818951734e-302	0.185347	0.178	0.133	2.29110093426079e-298
SMG7	1.21168990880395e-302	0.423782	0.155	0.103	2.33020086362088e-298
RBM33	1.93975240160849e-301	0.310782	0.185	0.132	3.73033784353329e-297
LARP1	4.803754582731e-301	0.17847	0.14	0.102	9.23810043804999e-297
VPS53	6.17178773188394e-301	0.120004	0.136	0.102	1.1868964987186e-296
KAT8	2.26246878657053e-300	0.16006	0.151	0.114	4.35095372345379e-296
ZNF511	2.93332257435731e-298	0.201183	0.144	0.106	5.64107264274654e-294
DPH3	8.237409701882e-298	0.4822	0.11	0.068	1.58413625976893e-293
HELZ	5.81781329629679e-297	0.155335	0.225	0.176	1.11882367501084e-292
SLC38A10	6.36001998587635e-297	0.402605	0.142	0.095	1.22309544348388e-292
CCDC6	2.3619998434619e-296	0.426384	0.106	0.066	4.54236189896157e-292
USF2	2.84978013942432e-295	0.260088	0.14	0.098	5.48041218612691e-291
ALYREF	1.18295035880874e-294	0.438207	0.144	0.095	2.27493183502509e-290
UCHL3	4.65150947397267e-293	0.159297	0.123	0.089	8.94531786939685e-289
ECPAS	3.30631084378255e-292	0.420959	0.123	0.079	6.35836638367822e-288
LRRC59	6.17737279269938e-292	0.280043	0.107	0.071	1.18797056176402e-287
CLN8-AS1	2.54293330455206e-291	0.165136	0.1	0.07	4.89031503798407e-287
PJA2	6.00384772646457e-291	0.103174	0.214	0.172	1.1545999562764e-286
UBE2E1	4.5791699176411e-290	0.2023	0.187	0.141	8.8062016686156e-286
MPV17	2.80070637387827e-288	0.139588	0.136	0.102	5.38603842760529e-284
YTHDF3	1.23846470560056e-287	0.445211	0.114	0.072	2.38169147534044e-283
IKBKG	1.50234359431324e-287	0.275744	0.101	0.068	2.88915696622379e-283
ZFC3H1	3.28106044703902e-283	0.250955	0.175	0.128	6.30980734570074e-279
RAF1	1.13294928402777e-282	0.231734	0.182	0.136	2.1787747681138e-278
PNPLA8	1.45596280801072e-282	0.299235	0.127	0.087	2.79996207608542e-278
RBM5	9.23034195324998e-282	0.393043	0.146	0.099	1.7750870610295e-277
ATF4	8.39264875804257e-281	0.128488	0.175	0.135	1.61399028265917e-276
PAFAH1B2	1.15258666016499e-280	0.116862	0.113	0.083	2.21653940616329e-276
DIP2B	2.24540027706747e-280	0.117493	0.167	0.129	4.31812927282846e-276
CRK	1.12671883754811e-277	0.347902	0.104	0.067	2.16679299648878e-273
ARL8A	4.56778097895029e-277	0.373119	0.116	0.077	8.7842996006193e-273
ZZEF1	6.20174783722324e-277	0.280719	0.144	0.103	1.1926581265764e-272
CSNK1D	5.54215091111066e-276	0.133229	0.161	0.125	1.06581104171569e-271
PER1	8.69853013510796e-276	0.630851	0.1	0.058	1.67281433028261e-271
PGK1	9.38836276549262e-275	0.218218	0.526	0.441	1.80547604343188e-270
AFF4	1.13556749723772e-273	0.14002	0.22	0.176	2.18380985393786e-269
VPS41	2.44803727463565e-273	0.305571	0.145	0.102	4.70782048285181e-269
PIGBOS1	1.37128657293096e-272	0.36479	0.113	0.074	2.63712120840352e-268
DNAJC3	2.99073876630956e-272	0.167274	0.192	0.149	5.75148972148991e-268
TXNL4A	1.75343859105804e-271	0.142023	0.278	0.227	3.37203775446372e-267
EFTUD2	8.0508448716051e-271	0.37911	0.113	0.075	1.54825797725838e-266
NADSYN1	9.81661216403823e-271	0.347428	0.129	0.088	1.88783268526619e-266
AVL9	5.62602242792905e-270	0.20689	0.133	0.097	1.08194037311504e-265
RABGAP1	7.76228306043429e-270	0.120709	0.127	0.095	1.49276465535212e-265
CLIP1	6.43585124544678e-269	0.177215	0.159	0.119	1.23767855301187e-264
KIAA0319L	1.07631345161123e-268	0.191545	0.162	0.121	2.06985839879355e-264
FLOT1	1.40583649375313e-268	0.138697	0.2	0.158	2.70356416113665e-264
PRR14L	8.77789670388286e-268	0.294361	0.124	0.086	1.68807731512371e-263
GRIPAP1	2.09107804305718e-267	0.474594	0.11	0.07	4.02135218460327e-263
ATF7	3.54293666759467e-267	0.204939	0.124	0.089	6.81342150545131e-263
QARS1	3.82396476292693e-267	0.177626	0.122	0.089	7.35386663558478e-263
LMO4	3.93092466238665e-267	0.371044	0.118	0.077	7.55956121823577e-263
ATP6V1D	1.24520499004653e-266	0.272658	0.117	0.081	2.39465371635848e-262
POLK	1.67150379959298e-266	0.296914	0.132	0.092	3.21446895699727e-262
SLAIN2	1.42380388862504e-264	0.205902	0.139	0.102	2.73811725821482e-260
TRAF3	1.86248662013532e-264	0.262169	0.142	0.101	3.58174801918223e-260
SP3	1.10345032228059e-263	0.182382	0.215	0.169	2.1220453147778e-259
WDR45	6.89788573996126e-263	0.183617	0.128	0.094	1.32653240665195e-258
HGSNAT	3.46192525267863e-262	0.311922	0.114	0.076	6.65762845342628e-258
RABL6	1.20561196260249e-260	0.252708	0.139	0.101	2.31851236528084e-256
RNF169	4.55736952034828e-258	0.283724	0.129	0.091	8.76427732458177e-254
ATXN2	5.14550848106626e-258	0.157067	0.139	0.104	9.89532735993853e-254
ISG15	2.47486819833904e-257	0.66651	0.274	0.201	4.7594190322258e-253
USP22	1.35712993633349e-256	0.264393	0.154	0.112	2.60989658056293e-252
GINM1	4.97992278923421e-256	0.145381	0.122	0.09	9.5768895159763e-252
EPSTI1	6.19996666463005e-256	0.576037	0.145	0.093	1.19231558927501e-251
PPIP5K2	7.80944292691264e-256	0.121168	0.139	0.106	1.50183396927457e-251
ATP5MG	1.57525555958238e-254	0.14991	0.861	0.801	3.02937396663287e-250
MIR4435-2HG	4.10041260295209e-254	0.182718	0.114	0.081	7.88550347673716e-250
RNF213	9.32907419594102e-254	0.166677	0.487	0.417	1.79407425862142e-249
BTAF1	1.51451388739469e-253	0.366227	0.129	0.088	2.91256165684874e-249
DDRGK1	1.58756625874095e-253	0.130499	0.168	0.133	3.05304867218472e-249
CDC5L	1.03605901593773e-252	0.151809	0.138	0.106	1.99244509354985e-248
PBX3	6.9882098880499e-251	0.192548	0.109	0.077	1.34390264357088e-246
EXOC1	5.59210432313819e-249	0.184564	0.117	0.086	1.07541758238271e-244
C1orf122	1.48163263430581e-248	0.314874	0.116	0.08	2.84932771903351e-244
MED13	1.68745930649443e-248	0.107749	0.137	0.105	3.24515299231945e-244
BCL2L13	9.27354717575428e-247	0.17381	0.107	0.078	1.7833958573693e-242
KCTD20	2.02619954115868e-246	0.152967	0.127	0.094	3.89658433760226e-242
PSMD1	1.87897248275073e-245	0.115235	0.136	0.105	3.61345198157793e-241
IFT20	3.47402676021053e-245	0.281448	0.123	0.086	6.68090086256087e-241
AP3D1	8.67488718471614e-245	0.274416	0.123	0.087	1.66826755449276e-240
WDR74	8.88737300304424e-245	0.368763	0.168	0.12	1.70913070221544e-240
PCYT1A	1.35990524191833e-243	0.27671	0.102	0.071	2.61523377073314e-239
PHKG2	7.15372719803782e-243	0.285856	0.124	0.088	1.37573327745465e-238
DERA	1.15725435190008e-242	0.274174	0.101	0.068	2.22551584413904e-238
LRCH4	1.4628946874939e-242	0.233138	0.128	0.094	2.81329277351952e-238
RABGEF1	3.51005819709384e-242	0.134569	0.146	0.111	6.75019291883116e-238
ZNF518A	7.74389769005131e-242	0.310347	0.125	0.087	1.48922896477377e-237
HMGB2	1.42842505349916e-241	0.21406	0.326	0.264	2.74700422038423e-237
AFG3L2	3.74979093066933e-240	0.373932	0.1	0.066	7.21122293877018e-236
EIF1	8.91891097346853e-240	0.123135	0.953	0.943	1.71519576930773e-235
C2CD5	1.82903041073335e-239	0.356536	0.106	0.071	3.5174083828813e-235
SNX13	1.66144525268207e-238	0.534553	0.103	0.064	3.19512536543289e-234
SMARCD2	1.85375296621836e-238	0.419376	0.1	0.065	3.56495232933452e-234
UBA7	2.67336991325315e-238	0.323769	0.1	0.068	5.14115768017713e-234
SOAT1	2.07510133503781e-237	0.395825	0.131	0.089	3.99062737741121e-233
SUPT6H	7.22877880449724e-236	0.209368	0.142	0.106	1.39016645189286e-231
ACBD3	1.58120513681761e-234	0.268922	0.121	0.085	3.04081559861395e-230
LSM12	4.45993094418102e-234	0.154384	0.131	0.099	8.57689319875451e-230
KMT2D	5.55181286912402e-232	0.448469	0.101	0.065	1.06766913286124e-227
CWC25	6.5149889861399e-232	0.225132	0.146	0.109	1.25289753192456e-227
ARNT	8.80907348102858e-232	0.374438	0.101	0.066	1.69407292113661e-227
SLC38A2	3.96598281966366e-229	0.452041	0.185	0.13	7.62698156049519e-225
NSFL1C	1.00309472757561e-227	0.192777	0.155	0.12	1.92905147060065e-223
STAT5A	5.78112162758709e-227	0.124883	0.12	0.093	1.11176750020127e-222
UQCC3	3.39175912101902e-226	0.198192	0.122	0.09	6.52269196563168e-222
KLHL5	2.59862512847804e-225	0.281511	0.127	0.089	4.99741598457612e-221
ZDHHC3	3.49530477735277e-225	0.286556	0.114	0.081	6.72182061732711e-221
DOP1B	4.35020086739118e-225	0.197797	0.104	0.075	8.36587128807998e-221
RAB21	4.85806298384508e-225	0.289924	0.11	0.077	9.34254092423248e-221
RNPC3	9.06428849266672e-224	0.334992	0.151	0.109	1.74315332002474e-219
CHKB	3.07140714429794e-223	0.118629	0.166	0.133	5.90662307919937e-219
VPS8	1.54035060186163e-220	0.162927	0.152	0.117	2.9622482424401e-216
UBR3	1.55191079133681e-220	0.157116	0.128	0.097	2.98447964281981e-216
HGS	3.29580077754673e-218	0.34872	0.105	0.072	6.33815447530011e-214
LGALS8	5.19862326758431e-218	0.119174	0.115	0.089	9.99747240589139e-214
PARP9	1.94495721690766e-216	0.260151	0.114	0.082	3.74034722383513e-212
PAXBP1	4.58073942986254e-216	0.555118	0.106	0.067	8.80921999756866e-212
MRPL23	8.49558718322761e-215	0.228202	0.116	0.084	1.6337863712065e-210
ZXDC	1.18497299963246e-213	0.316927	0.108	0.075	2.27882157559319e-209
MICAL1	2.38107175325576e-212	0.344917	0.105	0.072	4.57903908868616e-208
NARS1	6.70676633245105e-212	0.133892	0.14	0.111	1.28977823339366e-207
PWWP2A	8.59392081152666e-212	0.135405	0.105	0.079	1.65269691126469e-207
H1-4	7.1462556489562e-210	0.188932	0.263	0.21	1.37429642385077e-205
EIF3B	2.3172733583793e-208	0.142143	0.143	0.113	4.45634839549924e-204
TRAPPC8	2.07754513358706e-207	0.396432	0.103	0.069	3.99532704640128e-203
ZNG1B	2.53323579575362e-207	0.159951	0.1	0.074	4.87166575881378e-203
DRAP1	1.17072415500499e-206	0.195099	0.476	0.404	2.2514196224901e-202
BTBD7	1.87751237571736e-204	0.114841	0.108	0.082	3.61064404974206e-200
STX16	4.79547887137947e-204	0.12805	0.154	0.123	9.22218541754985e-200
HOOK2	1.92459656010993e-202	0.467658	0.1	0.065	3.70119164474741e-198
DNM1L	1.29075156422204e-200	0.203444	0.115	0.085	2.4822443331554e-196
[truncated: 37 more rows]

## Sheet: 6_Monocytes_non-classical
gene	p-value	avg. log2(FC)	pct.1	pct.2	adj. p-value
[truncated: 2,235 more rows]

[truncated: 5 more sheets: 7_Myeloid_dendritic_cells, 8_Plasmacytoid_dendritic_cells, 9_B-lymph_naive_and_memory, 10_B-lymph_ab-secreting_cells, 11_Platelets]
