# Supplementary material for: Activated αβ T and reduced mucosa-associated invariant T cells in LGI1- and CASPR2-encephalitis
Source: Brain. 2025 Mar 17;148(9):3170–83. doi: 10.1093/brain/awaf096 (PMC12404778; doi:10.1093/brain/awaf096)
Supplement: awaf096_Supplementary_Data [file awaf096_supplementary_data.zip › brain-2024-00707-File012.xlsx]

## Sheet: 1_B-lymphocytes_mature_naive
gene	p-value	avg. log2(FC)	pct.1	pct.2	adj. p-value
TCL1A	0	2.14407	0.901	0.242	0
IGHD	0	1.83181	0.708	0.213	0
FCER2	0	1.81481	0.71	0.234	0
BACH2	0	1.68266	0.858	0.41	0
FCRL1	0	1.60215	0.808	0.369	0
IL4R	0	1.97183	0.618	0.186	0
IGHM	0	1.12079	0.92	0.5	0
COL19A1	0	2.1146	0.586	0.171	0
NIBAN3	0	1.34077	0.751	0.369	0
HVCN1	0	1.26719	0.806	0.433	0
AFF3	0	1.36606	0.91	0.552	0
FOXP1	0	1.18379	0.8	0.477	0
PLPP5	0	1.39696	0.662	0.339	0
LINC00926	0	0.983499	0.855	0.545	0
CAMK2D	0	1.47005	0.549	0.243	0
PAX5	0	1.4252	0.573	0.272	0
LIX1-AS1	0	2.36522	0.37	0.079	0
ZCCHC7	0	1.24447	0.699	0.42	0
CD22	0	1.35575	0.499	0.223	0
CD79B	0	0.934352	0.887	0.616	0
ADK	0	1.11459	0.725	0.457	0
KHDRBS2	0	1.55695	0.435	0.168	0
SNX29	0	1.33451	0.561	0.296	0
MS4A1	0	0.62568	0.95	0.704	0
BANK1	0	0.637499	0.902	0.661	0
HLA-DQA1	0	0.752511	0.884	0.673	0
CD37	0	0.671502	0.991	0.832	0
CD79A	0	0.602946	0.972	0.848	0
HLA-DPA1	0	0.504307	0.983	0.875	0
HLA-DRB1	0	0.563598	0.986	0.879	0
HLA-DRA	0	0.653629	0.998	0.902	0
CD74	1.96177784682132e-312	0.500541	0.999	0.986	3.77269497722209e-308
HLA-DPB1	8.99997295522127e-310	0.488546	0.978	0.849	1.7307847990186e-305
ENSG00000224610	8.66286044441871e-296	2.40566	0.217	0.039	1.66595469206616e-291
CD72	4.24082615401274e-291	1.29393	0.448	0.186	8.15553277678191e-287
SELL	6.76602023022728e-286	0.812423	0.761	0.495	1.30117335047501e-281
CD200	6.05329836088549e-285	1.73957	0.307	0.09	1.16410980778189e-280
ENSG00000257275	2.40165264126402e-283	2.73144	0.189	0.028	4.61861819441483e-279
VPREB3	4.27142066639625e-281	1.01139	0.594	0.319	8.21436908354663e-277
P2RY14	1.62074556829833e-277	2.09815	0.239	0.053	3.11685580239453e-273
SNX2	3.09551906932374e-276	0.728485	0.787	0.548	5.95299272221648e-272
STX7	4.53164749999042e-273	1.00716	0.613	0.366	8.71481130723157e-269
TSPAN13	2.27536160778408e-267	1.3706	0.404	0.168	4.37574790792956e-263
TAPT1	5.23173789021705e-266	1.84981	0.279	0.08	1.00611551366764e-261
HLA-DMB	1.22489631149079e-259	0.882837	0.649	0.391	2.35559809662794e-255
ENSG00000290680	4.14223258380845e-259	1.77271	0.288	0.086	7.96592748192203e-255
CXCR4	3.38283019038877e-255	0.494577	0.737	0.471	6.50552073913665e-251
LAPTM5	2.48876478278017e-249	0.463194	0.948	0.795	4.78614355376454e-245
MARCHF1	2.12681636894615e-248	0.971127	0.628	0.385	4.09008055912035e-244
RALGPS2	2.59800548513218e-244	0.62507	0.837	0.628	4.99622434845769e-240
PCDH9	3.72383827912631e-239	1.68133	0.27	0.08	7.16131339458782e-235
YBX3	1.25543782722894e-236	1.51156	0.331	0.126	2.41433248554398e-232
FCMR	8.77020612372911e-234	0.718341	0.758	0.531	1.68659833965435e-229
ITPR1	5.01599322394052e-231	1.19415	0.458	0.236	9.64625656896002e-227
MEF2C	3.01750750125355e-226	0.730359	0.789	0.609	5.80296867566069e-222
CALHM6	3.85043538121531e-225	1.0041	0.508	0.269	7.40477228161517e-221
HLA-DRB5	1.17511942508605e-217	0.71835	0.785	0.602	2.25987216638299e-213
APLP2	1.30989022985131e-217	1.38964	0.313	0.116	2.51904990102706e-213
TXNIP	1.48320310713322e-217	0.544796	0.877	0.706	2.85234789532789e-213
HLA-DMA	7.34876663595245e-215	0.618969	0.814	0.627	1.41324131176002e-210
VAV3	8.62441084480538e-215	1.33496	0.365	0.156	1.65856044956452e-210
GCNT1	5.73197825989281e-211	1.8709	0.22	0.06	1.10231673915999e-206
SSBP2	1.03796427376008e-201	1.26119	0.37	0.169	1.996109094868e-197
BTG1	5.35299429853593e-200	0.559987	0.896	0.795	1.02943433355145e-195
HLA-DQB1	1.9644645142841e-199	0.470043	0.9	0.743	3.77786170741976e-195
CDCA7L	2.83380550501855e-198	1.28275	0.348	0.153	5.44969136670118e-194
HLA-DOB	4.68657011233129e-195	1.10528	0.422	0.216	9.0127429830243e-191
AUTS2	1.01791522019219e-191	1.3438	0.343	0.15	1.95755275995161e-187
FOXO1	2.94281867237973e-190	1.13292	0.408	0.221	5.65933458885346e-186
FCRLA	1.0241638581802e-189	0.889651	0.54	0.32	1.96956951566634e-185
PLEKHA2	6.46901071964189e-188	1.0878	0.411	0.212	1.24405545149433e-183
RCSD1	5.44891598760624e-186	0.610665	0.757	0.584	1.04788103357656e-181
CCR7	6.07040827501066e-182	0.887947	0.5	0.28	1.1674002153673e-177
TCTN1	4.25753082613896e-181	1.43286	0.297	0.123	8.18765753174784e-177
PACS1	8.24741763940032e-181	0.991571	0.515	0.337	1.58606088623307e-176
MARCHF3	5.32322973091671e-178	1.29311	0.333	0.154	1.02371030955259e-173
STEAP1B	6.58641561514235e-178	1.75077	0.231	0.08	1.26663358694803e-173
TAGAP	4.52485178117703e-177	0.847014	0.569	0.372	8.70174246038154e-173
STRBP	4.86020649469626e-177	0.991999	0.456	0.274	9.34666310995038e-173
LTB	8.40984493694405e-177	0.251644	0.915	0.743	1.61729727982371e-172
ENSG00000289963	5.12446053126415e-176	0.969271	0.439	0.235	9.8548500476741e-172
SP100	2.25246805401468e-175	0.590334	0.751	0.586	4.33172131467564e-171
ARHGEF18	2.35386461584376e-175	0.78198	0.631	0.439	4.52671704272914e-171
BCL11A	7.22259593133787e-174	0.944889	0.451	0.246	1.38897742355559e-169
LINC00486	1.11738069801945e-171	1.11052	0.322	0.291	2.1488348203612e-167
BCL7A	1.16778621543009e-171	1.41856	0.258	0.096	2.24576967089361e-167
SESN1	1.79073154717722e-170	1.3312	0.291	0.123	3.44375583837651e-166
MTSS1	2.10260085610843e-169	0.862773	0.526	0.325	4.04351170638212e-165
BIRC3	2.13169813595255e-169	0.977008	0.486	0.294	4.09946868525035e-165
TCL6	5.18493532980673e-169	2.08943	0.148	0.032	9.97114913275131e-165
IRF8	2.11690108102254e-168	0.809024	0.535	0.325	4.07101246891444e-164
CYB561A3	5.20606420246362e-168	0.844913	0.514	0.312	1.00117820677578e-163
LINC02397	1.28517920077607e-166	0.940007	0.449	0.252	2.47152812101245e-162
NCF1	1.71688656156143e-165	0.895632	0.485	0.322	3.30174454653879e-161
ZNF318	7.69789317873101e-164	1.5011	0.234	0.083	1.48038183720176e-159
KMO	5.06637817518989e-163	1.36553	0.264	0.103	9.74315186870768e-159
HDAC9	2.55705811533391e-162	1.04804	0.409	0.256	4.91747846159865e-158
LTA4H	1.73734601997112e-161	0.912352	0.45	0.272	3.34109013100646e-157
SIPA1L1	2.24565592070063e-161	0.925658	0.453	0.26	4.31862090109938e-157
PRKCE	1.47130327340368e-160	1.09303	0.377	0.195	2.82946332508262e-156
RERE	3.29464495591416e-160	1.01428	0.406	0.245	6.33593171471852e-156
SLC38A11	1.03308556893911e-155	1.94696	0.157	0.039	1.98672685762681e-151
KCNG1	1.03066341156408e-154	2.11846	0.139	0.03	1.98206880677888e-150
IGHV5-78	2.26585765894899e-151	1.27434	0.292	0.135	4.3574708639248e-147
SKAP1	2.69888006726307e-151	0.987131	0.404	0.227	5.1902162573536e-147
TMSB10	5.24942862642942e-151	0.286891	0.986	0.972	1.00951761914864e-146
CD19	7.96657209681307e-151	0.812201	0.5	0.33	1.53205147993812e-146
PTPRK	2.38026262901406e-150	1.48187	0.219	0.077	4.57748306185695e-146
STAP1	2.07055552572341e-149	1.14117	0.313	0.147	3.98188533151868e-145
SIPA1L3	4.75183388168685e-148	1.02358	0.412	0.254	9.13825173787198e-144
LARGE1	1.04864007161607e-146	1.2643	0.302	0.164	2.01663972172486e-142
LYN	1.30666861120315e-144	0.655955	0.621	0.441	2.51285440620478e-140
NCK2	3.31139609065799e-141	1.10797	0.323	0.173	6.36814582194439e-137
RIPOR2	5.77082949482179e-140	0.511731	0.797	0.624	1.10978822014918e-135
RUBCNL	2.20897428876065e-139	0.786684	0.443	0.256	4.2480784547156e-135
PRKCB	1.90516597172607e-137	0.632372	0.721	0.563	3.6638246802264e-133
MGAT5	3.51637026210895e-137	0.876147	0.412	0.232	6.76233165106173e-133
RB1	2.03206003639801e-136	0.776936	0.488	0.32	3.90785465599701e-132
JAZF1	2.01384757816212e-133	1.00899	0.348	0.182	3.87283027756357e-129
WWOX	9.82474473095796e-133	1.10506	0.353	0.223	1.88939665921053e-128
ADAM28	8.75981533753316e-132	0.691578	0.553	0.387	1.684600087561e-127
FCHSD2	1.48891634022281e-131	0.677586	0.639	0.494	2.86333501388248e-127
C16orf74	1.13215734687383e-130	1.11378	0.29	0.142	2.17725179377306e-126
UTRN	2.04897104589764e-129	0.8017	0.469	0.306	3.94037621836574e-125
PTPRC	2.18190405639834e-129	0.420554	0.834	0.687	4.19601969085965e-125
REL	3.79015787049258e-129	0.671954	0.505	0.321	7.28885260074428e-125
ADARB1	7.12796054598993e-129	1.59473	0.177	0.06	1.37077809259932e-124
UBE2E2	1.17920559955976e-128	0.927119	0.385	0.236	2.26773028851337e-124
SWAP70	1.32713143665507e-128	0.641685	0.566	0.392	2.55220646583137e-124
RHOH	1.65766091163568e-128	0.604638	0.579	0.411	3.18784769916657e-124
CLEC17A	3.5218228525104e-128	1.22816	0.253	0.113	6.77281752766276e-124
RRAS2	2.72424668747838e-125	1.14636	0.276	0.143	5.23899880468967e-121
PLAC8	4.39126477194882e-125	0.591663	0.552	0.364	8.44484128293477e-121
CD40	1.01374771529617e-124	0.751166	0.472	0.308	1.94953823128606e-120
CCSER1	1.25703230709185e-123	1.14626	0.267	0.123	2.41739882976834e-119
MCTP2	2.55366140167168e-123	1.11564	0.272	0.131	4.91094624155481e-119
CEMIP2	2.38296401293082e-122	0.855213	0.288	0.138	4.58267809326727e-118
LYST	1.75853754827658e-121	0.88698	0.378	0.218	3.38184355909068e-117
ANKRD44	1.97678469644807e-121	0.583317	0.665	0.534	3.80155464973928e-117
C1orf162	6.54778314830475e-121	0.910484	0.341	0.181	1.25920417725049e-116
ZFP36L1	1.03479242252231e-120	0.603282	0.628	0.461	1.99000930775265e-116
CD52	1.42114170425529e-120	0.337895	0.915	0.81	2.73299761145336e-116
SELENOF	7.15911013801631e-120	0.588684	0.562	0.439	1.37676847064192e-115
BLOC1S2	5.63708070220773e-119	0.793565	0.405	0.254	1.08406698984157e-114
BLNK	3.92041947991715e-118	0.663457	0.485	0.351	7.53935870182867e-114
DLEU2	1.04665326562875e-117	0.90129	0.383	0.231	2.01281889513064e-113
KCNH8	6.39631174269409e-117	1.53503	0.176	0.064	1.2300747112375e-112
GABPB1-AS1	2.29195279160171e-116	0.953471	0.333	0.198	4.40765441352924e-112
KLHL14	2.41888810973394e-113	1.3274	0.207	0.087	4.65176372382934e-109
LIMD2	9.54540637896706e-113	0.380853	0.865	0.738	1.83567710073916e-108
SMAP2	1.64684400889357e-112	0.526945	0.643	0.49	3.16704571350322e-108
ABCB4	1.61243736604148e-111	1.43217	0.164	0.057	3.10087829863437e-107
CNTNAP2	1.70558267607812e-111	1.43934	0.187	0.076	3.28000604436584e-107
ADAM19	7.94245917320743e-111	0.819482	0.384	0.262	1.52741432359952e-106
ENSG00000250850	1.11083027470982e-110	1.31027	0.201	0.082	2.13623770129445e-106
SLC9A7	3.08652216629286e-110	1.14965	0.24	0.111	5.9356907779978e-106
ST6GALNAC3	3.21624200081514e-110	1.20399	0.185	0.071	6.18515499176759e-106
SEC62	1.42463577380601e-109	0.529999	0.621	0.494	2.73971705660633e-105
CLEC2D	3.40788015194066e-109	0.77041	0.429	0.285	6.55369432019708e-105
ATP10D	2.27757610809876e-108	1.23388	0.214	0.1	4.38000661348472e-104
MBNL1	4.47490190204101e-108	0.503522	0.698	0.569	8.60568384781508e-104
NCF1B	8.70611273207975e-108	0.829295	0.369	0.235	1.67427253950626e-103
MTPN	3.6199969290084e-107	0.615191	0.538	0.396	6.96161609417606e-103
CYBB	1.09435918813529e-106	0.778708	0.412	0.26	2.10456215470299e-102
LMBRD1	1.08542872010516e-105	0.627992	0.505	0.365	2.08738797163424e-101
PLEKHF2	2.21473514378587e-105	0.837279	0.358	0.217	4.2591571550146e-101
LAIR1	2.36868697946924e-105	1.10163	0.242	0.115	4.55522193021729e-101
GAPT	5.35415811187279e-105	1.00032	0.301	0.169	1.02965814649426e-100
CCND3	9.92770713318041e-105	0.614663	0.58	0.425	1.90919735878193e-100
POLD4	2.39763767311591e-104	0.505888	0.658	0.53	4.61089700916921e-100
THRAP3	2.49453065799587e-104	0.590566	0.52	0.398	4.79723190839187e-100
ST6GAL1	1.25192313363533e-103	0.526257	0.64	0.509	2.40757337829411e-99
ZBTB16	8.28382815749031e-103	1.27855	0.154	0.054	1.59306299296696e-98
TNFAIP8	3.24363296088928e-102	0.510294	0.62	0.487	6.23783054708617e-98
ADAM7-AS1	6.12986124255692e-102	0.781994	0.345	0.198	1.17883361555612e-97
CXCR5	1.3423280774747e-101	1.05604	0.266	0.14	2.5814311257916e-97
AP3B1	2.48958278041318e-100	0.838393	0.33	0.223	4.78771664501259e-96
DGKD	3.57156414393985e-100	0.866122	0.316	0.189	6.86847500521073e-96
TPD52	4.19359028332834e-100	0.579691	0.543	0.426	8.06469347386872e-96
RNF13	4.98753703633515e-100	0.85344	0.314	0.209	9.59153247457612e-96
AGPAT5	5.13694655462511e-100	0.995925	0.266	0.14	9.87886191919955e-96
P2RY8	9.70943393599653e-100	0.713834	0.439	0.308	1.86722124023149e-95
TMEM131L	1.05426422100024e-99	0.784838	0.402	0.263	2.02745552340557e-95
ATF7IP	1.08041220807359e-99	0.797212	0.386	0.262	2.07774071734632e-95
CD55	2.26518792898716e-99	0.668287	0.443	0.297	4.35618290623521e-95
SYT17	6.01434431528279e-99	2.0653	0.101	0.025	1.15661855527203e-94
TPST1	2.05859952343687e-98	1.63839	0.127	0.04	3.95889274352144e-94
NSD3	2.95188733596662e-98	0.607667	0.472	0.355	5.67677453579741e-94
PHACTR1	3.57781196589731e-97	1.12063	0.204	0.09	6.88049019161711e-93
ENSG00000255240	5.25903610584186e-97	1.50811	0.14	0.047	1.01136523351445e-92
RAB30	2.44456784064377e-96	0.904716	0.285	0.175	4.70114841434203e-92
RACK1	3.10688728459159e-95	0.210019	0.985	0.96	5.97485493699808e-91
BTG1-DT	1.32582815392672e-94	0.833769	0.302	0.166	2.54970012281647e-90
UVRAG	2.7685081513424e-94	0.56007	0.561	0.419	5.32411802584656e-90
TGFBR2	2.90789884970795e-94	0.662768	0.441	0.298	5.59218027787335e-90
TRIM22	3.22776776874753e-94	0.658085	0.435	0.282	6.20732019607837e-90
STK17A	5.16460660550156e-94	0.574353	0.532	0.393	9.93205496304005e-90
CD83	1.93789574028394e-93	0.574636	0.336	0.195	3.72676729814004e-89
ENSG00000236283	1.05699397875655e-90	1.72109	0.108	0.031	2.03270512054673e-86
KLF2	2.77063496200961e-89	0.623668	0.615	0.496	5.32820809544068e-85
HLA-DRB6	3.84250682047091e-88	0.999587	0.233	0.137	7.38952486644761e-84
HS3ST1	4.55170995694866e-87	1.4626	0.135	0.048	8.75339341820796e-83
RNASE6	3.9128841949928e-86	0.793724	0.308	0.193	7.52486759539065e-82
CAMK1D	5.29905495036996e-86	0.637959	0.473	0.359	1.01906125750565e-81
SLC38A1	9.46575090037817e-86	0.679897	0.383	0.272	1.82035855565173e-81
MAML3	1.34870989053735e-85	1.79259	0.104	0.031	2.59370399049238e-81
SP140L	6.68614896079118e-85	0.755562	0.329	0.207	1.28581330664975e-80
BTK	1.13844737784427e-84	0.724567	0.335	0.23	2.18934815233232e-80
MYO1E	2.05141320961608e-84	1.35217	0.159	0.068	3.94507274341269e-80
HNRNPA2B1	2.5222741614364e-84	0.349872	0.797	0.69	4.85058543985833e-80
ARPC3	6.67635066221558e-84	0.267898	0.893	0.797	1.28392899585068e-79
TREML2	1.48225804786767e-83	1.63447	0.105	0.032	2.85053045185432e-79
LINC02245	3.51179087228752e-83	0.90056	0.256	0.159	6.75352502649613e-79
SESTD1	9.79812448279219e-83	1.13842	0.191	0.091	1.88427731928577e-78
PARP14	1.07632800672929e-82	0.739163	0.351	0.23	2.0698863897411e-78
L3MBTL4	1.5634203581891e-82	1.42327	0.13	0.047	3.00661369083347e-78
VAV3-AS1	1.28385560986998e-81	1.68652	0.102	0.03	2.46898272334096e-77
HLA-DOA	1.48139612870977e-81	0.865587	0.276	0.16	2.84887289512175e-77
ENSG00000289614	1.70248159028727e-81	0.717118	0.349	0.218	3.27404234628145e-77
APPL1	1.83498701591983e-81	0.651191	0.392	0.271	3.52886353031543e-77
PLEKHG1	9.27707720915335e-80	0.662395	0.329	0.198	1.78407471809228e-75
ELOVL5	1.37637301794667e-79	0.59089	0.443	0.321	2.64690295081323e-75
GDI2	1.82649386496688e-79	0.469931	0.554	0.456	3.51253035171781e-75
CCR6	1.47170640581422e-78	0.999475	0.224	0.117	2.83023858902132e-74
SSH2	1.87626733691008e-78	0.520453	0.534	0.428	3.60824971561177e-74
AFF1	4.71858413513502e-78	0.81704	0.272	0.189	9.07430915027816e-74
HLA-DQA2	9.64113256799201e-78	0.62932	0.444	0.307	1.85408620415054e-73
ARHGAP15	1.74770733864673e-77	0.431674	0.693	0.586	3.36101598295153e-73
KIAA0040	3.12389180606544e-77	0.7384	0.291	0.207	6.00755633224445e-73
RABEP1	3.71773727309412e-77	0.700927	0.355	0.247	7.1495805498873e-73
CASP4LP	1.63539879287005e-76	1.30087	0.126	0.046	3.1450354185684e-72
ENSG00000290020	1.95371398539877e-76	1.3997	0.1	0.031	3.75718736532038e-72
TBC1D1	2.21950798733999e-76	0.809817	0.275	0.175	4.26833581045353e-72
XYLT1	4.99127927958396e-76	1.15353	0.175	0.083	9.59872918256792e-72
DENND4A	6.77117208962753e-76	0.712374	0.353	0.251	1.30216410455627e-71
PDE7A	8.34928093236017e-76	0.604317	0.426	0.305	1.60565021610218e-71
NFATC3	1.6743586093741e-75	0.824035	0.274	0.171	3.21995904168733e-71
CARMIL1	2.23858749530426e-75	1.31637	0.147	0.069	4.30502761221963e-71
UCP2	2.35284154942152e-75	0.365082	0.739	0.62	4.52474958369253e-71
LBH	3.94891172654138e-75	0.498477	0.529	0.391	7.59415214131172e-71
FCRL5	5.02303950776233e-75	0.890141	0.231	0.145	9.65980727737774e-71
SNX22	5.0380692248254e-75	0.93364	0.233	0.127	9.68871092626172e-71
NUP88	5.41913811863083e-75	0.829771	0.269	0.158	1.04215445159389e-70
C12orf42	5.96314206443212e-75	1.0506	0.197	0.097	1.14677185041094e-70
SRSF5	1.29593996902905e-74	0.340689	0.752	0.64	2.49222215443977e-70
ACSM3	2.6225771523373e-74	1.20552	0.134	0.052	5.04347812165986e-70
CCDC191	5.4387983449404e-74	1.2838	0.153	0.072	1.04593530971549e-69
COBLL1	6.48212060919331e-74	0.65173	0.359	0.267	1.24657661435397e-69
FAM117B	2.31788024271784e-73	0.859848	0.266	0.162	4.45751549477068e-69
GSAP	2.61337015782433e-73	0.742803	0.308	0.191	5.02577215051197e-69
EAF2	9.56393459610697e-73	0.545691	0.44	0.317	1.83924026217733e-68
ARID1B	2.09633091231856e-72	0.62527	0.398	0.309	4.03145397747983e-68
CIITA	3.63747147437146e-72	0.735494	0.305	0.188	6.99522139236376e-68
IL21R	8.94231022678283e-72	1.41614	0.113	0.048	1.71969567971261e-67
KDM4C	8.24185769067784e-71	0.618741	0.367	0.267	1.58499165249426e-66
ADD1	1.45661876997129e-70	0.593289	0.372	0.281	2.80122355653178e-66
CCDC32	2.9063999131714e-70	0.681642	0.299	0.211	5.58929767301992e-66
MIR223HG	4.14645608486485e-70	1.1664	0.154	0.069	7.9740496968036e-66
FAM53B	1.63645634106694e-69	1.1281	0.166	0.081	3.14706918950582e-65
NSMCE1	2.19677655418393e-69	0.83273	0.223	0.144	4.22462099135111e-65
PDE7B	2.89594564426126e-69	1.54344	0.106	0.037	5.56919306847883e-65
EPB41L2	3.29667829151657e-69	1.45551	0.111	0.041	6.33984202241551e-65
BPTF	1.17805226509339e-68	0.575786	0.388	0.288	2.2655123110011e-64
SMIM14	1.34242205125877e-68	0.470945	0.425	0.293	2.58161184677573e-64
DDX5	1.86804045791151e-68	0.300148	0.795	0.712	3.59242860460963e-64
PLCL2	8.42547221976528e-68	0.785523	0.263	0.176	1.62030256258306e-63
ARHGDIB	1.2003216953629e-67	0.197434	0.903	0.811	2.30833865235239e-63
P2RX5	1.53013137098487e-67	0.486809	0.476	0.349	2.942595639541e-63
IKZF3	1.41817175356324e-66	0.487417	0.476	0.386	2.72728609927747e-62
PRCP	1.97052708275783e-66	0.841531	0.22	0.138	3.78952063285158e-62
ARHGAP17	2.62168636809589e-66	0.708699	0.309	0.197	5.04176505448521e-62
JARID2	4.20488500032022e-66	0.807429	0.254	0.162	8.08641434411581e-62
GRK3	3.01129149135053e-65	0.877942	0.228	0.135	5.79101466701621e-61
MDM4	6.72179734378094e-65	0.631554	0.318	0.218	1.29266884718251e-60
WDFY4	7.59178096124953e-65	0.626937	0.361	0.249	1.4599753966579e-60
LSM10	8.21373996568802e-65	0.455797	0.375	0.313	1.57958433280146e-60
UBB	1.16256064025504e-64	0.3145	0.754	0.661	2.23572036727446e-60
DPH5-DT	2.44145811834349e-64	1.09653	0.162	0.084	4.69516810738636e-60
EBLN3P	7.45392398741513e-64	0.635334	0.323	0.228	1.4334641220198e-59
CD53	7.89698864563707e-64	0.308219	0.703	0.583	1.51866988644246e-59
ANKAR	8.58021736812545e-64	1.04641	0.166	0.086	1.65006160206421e-59
DMXL1	1.05552403974606e-63	0.684787	0.295	0.21	2.02987828083564e-59
WASHC4	1.46595257946287e-63	0.584009	0.366	0.266	2.81917340556505e-59
MICAL3	1.70954474201133e-63	0.835215	0.236	0.14	3.28762549336198e-59
CHMP7	2.07756649420709e-63	0.788882	0.249	0.158	3.99536812500966e-59
ATP6V1G1	2.11790755018867e-63	0.303842	0.738	0.651	4.07294800976782e-59
NT5C3A	2.92847668392145e-63	0.621379	0.326	0.226	5.63175351084934e-59
HEATR5B	9.79186981576103e-63	0.850889	0.219	0.139	1.883074484269e-58
CD180	2.35555018014909e-62	0.716641	0.271	0.184	4.52995855144472e-58
AFF4	2.58104038275664e-62	0.619467	0.326	0.231	4.9635987600793e-58
PIK3AP1	3.34955838698354e-62	0.725506	0.275	0.181	6.44153573400804e-58
QRSL1	4.91738169648014e-62	0.660174	0.317	0.21	9.45661674050095e-58
TBC1D5	6.78828651793341e-62	0.478983	0.473	0.381	1.30545538026377e-57
E2F5	4.20746483520748e-61	0.85025	0.204	0.129	8.0913756245875e-57
ARHGAP24	5.00941032693239e-61	0.435657	0.581	0.455	9.63359699972368e-57
FAM177B	5.8229692406521e-61	1.09278	0.124	0.052	1.11981521466981e-56
PTK2B	1.56995454132668e-60	0.566525	0.326	0.254	3.01917957842535e-56
TRAK1	1.88877305370366e-60	0.845828	0.225	0.137	3.6322994595775e-56
ERP44	2.31107319776227e-60	0.582072	0.293	0.221	4.44442486661663e-56
LAT2	4.47376705237124e-60	0.529144	0.407	0.298	8.60350141841514e-56
EBF1	9.68795932099859e-60	0.55155	0.388	0.27	1.86309145702124e-55
CNR2	1.65194558407751e-59	0.760354	0.262	0.163	3.17685655273947e-55
DPEP2	3.71279140154665e-59	0.88367	0.202	0.117	7.14006914431436e-55
HECTD4	3.76846639325061e-59	0.899813	0.189	0.11	7.24713772086025e-55
H1-10	1.01368428003279e-58	0.771464	0.274	0.207	1.94941623893105e-54
PKIG	1.76970659381322e-58	0.657543	0.296	0.194	3.40332275056221e-54
RBM38	1.87686778478877e-58	0.73403	0.265	0.173	3.60940443692729e-54
RP9	4.01958974292952e-58	0.806978	0.221	0.135	7.73007303462775e-54
LPP	4.86471179118692e-58	0.618906	0.319	0.226	9.35532724563156e-54
DIP2B	9.24867145138908e-58	0.72797	0.252	0.171	1.77861200681663e-53
SYPL1	1.01361645811777e-57	0.37911	0.536	0.411	1.94928581060628e-53
HYCC1	2.44799621760534e-57	1.11062	0.134	0.075	4.70774152607682e-53
ATP8B1	3.2424587739527e-57	1.02487	0.169	0.089	6.23557246818844e-53
SMAD3	4.72016897284786e-57	0.946917	0.182	0.099	9.07735695168372e-53
TBC1D22A	5.63575300908291e-57	0.495326	0.414	0.32	1.08381166117673e-52
CHI3L2	9.01188523095912e-57	1.30756	0.113	0.048	1.73307564876575e-52
PLEKHA1	2.60542864544472e-56	1.01022	0.146	0.07	5.01049982805473e-52
TAPT1-AS1	7.64010220591108e-56	1.33683	0.108	0.045	1.46926805521876e-51
LUC7L3	7.9507196500681e-56	0.385698	0.43	0.373	1.5290028959046e-51
CCNG2	8.21268467183448e-56	0.919603	0.18	0.101	1.57938138924049e-51
GNG7	1.99884282637304e-55	0.414333	0.536	0.452	3.843974639398e-51
SETX	2.02090520800787e-55	0.564648	0.305	0.237	3.88640280551993e-51
PNISR	3.37422012851687e-55	0.320289	0.622	0.548	6.4889627291508e-51
MACROD2	3.60190150556818e-55	0.821774	0.149	0.073	6.92681678535817e-51
PNRC1	4.36386703636053e-55	0.305269	0.74	0.642	8.39215269762493e-51
TRAK2	5.684911167265e-55	0.981856	0.16	0.09	1.09326526657673e-50
TNFRSF13C	5.96658997047124e-55	0.490908	0.413	0.302	1.14743491722132e-50
RAB11A	6.87560869077961e-55	0.510805	0.391	0.311	1.32224830732383e-50
FCRL3	8.82576809516101e-55	0.879257	0.213	0.129	1.69728346238041e-50
ENSG00000268027	2.04914789153538e-54	0.647979	0.252	0.183	3.94071631021168e-50
HNRNPK	2.16865092278146e-54	0.32715	0.618	0.531	4.17053258960102e-50
ENSG00000259536	2.46892054339156e-54	1.2214	0.112	0.048	4.74798109699631e-50
SH3BP5	3.19275268117091e-54	0.517011	0.377	0.282	6.13998268115978e-50
ECHDC1	3.81980245712212e-54	0.606938	0.241	0.183	7.34586210529155e-50
CLEC2B	4.76913879132899e-54	0.747779	0.211	0.124	9.17153080960479e-50
LY86	7.50346602015363e-54	0.412936	0.451	0.331	1.44299155033575e-49
SLC12A6	9.59460364370691e-54	0.818192	0.188	0.126	1.84513822672128e-49
BMP2K	1.25442953135621e-53	0.83193	0.207	0.132	2.41239343175112e-49
CR2	1.93213854963466e-53	1.25209	0.112	0.049	3.71569564480241e-49
ANKUB1	2.10912007226153e-53	1.17935	0.122	0.057	4.05604881096615e-49
CD69	2.11991283191719e-53	0.488599	0.284	0.181	4.07680436705994e-49
AMN1	2.22633055336594e-53	0.951085	0.168	0.091	4.28145628717803e-49
NDUFAF6	2.38598992191375e-53	0.728224	0.21	0.152	4.58849721883233e-49
GNB4	3.55221063706732e-53	1.18766	0.115	0.05	6.83125627614416e-49
SIK3	3.61209037311989e-53	0.518734	0.374	0.292	6.94641099654687e-49
CHD9	5.18896644248675e-53	0.473153	0.359	0.283	9.97890136554627e-49
NUAK2	5.66218997166639e-53	0.752035	0.225	0.142	1.08889575345116e-48
IKZF1	6.53030807100095e-53	0.391081	0.512	0.439	1.25584354513419e-48
HHEX	8.48156807520238e-53	0.616551	0.302	0.203	1.63109035654217e-48
P2RY10	1.28504421500447e-52	0.589269	0.302	0.206	2.47126852987509e-48
ENSG00000267787	1.59191878180365e-52	0.927807	0.176	0.1	3.0614190092866e-48
ITM2B	1.66619470089849e-52	0.211649	0.685	0.565	3.20425902929789e-48
IRF2	3.85308810442855e-52	0.527201	0.307	0.235	7.40987373362654e-48
LGALS9	5.69817596712113e-52	0.891115	0.175	0.097	1.09581622023706e-47
SEPTIN7	5.7127634464115e-52	0.306084	0.617	0.523	1.0986215383794e-47
TANK	7.21965243687299e-52	0.517296	0.329	0.257	1.38841136013504e-47
IFNGR1	9.05117546423502e-52	0.734603	0.223	0.141	1.74063155352704e-47
UTP6	1.97245481419982e-51	0.832439	0.175	0.107	3.79322785318767e-47
CAT	2.09017747106363e-51	0.586835	0.27	0.202	4.01962029460247e-47
KMT2E	2.88976122529154e-51	0.297849	0.625	0.55	5.55729981235817e-47
CDK13	3.5541170735255e-51	0.566633	0.307	0.242	6.83492254409688e-47
PTPN6	4.04997350926374e-51	0.338895	0.639	0.532	7.78850405566509e-47
TPK1	4.31910872276254e-51	0.829677	0.198	0.125	8.30607798474464e-47
TSPAN33	1.23417938767502e-50	0.79303	0.208	0.127	2.37345038043782e-46
EEF1D	2.38142537196144e-50	0.12392	0.967	0.918	4.57971913281905e-46
LBR	2.58179570659166e-50	0.564662	0.274	0.209	4.96505132334642e-46
ZNF638	3.95244987255632e-50	0.528906	0.301	0.231	7.60095634991306e-46
DDX6	4.20326052846533e-50	0.410133	0.405	0.329	8.08329032229168e-46
ARID5B	4.63138568827376e-50	0.422051	0.473	0.389	8.90661781711927e-46
NOTCH2	8.76952046139721e-50	0.623791	0.3	0.207	1.6864664799313e-45
PARP1	1.10456096930202e-49	0.320682	0.497	0.447	2.12418120006471e-45
USP6NL	1.2281657785771e-49	0.69478	0.236	0.16	2.36188560878163e-45
TRAF3IP3	3.84784460108815e-49	0.367195	0.527	0.445	7.39978995235263e-45
VPS41	4.23224029979612e-49	0.770745	0.2	0.126	8.13902132053791e-45
CSK	4.75303564538386e-49	0.417866	0.473	0.381	9.1405628496377e-45
HMCES	5.25857189368396e-49	1.03918	0.112	0.065	1.01127596087436e-44
TLE1	6.80638742106073e-49	0.638897	0.2	0.153	1.30893636494419e-44
EVL	6.99917050610983e-49	0.340714	0.532	0.419	1.34601048002998e-44
C1GALT1	8.79446012573859e-49	0.59466	0.238	0.177	1.69126262678079e-44
GRB2	1.34181864324037e-48	0.319591	0.535	0.471	2.58045143281555e-44
TIFA	1.44560208195023e-48	0.497426	0.198	0.167	2.78003736379849e-44
PCMTD1	1.94148037528246e-48	0.492688	0.289	0.231	3.73366090970571e-44
ACYP2	3.56193601310733e-48	0.590087	0.222	0.174	6.84995914680671e-44
SNX10	1.01897518071103e-47	0.611808	0.287	0.195	1.95959117002538e-43
PSMB8-AS1	1.79801848487144e-47	0.446698	0.35	0.285	3.45776934825627e-43
USP8	1.80564628406998e-47	0.536516	0.265	0.205	3.47243836889498e-43
COA1	2.35954030820296e-47	0.541872	0.234	0.184	4.53763196670512e-43
UBAC2	2.48569694970808e-47	0.587342	0.295	0.206	4.78024380398361e-43
DLEU1	4.94964276291162e-47	0.779241	0.2	0.128	9.51865799735533e-43
PARVG	5.98383295038069e-47	0.583035	0.25	0.185	1.15075091468771e-42
ITSN2	6.33762131922382e-47	0.370546	0.484	0.41	1.21878795589993e-42
RNF141	1.58076385558526e-46	0.72934	0.201	0.133	3.03996697067601e-42
DTNBP1	2.94637234231365e-46	0.672413	0.211	0.148	5.66616865150338e-42
PBX3	3.18203426208266e-46	0.992034	0.133	0.068	6.11937008941117e-42
BLK	4.54289807289597e-46	0.259248	0.545	0.43	8.73644728398625e-42
PALM2AKAP2	6.03572790294987e-46	0.402361	0.317	0.279	1.16073083301629e-41
ANXA6	7.05423137459292e-46	0.34582	0.519	0.442	1.35659923564797e-41
SCPEP1	1.12457757657011e-45	0.57444	0.261	0.193	2.16267513750197e-41
FAM172A	1.15794222966681e-45	0.581095	0.273	0.201	2.22683870187223e-41
UBE2H	1.39029362109546e-45	0.518781	0.205	0.171	2.67367366272867e-41
ICAM2	2.06276379575535e-45	0.426454	0.25	0.214	3.96690105561712e-41
STRADB	2.45251046701486e-45	0.974554	0.133	0.074	4.71642287911628e-41
RASA2	5.93766392639422e-45	0.52641	0.287	0.215	1.14187214968487e-40
TSTD1	7.08541774838276e-45	0.315773	0.488	0.428	1.36259668719149e-40
H2AC6	7.6298277900427e-45	0.598133	0.243	0.18	1.46729218230311e-40
R3HDM2	1.11609385817998e-44	0.542045	0.288	0.219	2.14636009866593e-40
SNX1	1.20043287926794e-44	0.516374	0.243	0.194	2.30855247012017e-40
ALOX5	1.60905900364657e-44	0.447563	0.381	0.277	3.09438136991273e-40
ACAP2	2.75497044227004e-44	0.352729	0.478	0.395	5.29808365752952e-40
TMEM123	2.8006573062525e-44	0.439435	0.341	0.261	5.38594406565418e-40
C11orf80	3.25499493771181e-44	0.584933	0.156	0.128	6.25968076471357e-40
GUCD1	5.25902381473846e-44	0.703522	0.215	0.139	1.01136286981235e-39
USP15	6.06061702624468e-44	0.361782	0.45	0.375	1.16551726031711e-39
NUMB	6.96234309038587e-44	0.553531	0.247	0.188	1.33892819971211e-39
MAP4K4	7.74283156180462e-44	0.509707	0.329	0.247	1.48902393765065e-39
PPM1K	8.32631994597151e-44	0.433389	0.345	0.278	1.60123458880978e-39
SLC16A7	8.71097814505589e-44	0.877692	0.151	0.087	1.6752082070757e-39
ZNF107	8.94515592563584e-44	0.647018	0.232	0.153	1.72024293605903e-39
MOB3B	1.04136119260095e-43	0.952005	0.141	0.079	2.00264170949088e-39
NEDD9	1.27072388468158e-43	0.576983	0.231	0.174	2.44372910263114e-39
MATR3	1.58563344538865e-43	0.371537	0.423	0.355	3.04933167882691e-39
LRBA	1.63617835174634e-43	0.425209	0.358	0.293	3.14653458824338e-39
SH3BP2	1.82613622046328e-43	1.10637	0.105	0.053	3.51184256557294e-39
H1-3	1.87461310717757e-43	0.628085	0.259	0.189	3.60506846641318e-39
FLI1	2.07971063192007e-43	0.394015	0.393	0.326	3.99949151624549e-39
DRAM2	4.05942344389697e-43	0.434132	0.37	0.291	7.80667722495827e-39
SELENOH	4.74668464264369e-43	0.288362	0.588	0.516	9.12834923626808e-39
CEPT1	6.11670238836877e-43	0.727345	0.194	0.122	1.1763030363072e-38
DOCK8	6.39847838852715e-43	0.336265	0.519	0.454	1.23049137889766e-38
SECISBP2L	6.44693676418812e-43	0.52106	0.272	0.206	1.23981040912102e-38
RHBDD1	7.03491216064238e-43	0.667282	0.187	0.137	1.35288395761314e-38
CHASERR	9.0830471666415e-43	0.479046	0.338	0.266	1.74676080061683e-38
CD81	1.37072345895227e-42	0.415928	0.468	0.383	2.63603828391111e-38
STIM2	2.17744729790456e-42	0.603234	0.233	0.167	4.18744889860027e-38
LNPEP	2.75955744477602e-42	0.576931	0.265	0.192	5.30690492204877e-38
GABPB1-IT1	2.86658559025679e-42	0.728196	0.175	0.109	5.51273074862284e-38
GLIPR1	4.91090735827512e-42	0.463889	0.31	0.247	9.44416594069888e-38
EIF4G3	5.39271492191789e-42	0.562188	0.262	0.199	1.03707300663403e-37
RBBP6	6.18460757003368e-42	0.310985	0.255	0.237	1.18936188179318e-37
TMLHE	8.31386735964062e-42	0.980821	0.124	0.068	1.59883983193249e-37
TMEM131	8.79807478490412e-42	0.538213	0.245	0.189	1.69195776188491e-37
HIP1R	1.10913372850381e-41	0.726173	0.189	0.122	2.13297507328569e-37
WWC3	1.14649170218453e-41	1.0392	0.109	0.06	2.20481819247108e-37
ENSG00000227486	1.19564327547875e-41	0.636588	0.207	0.164	2.29934158307318e-37
ANAPC16	1.76413736294893e-41	0.239124	0.68	0.605	3.3926125626871e-37
RASGRP2	1.905840343038e-41	0.385828	0.473	0.376	3.66512156369638e-37
XRCC5	1.95637030801846e-41	0.317861	0.452	0.391	3.76229573935031e-37
LINC01215	7.62053812071687e-41	0.788443	0.141	0.075	1.46550568599506e-36
ARL11	9.01681075706375e-41	0.984344	0.117	0.069	1.73402287669093e-36
CORO1A	1.08849243380684e-40	0.121344	0.808	0.715	2.09327979945394e-36
SLC50A1	1.41294888453987e-40	0.49632	0.197	0.163	2.71724199985862e-36
MORC3	1.91890491104619e-40	0.544334	0.276	0.198	3.69024603443293e-36
RAPGEF6	1.98303691135945e-40	0.52538	0.255	0.197	3.81357828423537e-36
TAPBP	2.6933127976637e-40	0.299611	0.445	0.399	5.17950984118707e-36
MHENCR	3.12117206995309e-40	0.629881	0.227	0.156	6.00232600772678e-36
ORAI2	5.71744375871394e-40	0.355262	0.329	0.284	1.09952160923828e-35
JMJD1C	5.95299856708973e-40	0.368448	0.409	0.35	1.14482115443703e-35
TRAF5	8.11564935633612e-40	0.596376	0.252	0.175	1.560720527717e-35
MBD2	1.36358318093625e-39	0.393242	0.195	0.177	2.62230681525851e-35
HSP90AB1	1.51746985387421e-39	0.222836	0.756	0.674	2.9182462759855e-35
HNRNPA1	1.8035587930137e-39	0.183997	0.848	0.777	3.46842391484465e-35
ANP32A	2.12773567478639e-39	0.387341	0.351	0.288	4.09184847618171e-35
DAZAP2	2.13186297069496e-39	0.256316	0.601	0.518	4.09978567894348e-35
SNHG7	3.18341402872774e-39	0.356333	0.501	0.413	6.12202351864632e-35
LARGE2	3.58959415398074e-39	0.745244	0.162	0.093	6.90314851752036e-35
SLC44A2	4.35088559973038e-39	0.485309	0.308	0.234	8.36718809684149e-35
PSMC6	4.79670387869242e-39	0.560227	0.211	0.16	9.22454122911339e-35
UXS1	5.15354046862201e-39	0.932219	0.12	0.065	9.91077367520698e-35
PFKL	6.18450686284388e-39	0.539221	0.23	0.174	1.18934251479351e-34
FLOT2	7.23861906427788e-39	0.419458	0.322	0.261	1.39205883225128e-34
PXK	7.54315303115551e-39	0.539923	0.251	0.184	1.45062375942152e-34
JPX	9.94716727757645e-39	0.525928	0.23	0.181	1.91293973915073e-34
JUP	1.04201037899483e-38	1.0306	0.119	0.065	2.00389015984496e-34
SH3BGRL	1.1468354232985e-38	0.273419	0.543	0.468	2.20547920254534e-34
SP110	1.15962068505606e-38	0.314902	0.523	0.431	2.2300665394313e-34
MYCBP2	1.58864215825134e-38	0.315898	0.453	0.393	3.05511773453316e-34
RFTN1	1.6613923053576e-38	0.59658	0.204	0.148	3.19502354243321e-34
CHD2	1.99388531125611e-38	0.358156	0.341	0.294	3.83444084207663e-34
CCM2	2.11771512162316e-38	0.30078	0.289	0.27	4.0725779503935e-34
DOP1B	2.49453865236867e-38	0.681679	0.199	0.13	4.79724728237019e-34
CTSS	2.73601543686021e-38	0.270031	0.535	0.448	5.26163128662587e-34
AIDA	2.76605072582325e-38	0.677678	0.194	0.128	5.31939215083069e-34
MTMR10	3.39454309975547e-38	1.02564	0.103	0.054	6.52804583513975e-34
TBL1X	4.52144035770303e-38	0.784046	0.162	0.103	8.6951819518987e-34
MACF1	5.28569141514455e-38	0.446104	0.29	0.232	1.01649131604645e-33
OCIAD1	7.33997890297282e-38	0.293772	0.337	0.304	1.4115513428307e-33
DPYD	7.36572779962197e-38	0.528319	0.242	0.161	1.4165031131453e-33
ANGPTL1	9.09498037768104e-38	0.475026	0.32	0.239	1.74905567643184e-33
PNN	1.28355429399137e-37	0.3662	0.363	0.305	2.4684032627748e-33
BEND5	1.37129736978517e-37	0.943825	0.116	0.06	2.63714197183386e-33
LINGO3	2.19511989906201e-37	0.96977	0.115	0.059	4.22143507788616e-33
MEF2C-AS1	2.45170721053223e-37	0.676691	0.171	0.123	4.71487813657453e-33
GGA2	3.01469247296257e-37	0.450092	0.316	0.247	5.79755509475432e-33
PATL2	4.26661548530207e-37	0.708937	0.15	0.105	8.20512823978441e-33
HSPA4	4.65185869581233e-37	0.506868	0.239	0.184	8.9459894579167e-33
UBE2R2	4.69802689753923e-37	0.437496	0.244	0.203	9.03477552665769e-33
MYLIP	5.21670959965062e-37	0.733292	0.154	0.103	1.00322542310881e-32
KCNQ5	5.24776950738368e-37	0.659537	0.218	0.16	1.00919855396496e-32
TSPAN3	5.30502411753954e-37	0.425685	0.349	0.268	1.02020918804403e-32
TTC17	5.36757246825236e-37	0.357463	0.298	0.261	1.03223786136961e-32
HNRNPD	6.93173626801764e-37	0.335335	0.364	0.316	1.33304220170247e-32
NT5E	7.35308871237589e-37	0.744596	0.172	0.105	1.41407249027701e-32
TCF12	8.69530628844166e-37	0.431252	0.284	0.237	1.67219435233022e-32
SIAH2	1.1345667046459e-36	0.736205	0.134	0.094	2.18188522970453e-32
PTEN	1.82239907657771e-36	0.445521	0.267	0.22	3.50465566416659e-32
MALT1	1.87552666284431e-36	0.517076	0.25	0.184	3.60682532531589e-32
MTM1	1.90300628905122e-36	0.853163	0.13	0.079	3.6596713944744e-32
PHF21A	2.47980631048867e-36	0.560127	0.204	0.151	4.76891551570077e-32
PIK3CD	2.81034179338324e-36	0.56512	0.24	0.175	5.4045683028553e-32
PDLIM1	3.77498373546437e-36	0.332213	0.446	0.37	7.25967122167152e-32
HNRNPDL	3.79562595126665e-36	0.215752	0.683	0.601	7.2993682668809e-32
CREB1	4.08405896876114e-36	0.433849	0.259	0.211	7.85405380282455e-32
ENSG00000291075	4.13867881452818e-36	0.477837	0.255	0.199	7.95909322821914e-32
DIPK1A	4.39608670057255e-36	0.36479	0.263	0.237	8.45411433387106e-32
MARCKSL1	4.77259838979093e-36	0.452621	0.33	0.247	9.17818396340693e-32
PHC3	4.81943738185236e-36	0.365108	0.317	0.27	9.26826002904027e-32
MAT2B	5.93767004378594e-36	0.362047	0.338	0.288	1.14187332612047e-31
CELF2	6.74495834979143e-36	0.326848	0.417	0.367	1.29712294024839e-31
TMBIM4	7.59642688833333e-36	0.244123	0.473	0.432	1.46086885489538e-31
PMEPA1	7.83688971028471e-36	0.961843	0.107	0.062	1.50711226018485e-31
DNAJC10	9.87189929201589e-36	0.312141	0.254	0.233	1.89846495284758e-31
JUND	1.12518656173455e-35	0.431068	0.403	0.33	2.16384627687171e-31
TOP2B	1.93957214333861e-35	0.548831	0.194	0.149	3.72999118885448e-31
CSNK1G3	1.98942709393331e-35	0.645421	0.197	0.134	3.82586724434314e-31
RNASEH2B	2.85910788228768e-35	0.356442	0.338	0.288	5.49835036842745e-31
SCAPER	2.91150578455734e-35	0.526144	0.211	0.166	5.59911677428223e-31
PAPOLA	3.06105765878675e-35	0.305936	0.354	0.304	5.88671998361279e-31
PNOC	3.18807343880385e-35	0.400885	0.229	0.199	6.13098403016368e-31
ITFG1	3.39595829314448e-35	0.333744	0.25	0.232	6.53076739354616e-31
PIP5K1B	3.9101263546796e-35	0.502159	0.174	0.149	7.51956399268433e-31
VPS13C	4.06954220986406e-35	0.385967	0.346	0.283	7.82613662378957e-31
STT3B	4.33278321580493e-35	0.297857	0.164	0.161	8.33237540231446e-31
GCA	4.36129228497353e-35	0.58228	0.215	0.149	8.3872011932326e-31
CYB5A	5.10874114506888e-35	0.643884	0.162	0.116	9.82462009608196e-31
SARAF	5.37141536482204e-35	0.164374	0.767	0.692	1.03297688880893e-30
SGSM3	5.80192306934429e-35	0.602846	0.17	0.123	1.1157678254656e-30
INVS	6.88716682024857e-35	0.785777	0.141	0.093	1.324471051202e-30
BRAF	7.90491468207422e-35	0.516986	0.252	0.183	1.52019414250969e-30
MBD5	1.18942623907325e-34	0.440529	0.243	0.202	2.28738560036177e-30
CCAR1	1.68265035898087e-34	0.47659	0.191	0.157	3.23590490535611e-30
TNRC6B	1.76658789290463e-34	0.275317	0.467	0.431	3.39732517684489e-30
BBX	1.78494276270471e-34	0.408299	0.314	0.257	3.43262342695744e-30
KDM6A	1.94885286432633e-34	0.556558	0.186	0.145	3.74783894338597e-30
WASHC3	2.39432998976427e-34	0.249257	0.19	0.185	4.60453600331567e-30
SLAMF6	2.3984411784398e-34	0.682003	0.159	0.111	4.61244223025757e-30
EIF2AK3	2.80122115493803e-34	0.497769	0.246	0.19	5.38702840306132e-30
GMDS-DT	3.05368024797211e-34	0.353901	0.175	0.166	5.87253248487516e-30
SMC6	3.1286244195901e-34	0.456708	0.292	0.228	6.01665762131371e-30
RBM26	3.25042616183891e-34	0.467121	0.215	0.172	6.2508945518324e-30
IMMP2L	3.48838095570758e-34	0.60652	0.242	0.177	6.70850541592124e-30
ADAM10	4.19852703470985e-34	0.444062	0.213	0.176	8.0741873404505e-30
NCKAP1L	5.3493957646891e-34	0.437743	0.254	0.207	1.02874229950736e-29
ATRX	6.73242119066933e-34	0.255356	0.39	0.354	1.29471191917762e-29
GPR160	6.74579045006959e-34	0.827188	0.121	0.072	1.29728296145288e-29
ALOX5AP	7.05471283620447e-34	0.40155	0.364	0.281	1.35669182553048e-29
IFNAR1	7.75368288928528e-34	0.347913	0.247	0.216	1.49111075643845e-29
SF1	7.86362214800211e-34	0.27334	0.548	0.47	1.51225317528229e-29
IMPDH2	8.28997447550092e-34	0.444293	0.294	0.231	1.59424499138358e-29
MANBA	9.63725200276797e-34	0.531465	0.242	0.172	1.85333993265231e-29
STIM1	1.32508379687078e-33	0.5424	0.216	0.155	2.5482686497622e-29
ATP8A1	1.3706324227297e-33	0.417561	0.184	0.16	2.63586321215149e-29
FADS3	1.38648664257631e-33	0.715039	0.146	0.085	2.6663524623385e-29
MBNL3	2.60384946961189e-33	0.807807	0.129	0.082	5.00746291501063e-29
HIBCH	2.61171726662935e-33	0.291964	0.156	0.153	5.02259347545491e-29
PRRC2C	3.00703954109997e-33	0.259865	0.427	0.388	5.78283774148936e-29
STAG3	3.25245921492916e-33	0.632948	0.127	0.071	6.25480431623027e-29
CLIC4	3.36904756955193e-33	0.392735	0.202	0.175	6.47901538100531e-29
PAN3	3.45823944347214e-33	0.407543	0.325	0.261	6.65054027374127e-29
ZRANB2	3.83370841160069e-33	0.236419	0.346	0.32	7.37260464634928e-29
GTF2I	3.89829638476375e-33	0.528282	0.197	0.153	7.49681377753917e-29
UBE2O	4.50943323248712e-33	0.823805	0.107	0.07	8.67209104939598e-29
ADPRM	5.06948135688589e-33	0.823188	0.114	0.061	9.74911959742725e-29
SPIB	5.13610766116566e-33	0.35597	0.424	0.331	9.87724864318768e-29
RAD51B	5.84400040646974e-33	0.549239	0.227	0.176	1.1238597181682e-28
SNRPD3	6.14298387595128e-33	0.220542	0.347	0.328	1.18135722918419e-28
IL2RG	6.26084320263769e-33	0.263102	0.535	0.461	1.20402275629925e-28
SPOP	7.03491806532199e-33	0.334917	0.186	0.172	1.35288509314207e-28
TRIO	8.383433968708e-33	0.45399	0.27	0.215	1.61221818652223e-28
EIF2S3	1.00237553641654e-32	0.300168	0.455	0.385	1.92766839408265e-28
BLCAP	1.00572915539413e-32	0.474911	0.233	0.182	1.93411773873846e-28
SMCHD1	1.02336902429804e-32	0.22968	0.624	0.563	1.96804097062757e-28
SHISAL2A	1.73224704426149e-32	0.586908	0.194	0.131	3.33128429081927e-28
TMEM19	2.61297414971353e-32	0.544553	0.164	0.125	5.02501058731408e-28
SPTLC2	2.73144712303694e-32	0.671098	0.16	0.11	5.25284596231233e-28
ITGA4	5.61370597411232e-32	0.289055	0.457	0.392	1.07957179588154e-27
ATM	5.97003742406895e-32	0.328421	0.378	0.326	1.1480978970227e-27
APP	6.22398984049219e-32	0.687463	0.146	0.086	1.19693548622505e-27
CHKB	6.35953567348728e-32	0.327122	0.174	0.164	1.22300230536834e-27
NCL	7.05481563167973e-32	0.243954	0.565	0.503	1.35671159412833e-27
PCGF5	7.23390411536127e-32	0.41023	0.268	0.218	1.39115210042513e-27
METTL7A	7.32965378770306e-32	0.346366	0.158	0.147	1.40956571991318e-27
IFI16	9.08011985622191e-32	0.32336	0.382	0.322	1.74619784955004e-27
HSD17B4	1.14888565765466e-31	0.641193	0.152	0.108	2.20942200823567e-27
CTDNEP1	1.18822135444254e-31	0.230397	0.234	0.228	2.28506848672844e-27
RTF2	1.61143451577312e-31	0.338444	0.234	0.205	3.09894971728329e-27
NFKBIA	1.63343477688222e-31	0.30284	0.423	0.35	3.1412584194222e-27
ENSG00000228655	1.69992292143844e-31	0.603129	0.184	0.12	3.26912177021826e-27
GM2A	1.76490496041634e-31	0.673461	0.144	0.1	3.39408872937666e-27
HEXA	1.9808460657031e-31	0.45455	0.213	0.173	3.80936506895363e-27
BCL2	3.25921897666342e-31	0.393501	0.383	0.328	6.26780401402142e-27
UST	3.51236817259491e-31	0.789395	0.14	0.085	6.75463523271728e-27
UBE2W	4.15031063810987e-31	0.534733	0.181	0.139	7.9814623881491e-27
VCPKMT	4.20172828790212e-31	0.684463	0.147	0.096	8.08034367046457e-27
DDX17	4.96204877051496e-31	0.242508	0.507	0.466	9.54251599057732e-27
TRIM38	5.14534160069096e-31	0.471899	0.239	0.186	9.89500643228879e-27
UHRF2	5.26481544772346e-31	0.648849	0.152	0.101	1.0124766587517e-26
KDM2A	7.0018173252182e-31	0.303303	0.207	0.193	1.34651948981271e-26
MAP3K8	7.24888215058533e-31	0.463126	0.244	0.175	1.39403252637906e-26
ZNF22	7.64304027513203e-31	0.305564	0.209	0.189	1.46983307531064e-26
DYM	8.43891262265533e-31	0.465979	0.221	0.175	1.62288728646285e-26
CEP135	8.57153693351062e-31	0.774497	0.125	0.081	1.64839226768343e-26
GATD3	8.86931288053557e-31	0.301112	0.155	0.148	1.70565756005579e-26
HS2ST1	8.9924058113514e-31	0.666092	0.118	0.089	1.72932956158099e-26
TAF7	9.95336069872349e-31	0.32061	0.337	0.287	1.91413079597151e-26
CCT2	1.10717819427337e-30	0.309513	0.273	0.242	2.12921438540712e-26
PTBP3	1.11853473485173e-30	0.445815	0.26	0.203	2.15105414859337e-26
DARS1	1.22418181178729e-30	0.332354	0.258	0.223	2.35422404224814e-26
CCDC18-AS1	1.40851213753524e-30	0.295208	0.359	0.315	2.70870969169401e-26
SIPA1	1.49396701776307e-30	0.538491	0.187	0.145	2.87304797186016e-26
XRCC6	1.82661533492045e-30	0.294508	0.413	0.351	3.51276395058553e-26
TLE5	1.97135804776504e-30	0.281593	0.591	0.515	3.79111866165695e-26
CCDC200	2.04577114473804e-30	0.765041	0.131	0.08	3.93422248844573e-26
FOXN3	2.17360187403801e-30	0.308222	0.328	0.29	4.18005376396249e-26
SMC1A	2.37078746954674e-30	0.511623	0.178	0.138	4.55926138268533e-26
ATG4C	2.42835121641101e-30	0.650615	0.152	0.104	4.66996222428001e-26
EXOC4	2.99774445350257e-30	0.314572	0.276	0.25	5.76496235853079e-26
PHF3	4.22124983049696e-30	0.396002	0.264	0.217	8.11788554902871e-26
ASH1L	4.43593685024107e-30	0.327203	0.348	0.299	8.5307501566986e-26
RHOQ	4.74959159114521e-30	0.512222	0.168	0.135	9.13393958893135e-26
MAGOH	5.2677400142732e-30	0.261948	0.263	0.24	1.01303908214488e-25
HMGN2	5.5702513875041e-30	0.201028	0.624	0.547	1.07121504433091e-25
RAD23B	5.69482577058705e-30	0.403038	0.202	0.17	1.09517194394159e-25
NOP53	5.99148790061389e-30	0.216617	0.678	0.628	1.15222303816706e-25
PSMF1	6.66134557677009e-30	0.132713	0.243	0.248	1.28104336786866e-25
NASP	6.99409792866275e-30	0.481347	0.208	0.159	1.34503497266113e-25
ZFAND3	8.10794917550775e-30	0.368798	0.288	0.246	1.5592397059419e-25
CLK4	8.55624760843125e-30	0.576486	0.163	0.121	1.64545197757741e-25
ARHGEF7	1.01708575992022e-29	0.597108	0.162	0.112	1.95595762490257e-25
BLOC1S6	1.0980949109617e-29	0.46372	0.147	0.122	2.11174632327045e-25
SENP7	1.11304160179053e-29	0.675573	0.139	0.097	2.14049030440336e-25
SPG11	1.34666853773431e-29	0.454531	0.234	0.185	2.58977826491685e-25
SENP6	1.83241091620251e-29	0.361819	0.29	0.245	3.52390943294904e-25
MCTS1	1.84767500297802e-29	0.12692	0.146	0.156	3.55326379822703e-25
MAGED1	2.10978463697804e-29	0.454616	0.142	0.122	4.05732683537247e-25
PDHB	2.43717013704179e-29	0.210381	0.139	0.142	4.68692189054506e-25
SNHG8	2.67596450366181e-29	0.270129	0.355	0.318	5.14614733699203e-25
PABPN1	2.78230686927684e-29	0.217759	0.306	0.292	5.35065434030628e-25
TNFRSF14	2.9364131454839e-29	0.274886	0.301	0.272	5.64701612008009e-25
POLR2J3	2.96640397668774e-29	0.446104	0.188	0.159	5.70469148756819e-25
ETS1	3.06810364848026e-29	0.378667	0.344	0.27	5.90027012639238e-25
RSF1	3.44243997266111e-29	0.326104	0.293	0.256	6.62015631142458e-25
MAML2	3.89562366574221e-29	0.455075	0.331	0.254	7.49167387158884e-25
ENSG00000291107	3.93700995859928e-29	0.529078	0.209	0.152	7.57126385138227e-25
BOD1L1	4.28163212186023e-29	0.393981	0.283	0.232	8.23400673354941e-25
APEX1	4.49285638762641e-29	0.327693	0.329	0.283	8.64021211904435e-25
XRN2	4.76768055042845e-29	0.189939	0.215	0.214	9.16872646652896e-25
PPP3CC	5.37607891269187e-29	0.185849	0.402	0.383	1.03387373569977e-24
OS9	5.4822607214777e-29	0.117773	0.186	0.194	1.05429355934738e-24
TRPT1	5.73033234088325e-29	0.123993	0.14	0.153	1.10200021247526e-24
RBBP4	5.84459820305151e-29	0.126391	0.288	0.289	1.12397468042884e-24
RIOK3	5.87986950950997e-29	0.375859	0.196	0.171	1.13075770537386e-24
ERBIN	6.14478856892887e-29	0.330188	0.243	0.212	1.18170428969071e-24
TTC9	6.42196622467982e-29	0.850703	0.104	0.062	1.23500832466818e-24
POU2F2	6.53470731185356e-29	0.287916	0.424	0.365	1.25668956314256e-24
DCK	6.53918776237702e-29	0.406462	0.288	0.214	1.25755119858273e-24
ACO2	6.7516902438558e-29	0.104275	0.181	0.192	1.29841755079591e-24
LRCH1	6.9061089394597e-29	0.5602	0.166	0.124	1.32811381014749e-24
NONO	7.08079207100661e-29	0.312558	0.264	0.229	1.36170712317528e-24
SMIM7	7.08469529647559e-29	0.173167	0.187	0.189	1.36245775246522e-24
SAV1	7.4550426435091e-29	0.76095	0.128	0.08	1.43367925077324e-24
LINC01473	8.105252199267e-29	0.700648	0.134	0.092	1.55872105044104e-24
ENSA	8.25579566902572e-29	0.190916	0.325	0.311	1.58767206511034e-24
ABLIM1	8.60751371267387e-29	0.483661	0.24	0.174	1.65531096208431e-24
SDCCAG8	8.96614433841617e-29	0.40682	0.207	0.173	1.72427921772081e-24
CCNDBP1	1.03849465089361e-28	0.282247	0.313	0.28	1.9971290631335e-24
ZNF652	1.24594342464066e-28	0.381898	0.235	0.199	2.39607379992646e-24
PPP3CA	1.25853563832332e-28	0.299659	0.4	0.354	2.42028988605958e-24
CALCOCO2	1.30955081823352e-28	0.418603	0.21	0.173	2.51839717854487e-24
TMEM243	1.47395941349603e-28	0.227125	0.414	0.374	2.83457134809421e-24
USP12	1.59426455413034e-28	0.806231	0.108	0.065	3.06593016404805e-24
DDB1	1.84557925798996e-28	0.362223	0.146	0.133	3.54923347104049e-24
PSMC4	2.00441274695299e-28	0.259773	0.147	0.144	3.8546861536653e-24
USF3	2.12247869799328e-28	0.670212	0.145	0.093	4.08173878411087e-24
SETD2	2.2356415340219e-28	0.455863	0.229	0.179	4.29936223407752e-24
IQSEC1	2.33398091988805e-28	0.437385	0.26	0.199	4.4884787070367e-24
RBM6	2.39259100925727e-28	0.252917	0.311	0.288	4.60119176990266e-24
TMEM263	2.70717553402038e-28	0.442796	0.11	0.096	5.20616926947458e-24
PHIP	3.20255133616881e-28	0.288151	0.276	0.248	6.15882647458624e-24
FTX	3.31715892421952e-28	0.356886	0.215	0.193	6.37922832716655e-24
TP53INP1	3.41291527775901e-28	0.633087	0.129	0.093	6.56337737065836e-24
CAP1	3.91008987416762e-28	0.242405	0.431	0.385	7.51949383701175e-24
DEF8	4.33748104315573e-28	0.276509	0.117	0.115	8.34140979409279e-24
CPSF6	4.57643878284761e-28	0.357177	0.185	0.163	8.80094942329424e-24
PIH1D1	4.67686635014208e-28	0.107532	0.16	0.17	8.99408167795824e-24
VPS36	4.91835304614233e-28	0.116341	0.219	0.225	9.45848474303631e-24
ZNF439	5.03641347293064e-28	0.859654	0.1	0.056	9.68552674979292e-24
THUMPD3-AS1	5.05001997272843e-28	0.349395	0.216	0.19	9.71169340955405e-24
SFPQ	5.35565248110385e-28	0.243855	0.345	0.32	1.02994552864108e-23
LINC-PINT	5.65212394279789e-28	0.251611	0.447	0.38	1.08695995543946e-23
ZSCAN18	6.08868583166848e-28	0.844512	0.103	0.056	1.17091517228817e-23
LYL1	6.46465619322405e-28	0.542139	0.204	0.146	1.24321803251892e-23
SYVN1	6.93356122291046e-28	0.232796	0.183	0.178	1.33339315877791e-23
DDHD2	7.17121837308338e-28	0.726751	0.12	0.076	1.37909700532766e-23
SF3B2	7.68948157876425e-28	0.157574	0.432	0.414	1.47876420241215e-23
EIF2A	7.91617893010381e-28	0.223006	0.213	0.203	1.52236037004826e-23
UFL1	8.05699734180861e-28	0.18463	0.163	0.165	1.54944115880321e-23
TMPO	8.300654111025e-28	0.398076	0.259	0.211	1.59629879209122e-23
CNTRL	8.38616397477814e-28	0.37046	0.271	0.223	1.61274319398958e-23
HBP1	8.60965333076288e-28	0.417862	0.175	0.145	1.65572243203901e-23
IQCB1	8.98267690737442e-28	0.199569	0.172	0.17	1.72745859605718e-23
DDX46	9.49390788293732e-28	0.177163	0.291	0.281	1.82577342496768e-23
HNRNPR	1.03555101426927e-27	0.279517	0.339	0.296	1.99146815554124e-23
CDC40	1.10362529294738e-27	0.390111	0.259	0.209	2.1223818008671e-23
ZNF644	1.14872901933596e-27	0.361988	0.248	0.204	2.20912077708499e-23
RPRD1A	1.41339942356075e-27	0.546876	0.16	0.118	2.71810843144968e-23
IQGAP1	1.4472031940394e-27	0.330151	0.312	0.266	2.78311646245716e-23
FAM3C	1.59589363483114e-27	0.288613	0.294	0.26	3.06906304914376e-23
ARMH3	2.02763135936435e-27	0.612934	0.128	0.096	3.89933786719358e-23
SRP9	2.54444364409273e-27	0.186439	0.427	0.397	4.89321957195473e-23
TAGLN2	2.71027711837304e-27	0.128824	0.669	0.585	5.21213392634319e-23
FAM13B	2.83022751171213e-27	0.421175	0.232	0.189	5.4428105277736e-23
RSBN1L	2.98372999130244e-27	0.185237	0.256	0.249	5.73801114627372e-23
MAPRE2	3.14987901946728e-27	0.530158	0.199	0.142	6.05753234233753e-23
NUDT3	3.15726218436227e-27	0.517749	0.182	0.137	6.07173090674708e-23
MAD1L1	3.17245260953983e-27	0.475706	0.201	0.155	6.10094361340605e-23
ACBD3	3.74291395761825e-27	0.323603	0.209	0.187	7.19799783189566e-23
ARID4B	3.88872948747633e-27	0.285201	0.412	0.35	7.47841567736573e-23
NLRP1	4.23505040766335e-27	0.453497	0.198	0.159	8.14442543897739e-23
ATP6AP2	4.64941640486034e-27	0.241865	0.215	0.201	8.94129268818693e-23
EWSR1	4.71214935969503e-27	0.16172	0.269	0.266	9.06193443362951e-23
AKAP9	4.94412239104116e-27	0.137629	0.264	0.264	9.50804177021126e-23
AAMP	5.36999464269264e-27	0.225349	0.148	0.146	1.03270366973622e-22
ARAP2	5.40517831403904e-27	0.586681	0.173	0.118	1.03946984157285e-22
MAPKAP1	5.70959217993188e-27	0.433453	0.17	0.143	1.0980116721227e-22
VPS4B	5.77076280102777e-27	0.323418	0.193	0.173	1.10977539426565e-22
CCT5	6.71075902522332e-27	0.327143	0.233	0.204	1.2905460681407e-22
IWS1	7.3131028589486e-27	0.447161	0.139	0.118	1.4063828108044e-22
PHYKPL	8.64490966654479e-27	0.263907	0.222	0.207	1.66250257797323e-22
DECR1	8.72819704619425e-27	0.251613	0.282	0.259	1.67851957395362e-22
ENSG00000290104	9.2971439980128e-27	0.569547	0.207	0.153	1.78793376225784e-22
SMARCE1	9.30821572059626e-27	0.387607	0.219	0.181	1.79006296522787e-22
USP3	9.51894828938114e-27	0.259099	0.296	0.267	1.83058894553089e-22
EIF4G2	9.58142251770517e-27	0.203253	0.472	0.439	1.84260336437988e-22
PRKD2	1.09624715186878e-26	0.29776	0.166	0.155	2.10819289775885e-22
FIG4	1.14326214385815e-26	0.720113	0.125	0.082	2.19860742885361e-22
YTHDF2	1.39776387838991e-26	0.10932	0.189	0.197	2.68803971453163e-22
LARS1	1.43866023142737e-26	0.391414	0.174	0.149	2.76668749105798e-22
PRKN	1.47037181521099e-26	0.782636	0.112	0.065	2.82767203783225e-22
ACBD6	1.55121607124219e-26	0.172672	0.155	0.159	2.98314362660586e-22
SNX9	1.55486135221008e-26	0.20425	0.237	0.168	2.9901538664352e-22
HDAC1	1.6019828208629e-26	0.322205	0.311	0.264	3.08077316280144e-22
YWHAZ	1.61266057502356e-26	0.179619	0.687	0.615	3.1013075518278e-22
BANF1	1.64274020048059e-26	0.214085	0.302	0.282	3.15915367954423e-22
ZCCHC10	1.79001632065205e-26	0.553402	0.168	0.119	3.44238038624597e-22
TESK2	1.8169392123611e-26	0.673883	0.111	0.083	3.49415579929163e-22
USP7	1.91843325059126e-26	0.591768	0.131	0.097	3.68933898421206e-22
MRPS18B	2.08171684476745e-26	0.119945	0.207	0.212	4.00334966417229e-22
PTK2	2.12963368846991e-26	0.777477	0.119	0.072	4.09549854629649e-22
TAP2	2.17486747019701e-26	0.23843	0.197	0.189	4.18248763193587e-22
DISP1	2.18305279904503e-26	0.650658	0.147	0.097	4.19822883784349e-22
SDHD	2.450566160924e-26	0.168519	0.273	0.266	4.71268378407295e-22
LHPP	2.61074736542538e-26	0.466596	0.19	0.152	5.02072825844954e-22
PPP2R1A	2.722129413158e-26	0.289098	0.302	0.266	5.23492707444415e-22
H1-4	2.83817376745414e-26	0.304969	0.369	0.295	5.45809197219105e-22
MDH1	2.97400923438539e-26	0.172782	0.242	0.236	5.71931715864655e-22
FGD2	3.08621287042955e-26	0.398791	0.259	0.208	5.93509597112306e-22
ZNF207	3.17647692611045e-26	0.233377	0.268	0.248	6.10868277660301e-22
ZEB2	3.18939477641597e-26	0.303051	0.29	0.216	6.13352509452556e-22
CIRBP	3.52199370230327e-26	0.149333	0.718	0.653	6.77314608889942e-22
FNBP4	3.84143928635787e-26	0.263889	0.38	0.333	7.38747189159481e-22
CHPT1	3.87583274341298e-26	0.316706	0.318	0.243	7.4536139488575e-22
ELF1	3.94660747663117e-26	0.188651	0.424	0.389	7.5897208383094e-22
ST3GAL1	3.96865186812219e-26	0.496026	0.186	0.137	7.63211440758579e-22
UNC93B1	3.97471543633159e-26	0.424137	0.195	0.16	7.64377525560928e-22
PSMD4	4.15956301826023e-26	0.182675	0.275	0.262	7.99925564041625e-22
TUT4	4.45831031647684e-26	0.229037	0.327	0.299	8.5737765696166e-22
GNAS	4.87633451263537e-26	0.200724	0.617	0.576	9.37767890124908e-22
ADH5	5.30660037280625e-26	0.311618	0.195	0.176	1.02051231769437e-21
CYB5R4	5.76912188462197e-26	0.435909	0.188	0.152	1.10945982963165e-21
ENSG00000254777	6.13939878867429e-26	0.673854	0.133	0.085	1.18066778104995e-21
EIF6	6.61276061491877e-26	0.18528	0.209	0.205	1.27169999385503e-21
PAIP2	8.18019905415658e-26	0.20767	0.398	0.364	1.57313408010485e-21
SNAPC3	8.86618391612141e-26	0.574645	0.1	0.08	1.70505582890931e-21
AP1B1	9.47914881989417e-26	0.464999	0.217	0.157	1.82293510955385e-21
GON4L	9.920307754527e-26	0.356825	0.189	0.163	1.90777438427309e-21
SDHC	1.03702471418623e-25	0.207682	0.235	0.222	1.99430222785155e-21
ABCB7	1.11950282395433e-25	0.531654	0.17	0.123	2.15291588074658e-21
ABRACL	1.17359943627862e-25	0.160452	0.243	0.24	2.25694907590742e-21
LUC7L2	1.20719114937434e-25	0.205945	0.254	0.241	2.3215492993618e-21
LINC01588	1.47431513946491e-25	0.670408	0.139	0.095	2.83525544470497e-21
ACTR3	1.49793994472395e-25	0.215863	0.534	0.478	2.88068830769863e-21
RTCB	1.54161883303228e-25	0.431673	0.196	0.155	2.96468717780437e-21
ARL15	1.57620995055099e-25	0.566812	0.186	0.138	3.0312093559046e-21
TAOK3	1.6742674980644e-25	0.199849	0.3	0.289	3.21978382552765e-21
CDC123	1.71143922293298e-25	0.260904	0.217	0.2	3.29126876962241e-21
COMMD8	1.79837661964048e-25	0.417971	0.152	0.128	3.45845807723061e-21
COG5	1.95917319862986e-25	0.431942	0.202	0.163	3.76768597828508e-21
SPIDR	2.08438804380658e-25	0.352135	0.251	0.217	4.00848664704444e-21
SIDT2	2.09783493230981e-25	0.669157	0.129	0.087	4.03434635832499e-21
SPPL3	2.27159567452418e-25	0.486075	0.166	0.131	4.36850564167746e-21
RASA1	2.27633405402419e-25	0.615148	0.133	0.095	4.37761801929391e-21
BTBD9	2.28988640711804e-25	0.508189	0.208	0.163	4.4036805495287e-21
HNRNPU	2.30038167562005e-25	0.209572	0.431	0.393	4.42386400038492e-21
DAXX	2.30113777973205e-25	0.209116	0.175	0.172	4.42531806420271e-21
RAD9A	2.48754407165599e-25	0.541834	0.102	0.082	4.78379600420163e-21
MAF1	2.58714163906324e-25	0.155035	0.275	0.272	4.97533208608252e-21
GLO1	2.66721429015623e-25	0.421847	0.199	0.159	5.12931980139945e-21
TTC7A	3.18913717393284e-25	0.353755	0.154	0.139	6.13302969919025e-21
PNP	3.44875868170907e-25	0.601004	0.111	0.085	6.6323078207947e-21
OSGEP	3.76345665659752e-25	0.478224	0.194	0.148	7.23750349630269e-21
CCDC91	3.87344892402702e-25	0.322465	0.278	0.242	7.44902962579637e-21
PRKACB	4.01054392056068e-25	0.372302	0.185	0.161	7.71267701363025e-21
STK40	4.1089469924156e-25	0.563193	0.113	0.087	7.90191596111444e-21
UBA1	4.21630173107832e-25	0.369999	0.124	0.112	8.10836985903671e-21
SKAP2	4.4825562029472e-25	0.370655	0.262	0.214	8.62040383388776e-21
TRIM44	4.55566061837962e-25	0.390233	0.193	0.163	8.76099093520585e-21
MRPL16	5.40531220079384e-25	0.117089	0.165	0.171	1.03949558933466e-20
SLC38A4-AS1	5.46360015511473e-25	0.130513	0.128	0.141	1.05070494583011e-20
RABGAP1L	5.56272166426924e-25	0.24766	0.438	0.415	1.06976700325562e-20
ZNF721	5.67204131776267e-25	0.410316	0.2	0.165	1.09079026581894e-20
ZMYM6	5.94149651521512e-25	0.507166	0.13	0.105	1.14260919484102e-20
SCAF4	6.43774533301489e-25	0.439661	0.206	0.164	1.23804280499209e-20
CRTC3	7.40314728226555e-25	0.469005	0.158	0.125	1.42369925385249e-20
INO80	8.20323759074611e-25	0.486747	0.176	0.134	1.57756462107639e-20
CCDC90B	8.56252538930641e-25	0.197963	0.15	0.15	1.64665925761752e-20
DNAJA2	9.91913917525658e-25	0.275007	0.207	0.188	1.90754965479359e-20
OXA1L	1.04945873135486e-24	0.16183	0.237	0.234	2.01821408626854e-20
CLNS1A	1.08709973963055e-24	0.197335	0.306	0.287	2.09060150928351e-20
GIT2	1.13488721702892e-24	0.366317	0.226	0.19	2.18250160706832e-20
SNRK	1.20846244198734e-24	0.619287	0.124	0.087	2.32399412218585e-20
SDHA	1.21718780629665e-24	0.217422	0.201	0.191	2.3407738702891e-20
DGUOK	1.21820109646789e-24	0.122417	0.294	0.291	2.34272252861741e-20
BNIP3L	1.22013047481469e-24	0.279498	0.217	0.195	2.34643291611612e-20
PPP1R7	1.31186259379877e-24	0.10534	0.165	0.172	2.52284295413442e-20
ATXN10	1.31644736955761e-24	0.280231	0.19	0.174	2.53165993639625e-20
RAB3GAP1	1.42120398582571e-24	0.281597	0.212	0.19	2.73311738514142e-20
CARD8	1.63481827276673e-24	0.364752	0.14	0.124	3.1439190203577e-20
SF3B1	1.84439873455183e-24	0.2166	0.347	0.324	3.54696320641662e-20
MAP3K5	2.0244053847805e-24	0.551393	0.172	0.122	3.89313399547138e-20
CSNK2B	2.05532202032762e-24	0.149232	0.423	0.406	3.95258977729205e-20
DDX39B	2.06755399946652e-24	0.291149	0.298	0.26	3.97611309637406e-20
UBC	2.07462121555137e-24	0.113617	0.76	0.688	3.98970405962683e-20
UBA3	2.45815801266568e-24	0.218523	0.159	0.156	4.72728367415737e-20
POLR2B	2.46043316062496e-24	0.314564	0.183	0.162	4.73165901119785e-20
SPTBN1	2.46863074049871e-24	0.421947	0.17	0.143	4.74742377705306e-20
CCT7	2.59544420534531e-24	0.149562	0.285	0.278	4.99129875129957e-20
PRPF4B	2.77406890111993e-24	0.321999	0.205	0.18	5.33481190374373e-20
ZHX2	2.84333227067206e-24	0.429636	0.228	0.178	5.46801228972943e-20
KLHL5	2.86277485126275e-24	0.359293	0.195	0.168	5.5054023164634e-20
U2SURP	3.0486393362631e-24	0.240417	0.257	0.236	5.86283830756757e-20
RALA	3.13681637775285e-24	0.194006	0.15	0.15	6.03241157605651e-20
CEP350	3.17596526530241e-24	0.217741	0.204	0.198	6.10769880170306e-20
KDM4B	3.27965098744223e-24	0.46674	0.17	0.136	6.30709681395016e-20
MRPS18C	3.31146206049024e-24	0.183266	0.175	0.172	6.36827268852879e-20
ING4	3.50360065504572e-24	0.421494	0.164	0.135	6.73777441971842e-20
MKLN1	3.65191816496799e-24	0.385288	0.192	0.16	7.02300382304994e-20
PSMD13	3.89316498502174e-24	0.102303	0.201	0.206	7.48694558269532e-20
SLC39A10	3.91074989389668e-24	0.520655	0.173	0.129	7.5207631209527e-20
ERGIC1	4.14591736871319e-24	0.188543	0.219	0.209	7.97301369177233e-20
ALG13	4.26712223978602e-24	0.411393	0.14	0.12	8.2061027793325e-20
RIC1	4.29565043299842e-24	0.226724	0.186	0.178	8.26096534769926e-20
UQCRC2	4.62056135007965e-24	0.104154	0.25	0.253	8.88580153233817e-20
NDUFS2	4.90925607838743e-24	0.207815	0.197	0.188	9.44099036434686e-20
PTPRA	5.03107645826326e-24	0.375467	0.186	0.155	9.67526313688607e-20
CYTH1	5.22344098506355e-24	0.230011	0.337	0.308	1.00451993583757e-19
PRKDC	5.35136705154813e-24	0.306955	0.247	0.216	1.02912139768322e-19
TTC19	5.4172170173419e-24	0.343774	0.182	0.159	1.04178500460502e-19
PPIP5K2	5.62146662803473e-24	0.426563	0.136	0.116	1.08106424723736e-19
DNM2	6.64588375621033e-24	0.17517	0.192	0.189	1.27806990515681e-19
ZMYND8	7.34668505265733e-24	0.381093	0.154	0.136	1.41284100247653e-19
CXXC5	8.06862170169487e-24	0.232644	0.402	0.366	1.55167663945294e-19
CDKAL1	8.17617887347235e-24	0.350506	0.225	0.19	1.57236095915747e-19
CYFIP2	8.4549374455446e-24	0.302521	0.332	0.272	1.62596902015268e-19
TMEM248	8.50410154324849e-24	0.15258	0.184	0.186	1.63542376778212e-19
G3BP1	8.65513711866207e-24	0.210439	0.209	0.2	1.6644694192899e-19
PHKB	9.30847321138137e-24	0.312213	0.223	0.199	1.79011248328075e-19
C19orf25	9.74457713480176e-24	0.234107	0.127	0.125	1.87397962879373e-19
LCN10	9.89066083019256e-24	0.648636	0.113	0.067	1.90207298425433e-19
PRKRIP1	1.011403118099e-23	0.411421	0.162	0.134	1.94502933641619e-19
DMAC1	1.02459554632932e-23	0.21348	0.142	0.14	1.97039969514592e-19
ENSG00000261218	1.09516847973692e-23	0.624328	0.107	0.079	2.10611850338207e-19
RFX3	1.12820548710485e-23	0.521089	0.156	0.119	2.16965197225134e-19
TCF3	1.13654983316316e-23	0.292825	0.162	0.148	2.18569898415608e-19
TMEM106B	1.15694116965048e-23	0.473825	0.105	0.089	2.22491356335485e-19
FBXL17	1.21532125921483e-23	0.342926	0.201	0.18	2.33718431359603e-19
RUNX1	1.23159686968961e-23	0.409595	0.221	0.179	2.36848394010009e-19
DOCK2	1.25353835664628e-23	0.235231	0.295	0.273	2.41067961366647e-19
ME2	1.34156415968461e-23	0.15326	0.118	0.123	2.57996203548948e-19
YWHAQ	1.3521932769218e-23	0.188998	0.317	0.295	2.60040289084831e-19
CTCF	1.36974917969323e-23	0.294707	0.188	0.171	2.63416464746805e-19
JAK2	1.46045319589017e-23	0.439941	0.131	0.111	2.80859754101639e-19
SCFD2	1.55151128079246e-23	0.535614	0.132	0.103	2.98371134409198e-19
MFSD1	1.73915137078995e-23	0.297258	0.125	0.118	3.34456200116616e-19
PECAM1	1.74729894723695e-23	0.651293	0.121	0.078	3.36023060543137e-19
TAF15	1.80524721648231e-23	0.335468	0.249	0.21	3.47167092201714e-19
HERC4	1.86221407258072e-23	0.362056	0.225	0.187	3.58122388297998e-19
VRK2	2.35759376720804e-23	0.41696	0.156	0.131	4.53388857371779e-19
SNX5	2.36591464180194e-23	0.298365	0.222	0.196	4.5498904476493e-19
CHD7	2.58953779655708e-23	0.412982	0.207	0.17	4.97994013655892e-19
HADHB	2.61169346746088e-23	0.221246	0.177	0.17	5.02254770727401e-19
CCDC18	2.93913085682553e-23	0.616158	0.131	0.093	5.65224255076118e-19
CNOT7	3.20981232920931e-23	0.212796	0.256	0.238	6.17279009030242e-19
TAX1BP1	3.28605796721622e-23	0.112916	0.315	0.311	6.31941807675352e-19
NCOA2	3.48809394232723e-23	0.354819	0.215	0.185	6.70795346048949e-19
WAC	3.77902611354209e-23	0.278692	0.275	0.241	7.2674451189528e-19
RAP1GDS1	3.86598259587121e-23	0.312351	0.225	0.197	7.43467113011992e-19
KMT2A	3.88407687621825e-23	0.181695	0.259	0.254	7.46946824065531e-19
DENR	3.93828619369742e-23	0.305631	0.195	0.174	7.57371817909951e-19
EAPP	4.05998635652213e-23	0.27199	0.264	0.23	7.80775976222771e-19
ABR	4.5250960431829e-23	0.688231	0.118	0.075	8.70221220064503e-19
MARK3	4.87019634868368e-23	0.175298	0.183	0.182	9.36587459815358e-19
MBD4	5.26626220551408e-23	0.280881	0.357	0.307	1.01275488474241e-18
CCDC28A	5.29136419935569e-23	0.306919	0.119	0.11	1.01758224917809e-18
BZW1	5.47914613905697e-23	0.21741	0.223	0.208	1.05369459400205e-18
SUPT16H	5.67336733822452e-23	0.394074	0.196	0.161	1.09104527281396e-18
JUN	6.10232274836434e-23	0.416236	0.275	0.211	1.17353768773795e-18
PIBF1	6.25443291848931e-23	0.396084	0.183	0.155	1.20278999455468e-18
ZNF92	6.25623040337209e-23	0.486601	0.16	0.124	1.20313566887249e-18
API5	6.50819887999862e-23	0.274999	0.158	0.146	1.25159172661254e-18
CWC27	6.64815831875676e-23	0.396932	0.137	0.118	1.27850732628011e-18
HELQ	6.70851748678542e-23	0.613099	0.129	0.089	1.2901149978837e-18
ABCE1	6.82512126080818e-23	0.332034	0.139	0.125	1.31253906966602e-18
SERINC3	6.96795571862683e-23	0.134385	0.128	0.135	1.34000756424913e-18
TCERG1	7.60094204102596e-23	0.317484	0.16	0.144	1.4617371639097e-18
SDAD1	7.9734547010166e-23	0.179587	0.163	0.16	1.5333750735525e-18
HCLS1	8.10299881525298e-23	0.195331	0.47	0.435	1.5582877021613e-18
RAF1	8.27529918519495e-23	0.164881	0.141	0.144	1.59142278630484e-18
TTC1	8.52603717541273e-23	0.101049	0.189	0.194	1.63964220920362e-18
LSM2	9.78188298631212e-23	0.113476	0.275	0.275	1.88115391709768e-18
FAM32A	1.02382385076238e-22	0.245573	0.166	0.156	1.96891564740113e-18
DNAJC7	1.12493382240444e-22	0.101024	0.211	0.215	2.16336023386598e-18
FGD3	1.13420844528047e-22	0.400258	0.198	0.16	2.18119626111888e-18
EIF3D	1.1342676812976e-22	0.181089	0.499	0.452	2.18131017790342e-18
CERT1	1.17390367821691e-22	0.41999	0.161	0.133	2.25753416357893e-18
HGSNAT	1.18232772198015e-22	0.698291	0.107	0.066	2.27373444214003e-18
WDR33	1.2227183817702e-22	0.218637	0.227	0.21	2.35140971998227e-18
USP24	1.25991269396193e-22	0.467325	0.188	0.146	2.42293810175818e-18
RSRP1	1.32575302045316e-22	0.186958	0.441	0.407	2.54955563363347e-18
RICTOR	1.33152896021733e-22	0.411954	0.209	0.167	2.56066334339394e-18
FARSA	1.40122751263563e-22	0.128064	0.103	0.11	2.69470062954959e-18
RC3H1	1.41471857556283e-22	0.240377	0.184	0.173	2.72064529266489e-18
NFYC	1.49098256972815e-22	0.234882	0.159	0.152	2.8673085798442e-18
SUZ12	1.51537563675993e-22	0.25876	0.155	0.147	2.91421888705303e-18
NIFK	1.51741622407925e-22	0.235616	0.161	0.154	2.9181431405268e-18
PPP4R3A	1.58243861432624e-22	0.414295	0.192	0.154	3.04318769921079e-18
OGA	1.62059224063921e-22	0.294352	0.309	0.263	3.11656093797327e-18
CDC16	1.67278900761977e-22	0.162909	0.116	0.121	3.21694054055359e-18
SLC39A11	1.77050061701883e-22	0.111589	0.091	0.102	3.40484973658891e-18
ORAI1	1.81932546038949e-22	0.384716	0.204	0.169	3.49874479287503e-18
RABGEF1	2.04713419254255e-22	0.409844	0.168	0.136	3.93684376567857e-18
TAF1D	2.22187660414286e-22	0.260875	0.312	0.275	4.27289089742714e-18
MSN	2.29932529575952e-22	0.228418	0.451	0.398	4.42183247627514e-18
HDAC5	2.48410447726656e-22	0.627778	0.106	0.076	4.77718132023132e-18
DCAF7	2.62626564760912e-22	0.283381	0.202	0.181	5.05057146691709e-18
SREK1	2.94296270616131e-22	0.252261	0.13	0.124	5.65961158021881e-18
GOLM2	3.01530561862471e-22	0.3377	0.155	0.136	5.79873423517719e-18
SUCLG2	3.02725195881432e-22	0.210086	0.191	0.184	5.82170824199582e-18
PYCR2	3.33594526762777e-22	0.233037	0.202	0.19	6.41535634417496e-18
NT5C2	3.3587933554807e-22	0.288219	0.157	0.143	6.45929550192494e-18
PDS5A	3.6528886277025e-22	0.2982	0.247	0.216	7.02487011993469e-18
L3MBTL3	3.66554190215799e-22	0.599029	0.144	0.101	7.04920363204002e-18
ENSG00000257221	3.8374036768443e-22	0.645949	0.102	0.072	7.37971101093927e-18
MAP3K2	4.37251923712959e-22	0.384353	0.207	0.17	8.40879174492392e-18
ARGLU1	4.76801537319534e-22	0.185746	0.461	0.42	9.16937036419196e-18
IRF1	5.0365274544379e-22	0.160369	0.321	0.315	9.68574594762952e-18
VPS35	5.03716048062178e-22	0.239803	0.233	0.214	9.68696332028374e-18
ASB3	5.19604631859442e-22	0.382048	0.14	0.121	9.99251667528892e-18
MON2	5.21558700023895e-22	0.122809	0.162	0.167	1.00300953601595e-17
TNPO1	5.33669732270589e-22	0.4961	0.14	0.107	1.02630026212957e-17
WAS	5.43605326153818e-22	0.211312	0.309	0.285	1.04540740272641e-17
RAB5C	5.4517431619193e-22	0.185797	0.297	0.277	1.0484247274687e-17
GNA12	5.93768238441125e-22	0.493969	0.156	0.104	1.14187569934613e-17
PDCD10	5.98523126657642e-22	0.287879	0.22	0.193	1.15101982487531e-17
SKP1	6.05197420076793e-22	0.157852	0.618	0.556	1.16385515854968e-17
ARHGAP9	6.18538481274208e-22	0.391874	0.186	0.154	1.18951135333843e-17
FBXO7	6.68159801279919e-22	0.176149	0.189	0.184	1.28493811384141e-17
PAWR	6.95007355903024e-22	0.616625	0.131	0.086	1.33656864613711e-17
RFX5	6.99772108569304e-22	0.482196	0.143	0.114	1.34573174198963e-17
STAT6	7.1042254909677e-22	0.444167	0.198	0.153	1.366213604168e-17
MTAP	7.1146492677509e-22	0.506602	0.142	0.111	1.36821820068118e-17
ERICH1	7.21134598711461e-22	0.280321	0.252	0.222	1.38681394678201e-17
TSNAX	7.29623371641279e-22	0.360426	0.124	0.111	1.40313870600334e-17
PMS1	7.3573534418241e-22	0.296296	0.116	0.11	1.41489264039719e-17
ESD	7.36115259723538e-22	0.390505	0.221	0.173	1.41562325597434e-17
TTC14	7.49753402487091e-22	0.279929	0.19	0.171	1.44185076832292e-17
DEGS1	7.56770198379502e-22	0.390562	0.186	0.152	1.45534476850362e-17
KAT6B	8.08952927930212e-22	0.324737	0.171	0.151	1.55569737570259e-17
HUWE1	8.09317996305393e-22	0.102061	0.133	0.142	1.5563994386949e-17
ADSL	8.21439391720779e-22	0.24604	0.133	0.127	1.57971009421823e-17
FAF1	8.28407256121312e-22	0.249594	0.229	0.211	1.5931099942469e-17
COMMD10	8.62695593533463e-22	0.242894	0.197	0.189	1.6590498959242e-17
ATP2A3	9.19954895921844e-22	0.290813	0.272	0.241	1.7691652603473e-17
GPATCH8	9.62654208661854e-22	0.271318	0.269	0.239	1.85128030867761e-17
TSG101	9.70736303394973e-22	0.197556	0.158	0.153	1.86682298505887e-17
TMEM156	9.78454354046037e-22	0.246631	0.299	0.265	1.88166556826593e-17
SAP30BP	1.01898703110124e-21	0.175544	0.166	0.163	1.95961395951079e-17
CUL3	1.01917497394055e-21	0.287557	0.279	0.235	1.95997539238508e-17
CAPN1	1.04008773625374e-21	0.261007	0.16	0.149	2.00019272558957e-17
USF2	1.15462896517233e-21	0.32046	0.126	0.115	2.22046696292291e-17
EVI5	1.17554248670442e-21	0.100649	0.104	0.114	2.26068575618127e-17
ENSG00000287092	1.17932367144203e-21	0.494271	0.133	0.125	2.26795735255016e-17
FRS2	1.20784200764855e-21	0.671496	0.105	0.069	2.32280096490893e-17
UBE2E1	1.24436498583852e-21	0.115433	0.179	0.185	2.39303830426606e-17
ABRAXAS1	1.25848320798988e-21	0.701123	0.103	0.066	2.42018905728534e-17
SYF2	1.27062232102567e-21	0.20123	0.327	0.298	2.44353378556447e-17
OXR1	1.29577050120194e-21	0.109776	0.167	0.171	2.49189625086145e-17
PTBP1	1.33762964673496e-21	0.152712	0.139	0.143	2.57239557363601e-17
FNIP1	1.3843278295857e-21	0.401873	0.196	0.146	2.66220084907627e-17
USP10	1.43000270906459e-21	0.250783	0.193	0.179	2.75003820980211e-17
OTUB1	1.59293054150766e-21	0.139407	0.266	0.261	3.06336472437337e-17
ZFR	1.63755643879003e-21	0.239974	0.254	0.228	3.14918478743711e-17
SMU1	1.94893496913522e-21	0.402919	0.176	0.145	3.74799683914395e-17
ADD3	1.94962560444072e-21	0.273116	0.325	0.285	3.74932499989994e-17
MSL3	2.13687408193629e-21	0.487552	0.134	0.104	4.10942254697168e-17
RHBDF2	2.18754870154847e-21	0.213076	0.185	0.176	4.20687490794785e-17
DOCK11	2.23312283684629e-21	0.424171	0.196	0.158	4.29451852753911e-17
HSD17B11	2.29994158063176e-21	0.263485	0.244	0.216	4.42301765371294e-17
FAM120A	2.33613633839839e-21	0.194958	0.12	0.123	4.49262379237394e-17
CCDC6	2.39789065861643e-21	0.53433	0.138	0.104	4.61138352558525e-17
POMP	2.77511274980859e-21	0.143272	0.335	0.315	5.33681932915689e-17
HDAC8	2.81796244553496e-21	0.314012	0.122	0.116	5.41922357900829e-17
NEMF	2.90451199771115e-21	0.287468	0.273	0.233	5.58566702279831e-17
C5orf15	3.33246327300391e-21	0.537906	0.109	0.083	6.40866012031381e-17
ARMH1	3.33485185255212e-21	0.707523	0.11	0.07	6.41325359764298e-17
ZNF75A	3.59664300024411e-21	0.512557	0.136	0.102	6.91670415376946e-17
CNOT4	3.62665998035439e-21	0.303276	0.209	0.18	6.97442980821953e-17
MPLKIP	3.71582207866208e-21	0.133251	0.154	0.156	7.14589743947505e-17
PPP3R1	3.96192634696145e-21	0.291062	0.197	0.178	7.61918055784156e-17
STAG1	4.05442312694276e-21	0.254461	0.304	0.272	7.79706111542362e-17
NOC3L	4.0940606391033e-21	0.452751	0.125	0.102	7.87328801505955e-17
RIGI	4.10837942553101e-21	0.590317	0.112	0.082	7.90082447323869e-17
IMMT	4.37306138475221e-21	0.260066	0.109	0.106	8.40983434901698e-17
PIK3IP1	4.47457069715354e-21	0.39351	0.185	0.129	8.60504690769597e-17
SLTM	4.60160335974183e-21	0.109876	0.278	0.274	8.84934342111952e-17
EXOC6	4.68994432473245e-21	0.485264	0.16	0.121	9.01923193089298e-17
UBA2	4.69689638116722e-21	0.231035	0.229	0.21	9.03260143062269e-17
GRK6	4.81515731986726e-21	0.126254	0.26	0.262	9.26002904183672e-17
PARVB	4.88494438058462e-21	0.263414	0.164	0.15	9.39423653830229e-17
CREBBP	4.89353189826241e-21	0.386919	0.187	0.153	9.41075119354844e-17
STX5	5.3015158903616e-21	0.203403	0.209	0.195	1.01953452087544e-16
NR3C1	5.35129456365774e-21	0.235646	0.324	0.285	1.02910745753702e-16
SNAP23	5.47119807905026e-21	0.276637	0.251	0.222	1.05216610258216e-16
GANC	6.00920760474378e-21	0.532279	0.121	0.094	1.15563071446828e-16
C11orf24	6.30445874934587e-21	0.23995	0.119	0.116	1.2124104620867e-16
MPHOSPH8	6.33141680660217e-21	0.149098	0.39	0.371	1.21759476607766e-16
STIP1	6.41545164396798e-21	0.197398	0.108	0.111	1.23375550565148e-16
TATDN3	6.48301371303928e-21	0.435609	0.118	0.098	1.24674836715458e-16
SHOC2	6.60393455342152e-21	0.277858	0.226	0.201	1.27000265396849e-16
SMARCC2	6.72377120150876e-21	0.31738	0.164	0.147	1.29304843976215e-16
BAZ2A	6.97568189520278e-21	0.302004	0.206	0.179	1.34149338526645e-16
CLCN3	7.5265741807256e-21	0.505318	0.1	0.08	1.44743548069534e-16
PPM1B	8.32661629334406e-21	0.309956	0.181	0.16	1.601291579373e-16
RPA3	8.34823430786291e-21	0.284543	0.213	0.185	1.60544893974512e-16
CUX1	8.81118211105894e-21	0.297256	0.188	0.168	1.69447843177774e-16
NFKB2	9.06635604873064e-21	0.448998	0.169	0.137	1.74355093173139e-16
ETNK1	9.83366377072164e-21	0.146778	0.15	0.151	1.89111187974748e-16
ELP2	1.00228970814532e-20	0.389678	0.157	0.132	1.92750333773427e-16
PEAK1	1.01988761166506e-20	0.642037	0.116	0.08	1.96134586599307e-16
FAM204A	1.03200075837873e-20	0.144326	0.172	0.172	1.98464065843813e-16
UBLCP1	1.03390735130695e-20	0.358264	0.128	0.114	1.98830722729839e-16
RAD21	1.04337452033663e-20	0.26602	0.26	0.23	2.00651354005938e-16
H3-3A	1.05168881538504e-20	0.137627	0.855	0.8	2.02250276086697e-16
NIPBL	1.05638523293983e-20	0.247898	0.309	0.268	2.03153444146659e-16
XAB2	1.08913272692368e-20	0.462344	0.103	0.087	2.09451114714694e-16
CRLF3	1.11452125319563e-20	0.281218	0.226	0.198	2.14333582202052e-16
PUM1	1.18277075509414e-20	0.339805	0.217	0.181	2.27458643912155e-16
HPS3	1.18906202802866e-20	0.531507	0.131	0.099	2.28668518610192e-16
TMF1	1.19337555444624e-20	0.252525	0.188	0.172	2.29498052875556e-16
DBNL	1.26763213344569e-20	0.174337	0.315	0.302	2.4377833558294e-16
N4BP2L2	1.31748292991423e-20	0.155261	0.503	0.471	2.53365142251806e-16
EIF3L	1.35371644593943e-20	0.164396	0.565	0.516	2.60333209718611e-16
GPR18	1.52471411462027e-20	0.676821	0.104	0.063	2.93217771382625e-16
MRPS35	1.54791671294641e-20	0.273388	0.177	0.159	2.97679863066724e-16
SF3A1	1.6269840828225e-20	0.30071	0.208	0.184	3.12885308967594e-16
URI1	1.64069135865029e-20	0.257557	0.209	0.195	3.15521355182037e-16
SP140	1.74024725500149e-20	0.202253	0.458	0.403	3.34666949609336e-16
EIF3E	1.77040830248726e-20	0.156342	0.606	0.56	3.40467220651324e-16
LIPA	1.77135328376518e-20	0.471526	0.142	0.112	3.40648950000883e-16
NUTM2A-AS1	1.92024973143465e-20	0.155755	0.177	0.176	3.69283225852198e-16
YTHDC1	1.95252906935937e-20	0.210309	0.211	0.198	3.75490865328501e-16
PNPLA2	2.00214958892751e-20	0.120597	0.184	0.19	3.85033387446649e-16
SETBP1	2.02183832530601e-20	0.297013	0.273	0.241	3.88819728339599e-16
KMT5B	2.13803202167807e-20	0.438737	0.131	0.109	4.1116493808891e-16
OGFR	2.15260212249244e-20	0.126197	0.166	0.17	4.13966914176522e-16
FCGR2B	2.17850607550238e-20	0.364588	0.26	0.202	4.18948503379863e-16
HMBOX1	2.2064693930083e-20	0.568118	0.13	0.095	4.24326128969427e-16
SHLD1	2.22098836550017e-20	0.461397	0.106	0.089	4.27118272569339e-16
CEP170	2.22634585351961e-20	0.533207	0.13	0.1	4.28148571090356e-16
EIF4A2	2.32535539656943e-20	0.169602	0.481	0.44	4.47189096314267e-16
SEMA4B	2.33491673638197e-20	0.36748	0.216	0.181	4.49027837573617e-16
NOL8	2.34962926078726e-20	0.311264	0.1	0.095	4.51857203141999e-16
CNOT2	2.51919425191038e-20	0.196271	0.212	0.199	4.84466246584886e-16
RABEP2	2.56119677056727e-20	0.402148	0.17	0.137	4.92543750947792e-16
SRSF1	2.58650325611257e-20	0.124007	0.201	0.202	4.97410441183008e-16
ARPC1A	2.59286488569918e-20	0.109576	0.175	0.176	4.9863384616881e-16
NSL1	2.60320622461175e-20	0.339054	0.16	0.14	5.00622589055086e-16
VTI1A	2.63724499027942e-20	0.256419	0.213	0.196	5.07168584080634e-16
MED4	2.74711075941894e-20	0.247632	0.193	0.174	5.28296870143856e-16
LAPTM4A	2.75945559908572e-20	0.165479	0.315	0.293	5.30670906260176e-16
FRG1	2.78956429871217e-20	0.240865	0.106	0.103	5.36461110285338e-16
MED13L	2.82325325219319e-20	0.132812	0.262	0.263	5.42939832929272e-16
UBE2D2	2.86926419354386e-20	0.14672	0.618	0.581	5.51788197060419e-16
CXXC1	2.8902394498145e-20	0.132973	0.107	0.112	5.55821948593827e-16
USP11	2.89386730411337e-20	0.424165	0.128	0.107	5.56519621254041e-16
RPAIN	2.90711971211165e-20	0.309914	0.201	0.175	5.59068191836192e-16
RBM42	3.09806722530318e-20	0.130809	0.134	0.137	5.95789308098054e-16
ANKRD17	3.15835237824827e-20	0.101586	0.157	0.163	6.07382745860924e-16
MGMT	3.23752506561157e-20	0.15684	0.175	0.176	6.22608445367761e-16
TAF10	3.29944810752385e-20	0.223451	0.298	0.28	6.34516865557912e-16
CBL	3.38608570200968e-20	0.414841	0.114	0.098	6.51178141353481e-16
HECTD1	3.47305954691704e-20	0.172055	0.235	0.227	6.67904081467616e-16
EMC3	3.54713767255264e-20	0.179981	0.143	0.141	6.82150045808599e-16
GPCPD1	3.55131323093375e-20	0.240836	0.203	0.187	6.8295304744087e-16
DAPP1	3.62242654192675e-20	0.325687	0.23	0.196	6.96628848277934e-16
SNX17	3.63150982236857e-20	0.147019	0.284	0.274	6.983756539397e-16
STX8	3.92200483690594e-20	0.196552	0.188	0.182	7.54240750185381e-16
GLUD1	4.14278518703206e-20	0.129322	0.133	0.138	7.96699019318136e-16
CCNY	4.24017412985049e-20	0.324028	0.189	0.166	8.15427886911548e-16
AKIRIN2	4.33313311191035e-20	0.114573	0.197	0.196	8.33304828751479e-16
CD47	4.35295084520908e-20	0.160497	0.449	0.411	8.37115977042159e-16
NUP42	4.52134595021148e-20	0.160747	0.137	0.137	8.6950003968517e-16
CASP4	4.59339699084306e-20	0.120508	0.205	0.203	8.83356175309028e-16
ERP29	4.66477808773393e-20	0.140772	0.704	0.649	8.97083474052113e-16
RAB7A	4.71754275373619e-20	0.189947	0.349	0.315	9.07230646971006e-16
KIAA0319L	4.82407252869832e-20	0.301519	0.115	0.108	9.27717387993975e-16
YY1	5.01911870174481e-20	0.108339	0.218	0.221	9.65226717532545e-16
CDK19	5.05399603455244e-20	0.579196	0.124	0.085	9.71933977404779e-16
ZNF33A	5.15373644538712e-20	0.319715	0.168	0.148	9.91115055812398e-16
POLR2G	5.20016831980408e-20	0.24308	0.211	0.192	1.00004436958152e-15
MARCHF6	5.20819678544973e-20	0.275802	0.206	0.182	1.00158832380984e-15
ARMC8	5.46246513936948e-20	0.368697	0.167	0.139	1.05048667095214e-15
EPSTI1	5.47698265498336e-20	0.246477	0.129	0.125	1.05327853437985e-15
MSI2	5.56822342045314e-20	0.134778	0.141	0.147	1.07082504598734e-15
GALNT2	5.83218439952424e-20	0.345249	0.113	0.099	1.12158738187251e-15
KIZ	6.04493768890786e-20	0.335897	0.105	0.096	1.16250196695387e-15
ARHGAP4	6.09334416119723e-20	0.24286	0.252	0.232	1.17181101563984e-15
PKN2	6.10592762090424e-20	0.351681	0.179	0.15	1.1742309407761e-15
RBM25	6.12977514090456e-20	0.149016	0.327	0.313	1.17881705734736e-15
UBTF	6.18486308989666e-20	0.280743	0.174	0.159	1.18941102081803e-15
HMGA1P4	6.78227426462627e-20	0.582815	0.118	0.085	1.30429916383028e-15
RFX7	6.89219279548978e-20	0.349849	0.148	0.132	1.32543759650064e-15
ZNF580	7.43516586645705e-20	0.233003	0.11	0.109	1.42985674777835e-15
SMIM10L1	7.63907574468035e-20	0.131412	0.111	0.116	1.46907065645948e-15
PIAS1	7.73238161922148e-20	0.207106	0.323	0.289	1.48701430919248e-15
TRIP11	7.74050445334603e-20	0.210102	0.125	0.122	1.48857641142297e-15
NOC2L	7.80144588891095e-20	0.256351	0.111	0.106	1.50029605889646e-15
DLG1	9.08029155772136e-20	0.258612	0.159	0.149	1.7462308694654e-15
KPNB1	9.38252919231461e-20	0.204244	0.265	0.246	1.80435418897402e-15
RNPC3	9.48842092663141e-20	0.437384	0.145	0.117	1.82471822840049e-15
TTC27	9.62426172382941e-20	0.657076	0.104	0.068	1.85084177210963e-15
DDX18	9.75949365617701e-20	0.149178	0.241	0.233	1.8768482250194e-15
TENT2	9.88224055764058e-20	0.278301	0.215	0.192	1.90045368163986e-15
MAP4K5	9.99204110008135e-20	0.481166	0.148	0.114	1.92156942395664e-15
SHPRH	1.01239091217214e-19	0.401467	0.129	0.11	1.94692896319823e-15
ARFGAP2	1.09559653303963e-19	0.259672	0.153	0.143	2.10694169268852e-15
SPATA5	1.10581702300453e-19	0.659702	0.1	0.07	2.12659671694001e-15
ZNF148	1.11458717026894e-19	0.27237	0.246	0.214	2.14346258714419e-15
FNTA	1.12779489684507e-19	0.144817	0.235	0.231	2.16886236612276e-15
AASDHPPT	1.20450393188798e-19	0.235772	0.137	0.13	2.31638151141378e-15
MALSU1	1.20664189772428e-19	0.1316	0.111	0.116	2.32049303351356e-15
APBB1IP	1.24782023430109e-19	0.214214	0.481	0.425	2.39968309258443e-15
GPBP1	1.25021493405598e-19	0.160719	0.359	0.33	2.40428833968306e-15
ATOSA	1.37780731722175e-19	0.108148	0.148	0.155	2.64966125174915e-15
HERC1	1.40464696586059e-19	0.277254	0.248	0.219	2.70127658004651e-15
MIA3	1.4062550641546e-19	0.26108	0.16	0.147	2.70436911387571e-15
LONP2	1.4063022162056e-19	0.263442	0.213	0.189	2.704459791985e-15
EIF3B	1.43691087585156e-19	0.196645	0.133	0.132	2.76332330535013e-15
IFNGR2	1.45352998442026e-19	0.183988	0.344	0.314	2.79528351303861e-15
ROCK1	1.509826971753e-19	0.210982	0.287	0.264	2.9035482493782e-15
SYK	1.56640983185956e-19	0.177616	0.511	0.446	3.01236274764912e-15
BBS9	1.57716923880128e-19	0.520039	0.118	0.093	3.03305416313873e-15
CIR1	1.60694876905411e-19	0.266374	0.177	0.16	3.09032317776796e-15
ILRUN	1.62520837465463e-19	0.202126	0.123	0.124	3.12543822529831e-15
LINC00662	1.6292897476665e-19	0.615679	0.108	0.078	3.13328711373744e-15
VEGFB	1.63398264322223e-19	0.341272	0.227	0.197	3.14231202118066e-15
RBM23	1.66434208000184e-19	0.409373	0.178	0.137	3.20069625405155e-15
CCDC12	1.83096293414201e-19	0.127125	0.279	0.27	3.5211248186485e-15
PIN4	1.95594677015718e-19	0.27328	0.155	0.14	3.76148123368927e-15
NUP160	1.9939858131695e-19	0.440171	0.16	0.123	3.83463411730626e-15
FBXW11	1.99439885682677e-19	0.361225	0.193	0.157	3.83542844156356e-15
SMARCA5	2.01901618121898e-19	0.174893	0.161	0.158	3.88277001810222e-15
DHX36	2.08253077222453e-19	0.144737	0.201	0.198	4.00491492806499e-15
PSMB10	2.08613196260092e-19	0.129584	0.41	0.392	4.01184037727782e-15
SLC9A9	2.0907091262671e-19	0.390925	0.136	0.116	4.02064272072426e-15
STK17B	2.09541248829036e-19	0.157428	0.468	0.425	4.0296877562312e-15
RBL2	2.12880150248497e-19	0.250515	0.225	0.203	4.09389816942885e-15
CNDP2	2.14826977172589e-19	0.242156	0.162	0.153	4.13133759800606e-15
SPEN	2.22076390359575e-19	0.314056	0.16	0.142	4.27075106300499e-15
NSMCE2	2.26832023458325e-19	0.240911	0.159	0.156	4.36220664312704e-15
NUCKS1	2.43074631893584e-19	0.283598	0.278	0.237	4.67456824594552e-15
TRIM28	2.43805383852121e-19	0.431247	0.141	0.116	4.68862133686014e-15
PDCD4	2.66665417885061e-19	0.178154	0.343	0.316	5.1282426513476e-15
PHAX	2.71004150004147e-19	0.109756	0.124	0.129	5.21168080872974e-15
ASCC3	2.8108582921353e-19	0.109894	0.155	0.16	5.4055615816054e-15
BAG6	2.85997109824589e-19	0.223324	0.134	0.129	5.50001041903667e-15
CCT3	2.87175796955362e-19	0.145563	0.318	0.302	5.52267775124857e-15
ABI1	2.89598757637716e-19	0.187925	0.275	0.254	5.56927370813092e-15
MAP3K1	2.9101769879984e-19	0.289793	0.304	0.259	5.59656136561973e-15
ANKRD11	3.08557176424779e-19	0.1611	0.232	0.223	5.93386305982492e-15
MEF2A	3.15639871955825e-19	0.205629	0.326	0.298	6.07007037758247e-15
BTF3L4	3.22821649325835e-19	0.288047	0.182	0.159	6.20818313818513e-15
RSRC1	3.35961375311301e-19	0.337481	0.168	0.145	6.46087320861163e-15
PLD4	3.49591698404686e-19	0.520824	0.171	0.123	6.72299795202052e-15
OFD1	3.5071041648372e-19	0.309043	0.292	0.237	6.74451201939843e-15
GOPC	3.53922299658984e-19	0.111566	0.128	0.133	6.80627974474191e-15
DUS1L	3.60760125550112e-19	0.188656	0.135	0.135	6.9377779744542e-15
SF3B4	3.68042568763644e-19	0.194555	0.187	0.178	7.07782663989364e-15
GPSM3	3.96251449906339e-19	0.125993	0.655	0.589	7.6203116331488e-15
TOX4	3.98808750248188e-19	0.15605	0.148	0.147	7.66949107602291e-15
ALDH16A1	4.03086336199782e-19	0.400255	0.121	0.103	7.751753331458e-15
RPAP3	4.12206444939628e-19	0.47632	0.101	0.083	7.92714214263399e-15
MAPK14	4.15264682370267e-19	0.443955	0.118	0.096	7.9859551066626e-15
TASP1	4.16909300052731e-19	0.475336	0.133	0.103	8.01758274931407e-15
SHMT2	4.26269312955059e-19	0.185066	0.284	0.263	8.19758515743873e-15
TMX1	4.44193184375163e-19	0.123587	0.143	0.145	8.54227912871876e-15
TRIM13	4.46331840557923e-19	0.494583	0.137	0.101	8.58340762576942e-15
SF3A3	4.58187582991447e-19	0.207531	0.166	0.158	8.81140540850852e-15
ALDH9A1	4.6164449383964e-19	0.250027	0.153	0.142	8.87788526103011e-15
NUP107	4.6961824984499e-19	0.426003	0.166	0.127	9.031228562769e-15
CEP20	4.75036147784291e-19	0.410092	0.108	0.092	9.13542015803969e-15
CDC27	4.81051550173505e-19	0.27415	0.141	0.132	9.25110236138667e-15
KLHL22	5.07872644579482e-19	0.500385	0.103	0.081	9.76689882790802e-15
NBEAL1	5.20102600080399e-19	0.33551	0.179	0.154	1.00020931021462e-14
USP25	5.24276772385466e-19	0.464859	0.146	0.114	1.00823666097449e-14
PARN	5.45470836146939e-19	0.327239	0.135	0.12	1.04899496499418e-14
CCNL1	5.89162416410199e-19	0.1065	0.253	0.252	1.13301824299845e-14
SLC25A46	6.032182217139e-19	0.166575	0.099	0.102	1.160048962178e-14
NFATC2IP	6.13685704574434e-19	0.100696	0.099	0.109	1.18017897846709e-14
IRF2BP2	6.30801693387812e-19	0.118974	0.127	0.134	1.2130947365541e-14
ZC3HAV1	6.3406587449631e-19	0.251569	0.279	0.244	1.21937208324385e-14
ADPGK	6.42820981965626e-19	0.346344	0.183	0.152	1.23620903041809e-14
CNN2	6.57990493387487e-19	0.20405	0.496	0.434	1.26538151783348e-14
DDHD1	6.7682658575831e-19	0.44591	0.131	0.104	1.30160520707181e-14
PRPF18	6.78870546090781e-19	0.3727	0.102	0.091	1.30553594718718e-14
PCF11	6.91948408088799e-19	0.378843	0.139	0.118	1.33068598359557e-14
CEP85L	6.99063932256313e-19	0.456457	0.144	0.11	1.34436984812211e-14
CYB5R3	7.06741102597332e-19	0.172741	0.214	0.207	1.35913381440493e-14
UGP2	7.56311052696385e-19	0.204755	0.174	0.164	1.45446178544042e-14
MAZ	7.66314524809471e-19	0.154535	0.137	0.139	1.47369946266109e-14
S1PR4	7.72576486027279e-19	0.162504	0.333	0.322	1.48574184027906e-14
EPC1	7.72966167879038e-19	0.153629	0.431	0.399	1.48649123744818e-14
NUBP1	7.86319446669257e-19	0.531523	0.11	0.084	1.51217092788965e-14
AKAP17A	8.14929969042229e-19	0.181324	0.121	0.121	1.56719182346511e-14
PLRG1	8.2663913158628e-19	0.372795	0.111	0.098	1.58970971395358e-14
RARS2	8.42405320210139e-19	0.124091	0.12	0.124	1.62002967129612e-14
ELF2	9.24933708201509e-19	0.341403	0.193	0.163	1.77874001424232e-14
BIRC6	9.4809402581092e-19	0.156986	0.302	0.283	1.82327962103698e-14
ITFG2	9.51405691309667e-19	0.24407	0.177	0.165	1.82964828495762e-14
CHCHD3	9.54965171616517e-19	0.10468	0.181	0.183	1.83649352153572e-14
RINL	9.56730371089173e-19	0.515062	0.108	0.082	1.83988817664159e-14
ENSG00000291178	9.57489831163605e-19	0.301482	0.153	0.135	1.84134869431073e-14
CAPZA2	9.65855345413456e-19	0.114116	0.26	0.255	1.85743641476462e-14
SDHAF2	1.0011403225808e-18	0.108083	0.172	0.174	1.92529295435513e-14
RAB14	1.06153275648947e-18	0.16209	0.193	0.187	2.04143364400489e-14
UBE4A	1.10674821615796e-18	0.423891	0.111	0.091	2.12838749449338e-14
SH2B2	1.16334454281715e-18	0.288634	0.117	0.11	2.23722789029166e-14
PRKCSH	1.22336176528573e-18	0.144774	0.145	0.145	2.35264701082098e-14
ZNF431	1.24452130151079e-18	0.448817	0.151	0.116	2.3933389149354e-14
VPS13B	1.27885741869492e-18	0.226879	0.243	0.223	2.4593707018922e-14
TIAL1	1.30686338089248e-18	0.120261	0.207	0.204	2.51322896779432e-14
OSBPL8	1.37804289424506e-18	0.252515	0.277	0.244	2.65011428992267e-14
AKAP13	1.48867517891803e-18	0.171845	0.48	0.449	2.86287123657726e-14
AATF	1.54413493808516e-18	0.152374	0.164	0.162	2.96952589943157e-14
STAT2	1.67908684740124e-18	0.468563	0.118	0.093	3.22905191623732e-14
DHRSX	1.83886548870479e-18	0.294658	0.131	0.125	3.53632222132817e-14
ZFP14	1.90698558774777e-18	0.585776	0.112	0.078	3.66732398379773e-14
VRK1	1.91398047096151e-18	0.468033	0.113	0.091	3.68077584370609e-14
SHISA5	1.96989440589666e-18	0.208117	0.286	0.26	3.78830393197986e-14
SMAD4	2.11734448546148e-18	0.442975	0.133	0.109	4.07186517999097e-14
ARHGAP45	2.16305221021005e-18	0.267283	0.266	0.233	4.15976570545495e-14
CTNNBL1	2.17688408556791e-18	0.445464	0.145	0.113	4.18636578495564e-14
AHCY	2.22989770915778e-18	0.176273	0.103	0.105	4.28831628448132e-14
PPP1R10	2.24462161855311e-18	0.183649	0.14	0.139	4.31663183463949e-14
ZNF326	2.29568234467387e-18	0.492769	0.113	0.088	4.41482671704231e-14
DIAPH2	2.34687693487842e-18	0.41818	0.184	0.145	4.5132790334647e-14
SNX3	2.36935478349842e-18	0.112613	0.682	0.633	4.55650618414582e-14
MARCHF7	2.41030730110537e-18	0.270235	0.183	0.165	4.63526197075573e-14
SLAMF1	2.51765607446718e-18	0.464807	0.108	0.085	4.84170439680783e-14
MFN1	2.55937171063146e-18	0.537931	0.108	0.08	4.92192773671535e-14
SPECC1L	2.70359978593553e-18	0.40869	0.133	0.11	5.19929274833261e-14
MTR	2.75133425469915e-18	0.473166	0.127	0.097	5.29109090521193e-14
COPS5	2.77672934831831e-18	0.154789	0.16	0.156	5.33992820975095e-14
NCK1	2.83402840799518e-18	0.277273	0.133	0.121	5.45012003141553e-14
PDSS2	2.9630459090799e-18	0.383237	0.134	0.115	5.69823358775156e-14
ZNF800	2.96677554898951e-18	0.302127	0.2	0.171	5.70540605826173e-14
SLC25A45	3.05001449484768e-18	0.421193	0.103	0.086	5.86548287504158e-14
NCOA1	3.13251525232773e-18	0.220054	0.152	0.147	6.02414008175146e-14
FUBP1	3.15988945342992e-18	0.230237	0.161	0.151	6.07678340789108e-14
NR3C2	3.30448542656897e-18	0.656017	0.1	0.063	6.35485592383479e-14
DTNB	3.35514049868293e-18	0.182893	0.103	0.108	6.45227069301715e-14
TMEM117	3.46650261105494e-18	0.438355	0.1	0.086	6.66643117131976e-14
APC	3.53738604724158e-18	0.455235	0.116	0.095	6.80274710745028e-14
IRAG2	3.58266635830909e-18	0.168271	0.221	0.214	6.8898256736642e-14
NSFL1C	3.58931076533209e-18	0.279035	0.171	0.153	6.90260353281014e-14
DCLRE1C	3.668954455552e-18	0.454508	0.139	0.109	7.05576631347206e-14
GABPB1	4.02853435990838e-18	0.524617	0.114	0.086	7.7472744275398e-14
DDX42	4.22231476293656e-18	0.11385	0.096	0.104	8.11993352060329e-14
RBM4	4.49723331515886e-18	0.164525	0.231	0.219	8.648629388382e-14
RCN2	4.62662550110575e-18	0.262727	0.185	0.165	8.89746350117646e-14
AGFG1	4.77340212541832e-18	0.488973	0.136	0.102	9.17972962739198e-14
GNB1	4.89679374948048e-18	0.101116	0.246	0.247	9.4170240596259e-14
GMIP	5.26193323712849e-18	0.337316	0.123	0.11	1.01192238083218e-13
TBCK	5.28158996890073e-18	0.42503	0.138	0.11	1.0157025669193e-13
WDPCP	5.67415037639785e-18	0.543405	0.112	0.087	1.09119585888507e-13
NBDY	5.91262491435172e-18	0.100624	0.224	0.225	1.13705689727898e-13
ZFC3H1	6.0015939090985e-18	0.287034	0.16	0.141	1.15416652465873e-13
ANKRD10	6.07921857268439e-18	0.237701	0.236	0.21	1.16909452371293e-13
WDR70	6.09728366590337e-18	0.348386	0.143	0.122	1.17256862178988e-13
HNRNPUL2	6.44061687611867e-18	0.287348	0.122	0.113	1.23859503144638e-13
KDM5A	6.50704135540544e-18	0.224962	0.179	0.166	1.25136912305802e-13
FBXO9	6.53465673032576e-18	0.154943	0.139	0.139	1.25667983580895e-13
TCF4	6.55525809378504e-18	0.142301	0.336	0.318	1.2606416840158e-13
CAPN7	6.62359987087669e-18	0.288738	0.16	0.144	1.2737844911683e-13
LENG8	6.87675715484751e-18	0.106731	0.109	0.116	1.32246916844873e-13
ZNF737	7.12597745992666e-18	0.588929	0.111	0.077	1.3703967253185e-13
SMARCA2	7.35716360619941e-18	0.265259	0.232	0.202	1.41485613310821e-13
EIF2B1	7.42533895394638e-18	0.108035	0.096	0.103	1.42796693423343e-13
TADA3	7.58310236524606e-18	0.130519	0.145	0.147	1.45830641586047e-13
BEX4	7.66517531069822e-18	0.440809	0.139	0.107	1.47408986400037e-13
ARHGEF1	7.74446797165625e-18	0.21846	0.307	0.277	1.48933863562921e-13
MED28	7.85245312672848e-18	0.105078	0.164	0.169	1.51010526080115e-13
KPNA6	7.91976037071035e-18	0.496793	0.11	0.087	1.52304911689131e-13
PHTF2	7.95233459981037e-18	0.332054	0.258	0.21	1.52931346688953e-13
PIK3C3	8.49119398017972e-18	0.465472	0.101	0.082	1.63294151432836e-13
MAP2K5	8.49392875139269e-18	0.461152	0.109	0.09	1.63346743818033e-13
PRPS2	8.63858215616247e-18	0.574268	0.113	0.078	1.6612857344516e-13
FRYL	8.74193320325483e-18	0.298764	0.227	0.189	1.68116117431794e-13
EHMT1	8.7591158619286e-18	0.109936	0.215	0.215	1.68446557140749e-13
FAM117A	8.79065652343903e-18	0.101265	0.163	0.168	1.69053115602256e-13
PPP1R12A	8.92216254586735e-18	0.18485	0.301	0.277	1.71582107919575e-13
ABHD18	8.94420847662707e-18	0.382649	0.101	0.089	1.72006073214015e-13
ATF6B	9.2987274062533e-18	0.164518	0.229	0.216	1.78823826749657e-13
GTF2F2	9.81965047939122e-18	0.309919	0.133	0.119	1.88841698369173e-13
GRK2	9.87032914839466e-18	0.31135	0.214	0.186	1.89816299852778e-13
XPA	1.01605152051836e-17	0.177403	0.138	0.134	1.95396867910885e-13
UBR5-DT	1.01697055992612e-17	0.665	0.1	0.065	1.95573608379392e-13
SAMD9	1.02102103786539e-17	0.385232	0.153	0.124	1.96352555791893e-13
HNRNPL	1.07353744288966e-17	0.237136	0.274	0.246	2.0645198564211e-13
CCS	1.0848112803698e-17	0.197724	0.209	0.194	2.08620057327917e-13
IFT57	1.09002702680328e-17	0.221724	0.293	0.268	2.0962309752454e-13
TMEM109	1.10069766256996e-17	0.246784	0.192	0.175	2.11675167488828e-13
PPIG	1.10210444837987e-17	0.143128	0.356	0.332	2.11945706467932e-13
TRBC2	1.11812667199424e-17	0.204163	0.491	0.428	2.15026940291212e-13
SCLT1	1.16256572983874e-17	0.178762	0.119	0.12	2.23573015505288e-13
APH1A	1.18339724423767e-17	0.108557	0.304	0.294	2.27579124039345e-13
USPL1	1.25041416240714e-17	0.484229	0.137	0.103	2.40467147572517e-13
NT5DC1	1.26435121851092e-17	0.104639	0.165	0.167	2.43147382831835e-13
USP34	1.26944891437666e-17	0.14391	0.336	0.319	2.44127720723775e-13
SF3B3	1.31786110947952e-17	0.419848	0.146	0.115	2.53437869964006e-13
ZRSR2	1.32574214278858e-17	0.331344	0.132	0.116	2.54953471479671e-13
PPP6R3	1.34160092128014e-17	0.271447	0.233	0.201	2.58003273171383e-13
ENSG00000286162	1.34825817673864e-17	0.237491	0.102	0.099	2.59283529968607e-13
BCAS3	1.42863523329709e-17	0.198364	0.169	0.164	2.74740841715364e-13
XKR6	1.44291903440297e-17	0.131876	0.123	0.126	2.77487759506034e-13
MBTD1	1.48117129445167e-17	0.560895	0.106	0.075	2.84844051636e-13
ATXN7L3B	1.56685584491234e-17	0.444398	0.146	0.114	3.01322047535092e-13
DNAJC8	1.57073742268145e-17	0.202431	0.261	0.235	3.02068513755869e-13
SIDT1	1.58589462101766e-17	0.395194	0.15	0.12	3.04983394567905e-13
GNAI3	1.65193549561364e-17	0.118974	0.15	0.151	3.17683715161459e-13
PEX2	1.66419662425046e-17	0.178221	0.11	0.109	3.20041652809606e-13
IRAK4	1.68784194118161e-17	0.279409	0.137	0.124	3.24588883708635e-13
MRPS23	1.71520682268382e-17	0.241645	0.113	0.106	3.29851424070325e-13
RFC1	1.74017154111792e-17	0.178144	0.169	0.159	3.34652389072387e-13
DDX10	1.7449776024056e-17	0.569347	0.106	0.076	3.35576642718621e-13
C11orf58	1.75585315771032e-17	0.118069	0.474	0.442	3.37668120759272e-13
SOS1	1.83780910542854e-17	0.113279	0.158	0.164	3.53429069064963e-13
IST1	1.89040573112201e-17	0.220981	0.208	0.189	3.63543926152073e-13
UBR1	1.9637529908182e-17	0.365525	0.148	0.124	3.77649337664248e-13
ZNF581	1.9655395279276e-17	0.300369	0.191	0.165	3.77992906615757e-13
NFU1	2.00618787146992e-17	0.211822	0.125	0.121	3.8580998956238e-13
POLD2	2.09704242812519e-17	0.171456	0.123	0.123	4.03282229352755e-13
ELP4	2.20154691070693e-17	0.325939	0.13	0.116	4.2337948639805e-13
PRPSAP2	2.24845035014403e-17	0.154704	0.121	0.12	4.32399486836199e-13
FBL	2.34943481025236e-17	0.125847	0.262	0.254	4.51819808359631e-13
KRR1	2.44637634783874e-17	0.305075	0.153	0.133	4.70462635452869e-13
CCT4	2.4835839744883e-17	0.150822	0.32	0.299	4.77618034133844e-13
RNF216	2.49081809273759e-17	0.349949	0.161	0.134	4.79009227414365e-13
EPS15L1	2.52604588307226e-17	0.312315	0.137	0.123	4.85783883773627e-13
SPPL2A	2.87648448463533e-17	0.146558	0.143	0.142	5.5317673124022e-13
ZNF791	2.91979361838093e-17	0.388009	0.104	0.089	5.61505510750836e-13
ZBTB20	3.05104542625171e-17	0.183259	0.498	0.464	5.86746545922467e-13
FCHO1	3.10883621345889e-17	0.474513	0.114	0.091	5.97860292210279e-13
CUTC	3.14155118027656e-17	0.243157	0.141	0.132	6.04151707478986e-13
UIMC1	3.14659601431715e-17	0.337017	0.165	0.139	6.05121879513330e-13
TRIM26	3.2169314132119e-17	0.283531	0.105	0.098	6.1864808007478e-13
ZNF770	3.22364528376404e-17	0.380152	0.132	0.11	6.19939224520662e-13
SON	3.23494565755113e-17	0.126973	0.553	0.515	6.22112399403658e-13
CUL5	3.29389052545663e-17	0.301298	0.174	0.151	6.33448086950565e-13
WDR11	3.31668714363462e-17	0.42967	0.139	0.111	6.37832104592373e-13
TFDP2	3.34317171227471e-17	0.456267	0.124	0.098	6.42925351987549e-13
POM121	3.46102788680478e-17	0.495847	0.102	0.082	6.65590272911428e-13
ZNF24	3.49479401395682e-17	0.255523	0.209	0.183	6.72083836824037e-13
NKAP	3.54987766506556e-17	0.18149	0.129	0.125	6.82676973768758e-13
TINF2	3.56660566156473e-17	0.200926	0.184	0.171	6.85893934775513e-13
PUF60	3.61093829416746e-17	0.195137	0.207	0.192	6.94419543351344e-13
TLK1	3.65718368206243e-17	0.144905	0.316	0.3	7.03312993897425e-13
SLF1	3.72523788774678e-17	0.588974	0.102	0.068	7.16400498192582e-13
ITGB3BP	3.77272396347336e-17	0.448294	0.125	0.096	7.25532545415561e-13
ACTR2	3.95119642149648e-17	0.157199	0.431	0.395	7.59854583817988e-13
SCAF11	4.01584093856e-17	0.183222	0.369	0.332	7.72286370894473e-13
SERPINB9	4.20401840487231e-17	0.382473	0.19	0.148	8.08474779440995e-13
LY75	4.32604147559242e-17	0.384779	0.141	0.118	8.31941036171178e-13
PRCC	4.34653775363144e-17	0.102273	0.106	0.11	8.35882675400862e-13
HSPA9	4.47818365046612e-17	0.159367	0.195	0.189	8.6119949782114e-13
TARDBP	4.60424825115617e-17	0.224751	0.137	0.128	8.85442981179842e-13
ARIH1	4.64268051641173e-17	0.332313	0.165	0.142	8.9283389011114e-13
LINC01619	4.65829375779274e-17	0.234935	0.291	0.237	8.95836472561121e-13
LINC02422	4.84221918278354e-17	0.59179	0.106	0.071	9.31207171041102e-13
ACIN1	4.87420777503208e-17	0.206599	0.188	0.177	9.3735889721642e-13
TM2D3	4.96374604878234e-17	0.301519	0.115	0.104	9.54578002641331e-13
DRG1	5.10229385570706e-17	0.18735	0.13	0.125	9.81222131391024e-13
ERI3	5.43857610849317e-17	0.329247	0.104	0.094	1.04589257142432e-12
RBM39	5.57199029017044e-17	0.113581	0.548	0.519	1.07154945270268e-12
BRWD1	5.59937263902712e-17	0.173845	0.169	0.161	1.07681535221130e-12
ATR	5.63342507650242e-17	0.414007	0.144	0.118	1.08336397646218e-12
PNPLA8	6.11239929674371e-17	0.308192	0.177	0.152	1.17547550875678e-12
SMC3	6.17962303505189e-17	0.177684	0.166	0.159	1.18840330587083e-12
TIA1	6.44034909038323e-17	0.333431	0.126	0.11	1.2385435335716e-12
SMG7	6.7962685018577e-17	0.309675	0.131	0.116	1.30699039559225e-12
ZNF302	7.17965368630339e-17	0.260162	0.15	0.134	1.380719200413e-12
DMTF1	7.46310431437949e-17	0.464751	0.133	0.103	1.43522959069832e-12
FPGS	7.49962307393291e-17	0.324488	0.112	0.101	1.44225251334804e-12
MIS18BP1	7.52357026099875e-17	0.134179	0.295	0.282	1.44685779689267e-12
FAM120B	7.93049211007517e-17	0.407474	0.148	0.119	1.52511293768856e-12
BDP1	8.0230009991954e-17	0.225616	0.202	0.186	1.54290332215527e-12
KIAA2026	8.10294150242498e-17	0.313143	0.144	0.131	1.55827668033135e-12
OSER1	8.23535060230296e-17	0.284125	0.203	0.172	1.58374027432888e-12
TRAPPC10	8.31512657944891e-17	0.218683	0.161	0.152	1.59908199249382e-12
ZNF708	8.31618011680754e-17	0.533681	0.113	0.081	1.59928459826326e-12
NT5C	8.83816823370921e-17	0.107872	0.317	0.312	1.69966813302462e-12
ORC4	8.90994406086704e-17	0.426939	0.116	0.095	1.71347134234534e-12
FUS	8.94028984797343e-17	0.177843	0.436	0.396	1.71930714066377e-12
MPEG1	8.96496762917785e-17	0.597364	0.109	0.078	1.72405292476719e-12
JAK1	9.08741794620952e-17	0.135086	0.596	0.539	1.74760134523555e-12
PIK3CA	9.76506535307064e-17	0.483296	0.13	0.093	1.87791971804902e-12
GLYR1	9.99593769135692e-17	0.233896	0.127	0.119	1.92231877742485e-12
GATAD2B	1.00414908425078e-16	0.256558	0.196	0.173	1.93107910392267e-12
DICER1	1.04880594921325e-16	0.39051	0.126	0.107	2.01695872093199e-12
GID8	1.06660111990613e-16	0.132501	0.136	0.135	2.05118061369149e-12
ITCH	1.08170002798287e-16	0.139706	0.219	0.209	2.08021732381385e-12
TRAPPC9	1.10119194154914e-16	0.244842	0.152	0.143	2.11770222279316e-12
MICU1	1.14890890305217e-16	0.428231	0.113	0.094	2.20946671145962e-12
ZNF611	1.1651085181032e-16	0.530914	0.108	0.079	2.24062019116427e-12
IDH3A	1.20739000043482e-16	0.165065	0.103	0.103	2.3219317098362e-12
CAND1	1.25654782928584e-16	0.288477	0.135	0.12	2.4164671304996e-12
ITPA	1.38597302908324e-16	0.244358	0.13	0.121	2.66536473222998e-12
NOL11	1.39398986035964e-16	0.420007	0.112	0.092	2.68078190045762e-12
HIF1A	1.42302192912595e-16	0.263141	0.255	0.203	2.73661347190211e-12
UBE2M	1.45823670886563e-16	0.172985	0.113	0.114	2.80433501481949e-12
CENPC	1.46481057945887e-16	0.314528	0.201	0.165	2.81697722535736e-12
LCOR	1.47234009179346e-16	0.397609	0.166	0.128	2.831457230528e-12
TAFAZZIN	1.47397465139324e-16	0.199086	0.13	0.125	2.83460065209434e-12
SERINC1	1.47443984426692e-16	0.250226	0.214	0.189	2.83549526450971e-12
AVL9	1.48671409641815e-16	0.470321	0.121	0.094	2.85909987882174e-12
DUSP11	1.49235855869021e-16	0.130573	0.113	0.116	2.86995474421715e-12
USP9X	1.54505420015269e-16	0.233055	0.139	0.132	2.97129373231363e-12
CD2AP	1.60977525042405e-16	0.432313	0.138	0.107	3.09575878409049e-12
FBXL4	1.66118633267872e-16	0.54239	0.107	0.074	3.19462743637445e-12
LCLAT1	1.67741315071302e-16	0.590962	0.102	0.072	3.22583323013622e-12
EPC2	1.71352200584145e-16	0.481313	0.119	0.091	3.29527416943369e-12
FAM30A	1.72687487525857e-16	0.17082	0.33	0.268	3.32095307260975e-12
RBM33	1.82695305727426e-16	0.180046	0.156	0.15	3.51341342444412e-12
ZC3H13	1.87224276960537e-16	0.122249	0.135	0.137	3.60051007022808e-12
SDR39U1	1.87755036361705e-16	0.133238	0.184	0.18	3.61071710427195e-12
SEPHS2	1.88045245142777e-16	0.191313	0.164	0.155	3.61629810934074e-12
RPRD2	1.8849991584435e-16	0.272479	0.171	0.154	3.6250418816027e-12
QTRT1	1.89294173959492e-16	0.220398	0.102	0.098	3.64031625941498e-12
ENOPH1	1.93354388569918e-16	0.180779	0.1	0.1	3.71839824658809e-12
POGZ	2.02806766322896e-16	0.170736	0.154	0.149	3.90017692315562e-12
LINC01004	2.0338535198061e-16	0.547435	0.1	0.069	3.91130370393912e-12
UBE2D1	2.08712943763011e-16	0.335222	0.138	0.118	4.01375862150647e-12
FMC1	2.0960729421804e-16	0.205295	0.114	0.11	4.03095787510713e-12
TPR	2.15026582240412e-16	0.117395	0.278	0.272	4.13517620306535e-12
FBXO11	2.15714267581406e-16	0.255039	0.2	0.181	4.14840107985801e-12
WDFY2	2.23119823122444e-16	0.390124	0.18	0.137	4.29081731846773e-12
MAP2K4	2.50879700063904e-16	0.339594	0.115	0.101	4.82466751192893e-12
QKI	2.5115822155931e-16	0.346064	0.153	0.132	4.8300237588071e-12
MKNK2	2.79980379661317e-16	0.157835	0.253	0.246	5.38430268126678e-12
CPNE1	2.93820485738706e-16	0.112332	0.173	0.173	5.65046176124106e-12
PPHLN1	2.95312045126363e-16	0.164107	0.197	0.188	5.6791459398251e-12
ZEB1	2.99406656992884e-16	0.254085	0.178	0.161	5.75788942063015e-12
CUL1	3.1244749238965e-16	0.263044	0.136	0.125	6.00867772614536e-12
ATG7	3.18722361439671e-16	0.263562	0.125	0.118	6.12934973284631e-12
BCCIP	3.2157314377217e-16	0.219893	0.155	0.144	6.1841731278826e-12
TRAPPC12	3.68825734313837e-16	0.190744	0.106	0.105	7.09288769658941e-12
BAZ1B	3.72604916004609e-16	0.117097	0.137	0.138	7.16556513968463e-12
TRA2A	3.81120689651455e-16	0.123298	0.26	0.253	7.32933198268714e-12
STAG2	3.8989132524925e-16	0.265533	0.22	0.19	7.49800007586833e-12
IP6K2	4.20674985209268e-16	0.195343	0.144	0.137	8.09000064055944e-12
TAOK1	4.24139518496595e-16	0.263868	0.119	0.111	8.15662708020801e-12
FTO	4.29472781405948e-16	0.293786	0.121	0.111	8.25919105921779e-12
NFKB1	4.35215375322511e-16	0.297468	0.196	0.168	8.36962688282721e-12
PHF20L1	4.36155669150555e-16	0.122198	0.1	0.104	8.38770967343433e-12
DNAJC2	4.43895135129405e-16	0.152649	0.105	0.108	8.5365473436736e-12
AK2	4.64307958434096e-16	0.142187	0.14	0.139	8.9291063486461e-12
CNST	4.66280409141759e-16	0.318789	0.205	0.172	8.96703854820516e-12
METTL21A	4.70693611130807e-16	0.276154	0.155	0.138	9.05190883565655e-12
MTREX	4.99355274931997e-16	0.357777	0.131	0.11	9.60310129221723e-12
ARID1A	5.67565607068726e-16	0.145961	0.146	0.146	1.09148541895387e-11
USP3-AS1	5.70192204543676e-16	0.428092	0.117	0.093	1.09653662855794e-11
OXCT1	5.76451982630657e-16	0.396834	0.111	0.092	1.10857480779702e-11
H1-2	5.85645793153923e-16	0.242326	0.2	0.172	1.12625542481431e-11
LEMD3	5.86044360021837e-16	0.447452	0.103	0.083	1.12702190875799e-11
PPP1R21	6.25178230176036e-16	0.33539	0.152	0.129	1.20228025445154e-11
STMN3	6.49230435584817e-16	0.452282	0.133	0.1	1.24853505067316e-11
DCAF8	6.63626073244488e-16	0.189936	0.148	0.14	1.27621930145647e-11
AHSA1	7.20958716359259e-16	0.192724	0.123	0.12	1.38647570743049e-11
KHDRBS1	7.23606889338486e-16	0.107258	0.365	0.354	1.39156840888684e-11
PLEKHM2	7.48164712370939e-16	0.370065	0.105	0.092	1.43879555836055e-11
N4BP2L1	8.44388964121203e-16	0.301017	0.147	0.128	1.62384441690149e-11
PMPCB	8.86689647940952e-16	0.199054	0.188	0.175	1.70519286195525e-11
ZNF106	9.341331208677e-16	0.130357	0.145	0.147	1.79643140474067e-11
USE1	9.36281062306301e-16	0.240514	0.125	0.116	1.80056211092125e-11
ARL8A	9.55421494874808e-16	0.208194	0.1	0.099	1.83737107679374e-11
COMMD9	9.59603904650578e-16	0.374147	0.117	0.098	1.84541426903353e-11
HELZ	9.60673841707219e-16	0.212043	0.152	0.141	1.84747186498715e-11
BCLAF1	1.03633986802818e-15	0.124249	0.245	0.236	1.99298520020499e-11
C12orf57	1.06454804642703e-15	0.149601	0.482	0.426	2.04723234808381e-11
BCL10	1.07410672573509e-15	0.388719	0.144	0.116	2.06561464426116e-11
DNAJC21	1.15183853699028e-15	0.149279	0.115	0.116	2.215100690486e-11
PJA2	1.18031010037263e-15	0.148817	0.2	0.191	2.2698543540266e-11
KCMF1	1.20242705952089e-15	0.196758	0.127	0.123	2.31238747816462e-11
NCOA3	1.21324323233485e-15	0.14377	0.487	0.449	2.33318806010316e-11
SMARCC1	1.21413521749187e-15	0.104624	0.236	0.23	2.33490343675861e-11
TRIP12	1.22212892186866e-15	0.114624	0.149	0.151	2.35027612964563e-11
EFR3A	1.22895559898071e-15	0.15862	0.155	0.152	2.36340451239981e-11
TRMT1	1.23675811562697e-15	0.241612	0.146	0.135	2.37840953216222e-11
GRINA	1.25293164350612e-15	0.11268	0.16	0.162	2.40951284362662e-11
PIK3C2A	1.25658825353692e-15	0.309727	0.11	0.099	2.41654487037686e-11
ASCC1	1.34009588593588e-15	0.497394	0.102	0.077	2.57713839824329e-11
SPINT2	1.3504618569764e-15	0.155374	0.262	0.244	2.59707319715131e-11
PNRC2	1.38222867141269e-15	0.210161	0.305	0.269	2.65816395799375e-11
BANP	1.42727892061201e-15	0.383937	0.112	0.092	2.74480009222895e-11
KRCC1	1.42804294898337e-15	0.164668	0.193	0.184	2.74626939518992e-11
RABGAP1	1.45296262599911e-15	0.391008	0.15	0.119	2.79419242605889e-11
HBS1L	1.46134668559491e-15	0.252648	0.11	0.102	2.81031581106758e-11
GRHPR	1.49114079081601e-15	0.195949	0.12	0.116	2.86761285481826e-11
ASB8	1.59529221209464e-15	0.243727	0.107	0.1	3.06790645307921e-11
EIF4H	1.60190883222018e-15	0.120844	0.253	0.244	3.08063087524264e-11
ZNF274	1.60663652338358e-15	0.4498	0.144	0.105	3.08972269811896e-11
CD24	1.6618570991342e-15	0.153915	0.324	0.266	3.19591738734498e-11
HIPK3	1.66587869950487e-15	0.215324	0.115	0.112	3.20365132701781e-11
BIN1	1.72836596803348e-15	0.214568	0.354	0.294	3.32382059312519e-11
NPAT	1.7296505502185e-15	0.420879	0.112	0.092	3.3262909731252e-11
TMEM175	1.78144990426217e-15	0.236595	0.112	0.106	3.42590631088658e-11
CS	1.78454948662549e-15	0.276067	0.127	0.116	3.43186711772948e-11
MAP2K1	1.7873668427777e-15	0.169705	0.142	0.139	3.4372851753458e-11
SNRPA1	2.04271386938761e-15	0.151342	0.183	0.173	3.92834304221931e-11
BCAP29	2.11620132743882e-15	0.481583	0.103	0.082	4.0696667727976e-11
HEXD	2.1442865019855e-15	0.230549	0.11	0.106	4.12367737196831e-11
CNPPD1	2.38385674638694e-15	0.137813	0.227	0.22	4.58439490897672e-11
CSNK2A1	2.4361173204576e-15	0.227708	0.127	0.118	4.68489721897201e-11
DPF2	2.45184520976085e-15	0.255158	0.146	0.132	4.71514352289109e-11
WDR48	2.45336550947332e-15	0.451501	0.114	0.087	4.71806721126815e-11
RUFY3	2.51366393136303e-15	0.380108	0.107	0.091	4.83402710640424e-11
ATIC	2.52919486106342e-15	0.330403	0.155	0.131	4.86389463731107e-11
RMC1	2.63224774447249e-15	0.389646	0.133	0.107	5.06207563739505e-11
LINC00667	2.67796245659901e-15	0.203756	0.104	0.1	5.14998960028556e-11
USP47	2.69468867839166e-15	0.193865	0.16	0.152	5.18215579741499e-11
SNRNP200	2.69684214011075e-15	0.216486	0.168	0.155	5.18629711964698e-11
ASXL2	2.8353279125844e-15	0.254766	0.111	0.105	5.45261910869106e-11
RPAP2	3.04688562827999e-15	0.251819	0.108	0.101	5.85946575174525e-11
KDM3B	3.35264942953766e-15	0.322341	0.136	0.12	6.44748011794388e-11
PPP3CB	3.47571466541538e-15	0.122376	0.123	0.123	6.68414687306031e-11
ARID4A	3.5563505597582e-15	0.266875	0.2	0.173	6.83921776147099e-11
RNGTT	3.60510751632227e-15	0.129046	0.171	0.169	6.93298226463936e-11
NGDN	3.70808933896756e-15	0.302866	0.193	0.157	7.13102660776852e-11
SPG7	3.71824428370086e-15	0.244201	0.146	0.134	7.15055558198512e-11
USP28	3.74148900088839e-15	0.44463	0.115	0.091	7.19525749760846e-11
FCRL2	3.87714613758509e-15	0.342749	0.183	0.153	7.45613973718988e-11
DYRK1A	3.98706280755225e-15	0.351755	0.161	0.134	7.66752048520374e-11
BRD4	4.13025194506166e-15	0.135056	0.242	0.233	7.94288751554807e-11
SDCBP	4.44588234056291e-15	0.295944	0.2	0.167	8.54987632913654e-11
ZMAT2	4.46518960342972e-15	0.180786	0.18	0.168	8.5870061263557e-11
PRRC2B	4.54769744577513e-15	0.234706	0.172	0.154	8.74567695797016e-11
AGGF1	4.62710625761876e-15	0.12978	0.122	0.122	8.89838804402664e-11
FBXL20	4.69526917409353e-15	0.319094	0.124	0.109	9.02947214869926e-11
CWC22	4.79348158346794e-15	0.473981	0.103	0.079	9.2183444331672e-11
ZFX	5.13894513129162e-15	0.320543	0.155	0.131	9.88270538198692e-11
FARSB	5.22868402691331e-15	0.460341	0.105	0.082	1.0055282252157e-10
CARD16	5.24807556842103e-15	0.209113	0.186	0.172	1.00925741256305e-10
ERCC5	5.51650520589296e-15	0.221276	0.133	0.124	1.06087911614528e-10
AMD1	5.68728369952658e-15	0.11408	0.101	0.105	1.09372152825596e-10
ENSG00000291136	5.84951228789292e-15	0.104133	0.116	0.121	1.12491970808469e-10
PARP15	6.04169362538903e-15	0.307177	0.259	0.209	1.16187810109856e-10
ZNF821	6.0445136473837e-15	0.310548	0.124	0.11	1.16242041952836e-10
CDK14	6.47043307256489e-15	0.171863	0.337	0.314	1.24432898418495e-10
DIS3L2	6.62021393342807e-15	0.437973	0.105	0.085	1.27313334153755e-10
INO80E	7.00161975075599e-15	0.163283	0.135	0.131	1.34648149426789e-10
ZKSCAN1	7.08445257206835e-15	0.213831	0.105	0.1	1.36241107413446e-10
ASCC2	7.0896496126391e-15	0.170863	0.12	0.117	1.36341051700662e-10
ABTB1	7.23754032529522e-15	0.193879	0.132	0.127	1.39185137995752e-10
KAT6A	7.41283287894479e-15	0.265093	0.213	0.184	1.42556189094987e-10
GNPAT	7.45858362269806e-15	0.145683	0.14	0.138	1.43436021648106e-10
TMEM154	7.62911470846731e-15	0.124431	0.344	0.33	1.46715504958535e-10
WWP2	7.72728783773e-15	0.38385	0.148	0.118	1.48603472407386e-10
FHIT	7.75967609393933e-15	0.100481	0.118	0.128	1.49226330962547e-10
WDR74	7.97871748000162e-15	0.272053	0.175	0.153	1.53438715857911e-10
SASH3	8.112874693812e-15	0.106956	0.21	0.207	1.56018693236699e-10
NSUN5	8.19329020470273e-15	0.465356	0.116	0.087	1.57565163926638e-10
CREBZF	8.2451535923526e-15	0.277486	0.107	0.1	1.58562548734533e-10
DHX15	8.2564079805438e-15	0.30612	0.126	0.11	1.58778981873838e-10
MNAT1	8.29892690758319e-15	0.328016	0.128	0.111	1.59596663359732e-10
KLF3	8.35700879895677e-15	0.279369	0.149	0.134	1.60713636212738e-10
GGNBP2	8.64761670929217e-15	0.124347	0.249	0.238	1.66302316936398e-10
TSPYL1	8.65432244161468e-15	0.355162	0.151	0.122	1.66431274874692e-10
RNF38	9.90340312884896e-15	0.300924	0.162	0.139	1.90452345570894e-10
ITPR2	9.9768554234467e-15	0.104624	0.206	0.207	1.91864906648303e-10
MRPS25	1.01750283105638e-14	0.114715	0.154	0.153	1.95675969440453e-10
CELF1	1.04178526258676e-14	0.197792	0.193	0.179	2.0034572384806e-10
POLR2C	1.11880039604399e-14	0.132833	0.142	0.14	2.15156504163219e-10
ARHGEF6	1.13759109355804e-14	0.261205	0.111	0.102	2.18770143202147e-10
BRD7	1.17985916973349e-14	0.277725	0.159	0.14	2.26898716931448e-10
ZBED5	1.20966871761844e-14	0.507879	0.102	0.075	2.32631391085202e-10
PSME4	1.21443176119176e-14	0.446418	0.107	0.085	2.33547371994788e-10
ATP6V1H	1.22516438714954e-14	0.41815	0.117	0.095	2.35611363292728e-10
CDK12	1.24874896590333e-14	0.218141	0.132	0.124	2.4014691363287e-10
DCAF13	1.27802278784117e-14	0.31071	0.104	0.092	2.45776562329736e-10
C1orf52	1.32657580976556e-14	0.13487	0.114	0.114	2.55113793976016e-10
ICE2	1.33057521066453e-14	0.398331	0.115	0.095	2.55882918762895e-10
VPS37B	1.46202542721318e-14	0.218948	0.165	0.15	2.81162109907367e-10
IKBKB	1.5871922962487e-14	0.444737	0.109	0.087	3.05232950491588e-10
UBE2G2	1.60597171108525e-14	0.127146	0.121	0.121	3.08844419758804e-10
U2AF2	1.60771837889277e-14	0.234266	0.12	0.112	3.09180321444869e-10
RWDD3	1.62569414463448e-14	0.216634	0.128	0.12	3.12637240954657e-10
HNRNPH3	1.71418593366845e-14	0.154919	0.263	0.247	3.29655096903779e-10
CCDC174	1.77191567791737e-14	0.133656	0.099	0.101	3.40757104020289e-10
KRIT1	1.79321247731247e-14	0.237522	0.111	0.105	3.44852691511961e-10
TMEM107	1.82590394667478e-14	0.207485	0.106	0.104	3.51139587985027e-10
TOR1AIP1	1.83467701169869e-14	0.305288	0.133	0.116	3.52826736119775e-10
ZNF292	1.91325419501074e-14	0.177157	0.272	0.245	3.67937914242516e-10
ZMYM4	2.03013360039845e-14	0.301797	0.111	0.1	3.90414992692627e-10
MARF1	2.03541320980644e-14	0.290692	0.17	0.148	3.91430314377876e-10
SBF2	2.04380035311842e-14	0.386633	0.115	0.097	3.93043245908204e-10
RAB18	2.05289032934979e-14	0.101231	0.136	0.137	3.94791339237258e-10
TMED8	2.07721369587046e-14	0.408759	0.137	0.109	3.99468965852848e-10
YLPM1	2.08563759433338e-14	0.373107	0.117	0.098	4.01088965766253e-10
ARHGAP12	2.0908307897156e-14	0.463653	0.102	0.079	4.02087669170206e-10
CHMP2B	2.12735320793326e-14	0.170875	0.117	0.114	4.09111295417646e-10
UBL3	2.1302832132836e-14	0.274653	0.103	0.094	4.09674764746569e-10
SCAF8	2.23671496178268e-14	0.361497	0.137	0.114	4.30142654300426e-10
PPP2R5E	2.24602437109337e-14	0.136131	0.159	0.156	4.31932946804966e-10
FIP1L1	2.25714854151995e-14	0.163239	0.186	0.176	4.34072236019702e-10
ZNF43	2.31053258268766e-14	0.512175	0.105	0.075	4.44338520976663e-10
VAV1	2.31896496093363e-14	0.19934	0.104	0.102	4.45960151637146e-10
ZNF146	2.41800834912913e-14	0.205224	0.137	0.127	4.65007185621023e-10
PHACTR4	2.42177194727362e-14	0.332741	0.14	0.119	4.6573096318019e-10
VTA1	2.43345925203726e-14	0.224143	0.126	0.117	4.67978548759285e-10
GTPBP6	2.4829304934592e-14	0.101451	0.1	0.105	4.77492363197139e-10
CNOT1	2.49351420469619e-14	0.212846	0.147	0.136	4.79527716705125e-10
PSMG4	2.57437712977747e-14	0.122441	0.111	0.112	4.95078465827506e-10
SNW1	2.77823716505985e-14	0.237361	0.165	0.148	5.3428278921266e-10
ADNP	2.88765242712089e-14	0.337526	0.178	0.145	5.55324438259618e-10
TARS3	2.99621210235538e-14	0.288866	0.111	0.102	5.76201549403963e-10
DENND1A	3.01126802257396e-14	0.368828	0.11	0.093	5.79096953421199e-10
MED23	3.02374654584777e-14	0.449924	0.106	0.08	5.81496698231985e-10
EXOSC8	3.4004167670721e-14	0.119964	0.154	0.151	6.53934148475635e-10
LUC7L	3.45876236325533e-14	0.272281	0.125	0.113	6.65154590077633e-10
PDCD6IP	3.57102220439777e-14	0.174715	0.272	0.249	6.86743280127735e-10
NUTM2B-AS1	3.72052520857436e-14	0.264788	0.152	0.136	7.15494202860936e-10
STX12	3.7385085956493e-14	0.238883	0.149	0.137	7.18952588029317e-10
TM2D1	3.8085229991264e-14	0.155571	0.151	0.143	7.32417057961998e-10
TULP4	4.16015622464647e-14	0.107909	0.104	0.108	8.00039643561762e-10
DCTPP1	4.24145221193327e-14	0.148229	0.136	0.134	8.15673674876887e-10
NSMCE3	4.24974735511601e-14	0.282465	0.145	0.128	8.1726891386236e-10
FARS2	4.28561675417582e-14	0.1935	0.155	0.145	8.24166957995552e-10
SH2D3C	4.44438798867234e-14	0.3003	0.121	0.107	8.54700254101579e-10
TASOR2	4.46939803832256e-14	0.186426	0.138	0.132	8.59509936749812e-10
DDX27	4.50279697328595e-14	0.32981	0.154	0.127	8.65932885932621e-10
UPF3B	4.77546167844756e-14	0.267694	0.143	0.126	9.1836903538225e-10
SAFB	4.93009702973589e-14	0.217051	0.194	0.176	9.48106959788509e-10
AKAP11	5.10379514423112e-14	0.314917	0.101	0.091	9.81510844187087e-10
EIF1B	5.46704038623635e-14	0.149132	0.276	0.256	1.05136653667711e-09
PDE8A	5.52164652091079e-14	0.527231	0.104	0.075	1.06186784243635e-09
EVI2B	5.55934106383399e-14	0.116991	0.492	0.46	1.06911687998591e-09
KLHL24	5.59202899042369e-14	0.246753	0.184	0.162	1.07540309514838e-09
PSEN1	5.59879688341292e-14	0.340272	0.126	0.107	1.07670462864914e-09
ARL6IP1	5.60274306093311e-14	0.101745	0.322	0.309	1.07746351804805e-09
POLR3K	5.65923248324003e-14	0.139349	0.136	0.135	1.08832699885189e-09
LDLRAD4	5.9142025862515e-14	0.369877	0.143	0.109	1.13736029936203e-09
TAF1	5.95920265652964e-14	0.434226	0.103	0.083	1.14601426287721e-09
CSNK1G2	5.98682543223487e-14	0.225582	0.142	0.134	1.15132639887309e-09
ZNF430	6.07866898278208e-14	0.285685	0.152	0.131	1.16898883207882e-09
MTHFS	6.50966091288632e-14	0.195317	0.118	0.113	1.25187289015717e-09
TNRC6A	6.51565876172316e-14	0.137111	0.153	0.152	1.25302633646698e-09
GLOD4	6.79522960723427e-14	0.109499	0.154	0.153	1.30679060576722e-09
TRIM33	6.81119177121859e-14	0.371351	0.133	0.11	1.30986028952305e-09
RPIA	6.88507639384314e-14	0.266786	0.128	0.115	1.32406904129997e-09
MAX	6.94737780205908e-14	0.134462	0.256	0.244	1.33605022511398e-09
CTR9	6.95248590251361e-14	0.170801	0.128	0.123	1.33703256391239e-09
NOB1	6.95588932769156e-14	0.15349	0.125	0.122	1.33768707660836e-09
TRIM4	7.01406908708262e-14	0.148171	0.109	0.109	1.34887562613686e-09
DDX50	7.02717940314691e-14	0.221999	0.164	0.147	1.35139687101918e-09
HEXIM2-AS1	7.19253620704056e-14	0.471437	0.103	0.078	1.38319663797597e-09
RB1CC1	7.43490081186805e-14	0.229875	0.155	0.138	1.42980577513034e-09
PEF1	7.56419321588535e-14	0.181495	0.101	0.1	1.45466999734691e-09
PDE4B	8.0306669332796e-14	0.116695	0.344	0.293	1.544377557939e-09
PRDM2	8.2073370266088e-14	0.180483	0.315	0.283	1.57835298358714e-09
NPEPPS	8.34675289577845e-14	0.157436	0.116	0.115	1.60516404938715e-09
CCNH	8.48884799664399e-14	0.175752	0.19	0.177	1.63249035823461e-09
ZZZ3	8.7475928919978e-14	0.293825	0.122	0.108	1.6822495890601e-09
ESF1	9.25066534464962e-14	0.34402	0.12	0.103	1.77899545242957e-09
UMAD1	9.5342007626681e-14	0.20645	0.172	0.16	1.8335221486687e-09
AKAP8L	1.02233722036945e-13	0.19714	0.129	0.123	1.96605670849249e-09
KPNA3	1.02389874283872e-13	0.174459	0.107	0.104	1.96905967235313e-09
HNRNPH2	1.05186864009487e-13	0.234555	0.164	0.144	2.02284858176645e-09
LARP4B	1.06508821335851e-13	0.228758	0.152	0.138	2.04827114310974e-09
RNF216P1	1.1020588523888e-13	0.26008	0.114	0.103	2.11936937902889e-09
TMC8	1.10460529515721e-13	0.225324	0.195	0.174	2.12426644311683e-09
BNIP2	1.11384986465193e-13	0.151559	0.242	0.223	2.14204467471213e-09
CHMP3	1.11498268066651e-13	0.199404	0.16	0.149	2.14422319318977e-09
ATXN2L	1.12953575416318e-13	0.100465	0.145	0.147	2.17221020883121e-09
SRFBP1	1.13690777646319e-13	0.367828	0.104	0.088	2.18638734491637e-09
KIAA1328	1.14912377375504e-13	0.499991	0.111	0.08	2.20987992930831e-09
POLDIP3	1.19883815759882e-13	0.396993	0.102	0.083	2.30548566087828e-09
VIRMA	1.24627406422417e-13	0.307374	0.103	0.092	2.39670965290951e-09
RRAGA	1.24727149587355e-13	0.20676	0.132	0.124	2.39862781371441e-09
POLR2A	1.24891039318466e-13	0.290002	0.143	0.126	2.40177957713342e-09
CARHSP1	1.26541715345442e-13	0.111131	0.125	0.124	2.43352372780819e-09
CCDC82	1.31931084577081e-13	0.263735	0.101	0.093	2.53716668750184e-09
ENSG00000290993	1.39312532542413e-13	0.311072	0.122	0.107	2.67911931332314e-09
CLK3	1.40239854865791e-13	0.17561	0.116	0.112	2.69695264892402e-09
FAM107B	1.41850388068386e-13	0.19389	0.327	0.295	2.72792481294312e-09
ITGB2-AS1	1.42388522638023e-13	0.287733	0.106	0.097	2.73827367885182e-09
MCPH1	1.49271823276339e-13	0.272994	0.158	0.139	2.87064643342727e-09
ARHGEF2	1.50485878361821e-13	0.210837	0.153	0.141	2.89399392677618e-09
SETDB1	1.51025575743254e-13	0.409507	0.107	0.087	2.90437284711852e-09
RAB5B	1.53827190511279e-13	0.254867	0.125	0.113	2.95825070072241e-09
NELFCD	1.54810760718557e-13	0.234217	0.153	0.138	2.97716573937856e-09
ARL16	1.58551622537235e-13	0.122838	0.106	0.108	3.04910625301357e-09
TAF3	1.60042229316215e-13	0.214464	0.149	0.141	3.07777211198012e-09
TFB1M	1.6328684951126e-13	0.207927	0.114	0.108	3.14016940295104e-09
KATNBL1	1.66160281090403e-13	0.16393	0.135	0.13	3.19542836564954e-09
LARP7	1.68211821228089e-13	0.193727	0.129	0.124	3.23488153403738e-09
KPNA1	1.68858176549071e-13	0.250401	0.114	0.106	3.24731159321519e-09
ZNF277	1.7763248974872e-13	0.165108	0.1	0.099	3.41605041035764e-09
MRTFA	1.78826454035916e-13	0.308775	0.138	0.117	3.43901153756471e-09
AIMP1	1.81514109964383e-13	0.16617	0.18	0.166	3.49069784872505e-09
SGMS1	1.83109043011112e-13	0.282788	0.129	0.115	3.5213700061467e-09
EMG1	1.90810180867192e-13	0.364129	0.125	0.103	3.66947058825698e-09
IREB2	1.94313519514439e-13	0.319115	0.111	0.096	3.73684329378218e-09
ATG16L2	1.986553713896e-13	0.219744	0.184	0.166	3.82034144719339e-09
PKN1	1.99372492785051e-13	0.16685	0.164	0.157	3.83413240874932e-09
PMF1	2.00069299909129e-13	0.222457	0.127	0.115	3.84753270655246e-09
RECQL	2.04529770806908e-13	0.165561	0.133	0.13	3.93331202238765e-09
NSRP1	2.05444449314313e-13	0.139708	0.134	0.132	3.95090220476356e-09
DHX9	2.18294148111088e-13	0.291146	0.166	0.142	4.19801476232434e-09
FXR1	2.25696873539554e-13	0.131576	0.161	0.156	4.34037657503917e-09
MRPL44	2.42109641278409e-13	0.185051	0.104	0.1	4.65601051142509e-09
PCID2	2.50638696536832e-13	0.298961	0.103	0.092	4.82003277309981e-09
POLM	2.61118999107277e-13	0.296532	0.125	0.109	5.02157947183204e-09
HACD4	2.6350160230668e-13	0.125894	0.102	0.106	5.06739931395976e-09
RUFY1	2.68722851063016e-13	0.329239	0.127	0.108	5.16780914879287e-09
MYC	2.69276889195157e-13	0.327132	0.207	0.166	5.17846385611207e-09
PRPF31	2.80193408826503e-13	0.12264	0.119	0.119	5.38839944514249e-09
KDM2B	2.94400161668517e-13	0.326175	0.167	0.138	5.66160950904725e-09
TMEM60	2.9602784631445e-13	0.179661	0.114	0.111	5.69291151247319e-09
TNKS2	3.16465183288385e-13	0.136424	0.165	0.16	6.08594193981893e-09
WDR77	3.30003622936297e-13	0.361963	0.116	0.097	6.34629967268792e-09
CCNB1IP1	3.37287855312391e-13	0.406762	0.117	0.094	6.48638274551258e-09
SUPT6H	3.39805280950639e-13	0.173237	0.101	0.098	6.53479535796174e-09
PHF11	3.4351374066763e-13	0.227627	0.174	0.157	6.6061127467792e-09
FAM133B	3.55399235896685e-13	0.177831	0.167	0.155	6.83468270552915e-09
RALB	3.55550719277276e-13	0.45288	0.106	0.082	6.8375958824213e-09
CGGBP1	3.83405601808951e-13	0.113611	0.264	0.248	7.37327312838793e-09
TFAM	3.85852003073451e-13	0.229826	0.153	0.138	7.42031987110554e-09
ENSG00000290928	3.94491289983579e-13	0.299494	0.137	0.117	7.5864619976742e-09
CYP20A1	4.06888795884407e-13	0.17182	0.154	0.144	7.82487843365303e-09
SMNDC1	4.12529367384158e-13	0.202359	0.107	0.102	7.93335226416474e-09
PPIH	4.17099307557281e-13	0.215	0.154	0.142	8.02123678363408e-09
AMFR	4.23388002519127e-13	0.280441	0.179	0.152	8.14217467644532e-09
C15orf40	4.27452730905068e-13	0.177484	0.123	0.118	8.22034346803536e-09
STARD3	4.46200335481402e-13	0.145886	0.103	0.102	8.58087865164284e-09
OARD1	4.49848300960096e-13	0.174088	0.11	0.107	8.65103267576361e-09
USP22	4.5433732839496e-13	0.223976	0.137	0.127	8.73736116236348e-09
EPB41L4A-AS1	4.64227701354434e-13	0.26377	0.191	0.162	8.92756292474712e-09
DDX54	4.71556906102627e-13	0.217315	0.125	0.116	9.06851086125962e-09
MOB4	4.87414239744202e-13	0.154853	0.17	0.159	9.37346324452076e-09
XPO1	4.901793914121e-13	0.27283	0.168	0.146	9.4266398762461e-09
ATF2	4.9926495927814e-13	0.172335	0.1	0.099	9.6013644318779e-09
BSDC1	5.02434764931813e-13	0.25324	0.11	0.101	9.66232296440369e-09
NIN	5.04702838238582e-13	0.101332	0.25	0.245	9.70594028216616e-09
MIER1	5.49457871390855e-13	0.11906	0.172	0.168	1.05666243247175e-08
TMEM87A	5.52397353953202e-13	0.131693	0.145	0.141	1.0623153513874e-08
CLK1	5.67583062613095e-13	0.159179	0.184	0.174	1.09151898771124e-08
CPSF7	5.71271442114989e-13	0.349489	0.116	0.098	1.09861211033134e-08
EHBP1	6.34821236086287e-13	0.369182	0.101	0.085	1.22082471911754e-08
SNHG15	6.3659007691261e-13	0.121018	0.12	0.119	1.22422637691064e-08
PDE6D	6.60364274063352e-13	0.179815	0.117	0.112	1.26994653545123e-08
GTPBP4	6.62247289723797e-13	0.218521	0.101	0.096	1.27356776286783e-08
ATG12	7.02228750883067e-13	0.149945	0.154	0.146	1.35045611082323e-08
TUBA1A	7.07187056014935e-13	0.255211	0.243	0.213	1.35999142742232e-08
SLC25A26	7.2025216079498e-13	0.28705	0.116	0.103	1.38511693042483e-08
POLK	7.31481337558933e-13	0.177605	0.117	0.114	1.40671176025958e-08
HECA	7.41054055670316e-13	0.412331	0.107	0.085	1.42512105445959e-08
SPI1	7.47064438503564e-13	0.22683	0.28	0.234	1.4366796216862e-08
TNKS	7.56327337493243e-13	0.28161	0.132	0.116	1.45449310273326e-08
ESCO1	7.74358048411776e-13	0.124607	0.11	0.11	1.48916796290069e-08
NUB1	7.81188864943971e-13	0.215902	0.153	0.142	1.50230430617375e-08
USP32	8.33137698152504e-13	0.378959	0.103	0.088	1.60220710731708e-08
SNHG14	8.86343334550527e-13	0.355589	0.113	0.093	1.70452686667412e-08
NFATC1	9.35977926804377e-13	0.422723	0.132	0.101	1.7999791510375e-08
NR1D2	9.62264090510619e-13	0.405572	0.104	0.086	1.85053007246097e-08
PPP4R3B	1.11336882090761e-12	0.189585	0.204	0.182	2.14111957948742e-08
MAPK1	1.16572363895779e-12	0.307138	0.166	0.141	2.24180313007973e-08
NADSYN1	1.19256082637757e-12	0.127565	0.1	0.1	2.29341372520671e-08
FGR	1.2149725363527e-12	0.297645	0.181	0.138	2.33651368465988e-08
CEP120	1.21863990383814e-12	0.391949	0.11	0.091	2.34356639907113e-08
RBMX	1.22293322352125e-12	0.12976	0.308	0.284	2.35182288215371e-08
RNF111	1.32552681365078e-12	0.246402	0.16	0.141	2.54912061533181e-08
PTDSS1	1.35372954438202e-12	0.201491	0.193	0.176	2.60335728680107e-08
PPIL4	1.35491052173695e-12	0.307857	0.148	0.121	2.60562842435234e-08
PPP6C	1.54499807091597e-12	0.10249	0.207	0.198	2.9711857901785e-08
ATP2B1-AS1	1.54772490246922e-12	0.339587	0.148	0.122	2.97642975993856e-08
HDAC2	1.556932450781e-12	0.13529	0.144	0.139	2.99413679609694e-08
SYMPK	1.59908866850263e-12	0.292214	0.106	0.095	3.07520741839742e-08
SLU7	1.66619892020418e-12	0.234151	0.112	0.103	3.20426714344466e-08
NUMA1	1.72838248665885e-12	0.329298	0.125	0.106	3.32385236009364e-08
ERVK3-1	1.86279014111961e-12	0.101754	0.111	0.112	3.58233172038712e-08
ARL4A	1.89208435316946e-12	0.45475	0.118	0.089	3.63866741958018e-08
MITD1	1.9357536202788e-12	0.324286	0.137	0.112	3.72264778715815e-08
HSP90AA1	1.98156572685555e-12	0.111808	0.578	0.536	3.81074904931591e-08
HTT	2.04598438225488e-12	0.3429	0.141	0.114	3.93463256551436e-08
KANSL1	2.06168830634882e-12	0.129779	0.252	0.238	3.96483278193942e-08
TRMT10C	2.07479811022814e-12	0.132918	0.123	0.122	3.99004424577973e-08
CWF19L1	2.41297568338716e-12	0.404683	0.105	0.082	4.64039353672184e-08
ZNF91	2.4207562798463e-12	0.359938	0.131	0.105	4.65535640177242e-08
INPP5D	2.47176107452211e-12	0.164452	0.364	0.315	4.75344372241346e-08
SPOPL	2.53126850399934e-12	0.475216	0.106	0.08	4.86788246004112e-08
HNRNPA0	2.54779326463265e-12	0.12415	0.392	0.36	4.89966122721506e-08
PUM2	2.549937442033e-12	0.123551	0.253	0.239	4.90378469477365e-08
RAB8B	2.68715213210486e-12	0.277498	0.182	0.154	5.16766226525087e-08
ATP9B	2.84370873388011e-12	0.176218	0.134	0.127	5.46873626612484e-08
PDCD7	2.87938191798765e-12	0.139422	0.101	0.102	5.53733936648204e-08
METTL8	2.88366205720662e-12	0.373483	0.146	0.117	5.54557050221406e-08
TRIM56	2.95621879138392e-12	0.310142	0.101	0.089	5.68510435771042e-08
DCAF5	3.01809184806098e-12	0.13232	0.118	0.117	5.80409243300608e-08
CLEC16A	3.23206499541542e-12	0.405809	0.121	0.096	6.21558419268339e-08
NSA2	3.25085217236803e-12	0.130647	0.332	0.305	6.25171381268096e-08
PRPF8	3.41586404347366e-12	0.185433	0.255	0.231	6.56904814200419e-08
SLC15A4	3.45927993443228e-12	0.321134	0.102	0.09	6.65254124190672e-08
CBX5	3.51502012776047e-12	0.219694	0.1	0.094	6.75973520769617e-08
NSMCE4A	3.54827233792989e-12	0.153288	0.119	0.115	6.82368253307298e-08
PTBP2	3.87033573755976e-12	0.399411	0.122	0.092	7.44304265690118e-08
SMG1	3.93502349441517e-12	0.111461	0.155	0.156	7.56744368210981e-08
ZNF451	4.00393237140958e-12	0.288406	0.104	0.091	7.69996234345776e-08
TNFSF10	4.20780333582835e-12	0.224807	0.105	0.098	8.09202659513149e-08
ERO1B	4.21215085711403e-12	0.286241	0.121	0.103	8.10038731331599e-08
C6orf62	4.25166623270842e-12	0.11058	0.113	0.113	8.17637933212156e-08
RBM22	4.2717837065172e-12	0.22942	0.141	0.128	8.21506724600323e-08
MTF2	4.33596273837423e-12	0.264726	0.151	0.131	8.33848994216749e-08
CCDC93	4.65317216472587e-12	0.36581	0.103	0.085	8.94851538998431e-08
COP1	4.98839430747109e-12	0.229985	0.211	0.185	9.59318109269765e-08
CDC73	5.37286593888154e-12	0.136393	0.119	0.118	1.03325584870631e-07
UTP18	5.38076515372426e-12	0.292597	0.132	0.114	1.03477494671271e-07
TBPL1	5.44931444910824e-12	0.141464	0.114	0.109	1.04795766170801e-07
DCTN4	5.4684358216053e-12	0.195993	0.101	0.097	1.05163489285292e-07
EXOSC10	5.65115496107639e-12	0.302881	0.1	0.088	1.0867736105646e-07
TMEM203	5.85563245636908e-12	0.230143	0.118	0.108	1.12609667768434e-07
MTMR1	5.86437921777371e-12	0.400792	0.106	0.087	1.12777876737006e-07
GOSR1	6.2234793537299e-12	0.113546	0.125	0.124	1.1968373145158e-07
YTHDC2	6.22696826562161e-12	0.40327	0.121	0.096	1.19750826716169e-07
CARD11	6.2589072018021e-12	0.248765	0.259	0.217	1.20365044397856e-07
RNF41	6.30238979641535e-12	0.284402	0.125	0.11	1.21201258174864e-07
ARPC4	6.62170274553534e-12	0.103997	0.374	0.354	1.2734196549939e-07
CARS2	6.90581609343209e-12	0.282993	0.123	0.108	1.32805749292792e-07
CKS1B	7.21650752846677e-12	0.296735	0.109	0.093	1.38780656279945e-07
ATAD2B	7.27273340913673e-12	0.338134	0.141	0.114	1.39861936191108e-07
MCM3	7.47069918906216e-12	0.301942	0.104	0.093	1.43669016104854e-07
SNX25	8.02074733454957e-12	0.164529	0.128	0.122	1.54246991990723e-07
NSF	8.03919347422794e-12	0.266454	0.103	0.096	1.54601729702877e-07
CLASRP	8.20807388959326e-12	0.15296	0.16	0.154	1.57849468970768e-07
UNC119	8.25876230819228e-12	0.129822	0.131	0.128	1.58824257948846e-07
MCRIP1	8.28558882989845e-12	0.22271	0.145	0.13	1.59340158787777e-07
ZNF131	9.08377029786247e-12	0.248178	0.155	0.135	1.74689986598193e-07
FBXL5	9.16861643533349e-12	0.225056	0.156	0.139	1.76321662667898e-07
ZCCHC17	9.35618563185476e-12	0.184158	0.104	0.098	1.79928805886199e-07
TCOF1	9.57259405842949e-12	0.439214	0.109	0.082	1.84090556337657e-07
USP1	9.79248162644991e-12	0.175084	0.127	0.122	1.88319214158258e-07
CBFA2T2	1.01227171839527e-11	0.274855	0.125	0.109	1.94669974164594e-07
PPP6R2	1.01556426101054e-11	0.137618	0.121	0.116	1.95303163034937e-07
AP1G2	1.02407807618648e-11	0.162363	0.155	0.147	1.96940454831422e-07
RPP30	1.08566842525488e-11	0.37514	0.104	0.084	2.08784894860765e-07
RALGAPA1	1.09046541236192e-11	0.168012	0.122	0.118	2.09707403451321e-07
BACE2	1.1147640362748e-11	0.372181	0.145	0.116	2.14380271816006e-07
ATAD1	1.11989757249589e-11	0.215877	0.112	0.102	2.15367502166685e-07
PRKAG2	1.1388051453479e-11	0.187817	0.114	0.11	2.19003617501855e-07
SEPTIN6	1.22737137398133e-11	0.108673	0.487	0.448	2.36035788930349e-07
RLF	1.22867316122885e-11	0.316466	0.146	0.117	2.3628613563592e-07
LINC00869	1.36596103715326e-11	0.3152	0.16	0.13	2.62687967054943e-07
INO80D	1.43464260837859e-11	0.308401	0.121	0.101	2.75896120017287e-07
BAZ1A	1.45026575835632e-11	0.11409	0.231	0.22	2.78900607989504e-07
CBLL1	1.51616751376244e-11	0.354173	0.12	0.097	2.91574174571654e-07
SNX14	1.52824683243874e-11	0.202121	0.125	0.117	2.93897148346294e-07
HIVEP2	1.72900797482321e-11	0.232276	0.129	0.118	3.32505523638252e-07
KDM7A	1.76889632383001e-11	0.372768	0.133	0.104	3.40176452035749e-07
CTC1	2.27636677516357e-11	0.283432	0.101	0.089	4.37768094531706e-07
QRICH1	2.35782091136757e-11	0.230168	0.134	0.118	4.53432539465097e-07
SCMH1	2.42118482402113e-11	0.321614	0.109	0.095	4.65618053507504e-07
FBXO42	2.57673446836887e-11	0.24405	0.101	0.093	4.95531805612018e-07
DIDO1	2.57816831802381e-11	0.192697	0.119	0.112	4.95807549239159e-07
ACTR10	2.61443290903063e-11	0.185451	0.131	0.123	5.02781592735681e-07
CERS4	2.69896720256338e-11	0.289098	0.135	0.115	5.19038382724964e-07
SLC25A38	2.69902963515848e-11	0.26681	0.112	0.1	5.19050389137327e-07
MIA2	2.79685356956762e-11	0.179003	0.142	0.132	5.37862909963549e-07
EP400	2.79731703429615e-11	0.282114	0.119	0.104	5.37952038865492e-07
FEZ2	2.82566948784902e-11	0.184938	0.102	0.097	5.43404499208245e-07
CLASP2	2.85982164439579e-11	0.218753	0.167	0.151	5.49972300433755e-07
SEC24B	2.96092398532478e-11	0.331816	0.137	0.113	5.69415291617808e-07
NR2C2	3.03990218688444e-11	0.415524	0.105	0.079	5.84603589559746e-07
STK25	3.0792277569819e-11	0.100217	0.101	0.102	5.92166289945189e-07
CEBPZ	3.10642225351634e-11	0.13091	0.136	0.132	5.97396063573728e-07
ZNF141	3.14846827599145e-11	0.378734	0.113	0.088	6.05481934155915e-07
CMSS1	3.27796805477992e-11	0.388619	0.12	0.094	6.30386036614726e-07
ZNF506	3.42388448967122e-11	0.35107	0.132	0.104	6.58447226208672e-07
SFSWAP	3.46331799962448e-11	0.210889	0.129	0.118	6.66030684507783e-07
XPO4	3.55298860242554e-11	0.112985	0.129	0.125	6.83275238132455e-07
POU2F1	3.6605935934972e-11	0.195794	0.131	0.12	7.03968753965446e-07
BICRAL	3.73620222894697e-11	0.192594	0.124	0.116	7.18509050648791e-07
RYK	3.78155605754339e-11	0.379021	0.114	0.091	7.27231045426169e-07
AP1M1	3.87807312811667e-11	0.124931	0.147	0.143	7.45792243268116e-07
TMEM63A	3.90561466362405e-11	0.351309	0.105	0.088	7.51088755961542e-07
MBNL2	4.12211612398769e-11	0.113657	0.223	0.204	7.92724151804073e-07
RBM27	4.20899627877089e-11	0.127261	0.154	0.146	8.0943207437043e-07
AKAP10	4.72598021288793e-11	0.279463	0.105	0.094	9.08853254740478e-07
ESYT1	4.75698866582224e-11	0.229084	0.128	0.117	9.14816490324275e-07
GNB5	4.77297166225141e-11	0.274895	0.194	0.158	9.17890180367569e-07
GAPVD1	4.78795018527823e-11	0.195404	0.102	0.095	9.20770700130857e-07
THADA	5.13048063070552e-11	0.288323	0.149	0.123	9.86642730090978e-07
VHL	5.47932714039189e-11	0.160496	0.155	0.143	1.05372940236876e-06
CHD4	5.48242466206965e-11	0.138253	0.117	0.115	1.05432508676261e-06
CHORDC1	5.52960937852677e-11	0.132413	0.117	0.114	1.06339917958448e-06
SFT2D2	5.64746084944748e-11	0.341055	0.102	0.088	1.08606319595725e-06
TGS1	5.901062358403e-11	0.227722	0.13	0.116	1.13483330214448e-06
S1PR1	5.94852379625319e-11	0.251529	0.238	0.205	1.14396061125745e-06
ZNF860	5.98022436796107e-11	0.310721	0.117	0.102	1.15005694820259e-06
RNFT1	6.01907014743296e-11	0.253968	0.109	0.098	1.15752738005283e-06
ZNF626	6.11023436797515e-11	0.370721	0.104	0.084	1.1750591713053e-06
VPS8	6.2740940594349e-11	0.170145	0.112	0.107	1.20657102856993e-06
PSMA3-AS1	6.45891183018753e-11	0.238798	0.146	0.127	1.24211333406336e-06
LRCH3	6.49468717767939e-11	0.122179	0.155	0.15	1.24899329113952e-06
C3orf38	6.71445706946827e-11	0.250713	0.101	0.091	1.29125723902944e-06
ZSWIM7	8.32017411640111e-11	0.144652	0.124	0.119	1.6000526843251e-06
DCP2	8.37840405411082e-11	0.118601	0.156	0.152	1.61125088364605e-06
CYB5B	8.64702757674838e-11	0.13776	0.132	0.127	1.66290987328448e-06
XIST	9.19276837301494e-11	0.192926	0.109	0.105	1.7678612858145e-06
FOXN2	9.2638935006722e-11	0.140709	0.149	0.143	1.78153935911427e-06
NOLC1	9.36888508090518e-11	0.162896	0.105	0.102	1.80173028990888e-06
WDR43	1.03873528506953e-10	0.2284	0.119	0.108	1.99759182671721e-06
TMEM192	1.12568289587561e-10	0.388182	0.1	0.078	2.16480077705839e-06
ENTPD1-AS1	1.21106070332084e-10	0.26412	0.154	0.128	2.32899083855632e-06
UBA6	1.29002514584377e-10	0.115859	0.125	0.123	2.48084735797215e-06
LMBR1	1.3071780893917e-10	0.235598	0.129	0.115	2.51383418370917e-06
RBM5	1.31448071662292e-10	0.22038	0.112	0.103	2.52787786613753e-06
NUP214	1.3355922696661e-10	0.158892	0.132	0.126	2.56847749379488e-06
USP33	1.3462284393402e-10	0.194458	0.148	0.135	2.58893191169513e-06
MED30	1.37485338874811e-10	0.28658	0.133	0.11	2.64398055190149e-06
SMC5	1.41259525485787e-10	0.191098	0.151	0.138	2.71656193461716e-06
PUM3	1.43737395584451e-10	0.262484	0.112	0.1	2.76421385448457e-06
BLTP1	1.75029373364285e-10	0.174196	0.123	0.116	3.36598987916856e-06
TSR2	1.79225898878497e-10	0.173523	0.154	0.141	3.44669326133238e-06
NUDCD3	1.97423394670512e-10	0.326121	0.111	0.092	3.79664930290861e-06
DCP1A	1.97964985202824e-10	0.227501	0.105	0.097	3.80706463043551e-06
CCNT2	1.99570848049503e-10	0.24897	0.112	0.101	3.83794697883999e-06
MRPS27	2.01050534049513e-10	0.135323	0.122	0.118	3.86640282030618e-06
RIN3	2.01901304891075e-10	0.305495	0.164	0.133	3.88276399436026e-06
EXOSC3	2.04191951467826e-10	0.153992	0.108	0.104	3.92681541867776e-06
DKC1	2.16181140029641e-10	0.159903	0.113	0.107	4.15737950391003e-06
RDH14	2.21375616247074e-10	0.138979	0.102	0.1	4.25727447604748e-06
LRPPRC	2.37531245089158e-10	0.242808	0.159	0.136	4.56796337430959e-06
AEBP2	2.70727240132059e-10	0.269029	0.104	0.093	5.20635555497962e-06
CRYZL1	2.74149972205769e-10	0.271609	0.112	0.098	5.27217811548914e-06
UGCG	2.75558753325929e-10	0.180215	0.133	0.125	5.29927038521095e-06
SLC30A9	2.89372194929938e-10	0.140528	0.105	0.102	5.56491668069763e-06
APOBEC3C	2.92111207546478e-10	0.124195	0.201	0.183	5.61759063232631e-06
ORAI3	3.14132344641576e-10	0.194146	0.117	0.108	6.04107911980215e-06
PTPRCAP	3.15012155064477e-10	0.129844	0.209	0.2	6.05799875404496e-06
CDC5L	3.21568440260026e-10	0.200071	0.12	0.11	6.18408267464056e-06
RELCH	3.47251696754605e-10	0.249166	0.122	0.108	6.67799738028782e-06
MRPS30	3.52574621405335e-10	0.14129	0.105	0.103	6.780362544246e-06
PWP1	3.70352142414082e-10	0.128917	0.221	0.206	7.1222420507652e-06
BABAM2	3.84020123670233e-10	0.18878	0.148	0.136	7.38509099830226e-06
REV3L	3.87307541184416e-10	0.144803	0.153	0.145	7.4483113245175e-06
PTS	4.35160865986765e-10	0.264831	0.101	0.089	8.36857861379147e-06
MYO9A	4.57171554206962e-10	0.360482	0.106	0.086	8.79186615895408e-06
SLC4A7	4.91924168313067e-10	0.288119	0.113	0.097	9.46019368082859e-06
PHF14	4.9886831111614e-10	0.165142	0.207	0.189	9.59373649107449e-06
WHAMM	5.0778172986762e-10	0.248478	0.112	0.099	9.76515044708421e-06
FBXL3	5.18643956926527e-10	0.329917	0.118	0.096	9.97404193565404e-06
CEBPZOS	5.32270169198857e-10	0.143651	0.131	0.125	1.02360876238632e-05
HAT1	5.39530255080548e-10	0.256915	0.114	0.099	1.0375706335454e-05
ZSWIM6	5.46991091701333e-10	0.309911	0.105	0.089	1.05191856845083e-05
ATF1	5.47074256392762e-10	0.189336	0.116	0.108	1.05207850246892e-05
METTL16	5.5632695675421e-10	0.257856	0.133	0.113	1.06987237053402e-05
CCNQ	5.63750518420805e-10	0.153713	0.142	0.135	1.08414862197505e-05
ZNRF2	5.65951164877938e-10	0.265862	0.125	0.108	1.08838068517676e-05
MAT2A	5.69672870192692e-10	0.166417	0.148	0.14	1.09553789666757e-05
METTL17	5.81499600331814e-10	0.148027	0.112	0.107	1.11828188139811e-05
PPP2R5A	6.26710204629617e-10	0.164735	0.127	0.121	1.20522639452322e-05
[truncated: 96 more rows]

## Sheet: 2_B-lymphocytes_mature_naive
gene	p-value	avg. log2(FC)	pct.1	pct.2	adj. p-value
TCL1A	0	1.06459	0.75	0.37	0
SARAF	2.68041472847144e-233	0.640729	0.721	0.712	5.15470556432343e-229
LDHB	9.54619048898911e-153	0.189266	0.367	0.48	1.8358278929375e-148
CIRBP	5.97046973229209e-147	0.4876	0.652	0.676	1.14818103421709e-142
ITM2B	4.58197053044413e-146	0.576726	0.629	0.594	8.81158752709711e-142
IGHM	5.90759683603794e-145	0.625794	0.809	0.585	1.13608994753846e-140
BACH2	1.2201327146162e-141	0.786681	0.711	0.505	2.34643722347842e-137
ATP6V1G1	7.50354754522504e-133	0.359366	0.633	0.685	1.44300722842223e-128
CD37	4.0542485325891e-132	0.445856	0.962	0.862	7.79672535302209e-128
BTG1	1.1893747242153e-131	0.551843	0.862	0.817	2.28728653213845e-127
SON	3.8936690531449e-131	0.299585	0.458	0.539	7.48791495610295e-127
SNX9	3.89774477544196e-130	1.38947	0.23	0.18	7.49575297765243e-126
LAPTM5	5.52283997823831e-125	0.516901	0.893	0.829	1.06209735621501e-120
RBM39	4.7135511385837e-124	0.347025	0.467	0.539	9.06463019461031e-120
TXNIP	1.12674301227965e-123	0.680665	0.8	0.746	2.16683948691499e-119
FAU	8.32173351042981e-121	0.330649	0.991	0.978	1.60035257139076e-116
SELENOH	5.53159494073271e-119	0.349533	0.491	0.545	1.06378102305231e-114
LSM7	6.12829800606284e-119	0.340771	0.428	0.493	1.17853298954594e-114
CCR7	4.60893911909455e-118	0.939738	0.463	0.32	8.86345081993074e-114
HLA-DRA	5.19769697954455e-117	0.252931	0.994	0.917	9.99569106136213e-113
HNRNPDL	6.50809530429321e-116	0.39916	0.6	0.63	1.25157180796863e-111
C12orf57	1.91109992502382e-115	0.514468	0.444	0.441	3.67523626581332e-111
CXCR4	1.68266269451821e-113	0.904952	0.638	0.53	3.23592862782797e-109
EIF3G	2.61501779207644e-113	0.234831	0.439	0.518	5.0289407159422e-109
FCER2	3.14086212717668e-113	0.949474	0.517	0.342	6.04019195677348e-109
DAZAP2	3.94887621521254e-113	0.426657	0.522	0.546	7.59408384947523e-109
SEC62	5.2491412328274e-113	0.38517	0.491	0.539	1.00946235048504e-108
SAP18	2.6409593392775e-112	0.227453	0.394	0.473	5.07882890536456e-108
SRP14	5.73307445435151e-112	0.14305	0.606	0.709	1.10252754831634e-107
ANAPC16	2.21398628699272e-111	0.193419	0.551	0.641	4.25771702851571e-107
PSME1	2.05683796407935e-110	0.178453	0.542	0.633	3.95550508872099e-106
FXYD5	4.44094825801379e-110	0.338323	0.69	0.724	8.54038759498633e-106
UBE2D2	8.94667678597218e-110	0.131022	0.503	0.609	1.72053541271031e-105
GMFG	1.49380153633434e-109	0.282874	0.442	0.507	2.87272973452457e-105
SKP1	2.85064650956536e-109	0.238257	0.516	0.585	5.48207830254515e-105
SNRPD2	1.01285347130398e-108	0.220954	0.578	0.653	1.94781851066468e-104
SRSF10	8.33226519068417e-107	0.432915	0.36	0.399	1.60237791882047e-102
PFDN5	3.96108933888028e-106	0.363704	0.922	0.915	7.61757090760066e-102
ERP29	4.13483747914082e-106	0.222677	0.598	0.678	7.95170595613571e-102
TOMM6	4.92773972854958e-106	0.162357	0.388	0.482	9.47653627197369e-102
TCF25	5.74060266824745e-106	0.187348	0.271	0.356	1.10397529913067e-101
ATP5PO	3.71087546510451e-105	0.181163	0.486	0.575	7.13638460694248e-101
CD74	8.44698735973632e-105	0.366945	0.998	0.988	1.62444013915089e-100
HINT1	1.78688940472024e-104	0.248912	0.778	0.833	3.4363670142175e-100
EVL	2.76246280033819e-104	0.466736	0.447	0.452	5.31249221133038e-100
SELENOF	1.08181266871624e-103	0.305401	0.42	0.485	2.08043394320821e-99
CALM1	1.16295822771966e-103	0.128476	0.564	0.662	2.23648496772767e-99
CNBP	1.18368979185773e-103	0.216093	0.588	0.662	2.27635383872161e-99
IL4R	2.89114919205641e-103	0.957876	0.468	0.28	5.55996901124369e-99
C11orf58	7.83186576194246e-103	0.304229	0.403	0.46	1.50614610467916e-98
LYN	9.30645239160093e-103	0.545624	0.475	0.496	1.78972385942878e-98
RAN	9.59404391640532e-103	0.109093	0.448	0.555	1.84503058556391e-98
UBB	9.69610294405982e-103	0.26985	0.635	0.699	1.86465755717214e-98
NDUFB9	3.0186649227077e-101	0.281602	0.349	0.413	5.80519451285917e-97
PNISR	3.26827689519339e-101	0.257622	0.508	0.582	6.28522329714641e-97
IL2RG	5.00898955114072e-101	0.333484	0.441	0.49	9.63278780579871e-97
SF1	9.84383146159107e-101	0.442876	0.48	0.495	1.89306722837858e-96
ATP6V0C	1.18227062013236e-100	0.166874	0.358	0.446	2.27362462957655e-96
EIF3K	1.18549334299929e-100	0.133121	0.627	0.722	2.27982224792193e-96
THRAP3	1.67506504288847e-100	0.412506	0.406	0.438	3.22131758397881e-96
NCL	2.17940645157239e-100	0.275775	0.471	0.531	4.19121654701886e-96
APRT	3.13532773609151e-100	0.243636	0.469	0.534	6.02954876927759e-96
TMBIM4	1.0589537686171e-99	0.118013	0.362	0.46	2.03647399242754e-95
LAMTOR5	1.81802714449604e-99	0.201123	0.288	0.368	3.49624800158033e-95
LINC00926	5.29653356896772e-98	0.669276	0.715	0.619	1.01857637064818e-93
EIF3H	1.27329726508394e-97	0.218787	0.549	0.618	2.44867797048293e-93
HNRNPK	4.47828738019176e-97	0.246303	0.501	0.567	8.61219446084678e-93
U2AF1	1.01209128352266e-96	0.206526	0.304	0.377	1.94635274734243e-92
SEPTIN7	1.30940605878657e-95	0.255803	0.497	0.56	2.51811879165245e-91
HSP90AA1	1.57826885066284e-95	0.297467	0.508	0.556	3.03516882670971e-91
NSD3	2.99769497577123e-95	0.492044	0.38	0.39	5.76486720790565e-91
ELF1	3.72183591170685e-94	0.444575	0.362	0.407	7.15746264180343e-90
YWHAB	7.07684277007194e-94	0.166539	0.507	0.591	1.36094763311253e-89
UBXN1	1.16685227397937e-93	0.273054	0.493	0.548	2.24397360808972e-89
LMBRD1	1.53122228487556e-93	0.378672	0.366	0.413	2.94469357604419e-89
SRSF5	1.62279078420312e-93	0.241803	0.62	0.683	3.12078895710101e-89
STK4	1.89054144340058e-93	0.278724	0.437	0.5	3.63570024980365e-89
EIF3F	3.83258602489859e-93	0.153666	0.596	0.683	7.37044618448248e-89
EPC1	1.29889721910654e-92	0.233443	0.347	0.421	2.49790924206378e-88
HNRNPC	1.96874104170186e-92	0.194884	0.418	0.5	3.78608589729685e-88
ST6GAL1	3.18278510507094e-92	0.213461	0.465	0.563	6.12081403556192e-88
SNHG7	4.51430208091719e-92	0.599361	0.47	0.432	8.68145433181185e-88
POMP	5.16821684828723e-92	0.131313	0.252	0.334	9.93899782094118e-88
COMMD6	1.07120141762773e-91	0.236902	0.658	0.719	2.06002744623989e-87
EIF3E	4.03154332603122e-91	0.168825	0.497	0.588	7.75306097029064e-87
SMAP2	9.44610172385227e-91	0.504566	0.545	0.532	1.81657982251403e-86
EEF1D	1.06045523968211e-90	0.325759	0.931	0.933	2.03936147143266e-86
CCNI	1.66804190887307e-90	0.184755	0.694	0.768	3.20781139495379e-86
DDX17	7.70775587646942e-90	0.113715	0.394	0.494	1.48227853260383e-85
CHPT1	4.4220620287024e-89	0.667015	0.274	0.263	8.50406748739759e-85
HNRNPA2B1	4.52901057996647e-89	0.238821	0.673	0.73	8.70974024633353e-85
ST13	5.15769652828059e-89	0.172516	0.341	0.421	9.9187661935364e-85
EID1	6.49839184700788e-89	0.337114	0.335	0.377	1.24970573609808e-84
RNASEK	9.0533452541188e-89	0.106049	0.588	0.689	1.74104882581959e-84
TMEM243	1.13121636385676e-88	0.408384	0.362	0.391	2.17544218933293e-84
LUC7L3	1.16623448346445e-88	0.229698	0.332	0.401	2.24278553515048e-84
SRSF11	1.18454368547188e-88	0.214409	0.316	0.387	2.27799596153096e-84
SOD1	2.14845452501484e-88	0.166097	0.394	0.469	4.13169289705605e-84
TSTD1	2.17786631095076e-88	0.260657	0.393	0.456	4.18825470258941e-84
SRRM1	3.69761294598288e-88	0.265725	0.321	0.383	7.11087945641968e-84
MZT2B	4.89011030329667e-88	0.121048	0.364	0.454	9.40417112426983e-84
KMT2E	1.01450680508884e-87	0.253617	0.517	0.583	1.95099803686634e-83
REL	1.2629359379031e-87	0.597402	0.384	0.372	2.42875210218144e-83
IGHD	1.54243859996374e-87	0.909915	0.485	0.33	2.96626367159026e-83
RBBP4	1.69442981063075e-87	0.131317	0.224	0.302	3.258557968824e-83
LAMTOR1	5.80922071589503e-87	0.22735	0.279	0.35	1.11717123587377e-82
HMGN2	7.73746953096173e-87	0.274701	0.525	0.578	1.48799276549925e-82
ARGLU1	8.15100724367218e-87	0.215514	0.372	0.443	1.5675202030306e-82
POLD4	8.34469438754203e-87	0.38449	0.549	0.571	1.60476817766821e-82
VAMP2	9.17535113209782e-87	0.219241	0.42	0.485	1.76451177621373e-82
PLPP5	1.33084831360811e-86	0.702084	0.494	0.42	2.55935439189976e-82
GPBP1	1.33757981302563e-86	0.196941	0.278	0.351	2.57229973842958e-82
NPM1	3.53638214594871e-86	0.104432	0.752	0.839	6.80081650487396e-82
PRR13	4.31451124651819e-86	0.169168	0.438	0.519	8.29723657817913e-82
SP100	5.1151468614918e-86	0.316231	0.597	0.641	9.83693892933488e-82
FIS1	6.78861616130006e-86	0.207922	0.285	0.352	1.30551877397961e-81
SELL	8.01024071442077e-86	0.578462	0.652	0.556	1.54044939179026e-81
SRP9	8.69502529457748e-86	0.10139	0.335	0.42	1.6721403144002e-81
LAPTM4A	1.23849437319442e-85	0.386863	0.269	0.305	2.38174852909019e-81
UBE2B	1.48531652919832e-85	0.241704	0.255	0.318	2.85641221730128e-81
TNFAIP8	1.51659159919524e-85	0.12076	0.447	0.541	2.91655730441236e-81
PAPOLA	1.73307044370428e-85	0.270116	0.266	0.328	3.3328677702877e-81
CALHM6	2.3944903427275e-85	0.737686	0.393	0.327	4.60484437809926e-81
TMSB10	2.71452094046031e-85	0.306783	0.982	0.975	5.22029522059922e-81
FNBP4	2.84463092348769e-85	0.351249	0.314	0.353	5.47050972895917e-81
LSM10	3.42380194791767e-85	0.209656	0.271	0.343	6.58431352604048e-81
YBX3	3.53161828600634e-85	1.15814	0.256	0.171	6.7916551258188e-81
HSP90AB1	8.05320991259393e-85	0.270649	0.657	0.706	1.54871279829094e-80
RBM8A	9.01030146027695e-85	0.286391	0.254	0.31	1.73277107382586e-80
PSMB10	1.44936773549365e-84	0.165394	0.334	0.41	2.78727909212785e-80
IFITM1	2.09312688284543e-84	0.453939	0.313	0.339	4.02529230840005e-80
EAPP	3.84660566831107e-84	0.516498	0.221	0.244	7.39740736072902e-80
PDE4B	4.30382288676964e-84	0.365941	0.264	0.316	8.2766817935467e-80
TAF7	5.56354768444167e-84	0.33774	0.265	0.309	1.06992585519498e-79
CSNK2B	5.79651488668957e-84	0.214796	0.355	0.421	1.11472777785927e-79
ACTR2	7.5124321136565e-84	0.195936	0.342	0.417	1.44471581977728e-79
XRCC5	7.79644172527565e-84	0.211127	0.354	0.419	1.49933370818776e-79
VAPA	1.28484611912661e-83	0.128756	0.247	0.323	2.47088757169238e-79
GDI2	3.2564681656647e-83	0.177045	0.416	0.498	6.26251392938979e-79
STX5	3.68116373312447e-83	0.549539	0.181	0.202	7.07924597517166e-79
GPSM3	4.28842326260226e-83	0.227988	0.563	0.617	8.2470667763104e-79
MORF4L1	6.65577692529534e-83	0.147693	0.374	0.46	1.27997246050355e-78
DDX5	6.88700657578755e-83	0.176167	0.674	0.748	1.3244402345897e-78
TMEM123	8.94986439593286e-83	0.707924	0.308	0.279	1.72114842198185e-78
UXT	9.23710823820119e-83	0.196147	0.448	0.519	1.77638828528847e-78
SF3B2	1.5060511796825e-82	0.232245	0.368	0.429	2.89628702364742e-78
TSC22D3	1.85843348796769e-82	0.566478	0.617	0.585	3.57395344071067e-78
RAB7A	1.91604618302899e-82	0.249748	0.273	0.335	3.68474841458304e-78
PRRC2C	2.00218501857201e-82	0.253794	0.351	0.408	3.85040200921583e-78
SNRPB	2.67411439133907e-82	0.293139	0.291	0.34	5.14258938598417e-78
BCAP31	9.06781692365056e-82	0.228706	0.273	0.334	1.74383187258724e-77
GTF3A	1.01425268636672e-81	0.167777	0.378	0.456	1.95050934115184e-77
SMCHD1	1.33757663061194e-81	0.151287	0.505	0.596	2.57229361832982e-77
BLOC1S1	1.38124502534915e-81	0.173975	0.333	0.407	2.65627230824896e-77
CD47	1.59862710022111e-81	0.178552	0.36	0.434	3.07431977643521e-77
LAMTOR4	1.692788118759e-81	0.140093	0.363	0.442	3.25540083118543e-77
CDC37	1.77091586644953e-81	0.194776	0.278	0.345	3.4056483027691e-77
JAK1	1.99204510319046e-81	0.294419	0.526	0.561	3.83090193794558e-77
PAIP2	2.39158242968099e-81	0.281136	0.33	0.382	4.59925217051951e-77
APPL1	2.91594260758754e-81	0.412363	0.284	0.31	5.60764922865159e-77
RBM25	3.21052947200974e-81	0.233227	0.268	0.326	6.17416922762194e-77
ADD1	4.09568072119417e-81	0.187023	0.25	0.319	7.87640359492851e-77
RCSD1	4.26516666246137e-81	0.435598	0.64	0.632	8.20234200857946e-77
CAP1	1.17208893915361e-80	0.116794	0.328	0.412	2.2540442388863e-76
LIMD2	1.50182112880846e-80	0.348574	0.765	0.776	2.88815221281155e-76
APH1A	1.58040411917987e-80	0.314461	0.259	0.305	3.03927516159481e-76
EIF1	2.27660740436474e-80	0.284898	0.9	0.93	4.37814369933383e-76
CCDC32	2.60844629709455e-80	0.477109	0.217	0.24	5.01630307394254e-76
HNRNPD	4.34987242141466e-80	0.28926	0.287	0.339	8.36523965362253e-76
NFKBIA	4.36975548129864e-80	0.546946	0.369	0.371	8.40347676608541e-76
RSL24D1	7.25073965738412e-80	0.160623	0.295	0.37	1.39438974351154e-75
AUP1	7.75540718148905e-80	0.113095	0.238	0.315	1.49144235507216e-75
SRSF4	9.48681549699353e-80	0.13586	0.222	0.297	1.82440948822683e-75
HMGB1	1.16465585762967e-79	0.176281	0.655	0.721	2.23974967980762e-75
CIAO2A	1.48265014001903e-79	0.105794	0.285	0.371	2.8512844842706e-75
ATP5MC2	2.06491151799517e-79	0.151265	0.731	0.803	3.97103134025652e-75
HVCN1	2.40222828648336e-79	0.584621	0.609	0.528	4.61972521773614e-75
TLE5	3.50040595695928e-79	0.424591	0.538	0.537	6.73163069582838e-75
IL16	3.90687610697753e-79	0.174631	0.293	0.365	7.51331344132849e-75
PABPN1	5.36862819678072e-79	0.353311	0.261	0.303	1.0324408885229e-74
HNRNPA0	6.96872099452631e-79	0.276144	0.329	0.377	1.34015473445735e-74
ADAM7-AS1	7.53072729249436e-79	0.734339	0.245	0.239	1.44823416561959e-74
MATR3	8.55710601913295e-79	0.173267	0.317	0.386	1.64561705853946e-74
ANP32A	8.90064822950431e-79	0.320811	0.269	0.314	1.71168366101597e-74
RAC2	8.99676261255397e-79	0.113378	0.62	0.712	1.73016741802025e-74
SCAF11	1.01849175960461e-78	0.219555	0.289	0.353	1.95866150289562e-74
TRAPPC5	1.21001829555204e-78	0.140348	0.268	0.343	2.32698618417612e-74
TAF1D	1.22068490530373e-78	0.386851	0.255	0.292	2.34749914138961e-74
CUL3	1.26165121243805e-78	0.490903	0.225	0.252	2.42628144663962e-74
RB1	1.56215255596567e-78	0.329901	0.33	0.376	3.00417558037758e-74
SNHG29	2.23989223527261e-78	0.199298	0.728	0.781	4.30753675765275e-74
HNRNPA1	2.53568123018931e-78	0.205396	0.755	0.806	4.87636857377707e-74
ARHGDIB	2.76503702023798e-78	0.260391	0.814	0.842	5.31744269361966e-74
VPS28	2.9566577886546e-78	0.158676	0.299	0.37	5.68594859336167e-74
NCOR1	5.19833891659315e-78	0.177529	0.329	0.401	9.99692557050028e-74
ERGIC1	6.04944459060473e-78	0.132115	0.156	0.223	1.1633686892192e-73
ATRX	7.37424711119179e-78	0.123776	0.295	0.378	1.41814146195329e-73
TRA2B	1.01869232895214e-77	0.401225	0.236	0.274	1.95904721780786e-73
PPP1R2	1.02344686911294e-77	0.246391	0.303	0.357	1.9681906739911e-73
COX7C	1.65937143595134e-77	0.155666	0.677	0.758	3.19113720847802e-73
HNRNPA3	2.11091924601758e-77	0.22657	0.322	0.382	4.05950880201641e-73
CCDC12	2.1814689671766e-77	0.14357	0.214	0.284	4.19518297077732e-73
PPIG	2.67776221937487e-77	0.275696	0.294	0.348	5.14960452407982e-73
BTF3	3.90783002579017e-77	0.212534	0.824	0.87	7.51514792259707e-73
MPHOSPH8	4.38367380588433e-77	0.293405	0.339	0.384	8.43024309609616e-73
COX4I1	6.61061353773551e-77	0.265761	0.846	0.873	1.27128708944192e-72
SSH2	1.02487207285193e-76	0.39958	0.423	0.466	1.97093148330154e-72
TRAF3IP3	1.20283342032927e-76	0.192933	0.418	0.478	2.31316895063523e-72
HLA-DOA	1.73691029161705e-76	0.597966	0.19	0.195	3.34025218180874e-72
FCRL1	1.95406458421035e-76	0.645546	0.58	0.479	3.75786160189492e-72
XRCC6	2.49703865400198e-76	0.235625	0.324	0.378	4.80205503551121e-72
MANBA	2.84727468304429e-76	0.634062	0.184	0.194	5.47559394296247e-72
MED10	3.50389577788614e-76	0.371484	0.231	0.265	6.73834197045283e-72
SESN1	4.09526168902801e-76	1.16566	0.241	0.158	7.87559775416977e-72
NOP53	4.36303645052067e-76	0.249872	0.602	0.651	8.39055539799629e-72
LINC-PINT	6.31345815041464e-76	0.464021	0.368	0.405	1.21414113690624e-71
YPEL5	6.67822472609748e-76	0.260985	0.172	0.228	1.28428939707581e-71
NT5C3A	7.10300782910957e-76	0.358866	0.227	0.261	1.36597943561606e-71
HNRNPU	8.31166737951681e-76	0.195483	0.35	0.415	1.59841675375488e-71
YWHAQ	9.02142785596083e-76	0.13057	0.24	0.314	1.73491079097983e-71
RHOH	2.26708323262488e-75	0.449495	0.458	0.46	4.35982776466092e-71
CHASERR	3.01165023289036e-75	0.503338	0.28	0.288	5.79170456287146e-71
STK17A	3.08527930143062e-75	0.477945	0.436	0.432	5.93330062458123e-71
SEPTIN1	3.81659326935505e-75	0.117691	0.265	0.339	7.3396905162967e-71
TBC1D5	4.57487853459866e-75	0.112052	0.337	0.422	8.79794890988669e-71
CAPZA2	6.51685725435368e-75	0.222622	0.211	0.265	1.25325681858476e-70
IFNGR2	7.265882095928e-75	0.157614	0.265	0.334	1.39730178586791e-70
GYPC	8.49696448615675e-75	0.266281	0.345	0.388	1.6340512403328e-70
TUFM	1.09829373689197e-74	0.115615	0.26	0.333	2.11212868541696e-70
GGA2	1.10849966073143e-74	0.182453	0.216	0.277	2.13175569755261e-70
SCAND1	1.22487925470265e-74	0.165305	0.24	0.305	2.35556529471867e-70
SRSF7	1.4579676350972e-74	0.201333	0.406	0.471	2.80381755905542e-70
HCLS1	1.82048963692745e-74	0.152663	0.384	0.457	3.50098362077519e-70
ANXA6	2.56699860266811e-74	0.116057	0.394	0.478	4.93659501279104e-70
SSU72	3.55629575305241e-74	0.202121	0.253	0.315	6.83911236269509e-70
UBE2L3	4.73379892055631e-74	0.109454	0.198	0.269	9.10356870412184e-70
BLOC1S2	6.38370837679163e-74	0.610736	0.314	0.295	1.2276509579408e-69
IFT57	1.04725897845769e-73	0.322649	0.236	0.283	2.01398374147199e-69
VDAC2	1.25168243579917e-73	0.182859	0.251	0.31	2.40711049228539e-69
SMIM26	1.30901457794309e-73	0.105388	0.231	0.307	2.51736593484236e-69
NOL7	1.56180496505449e-73	0.217533	0.252	0.312	3.0035071282963e-69
FLI1	2.40140769930747e-73	0.112237	0.278	0.359	4.6181471465382e-69
RAB5C	2.41019936541664e-73	0.282381	0.246	0.29	4.63505439963274e-69
CD83	3.52288152896924e-73	0.955544	0.284	0.226	6.77485346836074e-69
TXNL1	3.82306378129847e-73	0.158477	0.191	0.255	7.35213395781509e-69
MTPN	5.18504247826535e-73	0.277191	0.397	0.445	9.9713551899521e-69
SYF2	6.52352352686145e-73	0.442485	0.289	0.31	1.25453880945073e-68
TBRG1	7.46403606756856e-73	0.357664	0.246	0.284	1.43540877615411e-68
SRRM2	8.52499485742484e-73	0.193828	0.393	0.46	1.63944176103137e-68
DPP7	9.77474672844378e-73	0.104142	0.211	0.281	1.87978154334702e-68
AGPAT5	1.27482455085402e-72	0.874289	0.205	0.171	2.45161509374737e-68
NCF1B	1.6013294650218e-72	0.683094	0.289	0.271	3.07951669418343e-68
SEPTIN9	2.05533229843712e-72	0.283276	0.341	0.381	3.95260954312442e-68
DGUOK	2.3038422320313e-72	0.158666	0.236	0.303	4.4305189964194e-68
ATRAID	2.53991124203045e-72	0.113652	0.202	0.271	4.88450330954875e-68
CCDC18-AS1	4.32363342962404e-72	0.242526	0.283	0.337	8.31477944850999e-68
RUBCNL	4.56521010314156e-72	0.573206	0.319	0.308	8.77935554935154e-68
HP1BP3	5.34484168123638e-72	0.169872	0.278	0.342	1.02786650371857e-67
ANKRD44	5.91838897359235e-72	0.321688	0.54	0.578	1.13816538351155e-67
FOXP1	1.24992984082595e-71	0.576796	0.655	0.554	2.40374007689237e-67
NAP1L1	1.48327989666671e-71	0.213714	0.389	0.462	2.85249556927976e-67
AP2M1	1.52688632388221e-71	0.118864	0.204	0.272	2.93635508945787e-67
TOMM7	1.58548587008775e-71	0.107904	0.65	0.74	3.04904787676576e-67
ITGAE	1.88581119785052e-71	0.418032	0.178	0.21	3.62660351458634e-67
OSTF1	1.94950028725663e-71	0.118467	0.278	0.351	3.74908400242322e-67
FKBP8	2.89342846454887e-71	0.1098	0.292	0.365	5.56435228017393e-67
ADK	4.35881313514757e-71	0.523365	0.559	0.53	8.38243354020229e-67
DDX24	4.78059177310028e-71	0.27927	0.3	0.346	9.19355603884914e-67
GNA12	5.34037535291489e-71	1.0011	0.139	0.115	1.02700758411906e-66
EIF3D	5.70777868205823e-71	0.143597	0.404	0.478	1.09766291834662e-66
TLE1	8.32416461212963e-71	0.134383	0.116	0.176	1.60082009655865e-66
SNX3	8.3932655034789e-71	0.166013	0.587	0.659	1.61410888897403e-66
LAT2	1.01576512318503e-70	0.244744	0.288	0.338	1.95341790839714e-66
MGAT5	1.11241201595095e-70	0.794537	0.323	0.276	2.13927954787527e-66
WSB1	1.14341619793632e-70	0.123654	0.212	0.284	2.19890369025135e-66
PAK2	1.32933026426526e-70	0.129106	0.272	0.343	2.55643503120853e-66
C18orf32	1.41477281482407e-70	0.102031	0.171	0.238	2.72074960018817e-66
TNFRSF14	1.96077802764138e-70	0.31005	0.246	0.287	3.77077222495714e-66
ENSA	1.9885681122413e-70	0.173987	0.262	0.325	3.82421533665125e-66
TSPAN13	2.81918981562964e-70	0.74818	0.267	0.23	5.42158393443735e-66
KHDRBS1	3.25586541329195e-70	0.114274	0.297	0.369	6.26135477630175e-66
EIF3M	3.28396100621961e-70	0.130948	0.305	0.378	6.31538541106092e-66
LSM3	3.36328543606763e-70	0.132159	0.17	0.234	6.46793422210165e-66
NUP88	5.35699488308436e-70	0.737257	0.194	0.189	1.03020368596595e-65
RSL1D1	5.92020597134538e-70	0.164116	0.33	0.394	1.13851481034943e-65
PNN	7.82764456304108e-70	0.358535	0.294	0.327	1.50533432591843e-65
CHURC1	9.28572871811719e-70	0.289436	0.285	0.328	1.78573848978112e-65
HLA-DRB1	9.6711358767793e-70	0.437104	0.945	0.903	1.85985614046343e-65
BTK	1.0019283763307e-69	0.222381	0.219	0.269	1.92680846052157e-65
RBBP6	1.21988249818901e-69	0.301342	0.207	0.249	2.34595603226728e-65
SSBP1	1.2302852077363e-69	0.251261	0.262	0.31	2.36596148299768e-65
TRA2A	1.42242432622164e-69	0.312497	0.217	0.262	2.73546422175683e-65
EIF3I	1.52027668403839e-69	0.235723	0.235	0.286	2.92364409107422e-65
OXA1L	1.8822293022542e-69	0.233812	0.193	0.243	3.61971517116505e-65
SECISBP2L	2.25857470622078e-69	0.441589	0.203	0.229	4.34346501753318e-65
TBC1D10C	2.3939368084735e-69	0.102894	0.337	0.416	4.60377987637539e-65
DDX46	2.50705552134476e-69	0.141528	0.229	0.295	4.82131847309812e-65
PPP2CA	2.60837149845578e-69	0.30939	0.184	0.226	5.0161592286803e-65
SIK3	2.83817068284741e-69	0.36785	0.279	0.323	5.45808604018386e-65
TANK	3.44915568735849e-69	0.211494	0.229	0.287	6.63307130235911e-65
SMARCC1	3.75045461647476e-69	0.110374	0.174	0.243	7.21249927294261e-65
PHIP	4.12501989511656e-69	0.217038	0.208	0.265	7.93282576029865e-65
FCMR	4.27957821984947e-69	0.469397	0.635	0.589	8.23005687459251e-65
SECISBP2	5.69753751229815e-69	0.322563	0.218	0.261	1.09569343899006e-64
SNX17	6.57079151545845e-69	0.1314	0.222	0.288	1.26362891633782e-64
GLO1	7.96534548035304e-69	0.523236	0.158	0.173	1.53181558932669e-64
USP15	8.43520988018551e-69	0.199831	0.347	0.406	1.62217521205847e-64
LTA4H	8.60421596310835e-69	0.463714	0.321	0.324	1.65467677186537e-64
CGGBP1	1.28200368773139e-68	0.430036	0.232	0.256	2.46542129187624e-64
ZNF207	1.31380660412771e-68	0.188032	0.204	0.264	2.526581480398e-64
MAF1	1.34961817098391e-68	0.194927	0.226	0.282	2.59545070461915e-64
HLA-DQB1	1.40313598713207e-68	0.444742	0.832	0.78	2.69837081685369e-64
PHC3	1.52534780900327e-68	0.290535	0.243	0.291	2.9333963714942e-64
PNRC1	1.53510054671397e-68	0.362242	0.669	0.671	2.95215186138564e-64
STRAP	2.33634086239045e-68	0.125739	0.176	0.239	4.49301711246306e-64
CCT7	3.00438831609687e-68	0.225889	0.237	0.288	5.77773917068588e-64
PTK2B	4.16558958074231e-68	0.123262	0.217	0.286	8.01084532272554e-64
BPTF	5.89641739728093e-68	0.187305	0.262	0.327	1.1339400296711e-63
SAT1	6.85290322443124e-68	0.125902	0.315	0.406	1.31788181909037e-63
SCPEP1	7.90590230149744e-68	0.365344	0.185	0.218	1.52038407160097e-63
PSMB8-AS1	8.63968574478919e-68	0.311086	0.275	0.31	1.66149796558041e-63
CD40	9.57653020592542e-68	0.399338	0.34	0.359	1.84166252390152e-63
BST2	9.61243723782711e-68	0.114139	0.239	0.306	1.84856780520653e-63
IGBP1	1.04951099197198e-67	0.212239	0.225	0.281	2.01831458866132e-63
EIF1B	1.20703619117921e-67	0.448037	0.25	0.264	2.32125129925673e-63
TPR	1.31001650554132e-67	0.197399	0.227	0.283	2.51929274180651e-63
USP34	1.32176130316434e-67	0.109354	0.26	0.336	2.54187916211534e-63
KRT10	1.53760122112871e-67	0.157507	0.317	0.381	2.95696090835262e-63
PWP1	1.62186925331563e-67	0.419522	0.191	0.214	3.11901676105129e-63
PRDM2	1.65519695958809e-67	0.266691	0.25	0.301	3.18310927298386e-63
RNASE6	1.90276666906667e-67	0.463381	0.205	0.23	3.65921058128211e-63
TNFRSF13C	2.28513253085385e-67	0.102373	0.273	0.346	4.39453837008504e-63
MBNL2	2.34655408334741e-67	0.259165	0.163	0.219	4.5126581576854e-63
SNX29	2.35057102972194e-67	0.475148	0.37	0.373	4.52038314725825e-63
ARID4B	2.69812177137651e-67	0.305244	0.335	0.374	5.18875797853416e-63
SWAP70	3.70332218501525e-67	0.167817	0.387	0.453	7.12185889400284e-63
PLEKHA2	3.95566370353753e-67	0.593615	0.28	0.267	7.60713686827303e-63
HBB	5.25413524056647e-67	2.36342	0.124	0.059	1.01042274811334e-62
NR3C1	6.63785398969736e-67	0.30113	0.263	0.302	1.2765257007587e-62
AFF4	8.4110086072144e-67	0.391042	0.232	0.263	1.6175210652534e-62
PUM2	8.75281838819451e-67	0.168056	0.194	0.253	1.68325450423369e-62
HNRNPR	9.33435180501037e-67	0.197711	0.262	0.317	1.79508919562154e-62
HIF1A	9.76586238961014e-67	0.475015	0.201	0.221	1.87807299614593e-62
CDC40	1.04249247048476e-66	0.215715	0.18	0.232	2.00481726998925e-62
YPEL3	1.19032446584444e-66	0.274255	0.355	0.402	2.28911298026545e-62
SH3BP5	1.21962291304804e-66	0.12087	0.252	0.321	2.34545682408269e-62
SNHG8	1.30926665762983e-66	0.361665	0.305	0.334	2.51785070928793e-62
IRF2	1.32646385290636e-66	0.294568	0.221	0.263	2.55092263552422e-62
NDUFA12	1.63506534247747e-66	0.256796	0.251	0.294	3.14439416011842e-62
SNRPD3	1.65356538241581e-66	0.241757	0.293	0.341	3.17997158692384e-62
HPS1	2.91807350473973e-66	0.180088	0.161	0.214	5.61174715696498e-62
CD55	2.92666769523542e-66	0.43478	0.333	0.341	5.62827464470724e-62
SHMT2	3.43349435764457e-66	0.177122	0.218	0.279	6.60295299918628e-62
CCT3	4.94787282229884e-66	0.119344	0.251	0.317	9.5152542245629e-62
ZFAS1	5.67677699773757e-66	0.273353	0.54	0.583	1.09170098443491e-61
EML4	8.91443071192946e-66	0.199866	0.319	0.382	1.71433417021116e-61
TOMM20	9.18454643722388e-66	0.18565	0.306	0.362	1.76628012534253e-61
TMEM131	9.253413229266e-66	0.181588	0.158	0.215	1.77952389812015e-61
CHMP4A	9.34575355173496e-66	0.164304	0.224	0.285	1.79728186553415e-61
STIM2	9.45790137285749e-66	0.411264	0.161	0.191	1.81884901301422e-61
FUS	1.08087941885905e-65	0.202415	0.359	0.418	2.07863921040784e-61
DDX6	1.21323015019523e-65	0.189731	0.298	0.361	2.33316290184045e-61
PCNP	1.46633081091236e-65	0.199776	0.202	0.258	2.81990078246555e-61
LINC01619	1.49554027281806e-65	0.928536	0.274	0.248	2.87607349865642e-61
MEAF6	1.70752817036237e-65	0.111218	0.226	0.295	3.28374742442387e-61
CHST11	1.92906603341218e-65	0.383758	0.177	0.22	3.70978688885497e-61
PDCD6	1.95635345604339e-65	0.189919	0.237	0.294	3.76226333131704e-61
UBE2L6	2.023071388738e-65	0.167334	0.216	0.272	3.89056858768204e-61
ERICH1	2.08193474076937e-65	0.391262	0.208	0.235	4.00376869997357e-61
ZNF22	2.10144250637547e-65	0.309851	0.163	0.201	4.04128408401067e-61
CD53	3.05892319332935e-65	0.111175	0.548	0.631	5.88261519309167e-61
AP1B1	3.37278203766172e-65	0.596155	0.168	0.175	6.48619713662725e-61
PNRC2	3.91678690879353e-65	0.247586	0.237	0.287	7.53237290430084e-61
PCMTD1	3.92844055215015e-65	0.101967	0.191	0.259	7.55478402583995e-61
ACP1	5.18062078099308e-65	0.168468	0.23	0.287	9.96285182392778e-61
MAGOH	5.35726272564308e-65	0.293369	0.213	0.253	1.03025519476842e-60
INPP5D	5.44838438408517e-65	0.281281	0.285	0.338	1.04777880090342e-60
ENSG00000289614	6.37585804144018e-65	0.669629	0.284	0.25	1.22614125994936e-60
RABEP1	9.1213325027254e-65	0.257726	0.239	0.286	1.75412345359912e-60
IKZF1	9.22710060867438e-65	0.131698	0.398	0.472	1.77446371805417e-60
PRDX6	9.24764654941579e-65	0.215759	0.225	0.277	1.77841490791815e-60
PHB2	1.09674039469225e-64	0.221557	0.353	0.403	2.10914145303267e-60
CD44	1.28857052890681e-64	0.15785	0.304	0.375	2.47804998414069e-60
SNRPD1	1.3566021753226e-64	0.164304	0.186	0.243	2.6088816433629e-60
NCF1	1.97489919597711e-64	0.288557	0.335	0.375	3.79792864378358e-60
TUT4	2.42933559286593e-64	0.242098	0.264	0.316	4.67185527864046e-60
IRF9	2.51509303551967e-64	0.140935	0.222	0.286	4.83677541660788e-60
PRPF40A	5.04881118102424e-64	0.171603	0.197	0.254	9.70936878222771e-60
MAP3K8	5.20018025419592e-64	0.514308	0.18	0.197	1.00004666468442e-59
SNX2	5.47829085760084e-64	0.360295	0.616	0.617	1.05353011482522e-59
SFPQ	6.64597388112962e-64	0.232546	0.284	0.335	1.27808723708004e-59
ELOVL5	6.72677386528566e-64	0.175698	0.307	0.366	1.29362588203308e-59
STRBP	6.73210539528849e-64	0.174958	0.274	0.337	1.29465118856793e-59
CCND3	7.1097765373347e-64	0.475189	0.496	0.464	1.36728112589484e-59
SQSTM1	9.30536985297094e-64	0.12237	0.268	0.335	1.78951567642484e-59
ELMO1	1.06559789259726e-63	0.107759	0.239	0.311	2.04925130725379e-59
GPATCH8	1.43669148147832e-63	0.30852	0.211	0.255	2.76290138803095e-59
NFX1	2.13463366843928e-63	0.204271	0.126	0.179	4.10511400777557e-59
LINC02245	2.1917537631137e-63	0.416111	0.165	0.192	4.21496166184395e-59
FLOT2	2.19380003666332e-63	0.236735	0.241	0.286	4.21889685050723e-59
PTPRC	3.38860090224428e-63	0.168768	0.686	0.738	6.51661839510598e-59
ZFP36L1	3.93495445687194e-63	0.472937	0.531	0.505	7.56731091601043e-59
UPF2	4.19583484794593e-63	0.168595	0.154	0.208	8.06900999608482e-59
CELF2	4.51499397018273e-63	0.196333	0.329	0.392	8.68278490405841e-59
PDCD4	4.55326584580795e-63	0.144327	0.269	0.335	8.75638554807328e-59
SP140L	5.00456179991582e-63	0.497094	0.236	0.244	9.62427279741812e-59
MYH9	5.14534136178649e-63	0.14497	0.305	0.373	9.8950059728516e-59
MSN	5.65624914983428e-63	0.102926	0.35	0.425	1.08775327400463e-58
RBMX	5.67552630162676e-63	0.205003	0.245	0.3	1.09146046306584e-58
EBLN3P	6.08716772572382e-63	0.462692	0.244	0.258	1.17062322533395e-58
ARL6IP1	6.52235624269909e-63	0.153708	0.263	0.322	1.25431432903346e-58
HLA-DMB	6.74043247711584e-63	0.346969	0.448	0.469	1.29625256967415e-58
USP8	6.74240556370954e-63	0.203257	0.178	0.231	1.29663201395698e-58
TRBC2	7.06223906275688e-63	0.377735	0.449	0.445	1.35813919415878e-58
TGFB1	1.09847146170896e-62	0.314093	0.306	0.336	2.1124704680125e-58
NSA2	1.43442095404746e-62	0.322002	0.281	0.319	2.75853493672867e-58
NT5C	1.47177041680702e-62	0.148073	0.263	0.323	2.83036168856159e-58
NEMF	1.49903058087544e-62	0.22218	0.203	0.253	2.88278571008156e-58
WASHC4	1.63773217828695e-62	0.137406	0.241	0.306	3.14952275206363e-58
CSK	1.85574025603804e-62	0.267527	0.373	0.414	3.56877408638675e-58
GNAS	2.0626311911213e-62	0.255567	0.557	0.594	3.96664604364536e-58
CNN2	2.31545977795442e-62	0.184918	0.406	0.461	4.45286069898415e-58
EIF4H	2.68327736849125e-62	0.244795	0.21	0.253	5.16021070734553e-58
ERP44	2.8998822181983e-62	0.105289	0.189	0.252	5.57676349381715e-58
KLHL24	4.08664119100097e-62	0.487446	0.151	0.172	7.85901967441397e-58
RAD23A	4.46199726459453e-62	0.110016	0.269	0.336	8.58086693954174e-58
APLP2	4.89887088184363e-62	0.842607	0.202	0.167	9.42101859287348e-58
YTHDC1	5.095483099131e-62	0.449583	0.184	0.205	9.79912354793884e-58
CCT4	5.45518080089334e-62	0.171393	0.26	0.314	1.0490858198198e-57
PIAS1	6.36977642828148e-62	0.242319	0.257	0.307	1.22497170492281e-57
ZNF644	7.74188699800518e-62	0.309571	0.183	0.224	1.48884228858638e-57
LINC02397	8.03480882860473e-62	0.453976	0.306	0.31	1.54517408582897e-57
SNX6	8.44850991516156e-62	0.26923	0.253	0.293	1.62473294178472e-57
RAB11B	8.69565422091152e-62	0.148167	0.18	0.235	1.67226126322349e-57
DHX36	1.11495032909999e-61	0.316276	0.168	0.205	2.14416097789218e-57
TMEM19	1.31602326900911e-61	0.278103	0.106	0.143	2.53084434863142e-57
MRPL54	1.51866398894479e-61	0.141615	0.182	0.241	2.92054271713973e-57
NOSIP	2.20802223723308e-61	0.49345	0.214	0.221	4.24624756442294e-57
GABPB1-AS1	2.33042996766028e-61	0.575567	0.244	0.235	4.48164987080748e-57
SP110	2.34238980338786e-61	0.130664	0.393	0.47	4.50464983089519e-57
SPSB3	2.39090666922431e-61	0.268389	0.196	0.236	4.59795261558527e-57
RAB30	2.44161071120021e-61	0.425309	0.186	0.211	4.69546155870912e-57
RFTN1	2.98335347714424e-61	0.628548	0.161	0.164	5.73728707189608e-57
ENSG00000284707	3.16268415614414e-61	0.211021	0.152	0.201	6.08215790068079e-57
SF3B1	3.20044520083275e-61	0.129977	0.278	0.341	6.15477616572147e-57
RNF7	3.38628529103387e-61	0.123633	0.206	0.269	6.51216524318724e-57
SLC38A1	5.3730619098573e-61	0.383371	0.286	0.308	1.03329353588466e-56
DGKD	5.63036208134021e-61	0.479094	0.212	0.229	1.08277493186254e-56
HLA-DMA	5.79960407124508e-61	0.308627	0.664	0.685	1.11532185894114e-56
SNHG6	6.0556215118255e-61	0.422168	0.335	0.351	1.16455657293916e-56
PRPF38B	6.42250927843354e-61	0.354116	0.212	0.241	1.23511275933555e-56
UBE3A	7.10874278797701e-61	0.127192	0.164	0.223	1.36708232555586e-56
CYB561A3	7.57995968081503e-61	0.376685	0.356	0.373	1.45770204621754e-56
ZCCHC7	9.52918889772919e-61	0.363615	0.494	0.502	1.8325583169223e-56
ARHGAP15	9.89664720673805e-61	0.128057	0.557	0.629	1.90322422432779e-56
ARID5B	1.10944295863853e-60	0.174859	0.36	0.424	2.13356975375775e-56
ETS1	1.14092963040788e-60	0.483181	0.292	0.291	2.19412177223738e-56
CDC123	1.25836110519765e-60	0.273244	0.173	0.211	2.41995424140561e-56
STAG1	1.43345893221858e-60	0.155539	0.227	0.292	2.75668487254955e-56
SDHD	1.56399399357465e-60	0.17164	0.223	0.277	3.0077168490434e-56
OTUB1	1.74239388662485e-60	0.188089	0.219	0.27	3.35079768336826e-56
DNAJC8	2.09082004743701e-60	0.275463	0.209	0.249	4.02085603322611e-56
BRD4	2.37262842479279e-60	0.302629	0.204	0.242	4.56280172371901e-56
BBX	2.46601713973492e-60	0.174091	0.224	0.283	4.74239756142422e-56
ZFR	2.86937406224507e-60	0.173255	0.189	0.245	5.5180932591035e-56
PXK	3.36987138217824e-60	0.127567	0.158	0.213	6.48059965506697e-56
U2SURP	3.50661077827624e-60	0.268128	0.207	0.249	6.74356318770304e-56
POLR1D	3.63184486209169e-60	0.187901	0.268	0.32	6.98440085428853e-56
PPP1R12A	3.66411703591819e-60	0.205461	0.241	0.292	7.04646347177427e-56
DDX18	4.23437009445132e-60	0.172911	0.191	0.244	8.14311712863934e-56
DNAJC4	4.56140887793303e-60	0.123063	0.182	0.241	8.772045413153e-56
CD180	4.88777020956576e-60	0.127286	0.163	0.218	9.39967089001591e-56
OFD1	6.5869210355805e-60	0.306103	0.225	0.258	1.26673078435249e-55
FCRL5	6.7440263341812e-60	0.185864	0.127	0.178	1.29694370432639e-55
SPINT2	7.54760296401114e-60	0.256076	0.212	0.257	1.45147952600898e-55
RTCB	9.46488193771054e-60	0.232817	0.134	0.174	1.82019144544111e-55
PHF20	1.21437508082654e-59	0.426987	0.247	0.266	2.33536471793753e-55
MICAL3	1.47949235510645e-59	0.368387	0.143	0.173	2.84521174810522e-55
CLNS1A	1.71039046889071e-59	0.327095	0.268	0.298	3.28925191072372e-55
HLA-DOB	1.89549856780851e-59	0.45965	0.275	0.276	3.64523329575255e-55
HHEX	2.03628127193414e-59	0.3811	0.216	0.235	3.91597251405654e-55
PELI1	2.08203605563677e-59	0.507555	0.147	0.174	4.00396353859507e-55
ZNF292	2.21688470501199e-59	0.350739	0.228	0.258	4.26329097620856e-55
MRPS18B	2.4055706058803e-59	0.347017	0.188	0.215	4.6261528321684e-55
NAXE	3.47273202441205e-59	0.192702	0.151	0.199	6.67841095614682e-55
BCLAF1	3.55879209047676e-59	0.173604	0.192	0.247	6.84391306919586e-55
HSPA4	4.24289807578297e-59	0.245589	0.164	0.207	8.15951728953822e-55
GLIPR1	4.84249765161794e-59	0.22645	0.228	0.273	9.31260723382646e-55
MAPK1IP1L	5.01731421717685e-59	0.281263	0.178	0.217	9.6487969710528e-55
GPS2	5.54252719309388e-59	0.200925	0.207	0.255	1.06588340450388e-54
OSER1	6.07192140611116e-59	0.326829	0.155	0.186	1.16769120560924e-54
DARS1	6.6201015717985e-59	0.181293	0.188	0.242	1.27311173327257e-54
PKIG	6.64467831000976e-59	0.33357	0.199	0.228	1.27783808579798e-54
CLTA	8.36802635094992e-59	0.12547	0.212	0.269	1.60925514755118e-54
CCT2	8.98739030543853e-59	0.295121	0.223	0.257	1.72836502963888e-54
NUDC	9.94312274307723e-59	0.322981	0.182	0.216	1.91216193472118e-54
RTF1	1.03626633681865e-58	0.258195	0.164	0.209	1.99284379233594e-54
EHMT1	1.04919879107577e-58	0.127688	0.165	0.224	2.01771419511782e-54
EIF4E	2.05004860287686e-58	0.121927	0.147	0.205	3.94244846819249e-54
CCNDBP1	2.34531009982078e-58	0.202339	0.25	0.297	4.51026585296535e-54
PRKDC	2.38572449120681e-58	0.22612	0.187	0.233	4.58798676903982e-54
FAAP20	2.61629056280103e-58	0.138861	0.216	0.271	5.03138838132267e-54
ILF2	3.15641443401014e-58	0.213927	0.213	0.258	6.07010059804491e-54
CNOT7	3.19525546263566e-58	0.190324	0.203	0.252	6.14479578019465e-54
CDC42SE1	3.55336752453905e-58	0.225309	0.302	0.347	6.83348108644104e-54
BAZ2A	3.94796855817357e-58	0.377164	0.162	0.192	7.59233833422359e-54
RAB3GAP1	4.09442428318798e-58	0.136402	0.15	0.206	7.8739873389988e-54
TMEM14B	4.65829414242756e-58	0.187386	0.268	0.317	8.95836546530245e-54
PRMT1	4.75651817972178e-58	0.115359	0.222	0.284	9.14726011142295e-54
CDCA7L	5.16953678480737e-58	0.621962	0.223	0.207	9.94153619086306e-54
BTG1-DT	5.20533803340093e-58	0.770833	0.237	0.199	1.00103855720333e-53
RAC1	5.24878730409463e-58	0.166822	0.234	0.285	1.00939428645044e-53
GSAP	5.783592533156e-58	0.379857	0.207	0.229	1.11224268005123e-53
RSRC2	6.59607088180832e-58	0.191925	0.185	0.237	1.26849039128056e-53
SNRPB2	7.04963153900174e-58	0.210542	0.161	0.211	1.35571464126542e-53
TSPAN3	7.36273963171051e-58	0.190604	0.25	0.299	1.41592845857425e-53
LSM5	7.53977328582058e-58	0.12437	0.192	0.25	1.44997380059616e-53
IRF1	1.03401739486425e-57	0.227151	0.272	0.326	1.98851885206344e-53
PSMD7	1.2644016508319e-57	0.205777	0.171	0.218	2.43157081471482e-53
MAT2B	1.53020477072898e-57	0.246361	0.268	0.309	2.9427367945889e-53
RACK1	1.75446674829663e-57	0.237498	0.973	0.966	3.37401500364925e-53
GOLGA4	1.92670546593133e-57	0.144539	0.167	0.224	3.70524728153253e-53
ZBTB16	3.20482438398865e-57	1.40958	0.129	0.074	6.16319777284857e-53
NDUFAF6	3.90126907273198e-57	0.33985	0.14	0.174	7.50253055377087e-53
ITPR1	4.46154709376831e-57	0.57276	0.318	0.296	8.58000121602584e-53
TBC1D1	4.63611956095734e-57	0.400617	0.184	0.208	8.91572152767706e-53
MRPL43	4.74174460799262e-57	0.141165	0.161	0.214	9.11884905563061e-53
STX7	5.31136394726603e-57	0.174241	0.39	0.447	1.02142840069873e-52
ENSG00000289963	5.35802664632039e-57	0.548264	0.312	0.29	1.03040210435387e-52
LYST	5.52357590825621e-57	0.431106	0.254	0.266	1.06223888291675e-52
TTC7A	6.96792583618487e-57	0.138069	0.102	0.151	1.34000181755671e-52
ADAM28	8.18051987315074e-57	0.242936	0.39	0.444	1.57319577680562e-52
FNIP1	8.59872338342236e-57	0.541026	0.144	0.163	1.65362049386595e-52
PARP14	9.97796111840185e-57	0.209934	0.226	0.272	1.91886170267986e-52
ARPC3	1.05487328172172e-56	0.207089	0.796	0.83	2.02862680807904e-52
UBE2E2	1.15026032888165e-56	0.240552	0.237	0.287	2.2120656384723e-52
COPS6	1.39070647834541e-56	0.111463	0.175	0.234	2.67446762850606e-52
PNKD	1.56441568115408e-56	0.114897	0.169	0.223	3.00852779642741e-52
CYC1	2.08462983916889e-56	0.14611	0.165	0.217	4.0089516437057e-52
HECTD1	2.21618689401233e-56	0.152044	0.187	0.238	4.26194901587511e-52
HNRNPM	2.50452275774477e-56	0.106946	0.22	0.28	4.81644771541896e-52
KDM4C	2.86518835145231e-56	0.217101	0.255	0.304	5.51004371867794e-52
NIPBL	3.03962029813353e-56	0.278934	0.242	0.287	5.84549379534059e-52
USP3	3.11620403384799e-56	0.164934	0.229	0.285	5.99277197749307e-52
FAF1	5.40766475164859e-56	0.11362	0.167	0.226	1.03994800838954e-51
TAGAP	6.21044141722536e-56	0.4234	0.435	0.428	1.19432998894661e-51
BUB3	6.6461777042019e-56	0.10525	0.222	0.285	1.27812643429507e-51
SUMO3	6.87218411948807e-56	0.168005	0.143	0.192	1.32158972801875e-51
GGNBP2	7.56738466562179e-56	0.310385	0.214	0.247	1.45528374504573e-51
WAC	7.58961618279249e-56	0.275829	0.215	0.257	1.45955908811282e-51
SRI	9.02983829150366e-56	0.155688	0.22	0.276	1.73652820183907e-51
MDM4	1.45839451414485e-55	0.316044	0.219	0.253	2.80463849015197e-51
LBH	1.52960400296503e-55	0.344509	0.425	0.432	2.94158145810205e-51
SAT2	2.04952788955703e-55	0.275099	0.13	0.17	3.94144708440713e-51
CYTIP	2.26378353147438e-55	0.241004	0.296	0.341	4.35348210937838e-51
UNC93B1	2.28870395992894e-55	0.182529	0.135	0.177	4.40140658533935e-51
WAS	2.31351023047664e-55	0.231991	0.258	0.299	4.44911152422963e-51
RNMT	2.54913504711358e-55	0.579388	0.16	0.167	4.90224160910412e-51
BNIP2	2.71782115144247e-55	0.170012	0.188	0.237	5.22664185633901e-51
CDK13	3.61307538669191e-55	0.154683	0.214	0.27	6.94830527614721e-51
VPS37B	3.64548995303929e-55	0.192786	0.118	0.161	7.01064172868986e-51
SLC50A1	4.17983183774339e-55	0.272526	0.142	0.179	8.03823460716432e-51
APEX1	4.66064622401887e-55	0.268516	0.267	0.302	8.96288875341069e-51
PIK3IP1	4.98426778445327e-55	1.0958	0.206	0.133	9.58524537628209e-51
TSPAN33	5.52213355512724e-55	0.577809	0.152	0.15	1.06196150398652e-50
CNPPD1	6.86683839201707e-55	0.352026	0.203	0.226	1.3205616911688e-50
RNF19A	7.03041421107322e-55	0.126249	0.149	0.202	1.35201895693149e-50
RSF1	7.15331343620796e-55	0.167324	0.223	0.276	1.37565370691715e-50
MAP3K2	7.60374649323082e-55	0.256284	0.148	0.187	1.46227648811322e-50
RABEP2	7.76192850569316e-55	0.304027	0.119	0.152	1.49269647092985e-50
PFKL	1.0216699484777e-54	0.477704	0.182	0.192	1.96477347791746e-50
NUTF2	1.60677613283838e-54	0.137553	0.181	0.232	3.08999118106148e-50
BOD1L1	1.74814778610047e-54	0.3539	0.223	0.251	3.36186300744982e-50
NCK2	2.05727949436835e-54	0.781023	0.261	0.207	3.95635419561978e-50
FBL	2.0736918481424e-54	0.248774	0.224	0.263	3.98791679316264e-50
RBM38	2.25544305558868e-54	0.641125	0.213	0.197	4.33744254020259e-50
TMEM9B	2.31780335576327e-54	0.125972	0.132	0.18	4.45736763346834e-50
PACS1	2.39258069508329e-54	0.43447	0.384	0.39	4.60117193471468e-50
PPCS	2.49632487879151e-54	0.242249	0.175	0.214	4.80068237440396e-50
CYFIP2	2.85081202860792e-54	0.273603	0.255	0.296	5.48239661221589e-50
CNTRL	3.18393808326593e-54	0.198126	0.195	0.246	6.12303132792872e-50
P2RY10	3.80495433914747e-54	0.25988	0.204	0.24	7.3173076896145e-50
UPF3B	4.18516353542647e-54	0.489686	0.116	0.134	8.04848799497865e-50
VPS13C	4.35142366963836e-54	0.200433	0.261	0.309	8.36822285908153e-50
RAB24	4.95614291526256e-54	0.285345	0.142	0.178	9.53115844034142e-50
BCAS4	5.06546827186142e-54	0.142288	0.173	0.218	9.74140203361669e-50
PPP4R3B	6.79836662138091e-54	0.259586	0.158	0.194	1.30739388495776e-49
PPP6C	7.58515350939496e-54	0.33746	0.176	0.205	1.45870087139174e-49
GAS5	8.96722327157196e-54	0.300004	0.378	0.42	1.724486707356e-49
STAP1	1.05749750299015e-53	0.526236	0.194	0.195	2.03367344800035e-49
CDKAL1	1.0655371915586e-53	0.19283	0.158	0.209	2.04913457308634e-49
RBM4	1.22904225910383e-53	0.298724	0.195	0.228	2.36357116848257e-49
SSB	1.25680911981875e-53	0.227373	0.232	0.275	2.41696961832344e-49
TGFBR2	1.31020531589412e-53	0.32337	0.312	0.345	2.51965584299598e-49
QRSL1	1.31336755653131e-53	0.191156	0.203	0.248	2.52573714796536e-49
ADAR	1.39179078591181e-53	0.173114	0.186	0.238	2.67655286038701e-49
BZW1	1.45119379053466e-53	0.176456	0.172	0.221	2.7907907785772e-49
ZFP36	1.47894479065425e-53	0.137879	0.376	0.437	2.84415872690719e-49
CDKN1B	1.48475555273264e-53	0.195144	0.219	0.267	2.85533340346014e-49
DCK	1.56406512203397e-53	0.236113	0.204	0.242	3.00785363618353e-49
UBL7	1.67812890243051e-53	0.131952	0.138	0.188	3.22720969226411e-49
YTHDF2	1.76200585362004e-53	0.113384	0.153	0.203	3.38851345709669e-49
SDHA	1.84760160585292e-53	0.195774	0.156	0.201	3.55312264821576e-49
NOP58	2.01380509280487e-53	0.15125	0.18	0.235	3.87274857397305e-49
TCF3	2.6975226511842e-53	0.17891	0.116	0.159	5.18760581049233e-49
METTL5	2.85177099587396e-53	0.19148	0.144	0.187	5.48424080216521e-49
RHBDD1	2.93631917382599e-53	0.370734	0.127	0.156	5.64683540318476e-49
WDFY2	2.9385135805847e-53	0.331815	0.122	0.155	5.65105546682243e-49
SHISA5	3.17641918643615e-53	0.331422	0.246	0.272	6.10857173743536e-49
BRAF	3.39198366733143e-53	0.380026	0.18	0.207	6.52312379064508e-49
ATP11B	3.87533201206537e-53	0.137593	0.116	0.164	7.45265099240291e-49
DCAF7	3.97405229653086e-53	0.103578	0.143	0.196	7.64249997145849e-49
CWC15	4.12310910000936e-53	0.448166	0.158	0.18	7.929151110228e-49
TRAK1	4.32704559140675e-53	0.131465	0.124	0.17	8.32134137683431e-49
RAB1A	4.60344186138331e-53	0.10143	0.125	0.179	8.85287904362625e-49
PRKCE	4.7400390454196e-53	0.66435	0.268	0.243	9.11556908824644e-49
SNAP23	7.05270211642851e-53	0.118396	0.186	0.239	1.35630514401037e-48
CCDC59	8.56729738587171e-53	0.392844	0.125	0.154	1.64757696027699e-48
NGDN	8.70619293100337e-53	0.461848	0.155	0.17	1.67428796256126e-48
POLR2E	9.78341006147493e-53	0.246092	0.196	0.234	1.88144758892224e-48
HSD17B11	1.05493522307745e-52	0.225188	0.189	0.23	2.02874592750024e-48
UQCRC2	1.11307257669312e-52	0.135305	0.21	0.26	2.14054987223854e-48
FIP1L1	1.14212994029955e-52	0.159714	0.14	0.186	2.19643008819007e-48
CCT5	1.25225683619507e-52	0.123561	0.168	0.221	2.40821512168674e-48
PRPF4B	1.27003718010823e-52	0.407368	0.17	0.191	2.44240850106613e-48
PDS5A	1.41799105112399e-52	0.284322	0.192	0.232	2.72693859041654e-48
CPNE1	1.41994964517397e-52	0.323328	0.148	0.178	2.73070516263407e-48
ICAM2	1.43748560910814e-52	0.502466	0.225	0.225	2.76442857487586e-48
MGST3	1.43998978026815e-52	0.207073	0.188	0.233	2.76924434643367e-48
ATP6AP2	1.54692345587248e-52	0.171688	0.167	0.212	2.97488849798837e-48
LPP	1.62275121067863e-52	0.218524	0.214	0.26	3.12071285325607e-48
DDX21	1.97718834253412e-52	0.267653	0.142	0.18	3.80233090152736e-48
PSMG2	2.26815386205264e-52	0.182379	0.201	0.247	4.36188669211342e-48
TAF9	3.04027673175912e-52	0.141064	0.125	0.171	5.84675618284597e-48
SYPL1	3.81826019158568e-52	0.155403	0.399	0.456	7.34289617443842e-48
HEXA	4.87772823874708e-52	0.353306	0.162	0.189	9.3803591759345e-48
POLE4	6.25130016054941e-52	0.223795	0.151	0.191	1.20218753387526e-47
ARHGAP17	6.338649792034e-52	0.158254	0.191	0.237	1.21898574150606e-47
CENPC	8.73308556046447e-52	0.357028	0.154	0.179	1.67945968413292e-47
CSNK1G3	9.59889480534923e-52	0.332209	0.132	0.156	1.84596346001671e-47
DDX50	9.60758622763426e-52	0.413871	0.131	0.156	1.84763490743634e-47
MDH1	1.06523594846398e-51	0.195008	0.201	0.245	2.04855525249108e-47
ENSG00000291075	1.1635019066198e-51	0.194727	0.178	0.223	2.23753051662054e-47
UBE2E1	1.23854166048077e-51	0.132861	0.142	0.191	2.38183946727056e-47
LYL1	1.27482748020731e-51	0.31873	0.14	0.167	2.45162072718668e-47
RASA2	1.29174294728009e-51	0.437018	0.227	0.237	2.48415086191435e-47
RASGRP2	1.32858951096467e-51	0.291161	0.383	0.408	2.55501048853615e-47
DDX39A	1.36935921543968e-51	0.263523	0.183	0.218	2.63341470721206e-47
AFF3	1.41645614132881e-51	0.455843	0.732	0.64	2.72398680538943e-47
H1-10	1.55605739676645e-51	0.820955	0.278	0.216	2.99245397972157e-47
SNX1	1.59184182040974e-51	0.289934	0.181	0.213	3.06127100482997e-47
OCIAD2	1.92187430246572e-51	0.320301	0.224	0.252	3.69595647107182e-47
JARID2	1.93287630457781e-51	0.5286	0.18	0.19	3.71711442133359e-47
PAN3	2.11459072197853e-51	0.259761	0.241	0.287	4.06656941743691e-47
GCA	2.54694897311559e-51	0.389016	0.153	0.171	4.89803757019858e-47
CIR1	2.71803771995917e-51	0.327227	0.139	0.17	5.22705833925348e-47
CLEC17A	3.1513567721216e-51	0.471405	0.146	0.155	6.06037420846705e-47
DCXR	4.31631108244898e-51	0.259326	0.213	0.251	8.30069784265763e-47
KLHL5	5.34429409845401e-51	0.112894	0.132	0.185	1.02776119807369e-46
OSBPL8	5.44378234378824e-51	0.169222	0.212	0.261	1.04689378253392e-46
MCUB	5.57193131491147e-51	0.158917	0.265	0.313	1.07153811117062e-46
FNTA	5.90667215799696e-51	0.139336	0.192	0.24	1.1359121227044e-46
PLEKHF2	6.82090231591595e-51	0.165909	0.218	0.266	1.3117277243738e-46
ATF6B	7.76246016998453e-51	0.122948	0.175	0.228	1.49279871528972e-46
BLCAP	8.54894304675307e-51	0.383112	0.181	0.2	1.64404723732108e-46
NDUFS2	8.99780901972697e-51	0.288958	0.165	0.196	1.73036865258369e-46
RRP7A	9.18318512047644e-51	0.542206	0.146	0.153	1.76601833051882e-46
UTRN	9.77343134376086e-51	0.240556	0.32	0.359	1.87952858171865e-46
SDHC	1.1572467579212e-50	0.202	0.192	0.233	2.22550124015826e-46
SENP6	1.25863097729337e-50	0.127415	0.212	0.267	2.42047323243288e-46
PARVB	1.26681825134893e-50	0.275582	0.127	0.159	2.43621817916913e-46
LAIR1	1.67464950458767e-50	0.864622	0.185	0.145	3.22051846227254e-46
POLR3GL	2.10187880168607e-50	0.231545	0.171	0.211	4.04212312352248e-46
PHF3	2.22040077761961e-50	0.306342	0.204	0.235	4.27005273544027e-46
CTDNEP1	2.27324613981186e-50	0.269483	0.202	0.236	4.37167965147218e-46
THOC2	2.33724070511679e-50	0.1442	0.151	0.199	4.49474760001011e-46
RCN2	2.94333120690658e-50	0.317056	0.149	0.175	5.66032024400204e-46
COA3	3.31966637709166e-50	0.146243	0.119	0.163	6.38405040978497e-46
METTL26	3.4091813417185e-50	0.144829	0.18	0.228	6.55619663825886e-46
NUCKS1	3.89696638671201e-50	0.290869	0.223	0.254	7.49425605828587e-46
P2RY8	3.94881588029142e-50	0.101306	0.293	0.356	7.59396781938842e-46
DEF8	4.02741746919007e-50	0.105371	0.081	0.122	7.74512653499943e-46
CCDC91	4.19767774493208e-50	0.141932	0.207	0.261	8.07255407127889e-46
ANKRD11	4.24250782174545e-50	0.377273	0.204	0.23	8.15876679199867e-46
ZNF302	4.33196909308998e-50	0.477066	0.124	0.141	8.33080976292134e-46
GABPB1-IT1	4.46408900310449e-50	0.945662	0.155	0.123	8.58488956187025e-46
CCS	4.53523077308601e-50	0.36119	0.18	0.203	8.7217022997217e-46
COP1	5.19024837448229e-50	0.143657	0.152	0.201	9.9813666489669e-46
COPB1	5.45970427940738e-50	0.132381	0.14	0.19	1.04995572997283e-45
POLR2G	5.57549924327101e-50	0.321979	0.177	0.202	1.07222425947345e-45
DTNBP1	5.5873742444436e-50	0.358833	0.145	0.17	1.07450794094895e-45
C1GALT1	6.07328674622007e-50	0.152996	0.157	0.202	1.16795377416558e-45
RHEB	7.42965581643005e-50	0.141884	0.116	0.161	1.42879711005766e-45
TAF15	8.24947141798411e-50	0.181701	0.183	0.229	1.58645584839252e-45
ATP2B1-AS1	8.6394168806552e-50	0.458233	0.116	0.132	1.6614462603188e-45
PUM1	8.84024721920059e-50	0.165217	0.153	0.199	1.70006794272447e-45
FUNDC2	9.9853892987675e-50	0.316057	0.17	0.195	1.92029021604598e-45
FAM204A	1.01455163081282e-49	0.113731	0.132	0.179	1.95108424121613e-45
EWSR1	1.14095473209955e-49	0.101457	0.218	0.276	2.19417004530065e-45
MRPS7	1.22827328340853e-49	0.191714	0.135	0.176	2.36209235132295e-45
MPLKIP	1.40109423940451e-49	0.163612	0.121	0.162	2.69444433179881e-45
SMARCE1	1.43849557571673e-49	0.231668	0.16	0.198	2.76637084166085e-45
KIAA0040	1.94228197006487e-49	0.159457	0.191	0.239	3.73520245663175e-45
PRPF6	2.28517447859135e-49	0.233177	0.148	0.184	4.39461903977902e-45
RP9	3.31743801545277e-49	0.741935	0.18	0.156	6.37976504751723e-45
RELB	3.73668334343342e-49	0.327894	0.125	0.153	7.18601573775681e-45
GCC2	4.04119297146897e-49	0.374499	0.198	0.223	7.77161820343198e-45
E2F5	4.86186456099556e-49	0.20891	0.12	0.157	9.34985173725056e-45
MRPL11	4.90555526071424e-49	0.228107	0.133	0.169	9.43387332187956e-45
RABGEF1	5.1207000114108e-49	0.10994	0.104	0.153	9.8476181919441e-45
CD72	5.1276764087277e-49	0.685169	0.307	0.252	9.86103450162424e-45
WDR33	5.47128014042349e-49	0.113593	0.173	0.224	1.05218188380484e-44
ATP5PD	6.086584213113e-49	0.124195	0.227	0.28	1.17051101002376e-44
COPB2	6.41273276311787e-49	0.112929	0.126	0.174	1.2332326376752e-44
DYM	8.05717404611018e-49	0.176915	0.151	0.196	1.54947514080745e-44
RPA3	8.12252475957793e-49	0.158191	0.156	0.2	1.56204273651443e-44
RBBP7	9.20328881353153e-49	0.123511	0.163	0.21	1.76988447173025e-44
ARHGEF18	1.13850067621383e-48	0.215938	0.453	0.503	2.18945065042683e-44
RAB14	1.19455679987337e-48	0.262491	0.162	0.194	2.29725218183649e-44
DNAJA1	1.19990541179456e-48	0.143883	0.205	0.254	2.30753809742211e-44
ATP10D	1.26221981337548e-48	0.660253	0.137	0.132	2.42737492310238e-44
ADPGK	1.7058201280843e-48	0.183561	0.128	0.167	3.28046268831892e-44
AP3B1	1.85454593832512e-48	0.170625	0.209	0.263	3.56647729399303e-44
ZMYM2	2.40132264538056e-48	0.168915	0.153	0.199	4.61798357933135e-44
SF3A2	2.77329784953807e-48	0.330685	0.156	0.181	5.33332909444667e-44
RERE	3.1315815431693e-48	0.213789	0.256	0.299	6.02234446566888e-44
PHB1	3.22632751245399e-48	0.122315	0.171	0.218	6.20455043920027e-44
PPP2R1A	3.78958778243309e-48	0.199421	0.242	0.283	7.28775626439707e-44
BNIP3L	3.85078308232294e-48	0.325957	0.18	0.206	7.40544094561525e-44
PSPC1	5.13615648013724e-48	0.24939	0.102	0.136	9.87734252695193e-44
CAMK2D	5.74503123932868e-48	0.585192	0.371	0.324	1.1048269576353e-43
RBM33	5.86079744530003e-48	0.124157	0.114	0.159	1.12708995670565e-43
SIPA1L1	5.98213632880401e-48	0.442204	0.308	0.317	1.1504246373923e-43
FBXW11	6.4198864508501e-48	0.244315	0.136	0.173	1.23460836336298e-43
CIAO1	7.04256425158416e-48	0.136808	0.121	0.167	1.35435553122215e-43
TMEM14C	7.73186304738127e-48	0.336992	0.144	0.17	1.48691458264189e-43
GALNT2	8.21774827249769e-48	0.646718	0.093	0.105	1.58035517028403e-43
PA2G4	8.78955459193218e-48	0.153214	0.204	0.25	1.69031924357448e-43
CLK1	8.99778961724051e-48	0.321091	0.154	0.181	1.73036492129152e-43
NHP2	9.45165220812617e-48	0.170099	0.232	0.277	1.81764723614474e-43
G3BP1	1.05190639818451e-47	0.182407	0.167	0.209	2.02292119434864e-43
SNRPF	1.45168832267778e-47	0.228842	0.212	0.249	2.79174181334164e-43
MTSS1	1.59694743058353e-47	0.123319	0.33	0.393	3.07108960375518e-43
ILF3	1.66095100668713e-47	0.216069	0.186	0.226	3.19417488096001e-43
TSG101	1.74259659296684e-47	0.213997	0.123	0.161	3.35118750793453e-43
CAT	1.81891789931804e-47	0.194982	0.19	0.228	3.49796101217852e-43
DHRS7	1.86989959959095e-47	0.207077	0.191	0.234	3.59600391997336e-43
CD22	1.95378506937229e-47	0.287649	0.276	0.308	3.75732406690985e-43
BCCIP	1.96131288946798e-47	0.238975	0.12	0.152	3.77180081773588e-43
KRCC1	2.07243931253146e-47	0.286685	0.161	0.192	3.98550804192926e-43
KXD1	2.09540352564196e-47	0.145176	0.134	0.177	4.02967052016206e-43
KMT2A	2.16702086183895e-47	0.19591	0.221	0.262	4.16739781940249e-43
UBE2R2	2.21902261314549e-47	0.254574	0.189	0.22	4.26740238734008e-43
BAZ1A	2.33338316212571e-47	0.190513	0.188	0.23	4.48732915908396e-43
YME1L1	2.33514805781723e-47	0.261561	0.16	0.198	4.49072322998831e-43
SAFB	2.38110967419128e-47	0.217664	0.151	0.187	4.57911201443726e-43
VPS35	2.38997715327785e-47	0.101646	0.177	0.228	4.59616506346863e-43
ATF7IP	2.43275500748553e-47	0.287583	0.273	0.302	4.67843115489542e-43
AKR7A2	2.5345386612809e-47	0.406665	0.122	0.145	4.87417129950929e-43
RICTOR	2.7527870616377e-47	0.130502	0.138	0.187	5.29388479823546e-43
PSMC6	2.94696391431232e-47	0.160859	0.14	0.182	5.66730630361402e-43
PARVG	3.36464640103256e-47	0.168716	0.167	0.211	6.47055149382572e-43
GRINA	3.42900205919826e-47	0.385964	0.145	0.164	6.59431386004416e-43
MTMR14	3.45729436441153e-47	0.12077	0.139	0.184	6.64872279219981e-43
HERC1	3.74457042882669e-47	0.153466	0.187	0.236	7.20118339167661e-43
SLC39A3	4.28807424310512e-47	0.115085	0.079	0.117	8.24639557691546e-43
CTDSP1	4.45134647215426e-47	0.176049	0.146	0.184	8.56038440059987e-43
CSNK2A1	7.25962896490853e-47	0.168113	0.087	0.127	1.39609924624156e-42
TCTN1	7.84376748774056e-47	0.760379	0.202	0.168	1.50843492556739e-42
SNRPN	7.86016686749592e-47	0.165531	0.168	0.209	1.51158869028814e-42
DUT	8.07261272384045e-47	0.135662	0.231	0.28	1.55244415292176e-42
M6PR	1.11800563988915e-46	0.158452	0.201	0.244	2.15003664607082e-42
CNOT8	1.13968160491716e-46	0.530578	0.136	0.142	2.19172169441619e-42
GIT2	1.18902952292359e-46	0.10957	0.159	0.208	2.28662267553435e-42
H2AC6	1.2869513321309e-46	0.526023	0.196	0.199	2.47493610682093e-42
SLC9A7	1.39199266634955e-46	0.559853	0.148	0.148	2.67694109665682e-42
IRF8	1.50149475766872e-46	0.291277	0.364	0.39	2.88752456847271e-42
HDAC1	1.735192634507e-46	0.23518	0.25	0.283	3.33694895542042e-42
TRIM44	1.9683529853541e-46	0.305482	0.149	0.176	3.78533962613447e-42
HNRNPL	2.09509651586866e-46	0.426111	0.249	0.255	4.02908010966701e-42
NFU1	2.11578724805276e-46	0.323585	0.1	0.126	4.06887045673027e-42
ABHD14B	2.1213021813518e-46	0.103828	0.204	0.261	4.07947622495765e-42
TAPT1	2.33003961031653e-46	0.94605	0.179	0.129	4.48089917459972e-42
EPB41L4A-AS1	2.73758814079732e-46	0.528744	0.167	0.171	5.26465575356732e-42
KAT6A	3.41898105909454e-46	0.172434	0.155	0.199	6.5750424747447e-42
SNHG3	3.41986309106214e-46	0.709037	0.095	0.103	6.57673871042159e-42
FOXO1	3.48926151175436e-46	0.533589	0.288	0.272	6.71019881325482e-42
TMF1	3.72572428933773e-46	0.41371	0.162	0.18	7.16494038082538e-42
RFC1	3.83497433928889e-46	0.338147	0.14	0.166	7.37503915188647e-42
LONP2	4.47578608067126e-46	0.183102	0.162	0.203	8.6073842117389e-42
CUL5	4.54329640623534e-46	0.286623	0.132	0.163	8.73721331883118e-42
GINM1	4.59013013659315e-46	0.336231	0.108	0.133	8.82727926568228e-42
TRIM22	4.59099122370006e-46	0.329463	0.316	0.328	8.82893522229758e-42
MED4	4.87991760234123e-46	0.247456	0.15	0.185	9.38456954106242e-42
METTL21A	5.54598611157862e-46	0.266183	0.117	0.148	1.06654858911768e-41
TRAPPC6A	6.86785282218106e-46	0.142954	0.156	0.2	1.32075677623364e-41
PNPLA8	7.024006896101e-46	0.113461	0.124	0.166	1.35078676618918e-41
MHENCR	8.84361851467416e-46	0.690195	0.198	0.172	1.70071627655699e-41
COMMD2	9.33710144052569e-46	0.517216	0.128	0.139	1.7956179780275e-41
ZNF107	9.40508294107265e-46	0.560905	0.179	0.175	1.80869150039768e-41
HLA-E	9.97664236972913e-46	0.130149	0.826	0.869	1.91860809412261e-41
PPP1R7	1.00100909581651e-45	0.347742	0.15	0.174	1.92504059216472e-41
AIMP1	1.20511361432821e-45	0.275207	0.142	0.176	2.31755399171459e-41
SNHG32	1.29496361363097e-45	0.423858	0.196	0.213	2.49034452537372e-41
CEMIP2	1.89090928583812e-45	0.899098	0.219	0.174	3.63640764759529e-41
IST1	2.03934252764884e-45	0.244402	0.166	0.2	3.92185961492148e-41
HIP1R	2.14082984203953e-45	0.582815	0.14	0.141	4.11702986922623e-41
CSNK1D	2.22893188392324e-45	0.432452	0.111	0.128	4.28645890597278e-41
URI1	2.55260796021459e-45	0.39252	0.187	0.202	4.90892036828868e-41
ARHGEF1	2.64850104315574e-45	0.203149	0.251	0.292	5.0933323560928e-41
EIF4G3	2.72719399093289e-45	0.142607	0.177	0.225	5.24466676396304e-41
PUF60	3.68689098452531e-45	0.20224	0.164	0.203	7.09026005234062e-41
CALCOCO2	4.34551523461031e-45	0.208129	0.155	0.19	8.35686034767908e-41
GRK3	4.93719476994961e-45	0.138754	0.126	0.169	9.4947192620901e-41
CCDC90B	6.20636636920214e-45	0.202517	0.12	0.156	1.19354631646126e-40
SF3A1	6.56196411910444e-45	0.417873	0.183	0.193	1.26193131974498e-40
MCPH1	7.09649360788866e-45	0.323719	0.122	0.149	1.36472668573307e-40
EBAG9	7.21636449339653e-45	0.182161	0.107	0.146	1.38777905572509e-40
PSMD2	7.26064907975051e-45	0.189634	0.13	0.166	1.39629542452682e-40
NKAP	7.61751299414268e-45	0.366729	0.107	0.13	1.46492392390358e-40
PCIF1	7.74246842538106e-45	0.485957	0.116	0.129	1.48895410288503e-40
MARCHF3	7.96137126973187e-45	0.463563	0.203	0.206	1.53105130888214e-40
EIF4E2	8.52529105874223e-45	0.162649	0.101	0.14	1.63949872350672e-40
PDCD10	8.89434648267335e-45	0.283059	0.177	0.205	1.71047177208291e-40
TAF10	9.41929855114274e-45	0.285681	0.264	0.289	1.81142530437026e-40
PPHLN1	1.02673751338189e-44	0.117646	0.152	0.198	1.97451891198472e-40
SUMF2	1.37183649280978e-44	0.187759	0.142	0.186	2.63817875932248e-40
PHF14	1.72340660584655e-44	0.13623	0.158	0.201	3.3142832437035e-40
SNRNP25	1.87614620541042e-44	0.237305	0.104	0.133	3.60801676762478e-40
BTLA	2.51346230116251e-44	0.512945	0.259	0.248	4.83363935136562e-40
IMPDH2	2.67154087830918e-44	0.342958	0.238	0.252	5.13764026307638e-40
PPP6R3	2.82736230145079e-44	0.10218	0.167	0.218	5.43730044192001e-40
PSMD13	3.69312998491781e-44	0.157471	0.169	0.211	7.10225827399544e-40
LHPP	4.09240401517345e-44	0.347237	0.141	0.167	7.87010216158007e-40
CREBBP	4.43501835607061e-44	0.235353	0.134	0.168	8.52898380055939e-40
NBEAL1	4.74477962636677e-44	0.303154	0.138	0.166	9.12468569946594e-40
CTBP1	5.02359577437877e-44	0.16384	0.143	0.183	9.66087703370782e-40
RLF	5.71548645732279e-44	0.449657	0.111	0.128	1.09914520060775e-39
PRCP	6.3007653058018e-44	0.40904	0.151	0.164	1.21170017595874e-39
ZNF638	6.92124211928651e-44	0.294747	0.227	0.256	1.33102407195999e-39
URM1	9.27574991431486e-44	0.145697	0.133	0.174	1.78381946602189e-39
ZFX	9.37271329937713e-44	0.2784	0.114	0.143	1.80246649460322e-39
PSMD6	1.1039315728217e-43	0.305776	0.14	0.165	2.1229708076934e-39
THUMPD3-AS1	1.21986646741545e-43	0.269864	0.173	0.202	2.34592520348664e-39
ZNF24	1.25439579942192e-43	0.404334	0.179	0.192	2.41232856186829e-39
MTCH2	1.39684663474446e-43	0.125499	0.107	0.147	2.68627576327708e-39
MOB4	1.88670467792929e-43	0.299538	0.138	0.167	3.62832176612582e-39
CREBRF	2.02296733582193e-43	0.531632	0.112	0.123	3.89036848351915e-39
ENSG00000268027	2.06277129905483e-43	0.478848	0.202	0.203	3.96691548521233e-39
PRRC2B	2.11419535035125e-43	0.390338	0.143	0.163	4.0658090782605e-39
LTB	2.47857958735959e-43	0.212824	0.874	0.776	4.76655640445122e-39
WBP2	2.51166169705191e-43	0.261654	0.173	0.204	4.83017660960054e-39
GM2A	2.54260969454874e-43	0.331505	0.093	0.117	4.88969270358668e-39
SIPA1L3	2.60259412649981e-43	0.123329	0.254	0.309	5.00504876467178e-39
WBP1	3.02489472636768e-43	0.100467	0.11	0.154	5.81717504827769e-39
STAG2	3.29774727927915e-43	0.286503	0.176	0.203	6.34189779278174e-39
PPP4R3A	3.59384999540702e-43	0.142227	0.131	0.172	6.91133292616723e-39
ARL14EP	4.03678612750782e-43	0.10446	0.135	0.18	7.7631434018103e-39
OLA1	4.47479718622437e-43	0.147804	0.159	0.201	8.60548246882809e-39
BIRC3	4.64386690898856e-43	0.37292	0.345	0.35	8.93062045267591e-39
HERC4	4.92656970769376e-43	0.119971	0.159	0.205	9.47428620486587e-39
MRPL16	5.22418184289062e-43	0.200114	0.139	0.175	1.00466241020629e-38
SYNGR2	5.39605269647909e-43	0.100206	0.479	0.543	1.03771489405989e-38
MRPS14	5.90108740092243e-43	0.153052	0.092	0.13	1.13483811807139e-38
ZNF581	6.62402161316146e-43	0.289799	0.152	0.177	1.27386559642708e-38
ARHGEF7	7.02394150489496e-43	0.456102	0.114	0.129	1.35077419080635e-38
MRPL9	7.10239074551546e-43	0.296869	0.116	0.143	1.36586076427008e-38
MRPS26	7.21425130384525e-43	0.200423	0.146	0.179	1.38737266824248e-38
CD200	8.32776622102802e-43	0.914229	0.201	0.143	1.6015127219659e-38
LBR	8.5086123959334e-43	0.176566	0.192	0.235	1.63629124986195e-38
CCAR1	8.6670401085159e-43	0.129278	0.13	0.174	1.66675848326869e-38
DAP3	9.03813548847429e-43	0.146839	0.167	0.209	1.73812383578849e-38
LEF1	1.07215580773967e-42	1.22633	0.115	0.046	2.06186283386416e-38
C14orf119	1.07380468800628e-42	0.154137	0.137	0.176	2.06503379550487e-38
DDX39B	1.11208190360372e-42	0.25214	0.247	0.276	2.13864470882031e-38
RBM27	1.14477834082644e-42	0.235934	0.12	0.154	2.20152322724332e-38
FAM117B	1.18749413032082e-42	0.218645	0.163	0.198	2.28366996201997e-38
CLASP2	1.20735355253342e-42	0.180831	0.123	0.162	2.32186161687702e-38
TMED8	1.20922983799921e-42	0.267579	0.095	0.122	2.32546990145628e-38
PRKRIP1	1.24391031318565e-42	0.246437	0.116	0.147	2.39216392328733e-38
VPS41	1.28578456819942e-42	0.438832	0.139	0.149	2.47269230310431e-38
XRN2	1.32090874417252e-42	0.212576	0.187	0.22	2.54023960591818e-38
SDCCAG8	1.33516112441061e-42	0.107598	0.145	0.19	2.56764835835404e-38
BUD23	1.38052344779015e-42	0.147176	0.153	0.193	2.65488464244523e-38
SLC44A2	1.38186844045353e-42	0.182037	0.222	0.262	2.65747119783617e-38
S1PR4	1.53117745103991e-42	0.106671	0.283	0.334	2.94460735609485e-38
NUDT21	1.73854574353211e-42	0.183603	0.11	0.147	3.3433973193866e-38
ZEB1	1.74415593375579e-42	0.315539	0.142	0.171	3.35418627620576e-38
DPM2	1.82412614819993e-42	0.152305	0.087	0.122	3.50797699560328e-38
SDHAF2	1.8569037969629e-42	0.191117	0.143	0.179	3.57101169193936e-38
C16orf74	1.87667840369414e-42	0.476108	0.181	0.186	3.6090402381442e-38
PPP4R2	1.94430875512894e-42	0.300138	0.128	0.153	3.73910016698847e-38
UNC119	2.20542699109621e-42	0.165624	0.1	0.134	4.24125664657712e-38
KMO	2.41737977591068e-42	0.564226	0.155	0.148	4.64886304705383e-38
MALT1	2.53726795219287e-42	0.314924	0.185	0.207	4.87941999886211e-38
MCTP2	2.94063972393324e-42	0.233607	0.144	0.177	5.65514425309602e-38
MAP2K2	3.03157149757231e-42	0.17976	0.191	0.23	5.83001514698131e-38
SSBP4	3.05724819896993e-42	0.238379	0.162	0.192	5.87939401143908e-38
VCPKMT	3.11258641003134e-42	0.583542	0.108	0.111	5.98581492513126e-38
DDX27	3.32758425110873e-42	0.1348	0.103	0.141	6.39927727330719e-38
ATG12	3.34027772992468e-42	0.174066	0.118	0.155	6.42368810241816e-38
GON4L	3.78516915558112e-42	0.142369	0.137	0.177	7.27925880309805e-38
STAG3	4.00231994338511e-42	1.2226	0.131	0.079	7.6968614831239e-38
ZNF800	4.18327115991273e-42	0.221248	0.151	0.184	8.04484876762816e-38
TMEM131L	4.32827174658389e-42	0.176242	0.268	0.31	8.32369939585548e-38
BRD7	4.72817412015838e-42	0.415774	0.135	0.148	9.09275165047658e-38
CD81	4.80647757897029e-42	0.317278	0.401	0.408	9.24333703211777e-38
GNPAT	5.24433223046851e-42	0.27317	0.116	0.143	1.0085375312414e-37
CCNG2	5.28205551387592e-42	0.310313	0.107	0.128	1.01579209587348e-37
CCDC115	6.06435836650382e-42	0.253126	0.117	0.144	1.16623675746235e-37
SUDS3	6.32350910621074e-42	0.115545	0.097	0.134	1.21607403621539e-37
NDUFAF4	6.65643710472591e-42	0.266215	0.101	0.129	1.28009941960984e-37
NACA	7.39047463869058e-42	0.204547	0.952	0.952	1.42126217776658e-37
SUPT16H	7.56652073746512e-42	0.311828	0.151	0.175	1.45511760302192e-37
ORAI3	8.08566077543894e-42	0.250939	0.089	0.115	1.55495342372466e-37
RNF34	8.50200510503938e-42	0.148402	0.129	0.171	1.63502060175012e-37
IFITM2	9.78020770181913e-42	0.204461	0.46	0.483	1.88083174313684e-37
NBDY	1.03042060349079e-41	0.214789	0.194	0.231	1.98160186257314e-37
ZCCHC10	1.11785784647695e-41	0.369063	0.115	0.136	2.14975242455983e-37
BORCS7	1.13520362522122e-41	0.307057	0.094	0.12	2.18311009166293e-37
GUCD1	1.19278410305726e-41	0.297659	0.142	0.164	2.29384310858943e-37
SERINC1	1.22703599937039e-41	0.306673	0.176	0.2	2.35971293038919e-37
SMARCA2	1.28329975000557e-41	0.179802	0.178	0.217	2.46791374923571e-37
CTCF	1.34410709170897e-41	0.155576	0.143	0.183	2.58485234806553e-37
PTBP3	1.4133950864209e-41	0.20296	0.187	0.226	2.71810009069602e-37
ZNF721	1.60867418079594e-41	0.186942	0.145	0.181	3.09364131708868e-37
MAP4K4	1.66577318998747e-41	0.180296	0.236	0.277	3.20344842166491e-37
CNOT2	1.80229320738949e-41	0.215613	0.173	0.209	3.46599006713072e-37
FXR1	1.81592072971252e-41	0.2655	0.134	0.162	3.49219715531014e-37
UCP2	1.9063212634402e-41	0.1022	0.607	0.663	3.66604642172185e-37
VPS4B	2.20610231300291e-41	0.237776	0.149	0.184	4.2425553581359e-37
XPO4	2.35912326763331e-41	0.396099	0.11	0.129	4.53682995598561e-37
COPS3	2.40969531820709e-41	0.285099	0.111	0.138	4.63408506644405e-37
CDC27	2.46947918448603e-41	0.158671	0.102	0.141	4.74905541968508e-37
TMEM248	2.76536659358674e-41	0.209505	0.158	0.191	5.31807649612665e-37
KLHDC2	3.20264753132488e-41	0.248107	0.123	0.155	6.15901146749087e-37
HNRNPH3	3.21059867061983e-41	0.157613	0.216	0.259	6.17430230346899e-37
NCBP2AS2	3.26609780879278e-41	0.381755	0.133	0.149	6.2810326960894e-37
LSM4	3.32025483502275e-41	0.278095	0.184	0.21	6.38518207323225e-37
BDP1	3.40304107090462e-41	0.118561	0.154	0.198	6.54438828345667e-37
GTF2B	3.89799020175174e-41	0.290184	0.156	0.181	7.49622495698877e-37
NSFL1C	3.9199718654982e-41	0.483849	0.153	0.159	7.5384978945396e-37
MRPL38	4.25784802555776e-41	0.250338	0.134	0.164	8.18826753795014e-37
DHPS	4.30496887634202e-41	0.298003	0.175	0.197	8.27888564609333e-37
ABCB7	4.62910634542719e-41	0.185626	0.108	0.142	8.90223441289103e-37
ZNF655	5.13146574028918e-41	0.171212	0.11	0.147	9.86832176515012e-37
KHDC4	5.36518979491301e-41	0.302513	0.077	0.103	1.03177964945972e-36
LARGE1	5.55196310158936e-41	0.305073	0.177	0.209	1.06769802406665e-36
PDE7A	5.71486111400999e-41	0.20385	0.31	0.346	1.09902494083526e-36
GLYR1	6.60168298913536e-41	0.11663	0.089	0.128	1.26956965564062e-36
GPI	6.74102334538534e-41	0.192013	0.168	0.201	1.29636619955106e-36
STK24	6.94320464195015e-41	0.179184	0.14	0.175	1.33524768469343e-36
R3HDM2	7.529484637231e-41	0.23019	0.21	0.244	1.44799519058589e-36
C1orf162	8.43921087082088e-41	0.597655	0.254	0.222	1.62294464256756e-36
RPP21	9.23309794988831e-41	0.273356	0.156	0.185	1.77561706674302e-36
RBM23	9.27888946484427e-41	0.18836	0.121	0.154	1.7844232329842e-36
POLR2J3	1.09749252066945e-40	0.211362	0.138	0.173	2.11058786649941e-36
PNKP	1.12678271884246e-40	0.270072	0.112	0.143	2.16691584660593e-36
METTL9	1.37273776396697e-40	0.109605	0.144	0.186	2.63991199388489e-36
SPPL3	1.49847654821474e-40	0.102092	0.107	0.148	2.88172024987177e-36
PRPF8	1.62137950918888e-40	0.309465	0.221	0.241	3.11807493412114e-36
SLC38A2	1.70113485708298e-40	0.115699	0.098	0.137	3.27145244365628e-36
OGFR	1.75946282749257e-40	0.249546	0.144	0.174	3.38362296355095e-36
FAM133B	2.15398779628647e-40	0.272727	0.133	0.163	4.14233393103851e-36
MRPS35	2.20152848209781e-40	0.345844	0.147	0.167	4.2337594239223e-36
ARIH1	2.21033978041438e-40	0.148681	0.116	0.155	4.25070443171489e-36
NFKB1	2.24778668254288e-40	0.326981	0.156	0.18	4.32271856919822e-36
TIMM10	3.374149502014e-40	0.237959	0.116	0.145	6.48882690732313e-36
BIN2	3.8930131116055e-40	0.21821	0.24	0.27	7.48665351492854e-36
MRPL3	3.90701613419076e-40	0.202855	0.123	0.156	7.51358272766226e-36
PPP1R11	4.03938164493809e-40	0.289729	0.15	0.176	7.76813484138044e-36
PMPCB	4.22061337760035e-40	0.11339	0.143	0.186	8.11666158646323e-36
BCL10	4.92731495846065e-40	0.215417	0.1	0.129	9.47571939661568e-36
YIPF4	4.93736714375157e-40	0.144298	0.116	0.153	9.49505075414863e-36
MRFAP1	5.43398828735172e-40	0.312107	0.139	0.163	1.04501028754061e-35
MKLN1	5.84356150496301e-40	0.127976	0.135	0.176	1.12377531301944e-35
BCL7A	6.12123219705892e-40	0.719359	0.163	0.139	1.1771741638164e-35
N4BP2L1	7.01254465110327e-40	0.431093	0.122	0.136	1.34858246185367e-35
SMIM29	8.21430696663316e-40	0.26248	0.118	0.143	1.57969337275322e-35
NELFCD	8.61061166864977e-40	0.184929	0.114	0.148	1.65590672999804e-35
CBX3	8.81454801902483e-40	0.142221	0.17	0.211	1.69512572953867e-35
SDAD1	8.91738077753479e-40	0.213999	0.133	0.167	1.71490149732771e-35
C17orf49	9.26435282254357e-40	0.133714	0.184	0.227	1.78162769130335e-35
SDR39U1	9.55863494262485e-40	0.264702	0.158	0.186	1.83822108581618e-35
PRMT2	1.1331817481161e-39	0.214192	0.216	0.245	2.17922181980207e-35
NUDT3	1.21557234829825e-39	0.241711	0.125	0.155	2.33766718301236e-35
DEGS1	1.50259456817746e-39	0.489936	0.16	0.162	2.88963961406207e-35
RIC3	1.5113682848268e-39	0.230475	0.155	0.188	2.90651234855041e-35
ARID4A	1.63280070213425e-39	0.295128	0.16	0.185	3.14003903027437e-35
NIFK	1.64567342127899e-39	0.391933	0.145	0.158	3.16479455646162e-35
TRIM13	1.67815389732239e-39	0.283123	0.092	0.115	3.2272577599407e-35
TSR2	1.7068107432417e-39	0.41365	0.136	0.146	3.28236774032811e-35
MIER1	1.77144740158144e-39	0.142984	0.135	0.176	3.40667049798126e-35
NSMCE1	1.7907069679094e-39	0.621232	0.178	0.164	3.44370856998657e-35
FKBP3	1.80675784344178e-39	0.143742	0.085	0.122	3.47457600872289e-35
ZNF580	1.81164202457825e-39	0.336681	0.092	0.113	3.48396877746642e-35
LYSMD2	1.92378626757912e-39	0.141058	0.153	0.189	3.69963337118141e-35
ITFG2	1.93616944376017e-39	0.290376	0.15	0.172	3.72344745729518e-35
POLR2B	2.03647121775905e-39	0.260379	0.145	0.173	3.91633779887244e-35
JPX	2.05232994594995e-39	0.11281	0.16	0.202	3.94683571905635e-35
COPS5	2.10058995750875e-39	0.183426	0.127	0.163	4.03964454728507e-35
PITPNB	2.23547376872651e-39	0.238857	0.126	0.156	4.29903960463796e-35
RNF38	2.29115099415206e-39	0.141776	0.114	0.152	4.40611247685382e-35
DENR	2.39544619007867e-39	0.103353	0.143	0.187	4.60668256814028e-35
MRPL18	2.49774147421192e-39	0.13963	0.133	0.171	4.80340662905694e-35
MAX	2.77658364934271e-39	0.212205	0.221	0.253	5.33964801605097e-35
MEF2C-AS1	3.22050651839171e-39	0.134733	0.104	0.143	6.1933560855191e-35
PYCR2	3.26175942268081e-39	0.481631	0.196	0.193	6.27268954575747e-35
PQBP1	3.88276204621714e-39	0.127442	0.135	0.178	7.46693969108018e-35
IK	4.83739109055723e-39	0.241153	0.186	0.215	9.30278680625062e-35
GRK2	4.97974266053518e-39	0.34431	0.178	0.197	9.5765431104752e-35
KAT6B	5.04950333967926e-39	0.163471	0.125	0.163	9.71069987253719e-35
PHF11	5.35009069432041e-39	0.351149	0.147	0.164	1.02887594142476e-34
PTDSS1	6.44273284460449e-39	0.358818	0.17	0.183	1.23900195334589e-34
CLPP	6.73046017218141e-39	0.175219	0.124	0.16	1.29433479571221e-34
CHMP5	7.15168729750012e-39	0.159849	0.099	0.134	1.37534098418225e-34
CNDP2	7.20783092656393e-39	0.152737	0.127	0.161	1.38613796548751e-34
CD69	7.23064011901753e-39	0.776949	0.254	0.202	1.39052440128826e-34
TRPT1	7.80760119407674e-39	0.260308	0.128	0.153	1.5014797856329e-34
SNX22	7.85999954918398e-39	0.36912	0.146	0.16	1.51155651330357e-34
LRPPRC	9.56223853275102e-39	0.300951	0.123	0.147	1.83891409223335e-34
ABT1	9.79802454734352e-39	0.195356	0.135	0.166	1.88425810069963e-34
C9orf78	9.84518547993818e-39	0.230541	0.197	0.231	1.89332761964691e-34
PFDN1	1.03460494237434e-38	0.184257	0.099	0.129	1.9896487646801e-34
CD79B	1.0475410953009e-38	0.270347	0.694	0.695	2.01452628037316e-34
GNB5	1.14889882539696e-38	0.312716	0.15	0.172	2.2094473311209e-34
JAZF1	1.24841730584052e-38	0.253353	0.207	0.235	2.4008313208619e-34
RAD21	1.35143160303195e-38	0.193689	0.211	0.244	2.59893811579075e-34
ZNF274	1.38201065729223e-38	0.510298	0.112	0.117	2.65774469503869e-34
TUBA1A	1.38254814391882e-38	0.254383	0.201	0.225	2.65877833557028e-34
JUND	1.46078894937129e-38	0.320184	0.349	0.352	2.80924322853593e-34
TRAF5	1.47930838236271e-38	0.184944	0.169	0.203	2.84485795012173e-34
SREK1IP1	1.88753289534007e-38	0.204878	0.072	0.101	3.62991451102848e-34
DMAC1	1.92276204456371e-38	0.128159	0.11	0.147	3.69766368790048e-34
CCNQ	2.06544276926968e-38	0.250466	0.116	0.141	3.97205298958253e-34
NBN	2.32383077664716e-38	0.155521	0.108	0.141	4.46895896657016e-34
AK2	2.50627183773991e-38	0.327532	0.122	0.143	4.81981137115763e-34
SF3B4	2.93343435273774e-38	0.241424	0.158	0.185	5.64128760374996e-34
PMF1	3.16584321560353e-38	0.338774	0.099	0.122	6.08823308792716e-34
LAMP1	3.26589978293628e-38	0.332139	0.156	0.177	6.28065187256477e-34
PAIP1	3.41064413220422e-38	0.11775	0.084	0.119	6.55900973064193e-34
ST6GALNAC3	3.73053841247044e-38	1.03094	0.134	0.098	7.1741984210219e-34
ZMAT2	3.82242095914065e-38	0.221076	0.146	0.176	7.35089774652339e-34
MRPS25	4.28046735073352e-38	0.138668	0.123	0.16	8.23176676219563e-34
CD3G	4.32582594073589e-38	0.791563	0.111	0.049	8.3189958666292e-34
UBQLN1	4.68641033078381e-38	0.265049	0.12	0.146	9.01243570713035e-34
SBDS	4.96579188047362e-38	0.396609	0.108	0.126	9.54971436533882e-34
SCAF4	5.71247014101472e-38	0.169081	0.147	0.182	1.09856513281854e-33
NIPSNAP2	6.04171200190264e-38	0.175527	0.09	0.123	1.1618816350859e-33
NSMCE4A	6.4287821652125e-38	0.235443	0.092	0.121	1.23631909819202e-33
TAP2	6.80196877797999e-38	0.101963	0.154	0.199	1.30808661569333e-33
PIP4P1	6.85771064895046e-38	0.293231	0.121	0.144	1.31880633489966e-33
FAM117A	8.42874838059195e-38	0.232147	0.143	0.171	1.62093260107164e-33
PARL	8.84242041416296e-38	0.189442	0.118	0.151	1.70048586984768e-33
IFNGR1	9.20056661626478e-38	0.238521	0.14	0.169	1.76936096597388e-33
GNPTG	9.61051553464134e-38	0.172567	0.112	0.144	1.84819824246688e-33
NUP153	1.11680159916759e-37	0.154649	0.07	0.101	2.1477211553592e-33
CYLD	1.12738735040681e-37	0.255217	0.162	0.19	2.16807861356733e-33
RAB8B	1.13705516827195e-37	0.377224	0.15	0.164	2.18667079410379e-33
INO80E	1.22560671429598e-37	0.223445	0.109	0.137	2.3569642722626e-33
RMC1	1.50460035804221e-37	0.125121	0.087	0.12	2.89349694855097e-33
MARF1	1.6360212353141e-37	0.290674	0.134	0.158	3.14623243763255e-33
KRR1	1.69687596350522e-37	0.41303	0.127	0.141	3.26326216541688e-33
RAPGEF6	1.78425974659503e-37	0.249192	0.191	0.218	3.43130991867691e-33
TRMT1	1.85936525406158e-37	0.195541	0.113	0.143	3.57574532008582e-33
ERO1B	1.98690783151683e-37	0.35441	0.089	0.112	3.82102245079001e-33
HBP1	2.06246453400017e-37	0.237153	0.13	0.159	3.96632554533573e-33
NAA20	2.28517896060502e-37	0.164365	0.109	0.142	4.39462765913952e-33
DYRK1A	2.93550068232017e-37	0.254747	0.118	0.146	5.64526136216992e-33
HS2ST1	3.3562806655969e-37	0.238702	0.074	0.102	6.4544633480094e-33
CAPN7	3.41134855545977e-37	0.154524	0.118	0.154	6.56036440700469e-33
HEIH	3.48500744745779e-37	0.240561	0.079	0.105	6.70201782220607e-33
DPEP2	3.57353971060553e-37	0.463847	0.136	0.142	6.8722742174655e-33
MTCH1	4.47175647155797e-37	0.324572	0.167	0.184	8.59963487045313e-33
MAP4K2	4.55427694986187e-37	0.277407	0.114	0.139	8.75833000227936e-33
NFATC3	4.57149716918563e-37	0.194408	0.174	0.206	8.79144620606089e-33
FAM172A	4.66272974144374e-37	0.11094	0.181	0.23	8.96689556577046e-33
SRSF8	4.88242320172261e-37	0.410689	0.179	0.186	9.38938805923275e-33
MTREX	5.07990077633554e-37	0.110955	0.086	0.122	9.76915718297088e-33
SMIM19	5.12347527497786e-37	0.165749	0.103	0.136	9.85295530130993e-33
H1-4	5.12621786395571e-37	0.477063	0.332	0.314	9.85822957417324e-33
SNW1	5.28192088299952e-37	0.318376	0.135	0.156	1.01576620500964e-32
POU2F1	5.54604456720815e-37	0.176271	0.095	0.129	1.0665598307198e-32
ZNHIT3	6.84729246348578e-37	0.229242	0.124	0.153	1.31680281365295e-32
RPAIN	7.30394719315785e-37	0.25006	0.159	0.187	1.40462208471619e-32
TGOLN2	7.37507820255877e-37	0.225107	0.185	0.218	1.41830128913408e-32
RIOK3	7.37787864708608e-37	0.143552	0.148	0.184	1.41883984262112e-32
IP6K2	7.60397554531691e-37	0.379555	0.125	0.142	1.46232053711989e-32
BTF3L4	8.03101603275845e-37	0.169641	0.136	0.171	1.54444469325978e-32
STAT6	9.05659403537115e-37	0.194513	0.14	0.171	1.74167359894223e-32
MRPS10	9.90851074667105e-37	0.380813	0.09	0.108	1.90550570169231e-32
SAP30BP	1.0660599737919e-36	0.120865	0.132	0.17	2.05013993559921e-32
BTAF1	1.08827715417528e-36	0.184585	0.098	0.13	2.09286579519448e-32
BIN1	1.3087466686292e-36	0.117531	0.275	0.318	2.51685071844081e-32
DLEU2	1.32159751547032e-36	0.165247	0.24	0.282	2.54156418200097e-32
VAV3	1.33337163796528e-36	0.463842	0.222	0.215	2.56420699697103e-32
ABRACL	1.40740193795499e-36	0.255281	0.225	0.244	2.70657466688124e-32
SSBP2	1.48832669842716e-36	0.522272	0.242	0.224	2.86220107374527e-32
AIDA	1.54154750722865e-36	0.372881	0.136	0.149	2.96455001115141e-32
JUN	1.57409854998408e-36	0.525057	0.245	0.226	3.02714892147438e-32
OTUD5	1.74013718715882e-36	0.358102	0.078	0.102	3.34645782462514e-32
KPNA4	1.80582632463716e-36	0.12279	0.077	0.108	3.47278460490973e-32
FAM120B	1.87923423282551e-36	0.3252	0.111	0.131	3.61395535314673e-32
KARS1	2.04331198355473e-36	0.192247	0.093	0.126	3.9294932755741e-32
UBAC2	2.27740808063217e-36	0.348675	0.221	0.234	4.37968347986373e-32
ALDH9A1	2.30748067363603e-36	0.21103	0.121	0.15	4.43751608346945e-32
COMMD10	2.32283982140558e-36	0.111458	0.155	0.198	4.46705326054508e-32
ALYREF	2.39055854430822e-36	0.431733	0.107	0.119	4.59728313655915e-32
HAT1	2.40944294506229e-36	0.369969	0.088	0.106	4.6335997276493e-32
NUAK2	2.41076432764226e-36	0.206832	0.142	0.17	4.63614087848882e-32
OPA1	2.89467196805982e-36	0.203331	0.08	0.107	5.56674366177585e-32
PTPRCAP	2.89818055727258e-36	0.341073	0.189	0.205	5.57349102969089e-32
NPEPPS	2.93914899434958e-36	0.132121	0.089	0.121	5.65227743103368e-32
TSR3	3.33870480448794e-36	0.167865	0.108	0.138	6.42066320951076e-32
HDAC2	3.45185296458017e-36	0.241897	0.117	0.145	6.63825843618412e-32
RBM5	3.71045333802405e-36	0.204441	0.082	0.11	7.13557281435405e-32
AKAP8L	4.0831859239365e-36	0.175313	0.1	0.13	7.85237485032229e-32
NUP107	4.10152455126179e-36	0.431968	0.128	0.14	7.88764186453154e-32
USP10	4.28330088086832e-36	0.203729	0.156	0.188	8.23721592399787e-32
SMC5	4.54509768184712e-36	0.333213	0.128	0.145	8.74067735196019e-32
PTPRK	6.22301038427004e-36	0.338478	0.104	0.121	1.19674712699897e-31
DDB1	6.55289887860425e-36	0.205287	0.112	0.141	1.26018798334438e-31
NUBP2	6.89951286686218e-36	0.129874	0.102	0.136	1.32684531942627e-31
ENSG00000228655	7.35589364441396e-36	0.342879	0.122	0.142	1.41461190675725e-31
SCAPER	8.06358114394603e-36	0.31879	0.161	0.183	1.55070728979226e-31
HNRNPH2	8.30422749278911e-36	0.354074	0.137	0.153	1.59698598913827e-31
PRPSAP2	8.45098524940006e-36	0.291772	0.101	0.124	1.62520897331212e-31
ZHX2	8.94868947041265e-36	0.205956	0.164	0.198	1.72092247205506e-31
PPIH	9.61189494397724e-36	0.38634	0.133	0.148	1.84846351667626e-31
NAA15	1.00447567609239e-35	0.315339	0.096	0.118	1.93170717269328e-31
SKAP1	1.04937213944199e-35	0.600723	0.325	0.268	2.0180475613609e-31
ERVK3-1	1.16913042752908e-35	0.20802	0.089	0.117	2.24835472518117e-31
STAU1	1.25425140279513e-35	0.18544	0.113	0.146	2.41205087271531e-31
PAWR	1.43621079278719e-35	0.251603	0.081	0.102	2.76197697560905e-31
TFDP2	1.49908909170721e-35	0.243097	0.081	0.11	2.88289823226214e-31
SNHG1	2.08242565548333e-35	0.370093	0.16	0.171	4.00471277805999e-31
THADA	2.18326993871481e-35	0.211168	0.106	0.136	4.19864641914245e-31
NFKB2	2.21664639236436e-35	0.187334	0.122	0.151	4.26283267715589e-31
UBA6	2.31709546631273e-35	0.178274	0.098	0.129	4.456006291266e-31
ZNRF2	2.43277130955526e-35	0.119611	0.085	0.118	4.67846250540573e-31
TMX1	2.46028871962369e-35	0.172104	0.117	0.15	4.73138123670832e-31
CHCHD7	2.5602777252627e-35	0.115438	0.12	0.157	4.9236700934527e-31
POP5	2.59760644240245e-35	0.222212	0.125	0.153	4.99545694938415e-31
CYB5A	3.10704008357146e-35	0.274722	0.111	0.133	5.97514878471627e-31
CEBPZ	3.24174787398825e-35	0.255462	0.113	0.137	6.23420533646681e-31
PITHD1	3.25483753333554e-35	0.350403	0.134	0.149	6.25937806035757e-31
JAGN1	3.37124301977706e-35	0.243607	0.124	0.151	6.48323745133326e-31
TM2D3	3.5766047161002e-35	0.152772	0.081	0.112	6.87816852953229e-31
RNF113A	3.73311478753588e-35	0.241603	0.119	0.148	7.17915304791024e-31
CENPX	4.18460163796473e-35	0.169214	0.097	0.129	8.04740740996998e-31
GAPT	4.21753822329317e-35	0.167824	0.178	0.213	8.1107477572151e-31
PRKCB	4.39851269000031e-35	0.126322	0.56	0.618	8.4587797541396e-31
TMPO	4.63659414362164e-35	0.234371	0.203	0.23	8.91663419759878e-31
H1-2	4.84807052412213e-35	0.237013	0.158	0.184	9.32332442493926e-31
GOSR1	4.86559577444464e-35	0.314157	0.108	0.127	9.35702723383448e-31
WDR74	5.07815710260094e-35	0.34093	0.146	0.162	9.76580392401187e-31
UBA52	5.18858182890549e-35	0.150376	0.868	0.903	9.97816171516815e-31
PIGP	5.21793808777641e-35	0.170287	0.076	0.105	1.00346167366028e-30
INTS10	5.36582131597436e-35	0.168161	0.125	0.16	1.03190109727503e-30
TRIM27	5.60781131158503e-35	0.168687	0.108	0.141	1.07843819333092e-30
SCAMP3	5.74584796152016e-35	0.339698	0.116	0.133	1.10498402147994e-30
XPC	6.70031425211142e-35	0.253126	0.103	0.126	1.28853743382355e-30
EFCAB14	6.79165414270087e-35	0.126077	0.125	0.159	1.3061030081828e-30
DLG1	6.95793875441861e-35	0.104847	0.119	0.158	1.33808120186224e-30
SGSM3	7.34446793684042e-35	0.401972	0.126	0.139	1.41241462893378e-30
EIF3B	7.97607411601924e-35	0.35173	0.119	0.135	1.53387881325166e-30
BCAS2	8.19451143561885e-35	0.333678	0.123	0.142	1.57588649418386e-30
CDK19	9.37888379198836e-35	0.198974	0.072	0.101	1.80365314203728e-30
TRAPPC2L	9.98116384135187e-35	0.174579	0.118	0.149	1.91947761833038e-30
MAP4K5	1.04195008168426e-34	0.311792	0.106	0.127	2.003774202087e-30
UBE2D1	1.04680420652048e-34	0.165757	0.099	0.128	2.01310916955953e-30
SERPINB9	1.08865869496473e-34	0.445567	0.157	0.161	2.09359953628667e-30
ATF7IP2	1.09649754819852e-34	0.279245	0.108	0.133	2.10867443494056e-30
ATIC	1.21065166606542e-34	0.127189	0.112	0.143	2.3282042190104e-30
CEPT1	1.24417687141409e-34	0.185893	0.116	0.148	2.39267654141643e-30
POLR1H	1.32373067752567e-34	0.22709	0.132	0.16	2.54566646594961e-30
CUEDC2	1.52887636063853e-34	0.118837	0.108	0.144	2.94018212914395e-30
VPREB3	1.53647288745292e-34	0.233293	0.377	0.403	2.95479100986072e-30
CHD1	1.58536133000911e-34	0.101969	0.175	0.22	3.04880837374052e-30
PIK3CA	1.61804364288648e-34	0.461273	0.093	0.106	3.111659729635e-30
CCDC200	1.75339826697847e-34	0.687777	0.101	0.094	3.37196020722629e-30
CDS2	1.7898699611188e-34	0.143014	0.076	0.107	3.44209892222756e-30
METAP2	1.85310449525501e-34	0.161384	0.112	0.146	3.56370525482492e-30
PLCL2	1.90258573658122e-34	0.219808	0.177	0.206	3.65886263001935e-30
ENSG00000267787	1.92837126333138e-34	0.187345	0.095	0.127	3.70845077651259e-30
KLF2	1.92899744171969e-34	0.355036	0.57	0.523	3.70965498017114e-30
UGCG	2.76111909800999e-34	0.235827	0.107	0.131	5.30990813738301e-30
TAF11	3.00094904473225e-34	0.137073	0.072	0.101	5.77112510792459e-30
ABTB1	3.10716235522263e-34	0.210209	0.106	0.133	5.97538392532865e-30
SRSF1	3.34401458103744e-34	0.127376	0.17	0.208	6.43087444079309e-30
MIA3	3.56112354643079e-34	0.128155	0.121	0.156	6.84839669214105e-30
SLC25A36	3.66419853557815e-34	0.18865	0.098	0.128	7.04662020377033e-30
VRK3	3.92573526572431e-34	0.159527	0.073	0.1	7.54958148951442e-30
ORAI1	4.0050052027423e-34	0.384251	0.174	0.18	7.70202550539371e-30
ADPRM	4.06796542413933e-34	1.14421	0.108	0.07	7.82310430716234e-30
LINC00869	4.30187162138082e-34	0.615903	0.146	0.137	8.27292931507746e-30
RALA	4.52592609423806e-34	0.244373	0.126	0.154	8.70380847182921e-30
IP6K1	4.58979008500924e-34	0.446042	0.093	0.108	8.82662531248128e-30
ST3GAL1	4.81854000922917e-34	0.672476	0.17	0.148	9.26653429174862e-30
AK6	5.00062497270278e-34	0.102194	0.075	0.108	9.61670188500472e-30
CAMLG	5.03881169325808e-34	0.241509	0.161	0.188	9.69013876730462e-30
SMAD4	5.24462521320822e-34	0.419309	0.107	0.117	1.00859387475207e-29
CHD7	5.37348954328833e-34	0.171198	0.153	0.186	1.03337577406978e-29
UTP6	5.67020944299711e-34	0.177593	0.102	0.131	1.09043797798277e-29
ZNF430	6.02373802536969e-34	0.16251	0.11	0.142	1.15842505965885e-29
BECN1	6.74455026080641e-34	0.137687	0.116	0.149	1.29704446065568e-29
COQ10B	7.05501021677215e-34	0.244571	0.081	0.106	1.35674901478745e-29
WWOX	7.07091655299257e-34	0.212706	0.232	0.266	1.359807962306e-29
CAND1	7.31758121136159e-34	0.196231	0.102	0.129	1.40724404275695e-29
THAP7	7.53403015123061e-34	0.121958	0.101	0.136	1.44886933838316e-29
TRMT10C	8.13529704168597e-34	0.363993	0.109	0.125	1.56449897408663e-29
DICER1	8.247540572354e-34	0.178162	0.09	0.117	1.5860845274694e-29
GTF2H5	8.66195280912589e-34	0.130191	0.102	0.134	1.665780144723e-29
ZNF318	9.51993175436021e-34	0.748791	0.149	0.122	1.83077807568101e-29
EMD	9.87516996091433e-34	0.107599	0.172	0.21	1.89909393518343e-29
SFSWAP	1.07592956640243e-33	0.313269	0.106	0.125	2.06912014914852e-29
NOC3L	1.09797426102314e-33	0.388747	0.097	0.111	2.1115143013736e-29
RBM22	1.1017923490825e-33	0.44108	0.127	0.133	2.11885686652055e-29
TACC1	1.12733897198446e-33	0.343364	0.104	0.12	2.16798557702332e-29
WHAMM	1.27572608026532e-33	0.54997	0.101	0.103	2.45334882495824e-29
POLR2C	1.29552555869969e-33	0.192724	0.118	0.145	2.49142520193538e-29
VBP1	1.31239968940391e-33	0.108542	0.097	0.13	2.52387584269267e-29
BSDC1	1.40734343991706e-33	0.314555	0.088	0.106	2.70646216930449e-29
RNF41	1.54503076338387e-33	0.229537	0.094	0.118	2.97124866106352e-29
SSRP1	1.57161860340032e-33	0.186253	0.111	0.138	3.02237973619916e-29
LINC01215	1.6084659100767e-33	0.781461	0.106	0.092	3.09324079166851e-29
HEBP2	1.62720881833725e-33	0.140334	0.113	0.146	3.12928527854437e-29
TMEM263	1.67882769595754e-33	0.38994	0.086	0.103	3.22855354209595e-29
ESD	1.67957356217831e-33	0.162334	0.16	0.192	3.22998791742511e-29
POP4	1.7754205226648e-33	0.170865	0.081	0.11	3.41431120713668e-29
PHAX	2.00829364527885e-33	0.11754	0.099	0.133	3.86214950923575e-29
IREB2	2.10587818078667e-33	0.173375	0.076	0.105	4.04981432947085e-29
SKIC3	2.19517400248703e-33	0.178497	0.083	0.113	4.22153912418281e-29
CARS2	2.4221167180411e-33	0.228172	0.093	0.116	4.65797266046484e-29
PSIP1	2.43070966218542e-33	0.207748	0.256	0.283	4.67449775134878e-29
ENSG00000250850	2.46993398214402e-33	0.752067	0.138	0.112	4.74993004106117e-29
RWDD3	2.78705917787099e-33	0.228328	0.102	0.127	5.3597935049637e-29
TRAPPC10	2.79560302262668e-33	0.118728	0.124	0.16	5.37622417281338e-29
NADSYN1	3.53471385622889e-33	0.182714	0.078	0.104	6.79760821691378e-29
MAPK8IP3	3.85596816770285e-33	0.247963	0.091	0.115	7.41541238330935e-29
QTRT1	4.02183365677728e-33	0.217337	0.077	0.104	7.73438830534838e-29
MECP2	4.12790654581525e-33	0.197313	0.121	0.15	7.9383770782573e-29
SYAP1	4.59586220190047e-33	0.171333	0.077	0.108	8.8383026004748e-29
TOX4	5.04028347928265e-33	0.288893	0.129	0.151	9.69296915900847e-29
DMTF1	5.50061229725125e-33	0.335691	0.097	0.114	1.05782275088439e-28
MED30	5.59018333462836e-33	0.60433	0.12	0.117	1.07504815708238e-28
TADA3	5.79562053941975e-33	0.181676	0.123	0.151	1.11455578593581e-28
CCDC186	5.94062747892822e-33	0.111764	0.068	0.101	1.14244207047269e-28
ADSL	6.46222782065201e-33	0.349568	0.117	0.131	1.24275103218959e-28
PDS5B	7.92433920618178e-33	0.172275	0.087	0.116	1.52392967274082e-28
TMEM18	8.11163377398135e-33	0.290089	0.106	0.125	1.55994829107435e-28
MTERF4	8.42380029150061e-33	0.202912	0.13	0.162	1.61998103405848e-28
ZNF75A	8.70697080602656e-33	0.378607	0.099	0.115	1.67443755570697e-28
DNAJC21	9.530234783679e-33	0.280269	0.099	0.119	1.83275945124931e-28
PHACTR1	9.67119200343864e-33	0.557881	0.127	0.122	1.85986693418128e-28
MAP3K14	9.89358470594493e-33	0.25532	0.078	0.101	1.90263527480027e-28
FAM120AOS	9.93953645281217e-33	0.173114	0.092	0.121	1.91147225524031e-28
SUZ12	1.02204780091993e-32	0.271873	0.132	0.153	1.96550012594912e-28
SESTD1	1.02695964194459e-32	0.348934	0.108	0.122	1.97494608742363e-28
TFAM	1.04860074661554e-32	0.375197	0.133	0.144	2.01656409581634e-28
RUFY1	1.09354442629678e-32	0.114934	0.088	0.119	2.10299528621134e-28
TAGLN2	1.12913757440085e-32	0.130812	0.578	0.615	2.17144446933027e-28
E2F4	1.17827923013538e-32	0.252332	0.1	0.123	2.26594878747334e-28
WDR11	1.19130705732609e-32	0.204239	0.098	0.123	2.29100260194381e-28
CXCR5	1.19831216896371e-32	0.445722	0.179	0.176	2.30447413213411e-28
PTBP2	1.29709682570938e-32	0.410334	0.088	0.104	2.49444690552171e-28
JUNB	1.3553234197065e-32	0.181155	0.327	0.356	2.60642246843756e-28
AP1G2	1.3562271830629e-32	0.211863	0.127	0.154	2.60816049574825e-28
TCP11L2	1.36745760232973e-32	0.587519	0.109	0.109	2.62975771504031e-28
PMS1	1.45480542518834e-32	0.100446	0.084	0.117	2.7977363131797e-28
ELF2	1.58940955712888e-32	0.157688	0.143	0.177	3.05659351931454e-28
AKR1B1	1.61989976858887e-32	0.21522	0.138	0.165	3.11522924497326e-28
OTUD6B-AS1	1.6685498924493e-32	0.1007	0.107	0.143	3.20878829816924e-28
GTF2F1	1.66902537588907e-32	0.237712	0.096	0.121	3.20970270037227e-28
BEX4	1.88019997607088e-32	0.739252	0.133	0.113	3.61581257398191e-28
FADS3	1.90342042526424e-32	0.646678	0.109	0.101	3.66046781982565e-28
CHMP3	1.94778536771956e-32	0.325841	0.137	0.156	3.74578604066149e-28
ELP5	2.17310851193213e-32	0.211899	0.095	0.122	4.17910497929669e-28
PHF1	2.26305892003868e-32	0.347784	0.185	0.196	4.35208860912639e-28
UBALD2	2.3030455100365e-32	0.385004	0.151	0.157	4.4289868203512e-28
MTF2	2.3483639437852e-32	0.152956	0.111	0.142	4.51613870029332e-28
CMSS1	2.58641065231607e-32	0.410785	0.09	0.104	4.97392632546904e-28
ACAA1	2.59655913648394e-32	0.115288	0.103	0.135	4.99344287537226e-28
PTOV1	2.72045252720638e-32	0.317734	0.141	0.157	5.23170225507058e-28
CHKB	2.95194520044717e-32	0.14091	0.139	0.173	5.67688581497996e-28
ABCB4	3.12433055469432e-32	0.80297	0.104	0.085	6.00840008973265e-28
BTBD9	3.17264063296445e-32	0.277119	0.153	0.18	6.10130520125393e-28
AASDHPPT	3.56063430174472e-32	0.306115	0.115	0.135	6.84745582568527e-28
PEX2	3.76455917168581e-32	0.19568	0.086	0.114	7.23962374306898e-28
STAT2	3.84736323306214e-32	0.335646	0.084	0.103	7.3988642335018e-28
TIMMDC1	3.91085300151355e-32	0.152129	0.078	0.106	7.52096140721071e-28
DCLRE1C	3.96584099777864e-32	0.195782	0.097	0.122	7.62670882282811e-28
TGIF2	4.04684574139976e-32	0.213816	0.083	0.107	7.78248904528588e-28
OSGEP	4.36650211062844e-32	0.169935	0.136	0.166	8.39722020894955e-28
TALAM1	4.50896909192812e-32	0.195081	0.356	0.396	8.67119846068696e-28
SMC3	4.51931230234386e-32	0.236803	0.14	0.165	8.69108948863747e-28
MED28	4.85856382659322e-32	0.11548	0.137	0.173	9.34350409492141e-28
ELAVL1	5.95190619687962e-32	0.240455	0.12	0.144	1.14461108072192e-27
HECTD4	6.34277102072589e-32	0.308086	0.116	0.136	1.2197782949958e-27
ZNF428	6.58680527349779e-32	0.112412	0.14	0.174	1.26670852214636e-27
MPHOSPH10	6.91476863020134e-32	0.387531	0.09	0.104	1.32977915527402e-27
UBE2M	7.3819261251006e-32	0.181353	0.092	0.118	1.4196182131181e-27
RPRD2	7.58095223605737e-32	0.100851	0.128	0.165	1.45789292451619e-27
PNPLA2	7.87475246293646e-32	0.303417	0.174	0.191	1.51439364614731e-27
AP1M1	8.12342693330715e-32	0.236551	0.125	0.147	1.5622162335443e-27
CHMP7	9.54604863893455e-32	0.21605	0.162	0.189	1.8358006137535e-27
CWF19L2	9.6401137625865e-32	0.172013	0.091	0.118	1.85389027768301e-27
LSM12	9.79261735513622e-32	0.137454	0.078	0.107	1.88321824356625e-27
SPTLC2	9.85997507889482e-32	0.210745	0.105	0.128	1.89617180742226e-27
COX20	1.00943035158601e-31	0.203788	0.096	0.124	1.94123550913505e-27
USPL1	1.05857230284289e-31	0.321466	0.098	0.115	2.03574039559716e-27
S1PR1	1.14434937671162e-31	0.361327	0.212	0.215	2.20069828635411e-27
NECAP2	1.23972219309989e-31	0.249077	0.167	0.191	2.38410974955041e-27
MAGED1	1.38630671891581e-31	0.132999	0.101	0.133	2.66600645114699e-27
SIAH2	1.59279511224833e-31	0.448831	0.099	0.107	3.06310428036476e-27
LARP7	1.59970529217515e-31	0.188954	0.101	0.13	3.07639324738202e-27
SCAF8	1.95128438677586e-31	0.126358	0.094	0.126	3.75251500420866e-27
MAT2A	2.13636652951363e-31	0.138049	0.119	0.147	4.10844647290766e-27
SAFB2	2.15244008873044e-31	0.191892	0.119	0.147	4.13935753463751e-27
SAMM50	2.15797185926782e-31	0.133952	0.095	0.124	4.14999568255794e-27
KLHL14	2.21147232784092e-31	0.294684	0.104	0.125	4.25288243367088e-27
EEF1B2	2.24138103203908e-31	0.154773	0.929	0.935	4.31039986271435e-27
GIMAP5	2.61814937559007e-31	1.05256	0.116	0.054	5.03496306419727e-27
LARGE2	2.72705143212029e-31	0.298128	0.101	0.116	5.24439260911053e-27
GSDMD	2.80450235282626e-31	0.129244	0.122	0.155	5.39333847472018e-27
GNPTAB	2.93111770770406e-31	0.371517	0.094	0.111	5.63683246368569e-27
USP3-AS1	2.94375533176321e-31	0.206853	0.078	0.104	5.66113587851384e-27
FBXL5	2.98359829309866e-31	0.354781	0.134	0.146	5.73775787745803e-27
CDC5L	2.99471855175258e-31	0.197935	0.091	0.117	5.75914324687538e-27
RABGAP1	3.51907398084939e-31	0.460554	0.119	0.13	6.76753117257146e-27
CPNE3	4.20305429911503e-31	0.226445	0.145	0.17	8.08289372262811e-27
ZC3H13	4.27295024394222e-31	0.238625	0.115	0.14	8.21731061412527e-27
RAB5A	4.78235395853942e-31	0.113194	0.077	0.107	9.19694489766716e-27
PTMA	4.93557271961186e-31	0.167309	0.979	0.976	9.49159989708557e-27
MFNG	4.9364467042889e-31	0.3206	0.149	0.165	9.49328065701799e-27
DCP1A	5.01817702081599e-31	0.413026	0.086	0.102	9.65045622873123e-27
ICE2	5.12319649360276e-31	0.140371	0.078	0.105	9.85241917684747e-27
VTA1	5.34811578500426e-31	0.38449	0.108	0.122	1.02849614661417e-26
ZSWIM7	5.56707474008602e-31	0.335351	0.104	0.124	1.07060414326594e-26
CNTNAP2	5.70850452597687e-31	0.664374	0.116	0.106	1.09780250539061e-26
ANKAR	6.56018988827922e-31	0.435752	0.101	0.11	1.26159011741498e-26
EXOSC8	7.09791148686108e-31	0.181993	0.128	0.156	1.36499935803825e-26
CBLB	7.33994629904721e-31	0.19574	0.147	0.175	1.41154507276977e-26
RECQL	7.5042060851108e-31	0.101183	0.103	0.136	1.44313387222766e-26
REST	7.91231120620823e-31	0.161372	0.14	0.171	1.5216165680659e-26
WIPI2	8.45293883846703e-31	0.271388	0.11	0.134	1.62558466802559e-26
RRAGA	8.81896046290464e-31	0.300133	0.114	0.129	1.69597428662119e-26
CLEC2B	9.40551872588753e-31	0.480293	0.15	0.149	1.80877530617543e-26
HSD17B4	1.01594620832534e-30	0.243036	0.103	0.125	1.95376615323047e-26
GIMAP7	1.0172946182362e-30	1.00596	0.144	0.082	1.95635928033003e-26
TATDN3	1.079038277862e-30	0.162951	0.081	0.108	2.07509851215642e-26
CRYZL1	1.13134674459337e-30	0.286095	0.086	0.105	2.17569292452752e-26
DHX29	1.16860587347346e-30	0.225503	0.085	0.11	2.24734595527681e-26
MAGED2	1.31005377729979e-30	0.349554	0.096	0.112	2.51936441912522e-26
MAPRE1	1.3273558963245e-30	0.151743	0.093	0.121	2.55263812422164e-26
KIF2A	1.39151594263623e-30	0.241505	0.213	0.233	2.67602430928373e-26
RFX3	1.42121198412427e-30	0.217055	0.105	0.134	2.73313276666939e-26
POLE3	1.5584508566441e-30	0.160274	0.091	0.119	2.99705684241227e-26
RPRD1A	1.55912809438592e-30	0.117059	0.105	0.135	2.99835923831357e-26
PEX16	1.74457940972883e-30	0.121363	0.101	0.132	3.35500066284952e-26
CTNNBL1	1.81472229284459e-30	0.190987	0.102	0.126	3.48989244136943e-26
COMMD9	2.12692645648334e-30	0.161354	0.082	0.108	4.09029226846311e-26
ISCA2	2.21352014497392e-30	0.131993	0.118	0.148	4.25682059079934e-26
RPIA	2.27346990382421e-30	0.288467	0.105	0.122	4.37210997204434e-26
SMG1P5	2.30670197449308e-30	0.149555	0.075	0.102	4.43601856714763e-26
NDFIP1	2.54131168261412e-30	0.207341	0.19	0.213	4.88719649683522e-26
COA5	2.57130374994827e-30	0.193981	0.085	0.109	4.94487424152552e-26
TSPO	2.80171762591957e-30	0.205306	0.282	0.302	5.38798316640592e-26
LYPLA2	3.08796002251905e-30	0.131506	0.105	0.136	5.93845591930639e-26
DEF6	3.47247045601372e-30	0.103226	0.154	0.19	6.67790793395998e-26
MAPRE2	3.56628520441048e-30	0.217172	0.139	0.162	6.85832307660179e-26
VEGFB	3.68527583377317e-30	0.135612	0.176	0.211	7.08715395592918e-26
TOP2B	3.6970069103918e-30	0.137603	0.135	0.167	7.10971398937447e-26
AGFG1	3.94706015369938e-30	0.213635	0.091	0.116	7.59059138157928e-26
MAD1L1	3.95016833973061e-30	0.367185	0.162	0.17	7.59656873413593e-26
PHF5A	3.96593167145971e-30	0.348829	0.123	0.138	7.62688319738417e-26
PSMA3-AS1	4.21720492398643e-30	0.146387	0.107	0.137	8.1101067893183e-26
SLU7	4.70067543742587e-30	0.238779	0.087	0.109	9.03986893371369e-26
MARCKSL1	4.81766071543558e-30	0.246072	0.254	0.275	9.26484332185417e-26
PPIL4	4.8917708812769e-30	0.390319	0.118	0.13	9.4073645817836e-26
NXT1	5.33181015833645e-30	0.110669	0.09	0.12	1.02536041154968e-25
INO80D	5.36600382492887e-30	0.182152	0.085	0.111	1.03193619557207e-25
IL7R	5.45555687754734e-30	0.959701	0.151	0.082	1.04915814312113e-25
SMG1	5.83976179606617e-30	0.143929	0.129	0.161	1.12304459100149e-25
NSMCE3	6.16629442544364e-30	0.342669	0.122	0.135	1.18584008095707e-25
MPV17	6.47437312012938e-30	0.196421	0.092	0.117	1.24508669473208e-25
SUPT6H	6.70985710577675e-30	0.239416	0.079	0.103	1.29037262001193e-25
HTRA2	6.89245102648654e-30	0.271188	0.08	0.1	1.32548725690363e-25
ELP2	7.06910734519618e-30	0.171434	0.115	0.144	1.35946003355468e-25
EXOSC3	7.26804747820337e-30	0.147619	0.082	0.109	1.39771821053329e-25
SCNM1	7.81826164212392e-30	0.168935	0.108	0.133	1.50352989639685e-25
LYRM2	7.99679862628614e-30	0.186305	0.101	0.128	1.53786434382109e-25
YY1AP1	8.87984614049634e-30	0.250245	0.079	0.101	1.70768321127885e-25
CLK4	9.2715817551901e-30	0.371623	0.123	0.135	1.78301788734061e-25
DNAJA2	9.29043727803229e-30	0.130741	0.167	0.199	1.78664399293839e-25
DNTTIP2	1.0307043185483e-29	0.256358	0.116	0.137	1.98214747500025e-25
USF3	1.03410061043159e-29	0.436932	0.101	0.11	1.988678883921e-25
EEF1E1	1.24570011970803e-29	0.125116	0.108	0.14	2.39560590021051e-25
MRPS2	1.24698773372502e-29	0.165349	0.076	0.102	2.39808211072659e-25
SDCBP	1.32178389345313e-29	0.306189	0.164	0.179	2.54192260549972e-25
LUC7L	1.40369410130376e-29	0.150125	0.094	0.121	2.69944412621727e-25
SMNDC1	1.41833063718658e-29	0.389773	0.092	0.106	2.72759164837352e-25
DRG1	1.50418648988611e-29	0.120062	0.1	0.132	2.89270103869999e-25
SMIM10L1	1.57113957966071e-29	0.291775	0.1	0.118	3.02145852564551e-25
CD3E	1.69775892673477e-29	0.824599	0.161	0.091	3.26496019200364e-25
NLRP1	1.97201140126761e-29	0.218632	0.147	0.175	3.79237512577774e-25
SLC39A10	2.22348006927738e-29	0.193293	0.119	0.146	4.27597452122734e-25
STX10	2.25326712235608e-29	0.344786	0.118	0.132	4.33325800300299e-25
SYMPK	2.81400426988993e-29	0.119279	0.075	0.103	5.41161161142533e-25
ESCO1	2.82034802498797e-29	0.237594	0.09	0.114	5.42381128685436e-25
ALG13	2.9632223696907e-29	0.126034	0.1	0.131	5.69857293915218e-25
CSNK1G2	3.05953325524067e-29	0.176301	0.115	0.141	5.88378840315334e-25
PBDC1	3.32932022191872e-29	0.156341	0.084	0.11	6.40261571877189e-25
SDF2	3.42402789188985e-29	0.210986	0.086	0.112	6.58474803889336e-25
FARSA	3.70048796111424e-29	0.183849	0.086	0.112	7.11640839801879e-25
ENSG00000290928	3.78759182451853e-29	0.267177	0.106	0.126	7.28391783773158e-25
EXOSC7	3.83774365366138e-29	0.155264	0.076	0.102	7.38036482035619e-25
ATXN2L	4.08033087111773e-29	0.2168	0.127	0.15	7.8468842982465e-25
CNST	4.30009580066158e-29	0.339261	0.174	0.183	8.26951423425228e-25
ZFAND2B	4.37575040177086e-29	0.401959	0.112	0.124	8.41500559764555e-25
NIBAN3	4.79132641032364e-29	0.334188	0.493	0.477	9.2141998196934e-25
WAPL	5.18727076925295e-29	0.10199	0.121	0.154	9.97564041635035e-25
UGP2	5.23916105578425e-29	0.120842	0.138	0.172	1.00754306263787e-24
CCDC25	5.28055790191938e-29	0.295754	0.099	0.118	1.01550409011812e-24
DUS1L	5.36719040564418e-29	0.247581	0.118	0.138	1.03216438690943e-24
ALOX5AP	5.57863975859004e-29	0.224755	0.291	0.308	1.07282821197445e-24
CD3D	6.46513240725356e-29	0.860993	0.139	0.073	1.24330961323893e-24
CCR6	6.54645669134434e-29	0.262787	0.132	0.151	1.25894908631243e-24
ATAD1	6.55259065807679e-29	0.169619	0.083	0.109	1.26012870945475e-24
ARAP2	7.08429853140041e-29	0.164196	0.111	0.139	1.36238145057361e-24
GNA13	8.93678352179525e-29	0.177484	0.107	0.133	1.71863283907644e-24
RPUSD3	9.41823263097957e-29	0.194047	0.082	0.104	1.81122031726368e-24
NSF	9.77953170693378e-29	0.317626	0.084	0.1	1.88070174256044e-24
STIM1	1.07086646581857e-28	0.289886	0.156	0.176	2.0593833004157e-24
AMD1	1.12415261824922e-28	0.241066	0.084	0.107	2.16185790015507e-24
PRRC2A	1.14207881977524e-28	0.106586	0.092	0.12	2.19633177830977e-24
TIMM9	1.16495243796729e-28	0.201611	0.084	0.108	2.24032003345489e-24
PRPF31	1.16815411126319e-28	0.11232	0.093	0.124	2.24647717137023e-24
USP11	1.18405987239347e-28	0.298567	0.1	0.115	2.27706554059988e-24
SFMBT1	1.22190103621553e-28	0.462109	0.091	0.102	2.34983788274608e-24
USP7	1.25331692931322e-28	0.214823	0.088	0.11	2.41025378676226e-24
MRPL44	1.26322306143416e-28	0.284522	0.086	0.104	2.42930426944403e-24
MRPL21	1.29619300238735e-28	0.285581	0.1	0.12	2.49270876289111e-24
RALBP1	1.35662514397913e-28	0.229404	0.123	0.147	2.60892581438627e-24
IGHV5-78	1.42995766110406e-28	0.31868	0.168	0.183	2.74995157806921e-24
RBL2	1.63283686734835e-28	0.295328	0.197	0.212	3.14010857959762e-24
CLK3	1.74724352190472e-28	0.324124	0.101	0.115	3.36012401697497e-24
SRRT	1.8540511740442e-28	0.126179	0.102	0.131	3.5655258128044e-24
RAB4B	1.91726205343348e-28	0.205181	0.104	0.126	3.68708665495792e-24
ATP9B	1.94999421419588e-28	0.213946	0.107	0.133	3.7500338733201e-24
NUP98	1.98584538831212e-28	0.158184	0.115	0.144	3.81897926626304e-24
BRI3	2.01700421197994e-28	0.256231	0.132	0.154	3.87890080005863e-24
GCNT1	2.09530609927009e-28	0.846664	0.135	0.1	4.02948315950631e-24
NSL1	2.28601469102406e-28	0.113175	0.119	0.151	4.39623485230838e-24
DPF2	2.4038390155897e-28	0.148863	0.113	0.14	4.62282281088056e-24
SPG7	2.47317243364387e-28	0.304383	0.123	0.14	4.75615790714053e-24
TRIP11	2.51978685592882e-28	0.101904	0.096	0.128	4.84580210263671e-24
TUBGCP2	2.55247513929139e-28	0.114574	0.097	0.127	4.90866494037128e-24
CLEC2D	2.89264310578046e-28	0.168887	0.303	0.331	5.56284195672641e-24
COPS4	3.19449816021577e-28	0.17638	0.081	0.107	6.14333941191095e-24
SMU1	3.3194412239818e-28	0.135055	0.131	0.158	6.3836174178394e-24
HEATR5B	3.41022454802718e-28	0.135819	0.135	0.167	6.55820282831106e-24
RC3H2	4.2356639405173e-28	0.266642	0.085	0.104	8.14560532400883e-24
HEXD	4.30075845938126e-28	0.131807	0.085	0.112	8.27078859323611e-24
ARL4A	4.76903829723507e-28	0.309216	0.087	0.1	9.17133754941275e-24
TPRKB	5.14093353859015e-28	0.366427	0.108	0.119	9.88652928806271e-24
TRIM4	5.36294115974625e-28	0.29482	0.094	0.112	1.0313472144308e-23
ING4	5.64351626460759e-28	0.246701	0.126	0.147	1.08530461284669e-23
MARCHF9	5.72920824973071e-28	0.272992	0.114	0.129	1.10178403850571e-23
WDR77	5.74769428803245e-28	0.225135	0.086	0.106	1.10533908853152e-23
CCDC174	5.84933433699362e-28	0.122034	0.078	0.105	1.12488548634724e-23
TIA1	6.73821651310524e-28	0.243828	0.098	0.118	1.29582641763527e-23
DDX54	6.75155843765134e-28	0.242539	0.101	0.122	1.29839220314473e-23
DCTN1	6.90200064656084e-28	0.118399	0.073	0.1	1.32732374434012e-23
CHMP2B	7.3185473254297e-28	0.240543	0.098	0.118	1.40742983615338e-23
MAP2K4	7.46699674949289e-28	0.159779	0.083	0.109	1.43597814489498e-23
DHX9	7.53019301176825e-28	0.14548	0.123	0.154	1.44813141809315e-23
ARHGAP9	7.74590896210145e-28	0.3779	0.159	0.164	1.48961575250173e-23
RNFT1	9.51598982569661e-28	0.257196	0.085	0.104	1.83002000337971e-23
VPS13D	1.02946084675152e-27	0.312137	0.104	0.122	1.97975615438785e-23
PHF20L1	1.08982755866118e-27	0.158107	0.082	0.107	2.09584737806131e-23
CCDC28A	1.10776704776609e-27	0.13213	0.089	0.117	2.13034680955897e-23
ATF2	1.14783050759769e-27	0.107072	0.076	0.104	2.20739284916111e-23
MTRFR	1.19784998309536e-27	0.187961	0.104	0.131	2.30358530249069e-23
MRPL13	1.21790869351612e-27	0.241952	0.088	0.108	2.34216020850085e-23
SUPT20H	1.24162159457497e-27	0.317538	0.099	0.115	2.38776248852713e-23
HPS3	1.312793542288e-27	0.255521	0.093	0.111	2.52463326117406e-23
GRSF1	1.33050444469361e-27	0.219549	0.126	0.151	2.55869309759028e-23
PDLIM2	1.47502715797712e-27	0.160728	0.131	0.157	2.8366247275058e-23
UROS	1.70287573679906e-27	0.134265	0.076	0.104	3.27480032943827e-23
EEF1G	1.94695955222765e-27	0.153567	0.927	0.944	3.744197914889e-23
BCL7C	1.95449583381898e-27	0.22634	0.125	0.145	3.75869093801729e-23
NGRN	1.95465822191553e-27	0.232031	0.115	0.136	3.75900322656576e-23
PLEKHG1	1.99898213403769e-27	0.212484	0.214	0.24	3.84424254196788e-23
GTPBP4	2.01966704573898e-27	0.243005	0.082	0.101	3.88402169566063e-23
ZNF431	2.04287923226964e-27	0.302122	0.113	0.129	3.92866105157774e-23
METTL17	2.08176903600009e-27	0.389894	0.101	0.109	4.00345003313177e-23
LNPEP	2.31790247023927e-27	0.177235	0.189	0.218	4.45755824051715e-23
UTP18	2.65337288394098e-27	0.320992	0.107	0.121	5.10270139310689e-23
PCF11	3.33612709867707e-27	0.105549	0.099	0.129	6.41570602346587e-23
SEC24B	3.67465238424545e-27	0.310342	0.106	0.123	7.06672400014243e-23
GLOD4	3.74237627037018e-27	0.340021	0.146	0.155	7.1969638055489e-23
ARL16	3.90849748975515e-27	0.287476	0.094	0.11	7.51643152254812e-23
ATG4C	3.99066027317645e-27	0.121165	0.095	0.122	7.67443877134563e-23
CD2AP	4.01971274844079e-27	0.220074	0.096	0.12	7.73030958652649e-23
TNRC6A	4.1813470836972e-27	0.115494	0.124	0.158	8.04114857665808e-23
BCL7B	4.35893645094281e-27	0.258176	0.099	0.118	8.38267068880811e-23
NHLRC3	4.45471819632775e-27	0.131099	0.074	0.101	8.56686856335789e-23
ABLIM1	4.62380370055945e-27	0.383784	0.195	0.192	8.89203689654587e-23
HELQ	4.73067032084744e-27	0.500044	0.099	0.101	9.09755209402171e-23
NSUN2	4.85888443517913e-27	0.251501	0.082	0.101	9.34412065729299e-23
MAPK1	5.02647577497512e-27	0.237046	0.132	0.152	9.66641556285466e-23
RNF220	5.61486906003536e-27	0.295787	0.102	0.118	1.0797954689354e-22
MTLN	5.72112097632033e-27	0.133627	0.099	0.127	1.10022877495616e-22
SVBP	5.75583209602817e-27	0.134588	0.091	0.117	1.10690407038718e-22
FAM53B	6.30962850415001e-27	0.412993	0.1	0.107	1.21340465763309e-22
LINC01473	6.49683348514139e-27	0.225772	0.085	0.108	1.24940604752754e-22
RSBN1	7.16689444437487e-27	0.356117	0.127	0.138	1.37826547059773e-22
IMMP2L	7.42130616792866e-27	0.161456	0.168	0.201	1.42719138915436e-22
IRAK4	7.4349590472732e-27	0.269741	0.113	0.13	1.42981697438111e-22
RRP1B	7.58881641467722e-27	0.342433	0.096	0.108	1.45940528470658e-22
SHISAL2A	8.00215752616889e-27	0.365642	0.141	0.151	1.53889491385754e-22
LMBR1	9.63899880244457e-27	0.21067	0.101	0.123	1.85367585969811e-22
KHDRBS2	9.66268465739496e-27	0.321876	0.237	0.247	1.85823088646363e-22
MITD1	9.82564356461738e-27	0.132092	0.096	0.123	1.88956951391157e-22
USE1	1.03408234045401e-26	0.223325	0.1	0.123	1.98864374892711e-22
SHPRH	1.0843536029898e-26	0.154038	0.094	0.12	2.08532041390969e-22
KLHDC3	1.09522277516773e-26	0.209629	0.08	0.103	2.10622291892507e-22
ENOPH1	1.10548876051989e-26	0.110981	0.078	0.104	2.1259654353558e-22
AVL9	1.19037610990578e-26	0.147835	0.081	0.106	2.2892122969598e-22
HNRNPUL2	1.31732897386062e-26	0.173464	0.095	0.12	2.53335534963135e-22
SLC25A38	1.3882875928739e-26	0.317513	0.092	0.105	2.6698158698558e-22
ENSG00000291214	1.56920634026745e-26	0.241623	0.097	0.116	3.01774071296833e-22
PPID	1.60987200142646e-26	0.312464	0.085	0.1	3.09594484594323e-22
C22orf39	2.39241042748294e-26	0.244288	0.093	0.114	4.60084449309244e-22
STARD3	2.39987135842961e-26	0.162933	0.082	0.106	4.61519260939598e-22
C15orf40	2.5157279585338e-26	0.175183	0.1	0.123	4.83799643705635e-22
IDH3B	2.56954928446508e-26	0.183902	0.109	0.133	4.94150022895479e-22
ASB8	2.86047072111886e-26	0.24374	0.084	0.106	5.50097124378367e-22
TFB1M	2.96764092016219e-26	0.222117	0.09	0.113	5.70707025356391e-22
RNF138	3.04367647157347e-26	0.406098	0.102	0.11	5.85329422248294e-22
THUMPD1	3.12085785860891e-26	0.131253	0.09	0.116	6.0017217478908e-22
C1orf52	3.28831860531236e-26	0.170934	0.094	0.118	6.32376550987621e-22
ATXN7L3B	3.67318719373739e-26	0.482599	0.125	0.123	7.06390629227638e-22
ZNF92	4.25842801307052e-26	0.235088	0.119	0.137	8.18938291193591e-22
KPNA1	4.52914893853361e-26	0.24038	0.092	0.112	8.71000632369399e-22
PATL2	4.59268595511968e-26	0.213671	0.098	0.122	8.83219436029065e-22
EIF1AY	4.65993400448485e-26	0.471394	0.1	0.106	8.96151908402482e-22
MACO1	4.67797507316195e-26	0.21974	0.078	0.1	8.99621386319775e-22
HIPK3	4.93890845422851e-26	0.169845	0.091	0.117	9.49801484832684e-22
CD7	5.2584818084751e-26	0.749948	0.116	0.06	1.01125863658785e-21
GTPBP6	6.44660537587885e-26	0.169139	0.085	0.107	1.23974667983526e-21
AGO3	6.49726458905559e-26	0.172883	0.104	0.13	1.24948895312128e-21
CUTC	6.50993264333737e-26	0.208921	0.117	0.138	1.25192514664021e-21
PTPN11	6.78935717150478e-26	0.323863	0.094	0.108	1.30566127765208e-21
NFATC1	7.08368230396449e-26	0.354108	0.101	0.112	1.36226294387541e-21
ABCE1	7.36541942075176e-26	0.217338	0.111	0.133	1.41644380880477e-21
CFAP298	7.91387781766587e-26	0.250011	0.097	0.116	1.52191784311532e-21
PEX11B	9.21862264474575e-26	0.225048	0.09	0.112	1.77283332081106e-21
NEK9	9.41309748728664e-26	0.427664	0.092	0.1	1.81023277778009e-21
AHCY	9.65518447860689e-26	0.176976	0.085	0.108	1.85678852708089e-21
GRHPR	9.8403055682159e-26	0.198498	0.098	0.121	1.8923891638236e-21
RNPC3	1.02817055589423e-25	0.106958	0.101	0.13	1.97727479604019e-21
GLRX5	1.13043493273598e-25	0.341365	0.107	0.119	2.17393941914457e-21
UCKL1	1.17673052760226e-25	0.102487	0.073	0.1	2.26297047763191e-21
SLC9A9	1.31452492774879e-25	0.117846	0.098	0.126	2.52796288855369e-21
LY75	1.32667428176021e-25	0.276724	0.112	0.127	2.55132731125306e-21
USP33	1.46168437249722e-25	0.256245	0.122	0.142	2.81096521674941e-21
CRBN	1.60183200724371e-25	0.104042	0.124	0.156	3.08048313313038e-21
UBE2G2	1.91803273225195e-25	0.119995	0.098	0.125	3.68856874739372e-21
TPK1	2.00469083461163e-25	0.26883	0.131	0.149	3.85522094404163e-21
MYG1	2.01244083779712e-25	0.174969	0.1	0.122	3.87012497516764e-21
TBCC	2.05475263480849e-25	0.335134	0.095	0.108	3.95149479200021e-21
BLOC1S4	2.08000135206631e-25	0.22525	0.107	0.126	4.00005060015872e-21
MCRIP1	2.17265258808087e-25	0.253193	0.119	0.137	4.17822819213833e-21
H1-3	2.32543444167358e-25	0.509218	0.227	0.206	4.47204297478247e-21
METTL16	2.35890758408183e-25	0.371795	0.107	0.121	4.53641517494776e-21
TSN	2.48943331478497e-25	0.162821	0.092	0.117	4.78742920766298e-21
PEF1	2.77390213549159e-25	0.385809	0.092	0.102	5.33449119676388e-21
GDI1	2.91188497130616e-25	0.175365	0.1	0.122	5.59984598831888e-21
LGALS9	3.05807080835869e-25	0.191656	0.103	0.123	5.8809759715546e-21
ATP6V1E1	3.06496807164796e-25	0.160183	0.083	0.107	5.89424009858618e-21
ERI3	3.228518269861e-25	0.273194	0.082	0.1	6.20876348476968e-21
CCNB1IP1	4.58980258839865e-25	0.511502	0.1	0.101	8.82664935774945e-21
SLC30A9	4.64402170476779e-25	0.171333	0.084	0.106	8.93091814043895e-21
FBXO21	5.1284291498824e-25	0.446644	0.104	0.109	9.86248209813884e-21
CRYBG1	5.30700250105332e-25	0.133214	0.146	0.174	1.02058965097756e-20
HLA-DQA1	5.64806336837507e-25	0.186269	0.713	0.738	1.08617906637221e-20
LINC00910	5.71946460290552e-25	0.390219	0.101	0.109	1.09991023778476e-20
PIGC	6.19143739194744e-25	0.37428	0.115	0.123	1.19067532484541e-20
RAB5B	6.28138887883946e-25	0.133114	0.095	0.121	1.20797389528962e-20
PDSS2	6.38624584281011e-25	0.139609	0.096	0.125	1.22813893803081e-20
NOB1	6.78411483820067e-25	0.3519	0.115	0.125	1.30465312453437e-20
DDHD1	7.09148676578516e-25	0.100661	0.088	0.116	1.36376381992814e-20
PSMG4	7.20329980113787e-25	0.118392	0.09	0.116	1.38526658475682e-20
TATDN1	7.54289904967273e-25	0.138985	0.077	0.101	1.45057491624256e-20
ESF1	8.48497940431507e-25	0.210917	0.092	0.112	1.63174638924383e-20
BFAR	1.07889269851568e-24	0.214757	0.102	0.122	2.0748185485155e-20
CACUL1	1.07948699020934e-24	0.128414	0.084	0.109	2.07596143087159e-20
ATAD2B	1.11654056474157e-24	0.176429	0.1	0.126	2.14721916005452e-20
PRKACB	1.42953716264024e-24	0.133702	0.145	0.172	2.74914291747345e-20
ASCC2	1.63258959335439e-24	0.15383	0.098	0.121	3.13963304697983e-20
VPS72	1.6391241156863e-24	0.235402	0.084	0.103	3.15219958687632e-20
CEBPZOS	1.68968053593371e-24	0.243519	0.112	0.13	3.24942463865411e-20
DDX42	1.8840894653328e-24	0.265186	0.088	0.104	3.62329245078151e-20
MTAP	1.95841285412168e-24	0.236389	0.103	0.123	3.7662237597614e-20
OXLD1	2.42814031487597e-24	0.216873	0.126	0.145	4.66955663953798e-20
SERINC3	2.43201555771734e-24	0.11502	0.11	0.137	4.67700911904622e-20
NRF1	2.74871708712119e-24	0.159079	0.085	0.109	5.28605783024277e-20
ZNF146	2.75732222246466e-24	0.201051	0.112	0.133	5.30260636602178e-20
ABHD17A	2.77407373665481e-24	0.109925	0.133	0.16	5.33482120296087e-20
SAMD9	2.86126264045854e-24	0.188742	0.115	0.136	5.50249418386582e-20
ZNF770	2.93114902947147e-24	0.212193	0.099	0.119	5.63689269857658e-20
ACTR10	2.97627472389245e-24	0.273958	0.111	0.128	5.72367392151756e-20
CNOT6L	3.36589968564431e-24	0.13242	0.141	0.172	6.47296168546258e-20
STK25	3.39101641999205e-24	0.253249	0.086	0.104	6.52126367728671e-20
RNF216	3.40916475141913e-24	0.311061	0.131	0.144	6.55616473345414e-20
TMX2	3.44073043331913e-24	0.101939	0.081	0.109	6.61686869631602e-20
SKIC8	3.71446800807339e-24	0.149584	0.085	0.111	7.14329342632594e-20
CHD6	3.9651112820965e-24	0.190039	0.105	0.129	7.62530550659978e-20
EXOSC5	4.05966337894828e-24	0.260124	0.102	0.118	7.80713864405544e-20
FPGS	4.13076480533091e-24	0.317351	0.093	0.106	7.94387379713187e-20
LIPA	4.52497127105671e-24	0.161214	0.102	0.125	8.70197225136916e-20
COL19A1	4.56292312381462e-24	0.488625	0.331	0.283	8.7749574594079e-20
YTHDC2	4.9340951772092e-24	0.268741	0.09	0.106	9.48875843529101e-20
INTS11	6.43589158355232e-24	0.101355	0.108	0.138	1.23768631043295e-19
TBCK	6.97896032506133e-24	0.178417	0.098	0.122	1.34212386011254e-19
ENSG00000290680	7.06607647668905e-24	0.529325	0.157	0.142	1.35887716723207e-19
MAPKAPK5-AS1	7.34181736582623e-24	0.369631	0.103	0.115	1.41190489762204e-19
RANGRF	7.49755182477711e-24	0.119355	0.092	0.117	1.44185419142289e-19
CRTC3	8.01229865307198e-24	0.151548	0.114	0.139	1.54084515397227e-19
UBLCP1	8.47656848953246e-24	0.186385	0.101	0.121	1.63012888622199e-19
UTP23	1.01959898066131e-23	0.245639	0.088	0.105	1.96079079970977e-19
PIBF1	1.03468134921045e-23	0.110299	0.138	0.168	1.98979570266661e-19
MOB2	1.04925578106958e-23	0.12247	0.079	0.103	2.0178237925749e-19
SVIP	1.12017552951412e-23	0.439119	0.094	0.103	2.1542095608086e-19
ERCC5	1.17987820080523e-23	0.15862	0.106	0.13	2.26902376796855e-19
FOXJ3	1.21962194196091e-23	0.156125	0.104	0.128	2.34545495658502e-19
TRIM28	1.34528141768937e-23	0.272005	0.112	0.125	2.58711069435843e-19
SNRK	1.37721721953381e-23	0.253146	0.084	0.1	2.64852643488548e-19
RIN3	1.67096976873721e-23	0.112561	0.119	0.146	3.21344196225854e-19
TMEM203	2.00298949717522e-23	0.311821	0.102	0.113	3.85194910201767e-19
DCAF5	2.08763080717755e-23	0.32618	0.107	0.119	4.01472280528314e-19
YDJC	2.45125157571794e-23	0.129477	0.114	0.139	4.71400190526318e-19
IRF2BP2	2.48035374719563e-23	0.107955	0.109	0.136	4.76996829123192e-19
BRMS1	2.86452541879655e-23	0.122219	0.099	0.123	5.50876883288764e-19
SYNC	3.1082708080135e-23	0.361988	0.093	0.101	5.97751559089076e-19
TSNAX	3.33537150601144e-23	0.140979	0.096	0.119	6.41425294321061e-19
USP22	3.42714266446447e-23	0.106155	0.108	0.134	6.59073805803161e-19
CPSF7	3.66046452191052e-23	0.403487	0.097	0.104	7.03943932208611e-19
NUDCD3	3.79083475052033e-23	0.230317	0.083	0.1	7.29015430872565e-19
AUTS2	3.80744816320079e-23	0.249794	0.192	0.208	7.32210356265143e-19
KAT8	4.06537575266715e-23	0.182915	0.106	0.128	7.81812410995419e-19
PLRG1	4.28378460890316e-23	0.136336	0.084	0.105	8.23814618138167e-19
FGD3	4.42469049636326e-23	0.143084	0.151	0.175	8.50912229355619e-19
CBFA2T2	4.46924208077097e-23	0.137095	0.093	0.118	8.59479944553065e-19
OXCT1	4.62755022511023e-23	0.26137	0.082	0.1	8.89924183790949e-19
RALGAPA1	4.75351072735863e-23	0.174842	0.099	0.123	9.14147647978338e-19
SMAD3	4.87035836370976e-23	0.240821	0.11	0.125	9.36618616925024e-19
ITGB3BP	5.2586969461709e-23	0.252104	0.088	0.107	1.01130000971813e-18
FBXL3	5.77178446298531e-23	0.134978	0.083	0.106	1.10997187007671e-18
APIP	6.54160011051609e-23	0.159299	0.079	0.101	1.25801511725335e-18
P2RY14	6.88401594340844e-23	0.72223	0.128	0.103	1.32386510607688e-18
SLC25A26	7.77604378418407e-23	0.194121	0.09	0.111	1.49541098013644e-18
PSEN1	7.79183251700575e-23	0.195977	0.095	0.116	1.49844731134538e-18
NDE1	8.59654767289841e-23	0.155992	0.116	0.139	1.65320208297509e-18
EMG1	8.7231631036286e-23	0.235909	0.096	0.112	1.67755149645882e-18
ILF3-DT	8.86970246903315e-23	0.546478	0.1	0.1	1.70573248181976e-18
CARHSP1	9.4463295002015e-23	0.104742	0.101	0.128	1.81662362618375e-18
AMBRA1	1.11324774914243e-22	0.204537	0.086	0.106	2.14088674637581e-18
POLR2A	1.17446418428932e-22	0.106287	0.108	0.136	2.25861207280679e-18
ENSG00000254777	1.40862636364961e-22	0.521531	0.1	0.098	2.70892935993456e-18
ZNF394	1.60846040378022e-22	0.201847	0.083	0.102	3.09323020250974e-18
TMEM126A	1.69379754411534e-22	0.110661	0.076	0.1	3.25734205708821e-18
MTR	1.98522021569292e-22	0.21361	0.088	0.109	3.81777699679906e-18
SF3B3	2.00183417860232e-22	0.237818	0.109	0.127	3.84972730887011e-18
XYLT1	2.21499965701933e-22	0.379633	0.101	0.112	4.25966584041388e-18
RASA3	2.25211662377554e-22	0.325844	0.133	0.145	4.33104547918274e-18
MAML2	2.42725158819663e-22	0.260298	0.26	0.28	4.66784752926093e-18
SGF29	2.44044459700475e-22	0.34358	0.093	0.105	4.69321900449984e-18
TMEM170A	2.58862945201938e-22	0.135059	0.082	0.105	4.97819329917847e-18
LARS1	2.85101372813414e-22	0.12549	0.133	0.161	5.48278450057477e-18
ADARB1	3.44101144218869e-22	0.782592	0.118	0.089	6.61740910447307e-18
THAP11	3.98168340502449e-22	0.313206	0.094	0.107	7.65717535620259e-18
KPNA5	3.98657920474757e-22	0.284466	0.086	0.101	7.66659046865006e-18
NCK1	4.30437435281233e-22	0.117392	0.102	0.129	8.27774231789338e-18
CD79A	4.31829606674203e-22	0.223025	0.892	0.882	8.3045151659516e-18
FCHO1	5.28977168784863e-22	0.163035	0.083	0.101	1.01727599329017e-17
TMEM223	5.40085702550977e-22	0.1488	0.085	0.107	1.03863881457578e-17
PDCD7	5.71320670781682e-22	0.375086	0.097	0.103	1.09870678198025e-17
AMN1	7.34365521933677e-22	0.193606	0.097	0.116	1.41225833523065e-17
HPRT1	7.9473167633267e-22	0.283468	0.104	0.115	1.52834848675536e-17
NOL11	9.44176978666181e-22	0.346765	0.091	0.1	1.81574674767293e-17
SNHG15	9.81339922953184e-22	0.215376	0.104	0.123	1.88721480583127e-17
PURA	1.01948084541198e-21	0.112077	0.11	0.137	1.96056361381177e-17
TGS1	1.21304754900513e-21	0.177379	0.103	0.123	2.33281174149177e-17
DIMT1	1.42840152019799e-21	0.35052	0.088	0.1	2.74695896349276e-17
TMEM50B	1.44205878550207e-21	0.104257	0.098	0.123	2.77322325039904e-17
PLEKHA1	1.69799777326934e-21	0.828899	0.115	0.087	3.26541951777427e-17
MAP3K5	1.70599640584588e-21	0.14688	0.115	0.14	3.2808016880822e-17
BANP	1.70693415089867e-21	0.36477	0.09	0.1	3.28260506559324e-17
PPP1R35	1.80128141508187e-21	0.32714	0.1	0.112	3.46404428934394e-17
SDHAF1	1.9440854581977e-21	0.148139	0.081	0.102	3.73867074465999e-17
PUM3	2.01470213087449e-21	0.315095	0.092	0.106	3.87447366788473e-17
CTDSPL2	2.41127570977643e-21	0.26087	0.084	0.1	4.63712431747105e-17
GMPR2	2.50907746439811e-21	0.18678	0.087	0.107	4.825206871784e-17
LETMD1	2.8031435114538e-21	0.290086	0.117	0.13	5.39072528687681e-17
UBE3C	3.08262419321668e-21	0.118929	0.078	0.102	5.928194585975e-17
MTHFS	3.14297845075701e-21	0.155042	0.098	0.118	6.0442618586508e-17
ZNF91	3.32609101614537e-21	0.221229	0.097	0.115	6.39640563314915e-17
MYLIP	3.38301506849984e-21	0.324881	0.109	0.12	6.50587627823203e-17
NME4	3.6414256555087e-21	0.213251	0.092	0.11	7.00282567810877e-17
CHIC2	3.84391150524773e-21	0.139274	0.094	0.117	7.3922262157419e-17
DLEU1	3.9666802631353e-21	0.206692	0.132	0.152	7.62832281403549e-17
NOLC1	4.50973399457858e-21	0.21745	0.088	0.106	8.67266944497407e-17
PRNP	4.55908730642868e-21	0.107994	0.078	0.1	8.767580798993e-17
YIPF5	7.04100278476966e-21	0.147879	0.081	0.101	1.35405524553905e-16
BRIX1	8.49077117683323e-21	0.273039	0.094	0.108	1.6328602050168e-16
NUDT16L1	9.11697134302523e-21	0.204746	0.096	0.114	1.75328475897718e-16
YLPM1	9.18325913365092e-21	0.104999	0.084	0.107	1.76603256399241e-16
ZNF277	1.15008091730271e-20	0.156854	0.08	0.104	2.21172061206484e-16
ENSG00000224610	1.15332245962298e-20	0.906774	0.129	0.083	2.21795442210096e-16
ZNF524	2.56606031606902e-20	0.123364	0.083	0.106	4.93479059383233e-16
AKAP10	2.80048234404851e-20	0.174695	0.08	0.101	5.38560759583969e-16
TNFSF12	2.89033925556257e-20	0.332137	0.109	0.118	5.55841142237237e-16
C12orf42	2.93769498047935e-20	0.419434	0.128	0.126	5.64948121695985e-16
MRPS30	4.291087594199e-20	0.100468	0.084	0.107	8.25219055240409e-16
AGGF1	4.53885378591355e-20	0.138414	0.104	0.126	8.72866971569034e-16
MYC	4.78259521103502e-20	0.412927	0.186	0.176	9.19740885034145e-16
ORC4	4.94202844279243e-20	0.192251	0.087	0.104	9.50401489833413e-16
CD52	5.74914748605685e-20	0.147616	0.836	0.841	1.10561855304359e-15
KLHL20	5.99218460795731e-20	0.146393	0.08	0.102	1.15235702195627e-15
KLF3	6.28521152314969e-20	0.440463	0.141	0.138	1.20870902801692e-15
TCF7	8.34937497031652e-20	0.807786	0.138	0.094	1.60566830054157e-15
CYB5B	9.49656514360567e-20	0.102429	0.108	0.132	1.82628444276681e-15
RIC8A	9.61420619125246e-20	0.166398	0.094	0.112	1.84890799263976e-15
ZKSCAN1	1.08271058715045e-19	0.130085	0.084	0.105	2.08216073014903e-15
MIR223HG	1.18768973761861e-19	0.640993	0.107	0.09	2.28404613441436e-15
CBLL1	1.30055316010536e-19	0.199951	0.089	0.106	2.50109378219861e-15
TRAK2	1.38646207938179e-19	0.562531	0.119	0.109	2.66630522485912e-15
HLA-DPA1	1.59823635841288e-19	0.138697	0.936	0.9	3.07356834086382e-15
ZNF506	2.11787086617468e-19	0.267894	0.1	0.115	4.07287746274053e-15
SCMH1	2.14903622431773e-19	0.137203	0.081	0.103	4.13281156298544e-15
ANKLE2	3.94748170619287e-19	0.192339	0.085	0.101	7.59140206917951e-15
CZIB	4.18797353897899e-19	0.259387	0.087	0.1	8.0538919128105e-15
CWC25	4.2230619907766e-19	0.17584	0.09	0.108	8.12137051446249e-15
SESN3	4.31663452453762e-19	0.240907	0.146	0.16	8.30131985413829e-15
PPT1	4.35780101894709e-19	0.195958	0.084	0.101	8.38048713953715e-15
UBE4A	5.75932224348078e-19	0.115548	0.079	0.101	1.10757526064379e-14
VPS13A	6.31243255926946e-19	0.125181	0.082	0.103	1.21394390547311e-14
CHD8	6.46087256017203e-19	0.131783	0.08	0.101	1.24249040204668e-14
NT5E	7.19200713986938e-19	0.43902	0.128	0.123	1.38309489306828e-14
FKBP5	7.23681144307649e-19	0.827334	0.123	0.094	1.39171120861804e-14
TASOR	7.38153142784767e-19	0.107314	0.097	0.12	1.41954230888939e-14
ATP6V1H	7.53914019187245e-19	0.160496	0.087	0.104	1.44985205029899e-14
TARS3	9.17827786572675e-19	0.274675	0.094	0.106	1.76507461635791e-14
TMEM35B	9.61201717959905e-19	0.16375	0.111	0.129	1.84848702380869e-14
EIF2B1	1.43305839630239e-18	0.154675	0.084	0.104	2.75591460192913e-14
NUB1	2.24562171949164e-18	0.254789	0.135	0.147	4.31855512875436e-14
ENSG00000291143	3.27223626014018e-18	0.305691	0.116	0.124	6.29283755187558e-14
UBL3	3.32509365014691e-18	0.124579	0.08	0.1	6.39448759859752e-14
INTS6	3.70116417781425e-18	0.144367	0.087	0.106	7.11770883035459e-14
PRORP	3.87899430485039e-18	0.11046	0.077	0.1	7.45969394765779e-14
DNAJA3	3.90117175069584e-18	0.15755	0.082	0.101	7.50234339376317e-14
ODF2L	4.13394662393139e-18	0.203437	0.101	0.117	7.94999275248245e-14
VPS26A	4.77372807843961e-18	0.142834	0.082	0.101	9.18035646764721e-14
GIMAP4	5.04840103815023e-18	0.729417	0.125	0.077	9.70858003646671e-14
RNF187	6.21947875614619e-18	0.222684	0.134	0.147	1.19606795959447e-13
SLC2A3	6.38031463253757e-18	0.215063	0.105	0.124	1.2269983069833e-13
APP	6.62361099313373e-18	0.578112	0.112	0.101	1.27378663008955e-13
DUSP1	7.30869914219118e-18	0.155086	0.113	0.143	1.40553593203479e-13
LEPROTL1	7.37297624853254e-18	0.473933	0.151	0.137	1.41789706235529e-13
CHORDC1	8.46633199725619e-18	0.109744	0.097	0.119	1.62816030639234e-13
NUMA1	8.77098597909549e-18	0.149082	0.096	0.115	1.68674831363985e-13
PARP8	1.00628189883737e-17	0.136805	0.16	0.181	1.93518071965415e-13
HTATIP2	1.04422259984448e-17	0.2192	0.1	0.114	2.00814448176091e-13
NAE1	2.12601655017677e-17	0.218645	0.094	0.109	4.08854242764495e-13
DPH5-DT	2.13039113632536e-17	0.181877	0.092	0.109	4.0969551942673e-13
LY9	3.00369821137873e-17	0.286808	0.126	0.137	5.77641203030244e-13
LFNG	3.25005915809767e-17	0.295523	0.104	0.11	6.25018876693763e-13
ENSG00000291107	3.83269448623141e-17	0.326712	0.168	0.169	7.37065476647162e-13
TNFSF10	5.90593948144355e-17	0.202887	0.086	0.103	1.13577122167641e-12
HACD4	6.61765486013607e-17	0.272091	0.096	0.106	1.27264120615277e-12
RDH14	7.68280394927096e-17	0.229118	0.089	0.102	1.4774800274843e-12
AEBP2	7.72852443480665e-17	0.11714	0.079	0.1	1.48627253405767e-12
CCSER1	1.11039599311621e-16	0.140126	0.144	0.169	2.13540253436178e-12
SORL1	1.46638712542035e-16	0.786055	0.129	0.092	2.82000908089587e-12
CYBA	1.60206448510105e-16	0.10436	0.873	0.898	3.08093021129782e-12
SNHG25	1.78583885815606e-16	0.122618	0.094	0.114	3.43434670811991e-12
TMEM107	2.003924239576e-16	0.121804	0.086	0.108	3.85374670512861e-12
MED15	2.20279258965509e-16	0.180708	0.093	0.109	4.23619042916569e-12
MPRIP	4.94288907858108e-16	0.155316	0.087	0.105	9.50566998701927e-12
PCDH9	5.9013039102332e-16	0.55212	0.15	0.132	1.13487975497695e-11
SLC16A7	1.37671735384033e-15	0.39569	0.104	0.106	2.64756514317034e-11
TAB2	1.38787699843463e-15	0.113209	0.1	0.12	2.66902625568964e-11
TNRC6C	1.6034828693151e-15	0.355689	0.113	0.118	3.08365790597987e-11
DPYD	1.62946190651574e-15	0.371289	0.194	0.182	3.13361819242043e-11
L3MBTL3	1.81783647817451e-15	0.137646	0.098	0.116	3.4958813311774e-11
STEAP1B	2.05256079632889e-15	0.41503	0.124	0.124	3.94727966742008e-11
SNHG12	2.21220667002364e-15	0.170657	0.101	0.116	4.25429464712246e-11
LINC00667	2.69352862871968e-15	0.173824	0.089	0.104	5.17992490589082e-11
LINC00861	3.01799609463157e-15	0.603368	0.11	0.066	5.80390828958598e-11
MRFAP1L1	3.64746959494941e-15	0.233068	0.112	0.124	7.01444877804722e-11
EPC2	5.08486208465623e-15	0.141381	0.084	0.102	9.7786982750024e-11
PIK3R1	9.2478835360891e-15	0.263321	0.151	0.158	1.7784604828253e-10
ESYT1	1.27360235527308e-14	0.163066	0.108	0.122	2.44926468942566e-10
FCRL3	1.33157160482333e-14	0.164965	0.14	0.156	2.56074535323575e-10
HSPB1	1.42033648091906e-14	0.25268	0.183	0.185	2.73144908645545e-10
CCDC66	1.5428230240262e-14	0.123937	0.093	0.112	2.96700295750479e-10
ZNF217	1.61218349088842e-14	0.154381	0.094	0.11	3.10039007132752e-10
FHIT	5.18077912635988e-14	0.405291	0.126	0.125	9.96315633790269e-10
STMN3	3.50112814785357e-13	0.543432	0.124	0.107	6.7330195411372e-09
LCK	2.74151001856739e-12	0.529446	0.159	0.115	5.27219791670695e-08
ANXA2R	7.22972936802344e-12	0.428922	0.129	0.12	1.39034925476459e-07
STMN1	9.10776282881442e-12	0.276144	0.115	0.117	1.7515138696093e-07
JAK3	1.45590260538543e-11	0.155013	0.099	0.112	2.79984630041672e-07
LIX1-AS1	1.78155104542476e-11	0.379422	0.174	0.161	3.42610081545635e-07
DNAJB1	7.78408938876944e-11	0.530238	0.129	0.109	1.49695823035425e-06
PLSCR3	1.37829003995447e-10	0.103849	0.131	0.145	2.65058957583643e-06
FYB1	3.18542349559476e-10	0.292894	0.137	0.097	6.12588792437828e-06
FYN	8.98281638401355e-10	0.322804	0.164	0.154	1.72748541880965e-05
CD96	1.82317927874774e-09	0.495991	0.156	0.13	3.50615607095978e-05
IL32	2.41181849834355e-09	0.35768	0.144	0.104	4.63816815416448e-05
RBMS1	2.90927614898645e-09	0.403385	0.131	0.119	5.59482896211584e-05
SH3YL1	3.48613975716307e-09	0.431106	0.1	0.092	6.70419536700029e-05
ITGB2-AS1	3.70189430385271e-09	0.165645	0.09	0.102	7.11911293573915e-05
DNMT1	7.62426201701945e-09	0.202223	0.093	0.101	0.000146622
ZC3H12B	1.63517851801708e-08	0.353577	0.145	0.144	0.000314461
MALAT1	2.56533621228147e-08	0.208608	0.999	0.997	0.00049334
SELPLG	4.76790151068357e-08	0.466034	0.101	0.081	0.000916915
RGS10	5.76450604749253e-08	0.113985	0.128	0.139	0.00110857
DGKA	1.43121631648221e-07	0.351736	0.138	0.127	0.00275237
DENND2D	7.40858345865982e-07	0.2042	0.122	0.125	0.0142474
SPOCK2	8.46715469446341e-07	0.398136	0.163	0.141	0.0162832

## Sheet: 3_B-lymphocytes_memory
gene	p-value	avg. log2(FC)	pct.1	pct.2	adj. p-value
CRIP1	0	1.6357	0.755	0.384	0
NAPSB	0	1.34867	0.642	0.307	0
CD82	0	1.64521	0.529	0.206	0
AIM2	0	2.84484	0.388	0.065	0
COTL1	0	1.19335	0.625	0.335	0
TNFRSF13B	0	3.22963	0.339	0.056	0
ACP5	0	2.07471	0.353	0.104	0
LINC01781	0	2.42126	0.314	0.081	0
GPR183	0	1.89441	0.33	0.099	0
ITGB1	0	2.0085	0.348	0.124	0
SSPN	0	3.02919	0.225	0.043	0
COCH	0	3.73605	0.167	0.018	0
B2M	0	0.38131	1	0.998	0
EEF1A1	1.60842922778906e-288	0.431827	0.999	0.994	3.09317024796114e-284
SNED1	2.87813389845991e-282	2.67043	0.197	0.037	5.53493930012825e-278
ENSG00000258760	3.18037166361169e-280	2.84712	0.186	0.035	6.11617274629165e-276
BLK	2.31247547949962e-275	0.931591	0.635	0.375	4.44712159462572e-271
CAPG	6.58806426393704e-274	1.32212	0.43	0.19	1.26695063859773e-269
SCIMP	8.59998043430121e-266	1.479	0.362	0.138	1.65386223732047e-261
ANXA2	3.3779167932817e-265	1.28695	0.445	0.222	6.49607178516003e-261
COPDA1	6.9122964032156e-265	3.29367	0.141	0.014	1.32930372130239e-260
IFI30	3.3590767987623e-259	0.912545	0.556	0.308	6.45984059169979e-255
OSBPL10	6.70655198960198e-246	0.972812	0.583	0.348	1.28973701312036e-241
PTMA	2.83254216409962e-236	0.358085	0.993	0.967	5.44726183577998e-232
CCDC50	3.6989114224044e-235	1.44628	0.354	0.16	7.1133765564259e-231
BANK1	2.74044190568887e-232	0.444264	0.868	0.66	5.27014382883026e-228
HSPA8	3.80402340910984e-232	0.669276	0.802	0.632	7.31551741805914e-228
CD24	5.08231683145226e-231	1.20171	0.432	0.207	9.77380349856584e-227
CD27	1.65960751265024e-228	0.964895	0.398	0.179	3.19159120757768e-224
TFEC	5.87664811861497e-225	3.24615	0.128	0.016	1.13013819969085e-220
HLA-DPB1	1.27163056727637e-222	0.413357	0.958	0.849	2.44547274392919e-218
HLA-DRA	9.65165019197839e-222	0.196655	0.99	0.899	1.85610884841937e-217
EEF2	5.19211014922563e-220	0.483871	0.944	0.882	9.9849470279758e-216
SPIB	9.60341249922154e-220	0.877376	0.513	0.279	1.8468322577253e-215
VIM	2.51993043698816e-217	0.6523	0.758	0.555	4.84607822337192e-213
CD70	3.21163522586175e-216	2.86814	0.14	0.023	6.17629570285473e-212
EZR	1.17851288084513e-213	0.717012	0.732	0.536	2.26639812115327e-209
LTB	2.06906906452185e-213	0.560417	0.895	0.74	3.97902671798196e-209
LSP1	8.35812461449743e-210	0.661316	0.759	0.592	1.607350944614e-205
TMEM273	2.15705639819753e-203	3.18692	0.117	0.015	4.14823515937368e-199
HLA-C	1.02765763966841e-202	0.469986	0.959	0.91	1.97628840684632e-198
PSMB9	1.40367740789891e-201	0.722042	0.679	0.487	2.69941202313039e-197
CALM2	1.05264803014739e-197	0.67898	0.73	0.553	2.02434742677644e-193
S100A6	2.29640688461346e-197	0.392609	0.653	0.426	4.41622007980015e-193
ENSG00000249738	8.34378133316905e-197	3.56457	0.108	0.013	1.60459258818174e-192
CIB1	1.21787351534773e-196	0.99895	0.507	0.314	2.34209255736521e-192
MYL12A	1.83639631823322e-196	0.510057	0.851	0.699	3.5315737595943e-192
TEX9	2.44051761363223e-194	2.68411	0.135	0.03	4.69335942277615e-190
ACTG1	2.9403927330912e-194	0.562069	0.871	0.733	5.65466926500769e-190
EMP3	9.51877579713266e-194	0.74134	0.677	0.482	1.83055577354658e-189
HLA-B	1.69035708323151e-192	0.396935	0.981	0.955	3.25072570676251e-188
GAPDH	3.84544181323289e-183	0.383568	0.867	0.713	7.39516915102818e-179
ACTB	1.66837263667732e-182	0.31072	0.99	0.945	3.20844741759415e-178
RNASET2	2.78993492079759e-175	0.654443	0.662	0.462	5.36532384618584e-171
SOX5	3.19654579581357e-175	2.44159	0.173	0.056	6.14727721992907e-171
ARHGAP24	9.21194188678358e-173	0.621149	0.633	0.419	1.77154854424735e-168
VOPP1	9.774140068481e-172	0.951215	0.458	0.268	1.87966487656958e-167
HLA-DPA1	1.26957124963358e-171	0.326063	0.961	0.878	2.44151247017033e-167
CLIC1	2.59249197056395e-171	0.554537	0.796	0.65	4.98562130859152e-167
TOMM7	4.25330656826826e-171	0.549294	0.821	0.676	8.17953386143668e-167
NPM1	1.97416872781553e-167	0.439847	0.895	0.789	3.79652388046204e-163
ID3	2.8703117723757e-166	1.17811	0.38	0.199	5.51989656945572e-162
SYNGR2	3.37026356006528e-165	0.682111	0.65	0.472	6.48135385236154e-161
MARCKS	6.24988984657741e-164	1.50373	0.24	0.094	1.2019163163953e-159
EEF1B2	8.57720910975667e-163	0.410137	0.961	0.92	1.64948308389731e-158
HLA-E	1.80208966479127e-162	0.396103	0.921	0.832	3.46559863436008e-158
SMARCB1	3.28096529652678e-151	0.92559	0.433	0.269	6.30962436175066e-147
NEK6	4.3231322341926e-151	1.99603	0.15	0.042	8.3138155995758e-147
CRIP2	5.13014410291273e-151	2.79729	0.108	0.019	9.86578012431147e-147
CORO1A	1.30755069197193e-149	0.414418	0.841	0.691	2.51455073573122e-145
AHNAK	3.74745749643673e-148	0.911046	0.405	0.226	7.20673551139747e-144
CSGALNACT1	7.68184295380184e-148	1.31423	0.275	0.134	1.47729521844563e-143
PLP2	2.63912206091364e-147	0.823567	0.497	0.329	5.07529563534301e-143
PVT1	6.66538754008596e-146	1.62194	0.19	0.072	1.28182067783393e-141
RILPL2	1.55572908984756e-145	1.31117	0.236	0.095	2.99182261268584e-141
PKM	1.1588286411953e-144	0.722264	0.514	0.327	2.22854335988269e-140
GRAMD1C	1.09874811925868e-143	2.023	0.149	0.043	2.11300250814637e-139
TBC1D9	3.13154557748407e-141	1.38163	0.248	0.109	6.02227530005961e-137
SLC25A6	7.51585638547826e-141	0.506557	0.808	0.671	1.44537434149132e-136
GRN	4.30827230520756e-140	1.0623	0.327	0.172	8.28523847014467e-136
SGPP1	4.94635957278186e-140	1.81886	0.143	0.038	9.51234409441679e-136
ANK3	5.73256581504184e-140	1.41406	0.19	0.066	1.1024297318907e-135
KYNU	1.41757481332385e-139	1.12916	0.277	0.126	2.7261381235031e-135
PFN1	2.5398559610331e-138	0.348732	0.919	0.825	4.88439699866275e-134
RAB31	7.25365405744404e-137	1.47452	0.191	0.069	1.39495021178706e-132
HIPK2	7.20899297843191e-136	1.46558	0.202	0.112	1.38636143968224e-131
S100A4	9.32207046675143e-136	0.275057	0.471	0.29	1.79272737146097e-131
HLA-A	1.21716607099335e-135	0.43039	0.88	0.761	2.34073207112731e-131
MALAT1	2.49457631616283e-134	0.397846	0.998	0.997	4.79731971361273e-130
MCOLN2	1.80632102591924e-133	2.12398	0.105	0.021	3.47373596494528e-129
NLRC5	2.43438136419399e-128	1.47438	0.187	0.069	4.68155880148147e-124
DDAH2	6.01272843943789e-125	1.1403	0.267	0.129	1.1563078061883e-120
PTPN6	9.11858116435808e-125	0.509126	0.675	0.505	1.7535943437177e-120
ARHGAP25	4.8152928241486e-123	0.894645	0.369	0.213	9.26028963012018e-119
UBE2N	8.37746041502484e-123	0.881821	0.403	0.257	1.61106941241343e-118
ARL6IP5	3.31246031005112e-122	0.580591	0.596	0.428	6.3701924222593e-118
LINC01857	1.79541447024424e-120	1.17998	0.238	0.107	3.4527615677267e-116
RIPOR2	5.86701374189523e-120	0.271578	0.783	0.619	1.12828541270387e-115
TLR10	2.2528476778709e-119	1.03757	0.255	0.119	4.33245136931353e-115
ANXA4	1.21311337586016e-117	1.23065	0.236	0.108	2.33293833311668e-113
DAAM1	1.88007840506724e-117	1.60729	0.165	0.062	3.61557878078481e-113
ZFAS1	3.39328925783441e-117	0.488961	0.685	0.52	6.52563457174136e-113
CD74	6.30052984323437e-117	0.175341	0.999	0.986	1.2116548941524e-112
COL4A3	7.2217825476738e-117	2.14963	0.108	0.028	1.38882100174315e-112
SH3BGRL3	1.94153552845861e-115	0.313997	0.896	0.794	3.73376697477876e-111
IGHA2	1.15524939912342e-113	0.140882	0.118	0.032	2.22166011945425e-109
COMMD6	8.56608067150009e-113	0.389311	0.8	0.663	1.64734297393618e-108
IER2	1.28607176631215e-112	0.737226	0.414	0.254	2.47324461379489e-108
SYPL1	2.06889279012412e-111	0.521123	0.56	0.389	3.97868772468769e-107
PFDN5	6.87813980221067e-111	0.245679	0.96	0.894	1.32273506536313e-106
ARPC1B	1.2602660896263e-110	0.454801	0.733	0.596	2.42361771696034e-106
KCNN4	1.53997709647934e-110	1.73375	0.134	0.049	2.96152995423941e-106
COL4A4	1.18932151422859e-109	1.97587	0.112	0.036	2.287184204013e-105
TUBB	1.86822417386887e-109	0.613269	0.499	0.335	3.59278190876723e-105
TMSB4X	2.82507993703076e-109	0.321123	0.996	0.977	5.43291122690385e-105
BCAS4	3.31438483147643e-109	0.741006	0.301	0.164	6.37389346941232e-105
PABPC1	5.00325344133447e-109	0.343302	0.904	0.824	9.62175669303032e-105
CTSH	2.06013371255309e-108	0.730275	0.428	0.279	3.96184314261085e-104
PTGES3	3.69111008201836e-107	0.548974	0.609	0.463	7.09837379872951e-103
KLF6	6.40829110411969e-107	0.76385	0.396	0.243	1.23237846223326e-102
LY86	4.51032955073605e-106	0.530564	0.471	0.311	8.6738147590205e-102
TPM3	7.45327438096129e-106	0.464772	0.659	0.502	1.43333919620267e-101
DEK	1.33898397965528e-105	0.796341	0.324	0.181	2.57500009127508e-101
ENSG00000226571	6.57278127954292e-104	1.65656	0.139	0.048	1.2640115678689e-99
GSTK1	1.33681633682669e-103	0.669059	0.489	0.347	2.57083149735141e-99
TSC22D3	8.9158151890611e-103	0.369399	0.696	0.536	1.71460041900834e-98
TFEB	2.27159209499841e-102	0.838978	0.299	0.162	4.36849875789145e-98
ATP6V0E1	1.142486472558e-101	0.492728	0.645	0.507	2.19711573537629e-97
IL7	1.24059540748757e-101	1.32834	0.136	0.048	2.38578902813935e-97
CD52	7.06452643433106e-101	0.32419	0.909	0.804	1.35857907858621e-96
OAZ1	1.02261719944465e-100	0.289474	0.942	0.877	1.966595136252e-96
CAPN2	6.5454361054357e-98	1.06911	0.227	0.116	1.25875281743634e-93
FAU	1.09847324010964e-97	0.205193	0.991	0.974	2.11247388805484e-93
SIT1	1.95016248213996e-97	0.894031	0.287	0.157	3.75035746940335e-93
CHCHD10	7.68686789519943e-97	0.681038	0.473	0.348	1.4782615649258e-92
ZFAND6	1.52745413532675e-96	0.775415	0.378	0.243	2.93744704764688e-92
S100A10	4.47900660081945e-96	0.666383	0.442	0.294	8.61357759403587e-92
RALGPS2	7.46170965199309e-96	0.37151	0.773	0.645	1.43496138317479e-91
CNPY3	7.77119152465297e-96	0.619983	0.465	0.314	1.49447784210601e-91
ATP2B1	9.61082726935692e-96	0.63903	0.467	0.319	1.84825819217003e-91
RHEX	1.0668759764596e-95	1.26355	0.189	0.103	2.05170919032946e-91
SYK	2.86793533368194e-95	0.580562	0.55	0.421	5.51532644020374e-91
CXCR3	4.93992141512302e-95	1.74392	0.117	0.044	9.49996287342309e-91
UBC	1.92543157362473e-94	0.398725	0.775	0.675	3.70279745923771e-90
MYL12B	7.32874347901863e-92	0.451943	0.628	0.481	1.40939065845007e-87
BTF3	8.40050256357894e-92	0.276954	0.913	0.837	1.61550064800187e-87
SAMSN1	1.48494133571183e-91	1.47599	0.148	0.066	2.85569068270741e-87
CD86	2.34974655722617e-91	1.30574	0.177	0.079	4.51879760420164e-87
PPDPF	2.47615479045547e-91	0.387291	0.787	0.685	4.76189327752492e-87
ANKRD13A	2.86063958600679e-91	0.927065	0.248	0.129	5.50129598784966e-87
CD1C	4.33014228111775e-91	1.48369	0.16	0.066	8.32729662081754e-87
UBE2I	9.37574429020436e-91	0.555588	0.537	0.404	1.8030493844492e-86
CFL1	1.31207139329987e-90	0.279802	0.867	0.766	2.52324449645498e-86
SOD1	1.67777385985656e-90	0.50747	0.553	0.407	3.22652690989016e-86
ODC1	1.74511156940991e-90	0.775993	0.364	0.238	3.3560240591322e-86
MAP4K1	3.20838473233923e-90	0.865138	0.27	0.147	6.17004467876157e-86
HERPUD1	4.28419754242577e-90	0.236438	0.534	0.393	8.23894029383899e-86
CDC42EP3	7.90549322574806e-90	1.14275	0.184	0.084	1.52030540224361e-85
R3HDM4	7.94585782487378e-90	0.702939	0.336	0.201	1.52806791830148e-85
LYPLAL1	6.57703864804906e-88	1.09645	0.227	0.121	1.26483030240631e-83
FNBP1	4.88596828374545e-87	0.553985	0.495	0.351	9.39620560647087e-83
PPIA	7.010935875712e-87	0.307272	0.867	0.792	1.34827307825817e-82
TBC1D10C	7.95837454128845e-87	0.505768	0.502	0.353	1.53047500803518e-82
CYRIA	1.22407570577558e-86	1.19144	0.184	0.086	2.35401998977702e-82
CPNE5	1.27407189447434e-85	1.12464	0.192	0.109	2.45016766026361e-81
MIR142HG	1.4530866669928e-85	1.02672	0.243	0.13	2.79443096929385e-81
TRIR	2.48442521511401e-84	0.436745	0.634	0.503	4.77779813118575e-80
NCOA7	2.9163484980993e-84	1.23945	0.163	0.075	5.60842979669476e-80
NCF4	4.96562872102396e-84	0.80404	0.304	0.187	9.54940059340118e-80
JUNB	9.38165195983545e-84	0.74727	0.443	0.304	1.80418548839595e-79
PTPN1	9.55859656121955e-84	0.7163	0.363	0.237	1.83821370468813e-79
STAMBPL1	1.14289991057591e-83	1.5413	0.117	0.043	2.19791081802852e-79
ISCU	1.44148433551e-82	0.492155	0.582	0.45	2.77211852561928e-78
SCRN1	3.24399173749965e-82	1.61382	0.104	0.034	6.23852051038558e-78
HIGD2A	1.69901577276643e-81	0.486505	0.568	0.436	3.26737723260712e-77
ALOX5	2.04255663701981e-81	0.633443	0.398	0.261	3.92804066865279e-77
RBM3	2.10556694597988e-81	0.467919	0.598	0.466	4.0492157938139e-77
ARPC2	3.2717801059725e-81	0.345188	0.785	0.674	6.29196032179571e-77
TCEA1	4.46250301893972e-81	0.513691	0.541	0.413	8.58183955572298e-77
S100A11	1.18049260076829e-80	0.334424	0.345	0.217	2.27020532053749e-76
PRKCB	1.52981721096025e-80	0.14599	0.699	0.562	2.94199147839765e-76
SNX3	2.00164331862325e-80	0.390504	0.724	0.607	3.84936026604438e-76
ITGB7	5.49343153595162e-80	0.901937	0.242	0.139	1.05644181867886e-75
PLEK	1.57626246054127e-79	0.845637	0.277	0.162	3.03131033786691e-75
SEMA4B	4.96395748184678e-79	0.648046	0.265	0.153	9.54618663333954e-75
HCK	5.32912250565474e-79	1.09967	0.15	0.064	1.02484354906246e-74
TMEM154	5.07988212317397e-78	0.623965	0.419	0.29	9.76912131107586e-74
PIKFYVE	8.88015887353123e-78	0.852016	0.232	0.124	1.70774335296879e-73
EBF1	1.21284283993847e-77	0.587335	0.392	0.259	2.33241806548568e-73
DOK3	2.76176598996168e-77	1.43309	0.12	0.059	5.31115217529531e-73
RIPOR1	8.12482780638065e-77	0.971351	0.198	0.098	1.56248563544506e-72
GPX4	1.20748724018784e-76	0.428875	0.58	0.444	2.32211871160524e-72
PPP1R14A	3.50096926525363e-76	1.29824	0.161	0.074	6.73271399400926e-72
FTH1	4.01316882145763e-76	0.160586	0.987	0.957	7.71772496054518e-72
BCL2A1	7.83107677204237e-76	1.07162	0.162	0.073	1.50599437403147e-71
EEF1G	2.30258040192991e-75	0.245179	0.968	0.928	4.42809237095141e-71
EVI2B	2.78104403997353e-75	0.493723	0.55	0.428	5.3482257932731e-71
RACK1	6.02257431373745e-75	0.167091	0.985	0.959	1.15820126627485e-70
SELENOM	7.17240154155323e-75	0.995488	0.199	0.113	1.3793245404561e-70
NACA	3.01353209577233e-74	0.224997	0.968	0.945	5.79532357337977e-70
YWHAZ	7.57751695656225e-74	0.358037	0.713	0.596	1.45723228591649e-69
LGALS1	1.00560618512103e-73	0.282445	0.328	0.211	1.93388125460626e-69
FLNA	1.58755222592418e-73	0.598328	0.307	0.188	3.0530216856748e-69
LDHB	3.45800002326036e-73	0.403707	0.551	0.416	6.65007984473201e-69
SMAGP	6.11162336921321e-73	1.09867	0.158	0.071	1.17532629013339e-68
EML4	7.32114029657742e-73	0.464665	0.461	0.326	1.4079284904348e-68
CD53	8.53175079776596e-73	0.353162	0.698	0.576	1.64074099591837e-68
HLA-DQB1	1.89607705586993e-72	0.181395	0.859	0.752	3.64634578614345e-68
SP110	2.13249137319921e-72	0.40374	0.549	0.411	4.10099415979941e-68
RAC2	3.24678341030295e-72	0.351138	0.758	0.665	6.2438891763536e-68
CDKN2D	5.12894885793501e-72	0.65437	0.26	0.153	9.86348154869481e-68
TNFRSF1B	5.84290517362935e-72	1.14141	0.151	0.068	1.12364909394066e-67
MFSD10	1.07595504843046e-71	0.814094	0.236	0.131	2.06916915363662e-67
TLE3	2.82598596004925e-71	1.39118	0.119	0.05	5.43465359977071e-67
ZNF296	8.06647264507076e-71	1.01807	0.176	0.087	1.55126335437356e-66
GABARAPL2	2.17247223625713e-70	0.558236	0.451	0.341	4.17788135754609e-66
TPI1	4.0419175232681e-70	0.472241	0.514	0.388	7.77301158899688e-66
EIF3K	4.69347113223316e-70	0.322942	0.774	0.672	9.02601433439759e-66
RAPGEF1	5.51853988186556e-70	0.685657	0.339	0.227	1.06127040468157e-65
CORO7	9.49957879680802e-70	0.980859	0.195	0.104	1.82686399841415e-65
HLA-F	1.11623913197618e-69	0.584155	0.398	0.276	2.14663947470339e-65
IFITM2	1.55885765450151e-69	0.193027	0.562	0.438	2.99783915537185e-65
TBCB	1.70942037903596e-69	0.644668	0.314	0.198	3.28738633092405e-65
EIF3F	1.76629608413548e-69	0.322812	0.743	0.631	3.39676399940094e-65
EEIG1	2.67976283403197e-69	1.17725	0.142	0.063	5.15345190612688e-65
RGS19	3.33249541555704e-69	0.542907	0.387	0.261	6.40872193365775e-65
PCED1B	1.30510349220408e-68	0.744717	0.276	0.172	2.50984452585766e-64
CDK14	2.07634168573551e-68	0.633002	0.393	0.283	3.99301269583796e-64
CXXC5	2.80601599593894e-68	0.536674	0.451	0.339	5.39624936179018e-64
SP140	1.32985172838738e-67	0.49504	0.501	0.377	2.55743785886177e-63
CD58	3.36581883427402e-67	1.34228	0.115	0.048	6.47280620019237e-63
THEMIS2	4.60447816911338e-67	1.39058	0.114	0.054	8.85487196702194e-63
PDE4D	4.99577229548573e-67	0.806176	0.333	0.268	9.60736970144861e-63
NAAA	5.0834512173388e-67	0.889055	0.196	0.103	9.77598503606424e-63
IL10RA	6.66479952327639e-67	0.896764	0.219	0.123	1.28170759632128e-62
NCR3	6.96052893476625e-67	0.835062	0.196	0.104	1.3385793194449e-62
COX4I1	2.00504126043665e-66	0.230589	0.909	0.848	3.85589484794571e-62
SINHCAF	4.45365280268592e-66	0.858827	0.233	0.138	8.56481970484529e-62
SIGLEC10	6.0887341699425e-66	0.995716	0.125	0.055	1.17092446822164e-61
RHOG	7.25572059805718e-66	0.577909	0.35	0.231	1.39534762821238e-61
POU2F2	7.70620484172757e-66	0.5154	0.462	0.341	1.48198025311263e-61
CALM1	1.01089744307043e-65	0.298132	0.725	0.606	1.94405687276874e-61
PIP4K2A	2.6979471674875e-65	0.65061	0.284	0.175	5.18842219779521e-61
MRPS6	5.10931985011856e-65	0.781086	0.258	0.161	9.825733003763e-61
TKT	7.35422495744026e-65	0.573916	0.365	0.249	1.41429100156534e-60
HSP90AB1	7.81538929692239e-65	0.279636	0.771	0.66	1.50297751569115e-60
SESN3	1.51144019214081e-64	0.936315	0.222	0.125	2.906650633506e-60
ACAP1	2.13195186780821e-64	0.442045	0.448	0.321	4.09995663698197e-60
DOCK10	2.76171807935903e-64	0.617391	0.328	0.214	5.31106003841536e-60
CMTM6	3.25325061139174e-64	0.661283	0.334	0.229	6.25632625076745e-60
RASGRP2	3.56287363470705e-64	0.277988	0.483	0.363	6.85176228690513e-60
CORO1B	5.87366719803745e-64	0.941415	0.18	0.097	1.12956493885458e-59
H3-3B	7.84007281517358e-64	0.254811	0.902	0.828	1.50772440308603e-59
ARF6	1.57417470793125e-63	0.493956	0.427	0.305	3.02729538082258e-59
ARHGDIB	2.0937696983505e-63	0.17808	0.891	0.81	4.02652850689785e-59
YWHAH	4.73849490723283e-63	0.859952	0.207	0.116	9.11259955609945e-59
SELENOW	2.1367931122319e-62	0.665735	0.268	0.164	4.10926683413316e-58
SNHG29	7.69051396724839e-62	0.279709	0.832	0.742	1.47896274104154e-57
ABHD14B	1.20778471316368e-61	0.625241	0.323	0.215	2.32269078188507e-57
TAGLN2	1.25642672820497e-61	0.443995	0.673	0.576	2.41623424101098e-57
APBB1IP	1.69747351169639e-61	0.364063	0.525	0.398	3.26441131034333e-57
TUBA4A	2.9708441130167e-61	0.580242	0.326	0.217	5.71323031374241e-57
PDLIM1	7.85933083649262e-61	0.437136	0.472	0.351	1.51142791316589e-56
NAP1L1	1.52622147407258e-60	0.392706	0.532	0.408	2.93507651678898e-56
UBXN1	3.02296856167835e-60	0.32663	0.62	0.497	5.81347084096363e-56
RHOF	6.8409937460566e-60	0.727771	0.249	0.152	1.31559150730415e-55
PPP1R16B	1.71222516920112e-59	0.723691	0.283	0.185	3.29278022289067e-55
PARP15	2.26246029470874e-59	0.51141	0.29	0.189	4.35093739275437e-55
LIMD2	3.01577154764149e-59	0.132416	0.841	0.74	5.79963026326934e-55
CAPZB	3.94308482998395e-59	0.398349	0.566	0.452	7.58294643654214e-55
BACE2	5.86879413009569e-59	0.70318	0.177	0.098	1.1286277991587e-54
ATP5MC2	3.11061688081631e-58	0.251754	0.843	0.764	5.98202732349785e-54
SEPTIN6	4.15396897506706e-58	0.43656	0.532	0.422	7.98849773595146e-54
FCGR2B	5.12114724265509e-58	0.602925	0.287	0.183	9.84847826235e-54
CYRIB	5.85932239176423e-58	0.502112	0.454	0.34	1.12680628916018e-53
TBXAS1	1.12905314374725e-57	1.3483	0.107	0.057	2.17128210074034e-53
ZDHHC21	1.69183099948813e-57	1.03108	0.151	0.075	3.25356019511562e-53
SRPK2	3.61293335509296e-57	0.415358	0.471	0.351	6.94803213517928e-53
PEA15	6.34284931055162e-57	1.20128	0.118	0.052	1.21979335091218e-52
MOB1A	1.51227951939954e-56	0.551665	0.359	0.252	2.90826474375726e-52
PRAG1	1.82232777010838e-56	1.11398	0.115	0.05	3.50451853469542e-52
CYSLTR1	4.25167470534719e-56	0.717686	0.234	0.141	8.17639562585319e-52
CBFA2T3	5.62253653443401e-56	1.1853	0.118	0.053	1.081270000937e-51
VASP	7.22526898588624e-56	0.6942	0.252	0.156	1.38949147867578e-51
KRAS	7.8993456754805e-56	0.783531	0.221	0.134	1.51912316685166e-51
ARPC3	9.88137775806023e-56	0.193217	0.874	0.799	1.90028775665256e-51
MCM5	1.38577292096692e-55	0.77563	0.19	0.105	2.66497990431149e-51
CAST	1.81757645335852e-55	0.472748	0.425	0.312	3.49538127745377e-51
MKNK2	4.92265528290666e-55	0.566015	0.318	0.212	9.46675837455779e-51
CPED1	4.94669226749882e-55	0.986704	0.132	0.063	9.51298389962699e-51
PVRIG	1.2107456513104e-54	0.77493	0.191	0.107	2.32838496203503e-50
ZNF594-DT	1.93737258715783e-54	1.0877	0.108	0.047	3.72576122236321e-50
BIN1	4.91644142658822e-54	0.475447	0.385	0.273	9.4548085074718e-50
CD99	7.1598184794587e-54	0.38737	0.48	0.366	1.3769046917847e-49
NT5C	1.0174842628666e-53	0.4849	0.386	0.275	1.95672398591876e-49
SETBP1	1.72345454900681e-53	0.59591	0.318	0.216	3.31437544319499e-49
ANP32B	2.61305858695403e-53	0.369738	0.499	0.383	5.0251729685713e-49
IFT57	3.49060399185259e-53	0.434863	0.346	0.239	6.71278053673171e-49
SRSF7	9.26336478794099e-53	0.338674	0.537	0.421	1.78143768236893e-48
MBD4	1.93332330109424e-52	0.481775	0.393	0.285	3.71797404033432e-48
LPGAT1	3.36369060912298e-52	0.65412	0.197	0.116	6.4687134104044e-48
SLC25A3	5.60797941245889e-52	0.356731	0.579	0.472	1.07847052080997e-47
CCNI	1.23645447324673e-51	0.241223	0.812	0.727	2.37782559750079e-47
UCP2	1.67575011472521e-51	0.313297	0.719	0.621	3.22263504562805e-47
ARPC5L	1.7087954866298e-51	0.564254	0.318	0.224	3.28618460033776e-47
DUT	2.52464859999943e-51	0.494214	0.341	0.237	4.85515172265891e-47
MNDA	2.70998490366805e-51	0.544813	0.101	0.051	5.21157196824402e-47
PTP4A2	3.32576941795091e-51	0.502895	0.393	0.294	6.3957871676614e-47
GNAI2	5.56316260052722e-51	0.441176	0.486	0.384	1.06985179970739e-46
DYNLL1	1.27584511667977e-50	0.48032	0.415	0.314	2.45357774388686e-46
CTSZ	6.23659302374375e-50	0.518368	0.355	0.254	1.19935920439616e-45
PLCG2	7.40465892336154e-50	0.481517	0.413	0.315	1.42398995755166e-45
WDFY4	7.91316473451619e-50	0.34726	0.346	0.248	1.52178071009481e-45
TSBP1-AS1	8.67678679214614e-50	0.96688	0.115	0.054	1.66863286799762e-45
ADAM8	1.18658389398744e-49	0.914339	0.136	0.068	2.28191948652724e-45
ANXA7	1.41902523929425e-49	0.585049	0.291	0.199	2.72892743768676e-45
KAT2A	1.90448188505837e-49	1.0763	0.106	0.048	3.66250911315576e-45
TUBB4B	1.96613249571265e-49	0.781859	0.174	0.099	3.78106940250499e-45
U2AF1L4	2.87942517968594e-49	0.841757	0.18	0.107	5.53742256305403e-45
ZNF860	3.62673953881089e-49	0.69425	0.151	0.083	6.97458280708722e-45
NOP53	1.83285181536492e-48	0.206916	0.714	0.606	3.52475732612828e-44
ZFP36	3.64306262040264e-48	0.369433	0.5	0.39	7.00597372529632e-44
TCF4	4.79211219606501e-48	0.52438	0.382	0.293	9.21571096425262e-44
TNFRSF13C	6.59310811061865e-48	0.437857	0.405	0.298	1.26792062075307e-43
LBH	1.66798435492554e-47	0.102952	0.487	0.402	3.20770071295731e-43
HHEX	2.75258542556847e-47	0.158923	0.275	0.209	5.29349703191073e-43
ARL2	3.83533536671224e-47	0.804276	0.178	0.103	7.37573344372431e-43
GPSM3	3.96282260936189e-47	0.268719	0.675	0.574	7.62090416006384e-43
SUMO2	4.60855400554008e-47	0.247948	0.749	0.656	8.86271020805412e-43
PTPN18	4.68812035018818e-47	0.667123	0.183	0.107	9.01572424544689e-43
ELOF1	5.51625991873633e-47	0.815147	0.175	0.108	1.06083194497218e-42
RNH1	5.75383772343214e-47	0.569244	0.294	0.204	1.10652053259324e-42
UBA52	5.81403769294712e-47	0.21932	0.927	0.882	1.11809758873066e-42
FDFT1	7.23881335296143e-47	0.443291	0.395	0.293	1.39209619590801e-42
PYCARD	1.23854015266223e-46	0.541169	0.31	0.221	2.38183656758474e-42
PLXNC1	1.37116224456939e-46	1.02381	0.127	0.073	2.63688211253139e-42
PRR13	1.58131476187435e-46	0.319572	0.575	0.47	3.04102641856056e-42
ITSN2	2.25503790467902e-46	0.338844	0.503	0.394	4.33666339448823e-42
RHOA	2.83790554731959e-46	0.253552	0.744	0.661	5.4575761580503e-42
DBNL	4.7353013044581e-46	0.437229	0.373	0.271	9.10645793860338e-42
CNN2	5.12864249790379e-46	0.282361	0.525	0.415	9.86289238771878e-42
RNASEK	6.11636314841959e-46	0.225691	0.737	0.639	1.17623779707257e-41
LNCRNA-IUR	7.03293311905028e-46	1.23433	0.116	0.057	1.35250336812456e-41
DUS2	7.0861407643413e-46	0.775606	0.152	0.083	1.36273573039048e-41
ACTR3	7.6832361514063e-46	0.312646	0.564	0.459	1.47756314427695e-41
PPP1R15A	8.90755905609742e-46	0.891335	0.152	0.085	1.71301268207809e-41
ZBTB20	2.77956542533678e-45	0.362971	0.541	0.44	5.34538226946517e-41
SREBF2	4.02198784977237e-45	0.59508	0.274	0.189	7.73468483389724e-41
CSK	7.26426768743851e-45	0.210034	0.474	0.373	1.3969913189713e-40
TTN	1.38790972440484e-44	0.793772	0.117	0.06	2.66908919100295e-40
TMBIM1	1.45867191532108e-44	0.658534	0.19	0.114	2.80517196035396e-40
MYO1G	1.54671834583128e-44	0.55368	0.256	0.168	2.97449405086813e-40
EIF4A2	1.61577941299977e-44	0.369791	0.52	0.417	3.10730538913985e-40
SNX15	1.65880511698561e-44	1.1003	0.1	0.046	3.19004812047502e-40
ZBTB7A	1.71641943017671e-44	0.692935	0.195	0.117	3.30084620617282e-40
RASSF1	1.88906865927066e-44	0.632136	0.222	0.14	3.63286793864341e-40
SUSD3	2.26465524020149e-44	0.770983	0.181	0.112	4.35515849243148e-40
ST13	3.20863864073646e-44	0.391912	0.473	0.375	6.17053297000028e-40
MKRN1	3.34473345559704e-44	0.564329	0.253	0.166	6.43225690845866e-40
IRF5	5.6921416066587e-44	0.99387	0.118	0.059	1.09465575237653e-39
YPEL3	8.1492609342624e-44	0.395794	0.459	0.361	1.567184370268e-39
PPP1CA	8.68623818600311e-44	0.305149	0.57	0.469	1.67045046555026e-39
VEGFB	1.52267213279091e-43	0.495193	0.263	0.176	2.9282507785702e-39
UVRAG	2.29597412314552e-43	0.264788	0.531	0.424	4.41538783622115e-39
PCED1B-AS1	3.1844028203503e-43	0.400966	0.385	0.289	6.12392506381566e-39
EIF3L	3.41516508373876e-43	0.312322	0.595	0.497	6.56770397253801e-39
TWF2	3.58311178686884e-43	0.556633	0.272	0.185	6.89068227732747e-39
B4GALT1	4.39490476785604e-43	0.439125	0.315	0.222	8.45184135906394e-39
TNIP2	8.29975660960393e-43	0.964508	0.122	0.063	1.59612619359293e-38
NABP1	8.35322618087297e-43	1.11898	0.1	0.05	1.60640892684368e-38
ZDHHC14	1.72539340426247e-42	1.04658	0.117	0.059	3.31810405573716e-38
HNRNPF	2.27216708617559e-42	0.318574	0.524	0.423	4.36960452342427e-38
PLD4	2.34506922105337e-42	0.66079	0.185	0.112	4.50980261900773e-38
ANTXR2	3.2947772876739e-42	0.657149	0.179	0.106	6.33618620192568e-38
AKAP13	4.06340829004673e-42	0.334624	0.524	0.424	7.81434048258886e-38
EIF3G	4.25077376560588e-42	0.282611	0.572	0.47	8.17466302863667e-38
ALKBH7	4.39576664580923e-42	0.477157	0.349	0.273	8.45349883655574e-38
ZFP36L2	5.02438439963273e-42	0.329059	0.572	0.467	9.6623936389337e-38
P2RX5	6.59989366687746e-42	0.431979	0.449	0.353	1.2692255510772e-37
LCP1	6.86340700105257e-42	0.295915	0.493	0.388	1.31990180037242e-37
RESF1	7.59186199115802e-42	0.4115	0.394	0.296	1.4599909795196e-37
SKP1	8.51491609710937e-42	0.250901	0.641	0.539	1.6375035146351e-37
CR1	8.862934238941e-42	0.745929	0.158	0.09	1.70443088349074e-37
S1PR1	1.48784999267758e-41	0.241704	0.261	0.191	2.86128432091825e-37
PGLS	1.54413434840522e-41	0.439036	0.32	0.227	2.96952476541808e-37
ANXA11	1.79028724412889e-41	0.390741	0.403	0.305	3.44290139918426e-37
PTRHD1	1.82848589047324e-41	0.608442	0.236	0.157	3.51636121596909e-37
COBLL1	2.12822091092628e-41	0.317426	0.356	0.261	4.09278163380233e-37
CIITA	2.32661137536356e-41	0.216632	0.265	0.199	4.47430633596167e-37
LY6E	3.17056002455463e-41	0.383809	0.461	0.366	6.09730398322101e-37
HNRNPDL	4.76294705447052e-41	0.19784	0.69	0.591	9.15962348045226e-37
PPP3CA	5.8781297259059e-41	0.392237	0.433	0.334	1.13042312758896e-36
CNBP	7.18525045528691e-41	0.235116	0.71	0.619	1.38179551505623e-36
LYSMD2	1.25351892230688e-40	0.489073	0.234	0.157	2.41064223948836e-36
GPM6A	1.91523554697095e-40	1.02808	0.108	0.053	3.68318948037983e-36
RAN	2.17451869549189e-40	0.255948	0.604	0.503	4.18181690330045e-36
JPT1	4.34080013105489e-40	0.607548	0.225	0.151	8.34779273203166e-36
MAP3K1	5.51497313623206e-40	0.411992	0.333	0.241	1.06058448382879e-35
HSPE1	5.60582199663431e-40	0.450023	0.382	0.297	1.07805562817274e-35
EIF3D	7.49875759242238e-40	0.313518	0.53	0.433	1.44208607259875e-35
RPA2	8.06500175112407e-40	0.518126	0.262	0.178	1.55098048675867e-35
BASP1	8.23291703867778e-40	0.670816	0.215	0.146	1.58327227570812e-35
SWAP70	9.83634384632842e-40	0.233085	0.508	0.409	1.89162728508742e-35
FMNL1	2.3321562082868e-39	0.494579	0.274	0.19	4.48496960415634e-35
TALDO1	3.13152091033339e-39	0.401021	0.356	0.264	6.02222786266215e-35
PREX1	5.69125771527812e-39	0.59401	0.202	0.128	1.09448577122514e-34
EEA1	5.83535578669327e-39	0.744511	0.165	0.099	1.12219727133898e-34
CD44	8.45046813021673e-39	0.316165	0.428	0.33	1.62510952612198e-34
MIIP	1.14262253211919e-38	0.755834	0.152	0.088	2.19737739151842e-34
ATP1A1	1.29106839471463e-38	0.744092	0.153	0.09	2.4828536298757e-34
FCRL2	1.61335709270207e-38	0.584341	0.212	0.136	3.10264702497536e-34
TCF7	3.20676727896025e-38	0.719045	0.142	0.08	6.16693415416847e-34
TAP1	7.12623585026991e-38	0.544863	0.253	0.181	1.37044641636541e-33
RNPS1	7.93700771243633e-38	0.350007	0.382	0.289	1.52636595317863e-33
VAMP2	8.95054211634037e-38	0.29309	0.536	0.443	1.72127875439342e-33
MEF2A	9.10092775031244e-38	0.452668	0.363	0.276	1.75019941566258e-33
TPT1	9.41401799814364e-38	0.211019	0.973	0.96	1.810409801223e-33
SSBP4	1.05856269651163e-37	0.475341	0.238	0.161	2.03572192166152e-33
CRYBG1	2.87731279823713e-37	0.350538	0.213	0.147	5.53336024228982e-33
SPI1	3.38429568499464e-37	0.214219	0.297	0.222	6.50833903181319e-33
ELOVL1	3.56279627283939e-37	0.669332	0.162	0.097	6.85161351229742e-33
KCNQ1	5.44466432931657e-37	0.830433	0.104	0.053	1.04706339717087e-32
CTSA	5.48469790555124e-37	0.787768	0.135	0.077	1.05476225421656e-32
REX1BD	5.8790284412128e-37	0.462682	0.318	0.236	1.13059595952963e-32
TMEM14A	7.10886171160571e-37	0.949023	0.106	0.056	1.36710519575889e-32
DCTPP1	7.91257500896407e-37	0.509795	0.179	0.112	1.52166729997388e-32
NIN	8.60734227298548e-37	0.492934	0.301	0.218	1.65527799251784e-32
SAT1	8.68778732481052e-37	0.224844	0.455	0.359	1.67074838043431e-32
PBXIP1	8.69101531817405e-37	0.667599	0.166	0.1	1.67136915583805e-32
TRAF5	9.70307251104946e-37	0.16956	0.235	0.178	1.86599787459992e-32
PPP1R18	1.46023030236386e-36	0.426464	0.323	0.236	2.80816889447595e-32
CNR2	1.52491557910597e-36	0.343037	0.236	0.169	2.93256515017869e-32
SNRPD2	1.87864766006029e-36	0.219291	0.699	0.611	3.61282731506194e-32
CYB5R3	1.9742483439098e-36	0.450719	0.262	0.182	3.79667699017294e-32
UQCRB	2.19248673256868e-36	0.303922	0.599	0.516	4.21637123540282e-32
AIP	2.47818023268653e-36	0.473806	0.294	0.214	4.76578840547947e-32
S1PR4	2.67024005237694e-36	0.296083	0.386	0.295	5.13513864472609e-32
LRRFIP1	3.19675214942841e-36	0.268948	0.448	0.353	6.14767405856577e-32
RHBDF2	3.35198009844678e-36	0.590868	0.228	0.154	6.44619292732299e-32
EGLN2	3.44710255874457e-36	0.485584	0.249	0.17	6.62912293072169e-32
SNN	5.20496992584052e-36	0.669822	0.122	0.069	1.00096776643839e-31
KHDRBS1	5.4987196736997e-36	0.324173	0.419	0.326	1.05745878044919e-31
ATP5F1B	5.66867852885998e-36	0.310767	0.518	0.428	1.09014356788506e-31
MEAF6	6.34619703097831e-36	0.405636	0.342	0.254	1.22043715102744e-31
EHD1	6.65543241820273e-36	0.691784	0.175	0.109	1.27990620834457e-31
TMA7	7.19711879763365e-36	0.223201	0.716	0.629	1.38407791597293e-31
MDFIC	8.16581603867291e-36	0.578179	0.215	0.145	1.57036808239719e-31
PCSK7	8.26396022213422e-36	0.498924	0.21	0.138	1.58924219031863e-31
AP3S1	9.81089582886447e-36	0.542528	0.241	0.181	1.88673337684893e-31
EEF1D	1.04798920077302e-35	0.105498	0.96	0.918	2.0153880320066e-31
DCK	1.08345848580068e-35	0.329985	0.285	0.21	2.08359901404329e-31
POU2AF1	1.59718209207407e-35	0.452863	0.324	0.245	3.07154088126765e-31
SMDT1	1.8055204291581e-35	0.304929	0.568	0.476	3.47219633731394e-31
IFNGR2	2.31257222803954e-35	0.402235	0.381	0.293	4.44730765174285e-31
YWHAB	2.57469518194106e-35	0.256532	0.635	0.547	4.95139630439084e-31
FCRLA	2.76031260710443e-35	0.153292	0.439	0.355	5.30835717472254e-31
ATP5F1E	3.40742543240533e-35	0.186419	0.852	0.788	6.55281984905869e-31
CYBA	4.46821315340043e-35	0.115816	0.929	0.876	8.59282071530436e-31
TRMT112	5.08741691533626e-35	0.268992	0.581	0.49	9.78361146988317e-31
ACADM	5.2448389721744e-35	0.5987	0.224	0.164	1.00863498273886e-30
HLA-DRB5	5.60756910449469e-35	0.180196	0.714	0.625	1.07839161448537e-30
TOR3A	7.35477511241957e-35	0.637107	0.177	0.119	1.41439680186941e-30
RUNX3	8.08259467994333e-35	0.49718	0.187	0.12	1.5543637828999e-30
PGK1	8.28819465536488e-35	0.311621	0.483	0.392	1.59390271417322e-30
HPCAL1	8.9618324067451e-35	0.616769	0.205	0.139	1.72344999014115e-30
PRDM2	1.12729429261809e-34	0.370248	0.351	0.263	2.16789965413385e-30
IRAG2	1.177449155824e-34	0.515626	0.267	0.19	2.26435247156513e-30
SH3BP1	1.76187434456234e-34	0.832501	0.127	0.072	3.38826055202784e-30
SMIM14	2.22968047102045e-34	0.517355	0.383	0.304	4.28789851381942e-30
ARHGAP17	2.29422865684298e-34	0.165367	0.269	0.209	4.41203112997473e-30
MZT2A	3.55795251509357e-34	0.432754	0.318	0.239	6.84229848177645e-30
PIP4P1	4.3937434480683e-34	0.525309	0.185	0.118	8.44960802498015e-30
HNRNPA1	5.48407044254277e-34	0.149195	0.843	0.774	1.0546415868054e-29
LRRK2	6.15368233887885e-34	0.641604	0.123	0.071	1.18341465058979e-29
CCDC85B	1.0210718341025e-33	0.378326	0.341	0.257	1.96362324416253e-29
NDUFB5	2.40345554436239e-33	0.462319	0.287	0.213	4.62208535736332e-29
PDCD6IP	2.83654617891003e-33	0.414037	0.31	0.228	5.45496195666188e-29
WBP2	4.99997831330797e-33	0.39071	0.248	0.174	9.61545829432256e-29
TMEM238	5.05371570549505e-33	0.831523	0.119	0.067	9.71880067323752e-29
ANTKMT	5.61283279957419e-33	0.58739	0.175	0.134	1.07940387568611e-28
HMGN1	5.7144282542682e-33	0.248936	0.615	0.53	1.09894169757832e-28
EIF2S3	8.7343482728007e-33	0.308646	0.465	0.374	1.6797025163423e-28
IKZF3	1.05679781705992e-32	0.244048	0.472	0.381	2.03232788198794e-28
TGIF1	1.09340381610652e-32	0.906013	0.101	0.053	2.10272487875445e-28
SRSF5	1.11824080319565e-32	0.157738	0.727	0.644	2.15048888862556e-28
PRKCD	1.27715591219186e-32	0.714061	0.143	0.088	2.45609853473617e-28
SERPINB6	1.57152254777691e-32	0.674916	0.118	0.067	3.02219501162977e-28
LITAF	3.05155327674756e-32	0.383681	0.372	0.292	5.86844210651323e-28
IL27RA	3.62783492886007e-32	0.570619	0.188	0.122	6.97668935169081e-28
SERPINB1	4.94945770938831e-32	0.310566	0.307	0.229	9.51830212092465e-28
GAS5	5.01410733857971e-32	0.376976	0.469	0.384	9.64262982282264e-28
SH3BGRL	5.47630876652277e-32	0.25863	0.549	0.459	1.05314893888999e-27
EIF4B	7.20641875754946e-32	0.273082	0.548	0.465	1.38586639126434e-27
PLSCR3	7.43137102892035e-32	0.573537	0.186	0.121	1.42912696257167e-27
PHF1	8.11855272857412e-32	0.48516	0.242	0.169	1.56127887523209e-27
FXYD5	8.57192595344142e-32	0.16838	0.767	0.693	1.64846708010632e-27
SLC2A6	1.02883504943136e-31	0.696367	0.124	0.071	1.97855268356145e-27
BCL2	1.18871796169227e-31	0.133296	0.396	0.317	2.2860235121304e-27
EMB	1.44349821577417e-31	0.423298	0.252	0.178	2.7759914187553e-27
NDUFA4	1.4556358402413e-31	0.220643	0.589	0.499	2.79933328436804e-27
SQSTM1	1.71238850256592e-31	0.358801	0.377	0.297	3.29309432928451e-27
CMTM7	1.78369333266446e-31	0.452706	0.267	0.192	3.43022064804703e-27
PLEKHJ1	2.4041930175615e-31	0.472976	0.254	0.182	4.62350359207253e-27
SUN2	3.03553998488789e-31	0.292709	0.271	0.2	5.8376469449379e-27
ARPC5	3.45689494885032e-31	0.31894	0.486	0.406	6.64795467613405e-27
C7orf50	3.85635256088594e-31	0.51492	0.262	0.198	7.41615160983974e-27
EED	3.9125803367106e-31	0.745768	0.13	0.077	7.52428324552815e-27
RSL1D1	4.47013569316819e-31	0.323489	0.44	0.355	8.59651795153176e-27
TNFSF12	4.55915183059436e-31	0.502338	0.154	0.098	8.76770488541601e-27
AMFR	5.26210631481198e-31	0.486226	0.204	0.137	1.01195566540149e-26
UQCRH	5.51666536325439e-31	0.19197	0.668	0.582	1.06090991600745e-26
HSH2D	7.23769079901345e-31	0.403153	0.323	0.246	1.39188031755828e-26
SNU13	7.77273201647154e-31	0.279521	0.519	0.436	1.49477409408764e-26
MTMR14	8.84279385980993e-31	0.475859	0.222	0.153	1.70055768718005e-26
ARPC4	8.88131140394801e-31	0.26487	0.417	0.331	1.70796499609324e-26
TOMM20	9.00422693148055e-31	0.35058	0.407	0.326	1.73160288119302e-26
ADGRE5	1.00429713221892e-30	0.693402	0.159	0.102	1.93136381497021e-26
FGD2	1.02299218517028e-30	0.421983	0.273	0.197	1.96731627130097e-26
NOTCH2	1.20612190746922e-30	0.153652	0.274	0.213	2.31949304025406e-26
PSIP1	1.47600384448515e-30	0.356414	0.332	0.251	2.83850299332939e-26
ENSG00000291015	1.50094656785701e-30	0.583493	0.17	0.109	2.88647034464581e-26
LAT2	1.56151419277496e-30	0.181633	0.38	0.304	3.00294794412553e-26
ECE1	1.66570939385164e-30	0.817873	0.123	0.076	3.20332573531609e-26
IRF9	2.11179789796514e-30	0.376577	0.328	0.248	4.06119853757675e-26
FUS	2.53763146118406e-30	0.234583	0.466	0.378	4.88011906300306e-26
GNB2	2.82064663266073e-30	0.34275	0.359	0.277	5.42438553926986e-26
TRABD	2.86093458400833e-30	0.493816	0.205	0.167	5.50186329850641e-26
CUTA	3.11694623665022e-30	0.300175	0.474	0.39	5.99419930770204e-26
PSMB8	3.2110919010279e-30	0.264755	0.514	0.43	6.17525083486675e-26
HMGN4	3.90362268939764e-30	0.433526	0.301	0.232	7.5070567939806e-26
LSM6	5.68756155425378e-30	0.43206	0.293	0.22	1.09377496249854e-25
CD81	5.75139024781581e-30	0.204537	0.464	0.378	1.10604985855746e-25
IDI1	8.78334379780046e-30	0.558976	0.221	0.158	1.68912484575501e-25
CNPPD1	9.35326099609543e-30	0.369878	0.271	0.197	1.79872562215911e-25
SMC6	1.10346375189395e-29	0.381033	0.297	0.22	2.12207114126725e-25
OFD1	1.48715070060921e-29	0.28298	0.301	0.228	2.85993951234156e-25
IVD	1.6026411914395e-29	0.830637	0.104	0.058	3.08203927525731e-25
ATP5PO	1.61714005578494e-29	0.229235	0.616	0.532	3.10992204128002e-25
DEPDC5	1.77440031436772e-29	0.847816	0.11	0.062	3.41234924456057e-25
PPM1M	2.0883004534741e-29	0.752168	0.11	0.062	4.01601060207605e-25
BAX	3.5927567851373e-29	0.390501	0.334	0.258	6.90923057349755e-25
RASSF3	3.69612956965626e-29	0.560543	0.172	0.112	7.10802677540595e-25
LAMTOR4	5.89353044727582e-29	0.227135	0.486	0.4	1.13338484031561e-24
SYTL1	7.63569972083527e-29	0.427153	0.284	0.221	1.46842141331383e-24
PHTF2	8.92118423992283e-29	0.324137	0.27	0.2	1.71563294117956e-24
NIT2	9.10900670170398e-29	0.670972	0.132	0.08	1.75175307880469e-24
PAXX	9.15520692009374e-29	0.414229	0.294	0.221	1.76063784280323e-24
MCUB	1.10080454469531e-28	0.249201	0.357	0.279	2.11695721990355e-24
DRAM2	1.12225658793914e-28	0.325768	0.367	0.287	2.15821164426576e-24
LSM7	1.31905779194178e-28	0.218623	0.539	0.453	2.53668003968324e-24
EIF3H	1.68256422430036e-28	0.196758	0.659	0.58	3.23573925975201e-24
SRSF3	1.68377544228233e-28	0.297104	0.438	0.356	3.23806855305315e-24
TSPAN3	3.4083846795697e-28	0.360669	0.343	0.265	6.55466457728049e-24
WDFY1	3.8333912114538e-28	0.693651	0.134	0.082	7.37199463874681e-24
DNAJA1	4.06761984154973e-28	0.36186	0.295	0.221	7.82243971728428e-24
SF1	4.73074282811783e-28	0.118858	0.547	0.465	9.09769153275341e-24
ARHGDIA	5.63432743377384e-28	0.332833	0.339	0.264	1.08353750878905e-23
MICOS13	6.87315083414208e-28	0.385328	0.303	0.234	1.32177563691386e-23
IDS	7.14068803746434e-28	0.463274	0.236	0.17	1.37322571648477e-23
TUBA1A	7.21281974325389e-28	0.153656	0.259	0.202	1.38709736482515e-23
RAB11FIP1	8.1635394959998e-28	0.429611	0.137	0.088	1.56993028047572e-23
PPP1CC	8.9435733987743e-28	0.328655	0.383	0.306	1.71993860031829e-23
HMGA1	1.02395595657082e-27	0.363118	0.215	0.15	1.96916970008134e-23
PLEKHO1	1.07338509310239e-27	0.449793	0.233	0.166	2.0642268725452e-23
MICU2	1.34207938668888e-27	0.481166	0.272	0.211	2.58095286854139e-23
LSM14A	1.75796064054646e-27	0.293217	0.4	0.32	3.38073410783491e-23
CCNG1	2.05591080385695e-27	0.492686	0.221	0.161	3.9537220668973e-23
ARL6IP6	2.33855001323866e-27	0.538047	0.161	0.104	4.49726553045926e-23
PHB2	2.67576559585348e-27	0.262052	0.449	0.367	5.14576481738583e-23
ADAM28	3.03541738671882e-27	0.1475	0.489	0.408	5.83741117639897e-23
RASGRP1	3.19571117446548e-27	0.76662	0.103	0.059	6.14567215961457e-23
MARCHF9	3.19758417405737e-27	0.469121	0.163	0.108	6.14927412512972e-23
SRP14	3.67071269789563e-27	0.161729	0.742	0.667	7.05914758932308e-23
NFAT5	3.78381307384401e-27	0.548603	0.197	0.137	7.27665092230942e-23
SPTAN1	4.11607444844425e-27	0.371529	0.218	0.155	7.91562277180314e-23
NR1H2	4.11735551409183e-27	0.450313	0.225	0.16	7.91808638915e-23
PNRC2	4.27342205682718e-27	0.299723	0.329	0.254	8.21821795748435e-23
ETV6	4.56448339157066e-27	0.450215	0.246	0.182	8.77795801032954e-23
HADHA	7.1436227225596e-27	0.36133	0.335	0.261	1.37379008577544e-22
RASSF2	7.45783764057279e-27	0.601794	0.148	0.094	1.43421675665855e-22
VGLL4	7.74124254480806e-27	0.808806	0.107	0.064	1.48871835379204e-22
PCM1	9.51520992257159e-27	0.379171	0.271	0.2	1.82987002020974e-22
HSF1	9.61512277458979e-27	0.455436	0.211	0.147	1.84908426078136e-22
RIC3	1.02735735744881e-26	0.45977	0.225	0.16	1.9757109341098e-22
C1QBP	1.040010757242e-26	0.302508	0.394	0.319	2.0000446872521e-22
LAMTOR5	1.07935070950363e-26	0.296035	0.406	0.329	2.07569934944643e-22
HSPH1	1.5682774531717e-26	0.744555	0.123	0.074	3.01595437019449e-22
HSP90AA1	1.61780459058689e-26	0.173012	0.603	0.52	3.11120000815766e-22
SHKBP1	1.83830278366874e-26	0.41928	0.253	0.186	3.53524008327336e-22
ATP5MG	2.83532458962102e-26	0.134437	0.786	0.715	5.45261271830018e-22
RASA3	2.9514863233972e-26	0.239114	0.177	0.126	5.67600334852515e-22
JAK1	3.29163010038081e-26	0.184801	0.609	0.528	6.33013384604233e-22
JUND	3.36344092518249e-26	0.219875	0.403	0.325	6.46823324321845e-22
SNAP23	3.87019373511788e-26	0.361774	0.277	0.207	7.4427695720052e-22
MCRIP2	4.35176157213672e-26	0.774084	0.102	0.064	8.36887267937613e-22
ANXA6	4.57017051075473e-26	0.200434	0.518	0.436	8.78889490923242e-22
ADD3	6.57562704070806e-26	0.2219	0.344	0.272	1.26455883619857e-21
MIS18BP1	7.54630075365119e-26	0.33801	0.334	0.262	1.45122909793466e-21
MVP	7.63860103887274e-26	0.650821	0.147	0.098	1.46897936578562e-21
SEPTIN7	7.75709974930956e-26	0.14642	0.604	0.522	1.49176785278972e-21
SNX10	1.24044370792975e-25	0.217193	0.259	0.202	2.3854972947197e-21
COX14	1.40697650179691e-25	0.380734	0.274	0.209	2.70575651060563e-21
CIAO2A	1.4209709819683e-25	0.292641	0.406	0.331	2.73266929542323e-21
PARP9	1.45562860880068e-25	0.736117	0.1	0.057	2.79931937758458e-21
GGA2	1.48376268019043e-25	0.271634	0.314	0.243	2.85342401027422e-21
GABARAP	2.02669744961564e-25	0.124	0.768	0.697	3.89754186535583e-21
PHF6	2.36510022352003e-25	0.634565	0.121	0.073	4.54832423985137e-21
LPAR5	2.60609148137093e-25	0.544049	0.102	0.062	5.01177452782443e-21
HSPB1	2.68778948375261e-25	0.414481	0.227	0.163	5.16888795620464e-21
STK24	2.97802944014708e-25	0.34505	0.207	0.149	5.72704841634685e-21
TNIP1	3.04806744834649e-25	0.335648	0.292	0.222	5.86173850991514e-21
NME2	3.13249494745623e-25	0.134526	0.723	0.648	6.02410103345307e-21
MGST3	3.73377707065172e-25	0.406847	0.265	0.205	7.18042668457031e-21
SLC25A1	4.61639072122936e-25	0.621325	0.153	0.102	8.87778099599618e-21
PNRC1	6.13682076968004e-25	0.172301	0.712	0.65	1.18017200221717e-20
NUP210	6.47848904255673e-25	0.427299	0.211	0.15	1.24587822777409e-20
C16orf54	7.81691699223534e-25	0.522974	0.183	0.126	1.50327130677678e-20
TRAPPC1	7.94855291411742e-25	0.247504	0.489	0.412	1.52858621091392e-20
SS18L2	8.43196568059151e-25	0.396523	0.271	0.208	1.62155132003455e-20
SIGIRR	8.55983490870746e-25	0.410815	0.208	0.148	1.64614185129353e-20
LMO4	9.06568080545381e-25	0.522084	0.115	0.095	1.74342107569682e-20
CARD11	9.37065360021936e-25	0.4146	0.274	0.206	1.80207039385818e-20
ICAM3	1.17808948804401e-24	0.241238	0.477	0.4	2.26558389445743e-20
LPXN	1.87347836349714e-24	0.514507	0.189	0.137	3.60288624084135e-20
RTN4	2.10016133271017e-24	0.483208	0.211	0.152	4.03882025893494e-20
CCT3	2.33571213032075e-24	0.329849	0.354	0.282	4.49180799781983e-20
RNF126	3.00517533225618e-24	0.441055	0.225	0.165	5.77925268146187e-20
DAPP1	3.07100153276947e-24	0.367893	0.248	0.184	5.90584304766897e-20
COX7C	3.41552724018039e-24	0.172868	0.78	0.726	6.56840043559091e-20
C19orf53	3.5081712084422e-24	0.264394	0.475	0.403	6.74656405095519e-20
SPOCK2	4.13624338959105e-24	0.296342	0.178	0.127	7.95440966252255e-20
ZYX	4.41948437264174e-24	0.490297	0.141	0.091	8.49911039702732e-20
TCIRG1	5.87684804584761e-24	0.580059	0.144	0.101	1.13017664769695e-19
PAPSS1	7.7393372464147e-24	0.50875	0.137	0.108	1.48835194585801e-19
MRPL40	8.33138945357225e-24	0.459998	0.19	0.14	1.60220950581648e-19
SMIM29	1.07502958954274e-23	0.424486	0.175	0.121	2.06738940364965e-19
PEBP1	1.19640036600973e-23	0.169826	0.503	0.425	2.30079754387331e-19
ATP6V0D1	1.39480354559456e-23	0.361178	0.256	0.191	2.6823466985329e-19
MYO1F	1.39551607283098e-23	0.485714	0.153	0.102	2.68371695966125e-19
PHB1	1.5196993038842e-23	0.391248	0.252	0.189	2.92253373129971e-19
RASSF7	1.59365844314676e-23	0.509258	0.127	0.081	3.06476455201553e-19
BRK1	1.70865176972209e-23	0.202928	0.563	0.49	3.28590821835255e-19
COX5B	2.05902594715065e-23	0.186919	0.57	0.493	3.95971279896541e-19
VCP	2.27048868190011e-23	0.303773	0.355	0.289	4.3663767841621e-19
ATXN1	2.27682978526104e-23	0.530079	0.137	0.097	4.37857136003552e-19
DLGAP4	2.28339287228537e-23	0.637253	0.124	0.077	4.39119283269199e-19
NAA50	2.32386065499775e-23	0.534949	0.171	0.122	4.46901642562618e-19
HK1	2.37913392313405e-23	0.530107	0.133	0.085	4.57531244757909e-19
ANGPTL1	3.19464403991669e-23	0.451215	0.301	0.242	6.14361995316379e-19
GNB5	3.59308885504217e-23	0.349895	0.205	0.149	6.90986917713161e-19
SHFL	3.68770758851963e-23	0.510228	0.196	0.143	7.0918304634821e-19
EIF3E	4.18531212377944e-23	0.189518	0.622	0.548	8.04877374524025e-19
RBCK1	4.8732939828224e-23	0.41235	0.244	0.185	9.37183165836576e-19
UCKL1	5.32509883337206e-23	0.59441	0.126	0.08	1.02406975664578e-18
NME3	5.32605897117586e-23	0.395095	0.253	0.192	1.02425440074683e-18
NUDT4	6.16697041356155e-23	0.549041	0.154	0.106	1.18597008023202e-18
BBLN	7.26713630401752e-23	0.253488	0.449	0.379	1.39754298262561e-18
GPS2	8.75439446509523e-23	0.338155	0.29	0.225	1.68355759958246e-18
ERP29	9.15704058682548e-23	0.164481	0.708	0.643	1.76099047525241e-18
WDR1	9.16782965929159e-23	0.29919	0.301	0.233	1.76306532177837e-18
SIPA1	1.03502429668589e-22	0.141039	0.184	0.143	1.99045522495663e-18
VDAC2	1.19280121356123e-22	0.280367	0.346	0.277	2.2938760137996e-18
SKIL	1.5555966499568e-22	0.710555	0.132	0.094	2.99156791753192e-18
CSNK1G2	1.63416913852163e-22	0.331019	0.169	0.12	3.14267067029095e-18
MFSD5	1.88081394052813e-22	0.614896	0.102	0.061	3.61699328902964e-18
PKIG	2.02563548266694e-22	0.100643	0.254	0.208	3.8954995967168e-18
MAP4	2.38583016886443e-22	0.393617	0.211	0.153	4.58818999774319e-18
AP2S1	2.41370269085471e-22	0.339433	0.289	0.227	4.6417916447827e-18
MAP4K2	3.11527307392511e-22	0.397169	0.169	0.118	5.99098164846538e-18
CMPK1	3.71974767636744e-22	0.372047	0.296	0.239	7.15344675642221e-18
HIVEP1	3.77957143597153e-22	0.707107	0.105	0.064	7.26849382851685e-18
RAP1A	3.90716091833314e-22	0.273648	0.354	0.286	7.51386116204646e-18
INPP5D	4.39706388175814e-22	0.286844	0.376	0.305	8.45599355100908e-18
UGCG	4.56606587193307e-22	0.429481	0.16	0.11	8.78100127831449e-18
PSMA7	4.57352619758076e-22	0.159523	0.565	0.489	8.79534823056755e-18
MBP	5.49606010566393e-22	0.210574	0.271	0.211	1.05694731892023e-17
PNISR	5.85709746522446e-22	0.115445	0.619	0.544	1.12637841353732e-17
CCT6A	5.96309586927701e-22	0.365047	0.28	0.217	1.14676296662066e-17
SKAP2	6.49231224337794e-22	0.352573	0.27	0.207	1.24853656752401e-17
PRKX	6.79595675459272e-22	0.490228	0.142	0.095	1.30693044347573e-17
VAV2	7.27062148285652e-22	0.586071	0.106	0.066	1.39821321736814e-17
HCLS1	8.139502338386e-22	0.170829	0.494	0.42	1.56530769469501e-17
C4orf48	8.38068013512424e-22	0.469734	0.167	0.121	1.61168859678574e-17
COX17	8.45559262225125e-22	0.347566	0.257	0.201	1.62609501718514e-17
WSB1	8.8896944704813e-22	0.288276	0.316	0.249	1.70957714361826e-17
ANXA5	9.26875818079754e-22	0.328702	0.255	0.197	1.78247488574917e-17
ILK	9.74937293429703e-22	0.417107	0.188	0.133	1.87490190899466e-17
CD19	1.14776619542853e-21	0.133285	0.424	0.356	2.20726917042861e-17
TRIM8	1.17931747023085e-21	0.62989	0.115	0.073	2.26794542700095e-17
PTPRCAP	1.28038447040638e-21	0.293228	0.241	0.183	2.4623073750385e-17
NEAT1	1.6665923339895e-21	0.337277	0.24	0.182	3.2050237174952e-17
ALDOA	1.77644228171605e-21	0.339294	0.303	0.24	3.41627615196814e-17
ACTR2	1.88529312302955e-21	0.190766	0.453	0.38	3.62560720489813e-17
GPR132	2.04795210218857e-21	0.423954	0.106	0.068	3.93841668771885e-17
WASF2	2.21322872244319e-21	0.249078	0.424	0.353	4.25626015613051e-17
PRMT1	2.2817912711379e-21	0.314043	0.315	0.252	4.3881127935253e-17
TMEM60	2.34362095825445e-21	0.537045	0.143	0.095	4.50701746481913e-17
CHD1	2.44891480168858e-21	0.350036	0.253	0.192	4.7095080551273e-17
ADRM1	2.52411504112687e-21	0.322646	0.288	0.229	4.85412563559108e-17
RGS14	2.65656741376922e-21	0.521802	0.158	0.109	5.10884479341958e-17
TCP11L2	2.80710325725367e-21	0.243706	0.134	0.096	5.39834027402453e-17
PCBP1	3.00448302626033e-21	0.191014	0.591	0.525	5.77792130780124e-17
BTG2	3.04021760859549e-21	0.220722	0.435	0.365	5.84664248308999e-17
SLC39A3	3.2367397531804e-21	0.537731	0.141	0.095	6.22457421934122e-17
AP1G2	3.63392489236324e-21	0.348852	0.184	0.132	6.98840096050374e-17
AP1S2	3.76610559712623e-21	0.368055	0.251	0.19	7.24259767383346e-17
TMEM38B	3.83234885563334e-21	0.571798	0.11	0.068	7.36999008426847e-17
AKT3	4.16405427230602e-21	0.383542	0.195	0.141	8.00789277107172e-17
SCAMP2	4.79933863245873e-21	0.328842	0.284	0.224	9.22960812408139e-17
VCL	5.17486903026872e-21	0.557308	0.112	0.071	9.95179063210978e-17
DENND5B	5.35352684987548e-21	0.403922	0.253	0.205	1.02953674849955e-16
OSTF1	5.39758002133792e-21	0.219137	0.386	0.315	1.0380086139035e-16
LFNG	5.63339462236896e-21	0.351197	0.136	0.095	1.08335811982778e-16
MSN	5.78303336921337e-21	0.144329	0.459	0.389	1.11213514723342e-16
CD48	5.9786000159327e-21	0.318927	0.369	0.303	1.14974456906402e-16
WNK1	6.24456456611742e-21	0.37081	0.211	0.154	1.20089221171004e-16
HNRNPA0	6.32567134412383e-21	0.228424	0.416	0.345	1.21648985618845e-16
TFDP1	6.65183832144573e-21	0.641525	0.104	0.065	1.27921502759723e-16
TET2	7.28548984521736e-21	0.581307	0.119	0.076	1.40107255213375e-16
ARL6IP4	7.37931855471609e-21	0.197555	0.523	0.451	1.41911675125745e-16
FLOT1	8.6284842298262e-21	0.48967	0.156	0.116	1.65934380223788e-16
CLASRP	8.73494192562063e-21	0.39218	0.191	0.137	1.6798166817161e-16
UBE2D3	9.99460558508532e-21	0.200545	0.559	0.489	1.92206260006776e-16
MORF4L1	1.12604271827962e-20	0.209181	0.493	0.422	2.16549275152353e-16
PPP1R14B	1.18970747981417e-20	0.559394	0.14	0.096	2.28792645443063e-16
FAM107B	1.22290581514332e-20	0.282945	0.349	0.282	2.35177017310212e-16
GSPT1	1.43859297209844e-20	0.463998	0.18	0.134	2.76655814464251e-16
VPS29	1.71543724348064e-20	0.331107	0.292	0.233	3.29895736293762e-16
RAB4B	1.95571683735305e-20	0.401871	0.153	0.107	3.76103904991365e-16
AFTPH	2.22778529196416e-20	0.398925	0.237	0.183	4.28425389497628e-16
HDAC1	2.24623359873477e-20	0.228241	0.32	0.256	4.31973183372684e-16
ANKRD12	2.24884205688142e-20	0.195218	0.514	0.443	4.32474815958866e-16
PAG1	2.2573212332375e-20	0.612325	0.115	0.076	4.34105446363903e-16
TERF2IP	2.59846523933279e-20	0.299404	0.33	0.267	4.99710850176088e-16
MAP4K4	2.72516240456321e-20	0.188614	0.309	0.251	5.24075982021551e-16
DANCR	3.15733435823658e-20	0.281665	0.305	0.243	6.07186970432477e-16
PPA2	3.59181327021195e-20	0.477439	0.172	0.124	6.9074160999446e-16
CAPNS1	3.66122715144766e-20	0.443641	0.196	0.144	7.040905934949e-16
QRSL1	3.79447485837743e-20	0.141555	0.274	0.224	7.29715460014563e-16
TRAF3	4.75437183392246e-20	0.40181	0.238	0.186	9.14313247381628e-16
PTPRJ	5.65904344341897e-20	0.486762	0.147	0.1	1.0882906446039e-15
ENO1	5.79667544893963e-20	0.221869	0.448	0.379	1.11475865558558e-15
JMJD1C	5.86598117756742e-20	0.2195	0.413	0.343	1.12808684025799e-15
TMC6	6.87837565746146e-20	0.376103	0.236	0.182	1.32278042268641e-15
SNRPA	7.52891560189766e-20	0.357409	0.252	0.195	1.44788575940094e-15
DOP1B	8.61723889557051e-20	0.168273	0.174	0.137	1.65718121200716e-15
SRSF2	8.62822403475644e-20	0.218893	0.383	0.316	1.65929376412401e-15
SNX17	9.00252510527994e-20	0.268329	0.319	0.255	1.73127560299639e-15
WDFY2	9.3290879358949e-20	0.149573	0.176	0.136	1.79407690095195e-15
ECI1	1.05658305670238e-19	0.625047	0.107	0.071	2.03191487634435e-15
MOB3A	1.31582048723662e-19	0.409839	0.208	0.154	2.53045437900475e-15
EPN1	1.37538763070921e-19	0.454028	0.165	0.12	2.64500795261688e-15
RSL24D1	1.61704433266179e-19	0.27645	0.399	0.336	3.10973795614189e-15
CDV3	1.64332415423148e-19	0.376187	0.245	0.194	3.16027668100256e-15
ARHGAP4	2.76901383428837e-19	0.234615	0.277	0.218	5.32509050471997e-15
RABGGTB	3.32844079533496e-19	0.506104	0.15	0.105	6.40092449350867e-15
METTL8	3.68299997516104e-19	0.406186	0.156	0.11	7.08277725223219e-15
TES	3.73136210861081e-19	0.376397	0.208	0.155	7.17578247106945e-15
DNLZ	3.84939014163486e-19	0.594703	0.12	0.079	7.40276218137799e-15
CSRP1	4.31038456260444e-19	0.611042	0.1	0.069	8.28930055234461e-15
MYO9B	4.65607832552729e-19	0.333299	0.248	0.19	8.95410422782153e-15
PLAC8	5.18640759862502e-19	0.2502	0.464	0.395	9.97398045291577e-15
ATP5PB	5.29443535295709e-19	0.224679	0.418	0.351	1.01817286272718e-14
RUBCN	5.36994147939117e-19	0.581692	0.127	0.088	1.03269344590172e-14
ZNF511	5.79699416586374e-19	0.533709	0.134	0.093	1.11481994803726e-14
GINM1	6.21474980250182e-19	0.367278	0.16	0.113	1.19515853451912e-14
WASHC4	6.52740193720587e-19	0.157602	0.335	0.275	1.25528466654406e-14
GGA1	7.13179062219849e-19	0.48916	0.138	0.094	1.37151465455499e-14
DDIT4	7.34249159355978e-19	0.53577	0.179	0.134	1.41203455835748e-14
ARHGAP45	7.61475690297466e-19	0.221711	0.281	0.223	1.46439390001106e-14
MDN1	8.32958361716363e-19	0.59141	0.104	0.066	1.60186222541674e-14
RFX5	8.78870530905251e-19	0.308446	0.15	0.108	1.69015591798389e-14
PPP3CC	9.000561207603e-19	0.235473	0.431	0.367	1.73089792583413e-14
JADE2	9.02845623530552e-19	0.354363	0.118	0.081	1.7362624186116e-14
SRRM2	1.04808935975557e-18	0.211413	0.489	0.428	2.01558064774593e-14
SLC44A2	1.1368924455637e-18	0.141856	0.289	0.237	2.18635786206356e-14
DNAJB6	1.16859290724825e-18	0.370549	0.223	0.17	2.24732101992911e-14
PSMG2	1.23376253720067e-18	0.259792	0.278	0.219	2.37264873529061e-14
XIST	1.25909989658522e-18	0.494503	0.135	0.091	2.42137501112304e-14
CHPT1	1.34628319753295e-18	0.185101	0.301	0.246	2.58903721717561e-14
CSTB	1.47762999282912e-18	0.253853	0.377	0.314	2.84163023920968e-14
TTC39C	1.54189283124967e-18	0.242054	0.173	0.13	2.96521410377625e-14
PRDX1	1.66122007954091e-18	0.21971	0.44	0.373	3.19469233496513e-14
MRPL34	1.77784690607917e-18	0.351138	0.249	0.198	3.41897738508086e-14
CYP51A1	2.0476364500566e-18	0.576806	0.112	0.084	3.93780965710384e-14
CYBC1	2.21734379964371e-18	0.292437	0.327	0.275	4.26417386109482e-14
NFKBID	2.33810344496737e-18	0.438731	0.104	0.069	4.49640673501676e-14
YBX1	2.73090485399609e-18	0.111296	0.759	0.699	5.25180312471989e-14
CDC40	2.75702633085213e-18	0.217607	0.259	0.205	5.30203733686174e-14
MICOS10	2.98718134843643e-18	0.246593	0.37	0.308	5.7446484511781e-14
PMVK	3.23891164501649e-18	0.461786	0.134	0.1	6.2287509845312e-14
SEPTIN1	3.50768198405642e-18	0.252844	0.368	0.306	6.7456232235389e-14
NDUFB11	3.89854466844774e-18	0.152602	0.533	0.465	7.49729125189184e-14
PIGC	3.94793860880124e-18	0.396675	0.151	0.107	7.59228073858566e-14
COX6A1	4.00891540158478e-18	0.124786	0.62	0.552	7.7095452087877e-14
CHMP4A	4.1104511660901e-18	0.262818	0.314	0.254	7.90480863750788e-14
TPP1	4.56597049401274e-18	0.498256	0.138	0.095	8.78081785703591e-14
TMEM160	4.60965131497957e-18	0.336139	0.242	0.191	8.86482044383721e-14
CLIP1	4.67687048018218e-18	0.54813	0.127	0.089	8.99408962043835e-14
B3GALT4	4.83564405759154e-18	0.551145	0.103	0.065	9.29942708715428e-14
EPB41	4.84900046328962e-18	0.179236	0.368	0.304	9.32511279095227e-14
ECH1	5.29886671576426e-18	0.245898	0.362	0.3	1.01902505810863e-13
ATP2A3	5.36739150705075e-18	0.312043	0.289	0.23	1.03220306072093e-13
PAGR1	5.47443726601198e-18	0.372327	0.195	0.157	1.05278903062676e-13
CDC37	6.27801162463718e-18	0.194208	0.377	0.312	1.20732441553398e-13
BMI1	6.35157460575102e-18	0.654736	0.1	0.065	1.22147131243198e-13
CCDC107	6.54566605676604e-18	0.333704	0.21	0.158	1.25879703937668e-13
UBE2Q2	7.07559141860154e-18	0.529018	0.121	0.084	1.36070698571126e-13
HSPD1	7.14797516226586e-18	0.289481	0.314	0.257	1.37462710345535e-13
AP1M1	7.23437693605285e-18	0.337489	0.175	0.128	1.39124302857232e-13
KIF5B	7.48221116541008e-18	0.319735	0.232	0.179	1.43890402922001e-13
MYO5A	7.61005881855848e-18	0.478079	0.154	0.111	1.46349041139698e-13
FAM162A	8.10207309241731e-18	0.403229	0.214	0.163	1.55810967640277e-13
FAM117A	9.03580225954229e-18	0.351662	0.2	0.149	1.73767513253258e-13
PDCD6	9.58825525809826e-18	0.27949	0.324	0.265	1.84391736868488e-13
LRP10	9.67661481394598e-18	0.315101	0.236	0.184	1.86090979486995e-13
CNIH1	1.09865357833201e-17	0.382552	0.217	0.167	2.1128206964903e-13
BTN3A2	1.17686679905303e-17	0.400889	0.192	0.145	2.26323254125887e-13
ENSG00000288891	1.34800889709226e-17	0.584974	0.112	0.073	2.59235590999812e-13
SMCHD1	1.50426635728501e-17	0.150735	0.624	0.559	2.8928546316948e-13
ARF5	1.57098126548254e-17	0.232428	0.322	0.262	3.02115407164948e-13
SNHG12	1.63514854757143e-17	0.483281	0.143	0.099	3.14455417183462e-13
SLC25A24	1.64362867063747e-17	0.431634	0.107	0.071	3.16086229650292e-13
GPHN	1.65882879146279e-17	0.483727	0.147	0.106	3.19009364886209e-13
LYL1	2.1369626437552e-17	0.171876	0.189	0.149	4.10959286020563e-13
LY9	2.35206070694545e-17	0.520831	0.157	0.124	4.5232479455268e-13
LAMP1	2.53901638368464e-17	0.270549	0.206	0.156	4.88278240746392e-13
STAT6	2.5480738162107e-17	0.137999	0.19	0.154	4.90020075595479e-13
DYNC2I2	2.75433079760759e-17	0.416293	0.103	0.068	5.29685355687916e-13
GALNT10	3.20362375695414e-17	0.498915	0.123	0.083	6.1608888469985e-13
U2AF1	3.2939446213175e-17	0.192608	0.407	0.343	6.33458490125569e-13
PNPLA2	3.48055748035167e-17	0.310159	0.223	0.17	6.6934600904643e-13
SSB	3.67674753767476e-17	0.24545	0.307	0.248	7.07075318970232e-13
MIDEAS	3.74000849018813e-17	0.487513	0.133	0.092	7.1924103274808e-13
PITPNA	3.74122533014883e-17	0.571015	0.109	0.072	7.19475043240921e-13
HINT1	3.77023928867683e-17	0.106721	0.855	0.808	7.25054717605441e-13
SMS	3.90883963481333e-17	0.418184	0.157	0.112	7.51708950170952e-13
PPM1K	4.16090954026594e-17	0.246262	0.337	0.276	8.00184513688544e-13
AKT1	4.18130282734726e-17	0.431142	0.102	0.067	8.04106346727151e-13
DALRD3	4.48039370985267e-17	0.446537	0.116	0.078	8.61624514341767e-13
BUB3	4.51471099686583e-17	0.254563	0.313	0.255	8.68224071807267e-13
GLRX3	4.56634460130294e-17	0.39291	0.167	0.122	8.78153730276569e-13
COX8A	4.62853351907201e-17	0.14655	0.449	0.384	8.90113281052738e-13
GRK6	4.70191926014403e-17	0.264397	0.301	0.242	9.04226092918299e-13
NDUFA13	4.87061312684755e-17	0.147921	0.536	0.47	9.36667610424053e-13
NFATC1	4.88733532398709e-17	0.187698	0.131	0.099	9.39883456155958e-13
MRNIP	5.0866335072301e-17	0.609045	0.109	0.073	9.7821048977542e-13
PDLIM2	5.10553377535676e-17	0.244609	0.181	0.138	9.81845200338859e-13
MAP2K2	5.23330419860183e-17	0.290285	0.26	0.205	1.00641673043312e-12
CD180	5.28493401811857e-17	0.140055	0.239	0.193	1.01634566102438e-12
SH3YL1	5.4485008922742e-17	0.351351	0.117	0.081	1.04780120659325e-12
TMX4	5.59566235097055e-17	0.465607	0.164	0.119	1.07610182671515e-12
TOMM22	6.60908056862643e-17	0.269705	0.313	0.256	1.27099228415255e-12
SRI	7.36633342064746e-17	0.260866	0.304	0.247	1.41661958012471e-12
ZNFX1	7.7867815799518e-17	0.315186	0.109	0.074	1.49747596564053e-12
APEX1	7.79376499996371e-17	0.168067	0.335	0.277	1.49881894714302e-12
POLR3K	7.90968142582488e-17	0.323883	0.164	0.12	1.52111083500038e-12
SH3KBP1	8.01984603802994e-17	0.295962	0.288	0.233	1.54229659157354e-12
OAS1	8.33065731564286e-17	0.430263	0.159	0.126	1.60206870837128e-12
ABHD17A	8.46873865809781e-17	0.218442	0.184	0.141	1.62862313133879e-12
TMEM109	9.56859107971041e-17	0.312444	0.213	0.163	1.84013575053911e-12
PWP1	1.00354711995997e-16	0.278235	0.246	0.192	1.92992146639502e-12
SMIM26	1.02132180103565e-16	0.244369	0.333	0.275	1.96410395557165e-12
SLBP	1.0285176755535e-16	0.475935	0.149	0.108	1.97794234185693e-12
DDX17	1.0581491949056e-16	0.100688	0.521	0.456	2.03492671672296e-12
TMEM87B	1.09814684346259e-16	0.462224	0.13	0.089	2.11184619466291e-12
C1D	1.18630027941029e-16	0.381806	0.205	0.157	2.28137406733393e-12
LTBP3	1.21923728193026e-16	0.569713	0.114	0.077	2.34471521688009e-12
RBX1	1.22526037420658e-16	0.195555	0.421	0.359	2.35629822563668e-12
SH3GLB2	1.26849244726344e-16	0.600722	0.108	0.073	2.43943782533232e-12
PKN1	1.35165855367028e-16	0.249079	0.189	0.144	2.59937456456332e-12
BCL7C	1.44305539499451e-16	0.337026	0.172	0.127	2.77513983011393e-12
UBE2E3	1.58829418425143e-16	0.392585	0.177	0.136	3.05444854573393e-12
PLIN3	1.68408607766399e-16	0.502146	0.109	0.073	3.23866593595561e-12
SLC25A13	1.84741583568264e-16	0.457775	0.108	0.072	3.55276539360128e-12
GLS	1.95010328797127e-16	0.312748	0.265	0.219	3.75024363309755e-12
RAB29	2.01490771677701e-16	0.386249	0.16	0.116	3.87486903013386e-12
SH3BP5	2.10068683396434e-16	0.114841	0.346	0.291	4.03983085039682e-12
IL16	2.1020136148038e-16	0.219254	0.393	0.333	4.04238238262919e-12
ARL6IP1	2.13373835214204e-16	0.203421	0.353	0.292	4.10339222500436e-12
PPP2R1A	2.21057199884379e-16	0.227274	0.315	0.257	4.25115101097649e-12
RPA1	2.23636594383482e-16	0.610394	0.105	0.069	4.30075534658874e-12
EDF1	2.72452152550367e-16	0.107768	0.632	0.569	5.2395273456961e-12
MRPL41	2.79631699651866e-16	0.286375	0.237	0.193	5.37759721600504e-12
DHPS	3.49372928824528e-16	0.330312	0.227	0.176	6.7187907942245e-12
EVI2A	3.63853002567506e-16	0.472757	0.117	0.097	6.9972570923757e-12
DBP	3.94274730722965e-16	0.496259	0.118	0.08	7.58229734653334e-12
GADD45GIP1	4.18432297918349e-16	0.261908	0.301	0.255	8.04687152126776e-12
FKBP8	4.27991200129435e-16	0.182549	0.393	0.332	8.23069876968917e-12
NCOR1	4.38041741287234e-16	0.180413	0.43	0.368	8.4239807266948e-12
DENND1C	4.58167401824133e-16	0.403455	0.146	0.105	8.81101730447989e-12
DIAPH1	5.43425383407826e-16	0.341736	0.163	0.119	1.04506135483159e-11
SCAF4	5.75515777312804e-16	0.173106	0.204	0.162	1.10677439135025e-11
TSEN34	6.47575938245744e-16	0.587095	0.104	0.071	1.24535328684039e-11
TOMM6	6.54454683473909e-16	0.177283	0.507	0.446	1.25858180178868e-11
SRRM1	6.71043849785513e-16	0.183219	0.413	0.352	1.29048442752252e-11
DAXX	6.9651977690959e-16	0.373722	0.204	0.156	1.33947718297483e-11
REV3L	7.01157287205852e-16	0.44348	0.176	0.133	1.34839557902557e-11
SCML4	8.35677136150045e-16	0.182554	0.15	0.118	1.60709070053015e-11
SPINT2	8.99491938559883e-16	0.271433	0.286	0.231	1.72981294704451e-11
PAK2	9.14831801629992e-16	0.207624	0.371	0.311	1.75931303771464e-11
PNKD	9.21859629438296e-16	0.27934	0.248	0.196	1.77282825337279e-11
PRELID1	9.65844714177072e-16	0.113033	0.424	0.363	1.85741596983393e-11
PDE4B	1.10067846246903e-15	0.335858	0.336	0.293	2.11671475117419e-11
MARF1	1.14497218318634e-15	0.19895	0.182	0.14	2.20189600548564e-11
ATP5F1A	1.20500551803395e-15	0.213801	0.42	0.362	2.31734611173108e-11
PHKB	1.26158893497385e-15	0.303211	0.24	0.188	2.42616168084822e-11
TBC1D22A	1.34045800661402e-15	0.194629	0.387	0.327	2.57783479251943e-11
TUFM	1.35458392276468e-15	0.223238	0.359	0.302	2.60500034186876e-11
SLC2A3	1.44286941048576e-15	0.478053	0.148	0.107	2.77478216330517e-11
MAP2K3	1.60005834047672e-15	0.377805	0.169	0.125	3.07707219457078e-11
PFDN2	1.68155149935378e-15	0.359302	0.204	0.161	3.23379168840726e-11
TCP1	1.74868984689779e-15	0.359405	0.2	0.156	3.36290544456914e-11
AKNA	1.9569398498043e-15	0.217699	0.241	0.192	3.76339102515865e-11
DYNLT1	2.02891838888349e-15	0.357454	0.183	0.148	3.90181295366185e-11
NFKB2	2.05360863528332e-15	0.275632	0.174	0.131	3.94929476651335e-11
UHMK1	2.06522525680509e-15	0.316464	0.187	0.141	3.97163469136188e-11
TLK1	2.18579917418081e-15	0.211429	0.343	0.285	4.20351039186711e-11
LINC01588	2.26358387577296e-15	0.160615	0.127	0.098	4.35309815149898e-11
PTGES2	2.35261494201638e-15	0.524676	0.112	0.084	4.5243137949917e-11
CACYBP	2.53479678326647e-15	0.270644	0.262	0.209	4.87466769389975e-11
PCBP2	2.61130052352611e-15	0.242399	0.563	0.521	5.02179203679307e-11
TALAM1	3.03303459259369e-15	0.176587	0.43	0.369	5.83282882501693e-11
NBPF14	3.15323465230782e-15	0.435719	0.105	0.071	6.06398555985317e-11
PARP4	3.1806407227546e-15	0.416259	0.142	0.102	6.11669017392937e-11
CDC14A	3.22001512777704e-15	0.453014	0.109	0.073	6.19241109222803e-11
RGS10	3.38374559758159e-15	0.380372	0.163	0.123	6.50728115870915e-11
CCDC115	3.58100329847109e-15	0.283977	0.167	0.125	6.88662744328975e-11
SLC23A2	3.81219754663151e-15	0.454619	0.111	0.075	7.33123710192705e-11
PRKD3	4.49573371915072e-15	0.302203	0.207	0.16	8.64574551529875e-11
CCSER2	4.56809990596132e-15	0.311178	0.135	0.097	8.78491292915422e-11
RNF5	4.66771504041571e-15	0.465484	0.137	0.1	8.97648279422344e-11
MAT2A	4.80956797847533e-15	0.278772	0.169	0.128	9.2492801794059e-11
PTOV1	5.310118866877e-15	0.385009	0.184	0.14	1.02118895928912e-10
RECQL	5.58191159677792e-15	0.309305	0.158	0.116	1.07345741917636e-10
STK10	5.59385682449463e-15	0.22407	0.237	0.187	1.07575460591856e-10
WAS	5.71138309553062e-15	0.120963	0.327	0.274	1.09835608310149e-10
SCAF11	5.86991920096049e-15	0.207786	0.381	0.323	1.12884416153671e-10
NECAP2	6.30809949675617e-15	0.258958	0.219	0.17	1.21311061422118e-10
RNF41	6.4086008960284e-15	0.308269	0.139	0.102	1.23243803831522e-10
PSME1	6.77121865897953e-15	0.125832	0.658	0.598	1.30217306030835e-10
ZNF581	6.88814219175375e-15	0.253828	0.203	0.157	1.32465862489616e-10
DUSP1	6.94085411814847e-15	0.479929	0.167	0.124	1.33479565546113e-10
OGDH	7.47560912227019e-15	0.44439	0.139	0.101	1.43763439030378e-10
SLC25A39	7.49847559067564e-15	0.324419	0.19	0.151	1.44203184084283e-10
TRIM38	8.36327637536357e-15	0.203893	0.232	0.186	1.60834167974617e-10
GTF2E2	8.42732649397528e-15	0.398854	0.151	0.115	1.62065915805639e-10
CCNQ	8.59975262803313e-15	0.338937	0.165	0.123	1.65381842789705e-10
DNAJC9	8.75186364275834e-15	0.381825	0.126	0.089	1.68307089713886e-10
LAPTM4A	9.43950674983227e-15	0.233825	0.336	0.281	1.81531154306024e-10
COX7A2L	9.61040047416139e-15	0.210001	0.394	0.339	1.84817611518598e-10
ARL8A	1.00866563650777e-14	0.408954	0.124	0.087	1.93976488556809e-10
GRB2	1.04611737323391e-14	0.153722	0.529	0.469	2.01178832046613e-10
ARL14EP	1.1168002862432e-14	0.352461	0.2	0.158	2.1477186304743e-10
ARPP19	1.11704888598406e-14	0.403677	0.169	0.129	2.14819671263594e-10
PITHD1	1.16598644890112e-14	0.265979	0.175	0.132	2.24230853988175e-10
VPS28	1.27723270183316e-14	0.182987	0.397	0.338	2.45624620889535e-10
HLA-DQA2	1.33213952147236e-14	0.25394	0.384	0.327	2.56183751374349e-10
VTI1B	1.33442863396517e-14	0.376557	0.167	0.134	2.56623970597842e-10
TMEM170A	1.37098000432527e-14	0.499015	0.125	0.089	2.63653164631793e-10
CD46	1.39922025932567e-14	0.305371	0.246	0.197	2.6908404807092e-10
DDX39A	1.4155650298344e-14	0.252551	0.246	0.195	2.72227310887453e-10
RNPEPL1	1.42069267767376e-14	0.364103	0.149	0.109	2.7321340884344e-10
AKAP11	1.4606030467996e-14	0.359843	0.117	0.082	2.80888571930031e-10
COPS6	1.49769589963796e-14	0.295392	0.253	0.21	2.88021898459376e-10
SNX6	1.5446698936162e-14	0.193303	0.323	0.268	2.97055467241332e-10
NT5DC1	1.89797806313145e-14	0.353842	0.196	0.151	3.6500016132081e-10
MTERF4	1.93926118150858e-14	0.321796	0.186	0.142	3.72939317815914e-10
RBBP7	1.96856990684906e-14	0.316864	0.233	0.187	3.78575678786143e-10
DCTD	1.97236480541267e-14	0.433951	0.142	0.106	3.7930547572891e-10
KAT8	2.04682983847528e-14	0.374092	0.151	0.11	3.93625846237181e-10
SUMO1	2.06272980658256e-14	0.162083	0.37	0.313	3.96683569103892e-10
ERH	2.15926558860342e-14	0.168207	0.467	0.411	4.15248365344324e-10
SUMO3	2.53330763631683e-14	0.266559	0.215	0.169	4.87180391540089e-10
CHD7	2.61164988418995e-14	0.251599	0.211	0.165	5.02246389228569e-10
DUSP22	2.89016787917708e-14	0.310415	0.214	0.169	5.55808184844544e-10
RNASEH2B	3.04715249242228e-14	0.149431	0.339	0.284	5.85997895817728e-10
ERCC1	3.074315727096e-14	0.397231	0.162	0.124	5.91221657477831e-10
GLOD4	3.12145567958098e-14	0.247082	0.181	0.139	6.00287141740219e-10
RAB3GAP2	3.14860098646461e-14	0.3275	0.141	0.102	6.05507455707008e-10
ABI1	3.31832000165544e-14	0.252386	0.293	0.243	6.38146119518358e-10
KMT2A	3.43326016426058e-14	0.211611	0.29	0.238	6.60250262188952e-10
SASH3	3.86402329323901e-14	0.297749	0.24	0.192	7.43090319522794e-10
PLEKHM2	4.12631187458156e-14	0.321615	0.118	0.085	7.9353103660078e-10
XPC	4.18055775473724e-14	0.39351	0.149	0.109	8.03963061813519e-10
ZNF821	4.2287295267327e-14	0.322324	0.139	0.101	8.13226975285965e-10
EFR3A	4.23990448299066e-14	0.344496	0.181	0.138	8.15376031123933e-10
SNRPF	4.26816342771765e-14	0.231806	0.277	0.225	8.20810508784381e-10
LSM2	4.40616153221719e-14	0.239451	0.31	0.258	8.47348924260688e-10
LYPLA2	4.44355620811279e-14	0.366668	0.157	0.117	8.5454029438217e-10
EIF1AX	4.60727068228807e-14	0.27548	0.275	0.231	8.86024224910819e-10
GMIP	5.05900743597101e-14	0.248938	0.136	0.102	9.72897720011585e-10
CDC42SE2	5.47485113760111e-14	0.161219	0.458	0.399	1.05286862227207e-09
GDI1	5.50273594932514e-14	0.365927	0.144	0.105	1.05823115041472e-09
UXT	6.06280411427202e-14	0.140491	0.546	0.488	1.16593785921565e-09
TSR3	6.23656206992238e-14	0.372527	0.159	0.12	1.19935325166677e-09
ELMO1	6.42412718794791e-14	0.215673	0.334	0.282	1.23542389951426e-09
SSNA1	6.43943314893278e-14	0.249923	0.283	0.237	1.23836738887126e-09
RAD23A	8.20616404495951e-14	0.214017	0.355	0.309	1.57812740748616e-09
MX1	9.26165420847114e-14	0.314108	0.189	0.145	1.78110872083109e-09
LPCAT1	9.9825466435516e-14	0.490399	0.11	0.076	1.91974354502141e-09
DNPH1	1.01989027915307e-13	0.293817	0.204	0.178	1.96135099583927e-09
EPS15L1	1.02064685210562e-13	0.331266	0.153	0.114	1.96280596128431e-09
CASP8AP2	1.0582855145432e-13	0.430915	0.102	0.07	2.03518887301803e-09
N4BP2L2	1.07328754565893e-13	0.181048	0.515	0.462	2.0640392790567e-09
XRCC6	1.0787367425461e-13	0.139057	0.407	0.35	2.0745186295904e-09
TMEM156	1.13067147076746e-13	0.21846	0.31	0.257	2.1743943054329e-09
USP48	1.14154323304176e-13	0.316331	0.191	0.155	2.19530179146261e-09
BTN3A1	1.23801761564926e-13	0.492008	0.11	0.08	2.38083167665509e-09
MX2	1.27058516111418e-13	0.273767	0.105	0.077	2.44346232333868e-09
PSMA5	1.3596843872901e-13	0.262306	0.271	0.227	2.61480904519759e-09
PPP6R1	1.42897923167488e-13	0.34758	0.139	0.101	2.74806996043395e-09
DYNLRB1	1.50162753824402e-13	0.214154	0.325	0.277	2.88777991879708e-09
APH1A	1.51402272549427e-13	0.185732	0.333	0.279	2.91161710339802e-09
CSNK1A1	1.57502195708608e-13	0.206047	0.327	0.274	3.02892472567224e-09
DNAJB14	1.68258329786264e-13	0.326348	0.196	0.153	3.23577594011963e-09
ASF1A	1.68777723701249e-13	0.501184	0.101	0.07	3.24576440449871e-09
HCFC1R1	1.77995195862084e-13	0.486145	0.114	0.082	3.42302561162373e-09
ASAH1	1.80524104565118e-13	0.276919	0.244	0.197	3.47165905489178e-09
DENND1B	1.81907569785756e-13	0.375149	0.102	0.09	3.49826447454987e-09
ORAI3	2.04140538727296e-13	0.315319	0.134	0.098	3.92582670026462e-09
CASK	2.04459893182511e-13	0.303937	0.16	0.121	3.93196820579286e-09
STAT5B	2.16963352822440e-13	0.374584	0.138	0.1	4.17242223812835e-09
VDAC3	2.18975657864141e-13	0.317896	0.202	0.164	4.2111208763853e-09
PTPN2	2.19364614088627e-13	0.253747	0.244	0.2	4.21860089353839e-09
PHF14	2.35025017589997e-13	0.263836	0.225	0.179	4.51976611327324e-09
FNBP4	2.37453813619952e-13	0.118634	0.382	0.328	4.56647428972529e-09
TRANK1	2.40088797248618e-13	0.402822	0.15	0.116	4.61714765988817e-09
SNHG16	2.49610359650948e-13	0.452184	0.124	0.089	4.80025682644737e-09
USP6NL	2.51022379909145e-13	0.197291	0.209	0.168	4.82741138803277e-09
RELB	2.53757515529252e-13	0.318004	0.176	0.134	4.88001078114305e-09
TPR	2.5713707042872e-13	0.155991	0.308	0.257	4.94500300141471e-09
PSAP	2.71582139355524e-13	0.136792	0.381	0.326	5.22279612194609e-09
TBK1	2.99182791787166e-13	0.469673	0.116	0.086	5.75358426885899e-09
PTPN22	3.05643490617796e-13	0.419708	0.147	0.11	5.87782996807083e-09
MRPL15	3.27610069271313e-13	0.486722	0.107	0.079	6.30026924215662e-09
RALB	3.54621858429903e-13	0.245014	0.107	0.08	6.81973295946546e-09
YDJC	3.54644757542192e-13	0.304744	0.161	0.121	6.82017333229389e-09
TGOLN2	3.57662678562158e-13	0.188339	0.244	0.197	6.87821097142886e-09
HNRNPH3	3.60262004409117e-13	0.235747	0.285	0.235	6.92819860679173e-09
CCT4	3.68592824360101e-13	0.217985	0.34	0.287	7.08840860526911e-09
ANP32E	3.72381895523373e-13	0.231571	0.207	0.163	7.16127623280998e-09
TMEM175	4.1972434223195e-13	0.392467	0.132	0.096	8.07171882546263e-09
RELA	4.44544901513853e-13	0.425737	0.131	0.095	8.54904300101291e-09
UNC93B1	4.44589798859129e-13	0.263656	0.199	0.155	8.54990642185991e-09
SPAG7	4.47060264269345e-13	0.335973	0.185	0.149	8.59741594216377e-09
LAMTOR2	4.74526291216743e-13	0.267514	0.228	0.185	9.12561510638919e-09
TOMM5	4.87624489712088e-13	0.2105	0.312	0.265	9.37750656165316e-09
BOD1L1	5.28939837631381e-13	0.160332	0.278	0.23	1.01720420174891e-08
ENSG00000291136	5.41941935907604e-13	0.385029	0.144	0.107	1.04220853694391e-08
UNC119	5.42017582036722e-13	0.309032	0.154	0.116	1.04235401201482e-08
HOPX	5.44170869579996e-13	0.622784	0.106	0.078	1.04649499928929e-08
UPF3A	5.53819739123818e-13	0.30654	0.225	0.182	1.06505074030901e-08
VPS72	5.552244269148e-13	0.395383	0.123	0.088	1.06775209539985e-08
SLC25A5	5.84590391565258e-13	0.111144	0.541	0.484	1.12422578201915e-08
PURA	6.10143458422427e-13	0.360929	0.158	0.12	1.17336688489217e-08
SAP18	6.14638189795879e-13	0.103749	0.498	0.441	1.18201070279646e-08
PRRC2A	6.21439710290262e-13	0.248743	0.138	0.104	1.1950907068592e-08
KDM2B	6.5578063699209e-13	0.248156	0.172	0.133	1.26113174299949e-08
ATP5F1D	6.71810360395127e-13	0.159278	0.527	0.473	1.29195850407587e-08
VPS35	7.07007056897864e-13	0.207241	0.25	0.203	1.35964527112028e-08
CDK5RAP3	7.48518259253328e-13	0.236713	0.267	0.219	1.43947546437007e-08
ARHGEF2	7.54904902415858e-13	0.302873	0.171	0.131	1.45175761783594e-08
ATP5MC3	7.62806335530634e-13	0.108035	0.502	0.445	1.46695286385896e-08
NDUFB10	7.72929257140284e-13	0.170727	0.392	0.341	1.48642025440648e-08
MLLT10	8.02918092283531e-13	0.374605	0.141	0.104	1.54409178327046e-08
GRPEL1	8.11291122424497e-13	0.436982	0.107	0.074	1.56019395753455e-08
MPEG1	8.5606615464963e-13	0.105567	0.1	0.08	1.6463008220067e-08
PPP4C	8.62696674112521e-13	0.225405	0.297	0.249	1.65905197398579e-08
NIPSNAP1	8.766227083096e-13	0.408463	0.102	0.071	1.68583313035019e-08
EIF6	9.11883223064818e-13	0.212881	0.236	0.19	1.75364262627595e-08
VPS4A	1.02854569408349e-12	0.400461	0.134	0.099	1.97799622429196e-08
RBMX	1.03443691302456e-12	0.21828	0.325	0.273	1.98932562743752e-08
GPBP1	1.04048238028589e-12	0.173698	0.374	0.321	2.0009516655278e-08
SDHD	1.07594054515519e-12	0.190838	0.301	0.251	2.06914126238794e-08
HNRNPC	1.13895840594318e-12	0.134423	0.522	0.468	2.19033091046933e-08
SRSF10	1.22233373750149e-12	0.114171	0.429	0.374	2.35067001058911e-08
DTD1	1.29190714653416e-12	0.396349	0.117	0.083	2.48446663349984e-08
NDE1	1.33837994944727e-12	0.242615	0.159	0.123	2.57383848078205e-08
UBE2G1	1.423606863655e-12	0.25045	0.25	0.209	2.73773835949493e-08
CCDC12	1.50560483142526e-12	0.202396	0.306	0.256	2.89542865131392e-08
PSMB1	1.5138478515074e-12	0.177607	0.43	0.378	2.91128080323389e-08
TMEM35B	1.51576057669636e-12	0.336135	0.151	0.113	2.91495916504478e-08
ITPR2	1.51876978193267e-12	0.288912	0.235	0.192	2.92074616763472e-08
FLOT2	1.55397515753311e-12	0.120241	0.309	0.263	2.98844962545192e-08
C4orf3	1.55623068117428e-12	0.147277	0.46	0.405	2.99278722296625e-08
CASP8	1.60344716402953e-12	0.208623	0.185	0.145	3.08358924114519e-08
FNTA	1.69402032586132e-12	0.199524	0.264	0.216	3.25777048866391e-08
IRF2BP2	1.74449887518063e-12	0.338725	0.157	0.119	3.35484578685986e-08
SCP2	1.77274597679874e-12	0.265994	0.254	0.209	3.40916778798166e-08
PGAM1	1.80490760648265e-12	0.201313	0.3	0.252	3.47101781802679e-08
PSMC5	1.83022557531511e-12	0.235781	0.267	0.221	3.5197068038885e-08
SNRNP35	1.88565841872472e-12	0.469192	0.115	0.084	3.6263097050495e-08
MORC3	1.90470872854814e-12	0.16992	0.249	0.206	3.66294535587092e-08
NDUFA10	2.08581604876607e-12	0.287559	0.199	0.157	4.01123284338203e-08
ZMYND11	2.44032215515757e-12	0.478715	0.113	0.082	4.69298353658353e-08
SSRP1	2.45446540441084e-12	0.323743	0.159	0.121	4.72018241922249e-08
LRIF1	2.62834853669624e-12	0.410752	0.135	0.102	5.05457707092054e-08
DEF6	2.64437634720099e-12	0.259876	0.212	0.169	5.08540015330223e-08
NDUFA5	2.76053129664954e-12	0.268794	0.223	0.184	5.30877773658673e-08
ALCAM	2.96977443759875e-12	0.429595	0.119	0.087	5.71117322094616e-08
PRPF8	3.07125456441663e-12	0.162166	0.268	0.223	5.90632965282961e-08
TMUB2	3.23533438401727e-12	0.476475	0.103	0.072	6.22187155390361e-08
WDR77	3.50447241888467e-12	0.219599	0.122	0.092	6.73945090875711e-08
NIPA2	3.79103265558324e-12	0.317616	0.179	0.146	7.29053489995212e-08
MARCKSL1	4.01953872660324e-12	0.242339	0.304	0.254	7.72997492513069e-08
TRADD	4.10724623158709e-12	0.281177	0.19	0.165	7.89864522796514e-08
DDT	4.12684789576754e-12	0.200948	0.335	0.286	7.93634118835056e-08
YY1	4.19976774838377e-12	0.244408	0.25	0.204	8.07657335691683e-08
PLAAT4	4.38017260305202e-12	0.126175	0.228	0.186	8.42350993292935e-08
NCBP2	4.39404264314671e-12	0.329346	0.144	0.108	8.45018340703544e-08
RAD50	4.96465872615918e-12	0.381882	0.148	0.115	9.54753519627672e-08
POLK	5.0027261488622e-12	0.350497	0.139	0.103	9.6207426568769e-08
ARL2BP	5.16043409868265e-12	0.301092	0.191	0.151	9.9240308151766e-08
DYNLT3	5.19048663451049e-12	0.39605	0.116	0.084	9.98182484682712e-08
COX6C	5.22804655808618e-12	0.152006	0.509	0.457	1.00540563358555e-07
LARGE2	5.26843491639123e-12	0.121504	0.128	0.106	1.0131727187712e-07
SHOC2	5.31315956574184e-12	0.195577	0.238	0.193	1.02177371608781e-07
EMD	5.32267762728004e-12	0.276467	0.229	0.191	1.02360413450222e-07
RAP1B	5.34844086678092e-12	0.154651	0.435	0.382	1.02855866309064e-07
URI1	5.48886399778086e-12	0.139771	0.227	0.185	1.05556343541324e-07
ELK4	5.62479370330288e-12	0.349431	0.105	0.075	1.08170407708218e-07
BRMS1	5.86257697010271e-12	0.377514	0.142	0.107	1.12743217712045e-07
NGRN	6.05162252671595e-12	0.351607	0.157	0.12	1.16378752811274e-07
FAM13B	6.53550728753998e-12	0.189618	0.23	0.187	1.25684340646681e-07
LYRM1	6.70317298033415e-12	0.490596	0.104	0.075	1.28908719584806e-07
FCHO1	7.03238777945562e-12	0.109286	0.113	0.09	1.35239849386711e-07
MLF2	7.19784402141507e-12	0.222692	0.264	0.221	1.38421738375833e-07
HTATIP2	7.28253813396692e-12	0.336624	0.134	0.1	1.40050490854318e-07
HDAC3	7.51246237494294e-12	0.322512	0.159	0.121	1.44472163932528e-07
HPS1	7.57147831195114e-12	0.28046	0.232	0.192	1.45607099417132e-07
CIAO2B	8.30318367242286e-12	0.205844	0.305	0.26	1.59678525204364e-07
STUB1	8.45929905380352e-12	0.221576	0.277	0.24	1.62680780103695e-07
PAF1	8.6760284040501e-12	0.402392	0.117	0.084	1.66848702238287e-07
BCAP31	8.68983686523938e-12	0.179979	0.357	0.307	1.67114252755419e-07
PARP1	8.77893931490624e-12	0.12459	0.497	0.443	1.68827781964962e-07
MTCH1	9.05056271624725e-12	0.240328	0.209	0.167	1.74051371596151e-07
ACSF3	9.33383586343667e-12	0.412255	0.112	0.081	1.79498997489751e-07
SHMT2	1.00326466480015e-11	0.232147	0.297	0.254	1.92937827687717e-07
POLR2K	1.02634342510692e-11	0.270271	0.208	0.176	1.97376104082312e-07
SMARCC1	1.05986612280029e-11	0.181919	0.262	0.216	2.03822854075724e-07
CAMLG	1.07149341770989e-11	0.258404	0.212	0.169	2.06058899159789e-07
ARHGAP30	1.07709634965259e-11	0.228443	0.225	0.182	2.07136399001689e-07
POLM	1.09426385825751e-11	0.304683	0.136	0.102	2.10437882581501e-07
GYG1	1.09870627899212e-11	0.417976	0.101	0.078	2.11292204512974e-07
PGD	1.10279957931645e-11	0.405031	0.116	0.086	2.12079387098346e-07
NASP	1.29045235995795e-11	0.156821	0.197	0.161	2.48166893343514e-07
FBXW5	1.29760066099188e-11	0.285714	0.19	0.157	2.49541583115349e-07
NOP56	1.33397864874674e-11	0.408153	0.136	0.105	2.56537433940486e-07
TRAC	1.35469941392913e-11	0.281169	0.152	0.115	2.60522244292711e-07
ALDH16A1	1.36983102315475e-11	0.273702	0.13	0.097	2.6343220406289e-07
PIK3R5	1.40221537643913e-11	0.304969	0.205	0.179	2.69660039043008e-07
HADH	1.435041513128e-11	0.357215	0.113	0.082	2.75972833389645e-07
M6PR	1.44418810462992e-11	0.176137	0.267	0.222	2.7773181440138e-07
MIEN1	1.4658937938742e-11	0.232968	0.244	0.2	2.81906035499947e-07
TMOD3	1.50491715623651e-11	0.144936	0.206	0.168	2.89410618315843e-07
GRK5	1.53161971700418e-11	0.430414	0.124	0.095	2.94545787777073e-07
TMED8	1.573012619853e-11	0.204381	0.138	0.107	3.0250605692393e-07
PUF60	1.57902214449823e-11	0.23119	0.225	0.182	3.03661748608455e-07
GNG7	1.58350013780607e-11	0.12388	0.512	0.458	3.04522911501486e-07
MGMT	1.69958093673248e-11	0.296698	0.202	0.162	3.26846409943023e-07
EIF4A3	1.71206766235412e-11	0.381636	0.133	0.099	3.2924773214732e-07
DHRS7	1.83650391766726e-11	0.233976	0.254	0.213	3.53178068406592e-07
ZFAND5	1.96115879946606e-11	0.44878	0.119	0.093	3.77150448725317e-07
SMAD2	1.96845104701548e-11	0.372268	0.137	0.103	3.78552820851547e-07
DPP7	1.97149080001608e-11	0.206308	0.298	0.255	3.79137395751093e-07
ATP5IF1	2.02591462588362e-11	0.156054	0.437	0.387	3.89603641703679e-07
PPAN	2.09046386890165e-11	0.450528	0.104	0.074	4.02017106628477e-07
PDHA1	2.09457089978693e-11	0.396351	0.118	0.091	4.02806929738025e-07
SNRNP40	2.45877477801654e-11	0.250826	0.187	0.148	4.72846977560361e-07
UBL5	2.58963741607409e-11	0.109517	0.506	0.453	4.98013171485207e-07
IQSEC1	2.67913947971912e-11	0.238116	0.246	0.202	5.15225313344783e-07
RSRP1	2.78241190255187e-11	0.153115	0.45	0.4	5.3508563297975e-07
ATP5MK	2.89214593012791e-11	0.176001	0.374	0.326	5.56188583822898e-07
AATF	2.8965543774606e-11	0.215439	0.189	0.149	5.57036372329449e-07
ERG28	2.96205182057093e-11	0.31498	0.131	0.111	5.69632185613995e-07
PML	2.97040520486371e-11	0.337744	0.1	0.071	5.71238624947341e-07
MED10	3.00285371354495e-11	0.166549	0.29	0.243	5.7747879765183e-07
UBTF	3.04531901268999e-11	0.255533	0.19	0.15	5.85645299330412e-07
TAP2	3.05580796192764e-11	0.217415	0.219	0.177	5.87662429158304e-07
GGPS1	3.11327631621974e-11	0.36329	0.108	0.078	5.98714168372219e-07
CSDE1	3.149862230705e-11	0.168466	0.406	0.361	6.05750005586879e-07
IMPDH2	3.16324945527219e-11	0.120476	0.277	0.235	6.08324502743395e-07
HMOX2	3.23158305129414e-11	0.317544	0.17	0.137	6.21465736594377e-07
ZNF280D	3.47841453642389e-11	0.429644	0.117	0.086	6.68933899499678e-07
SSU72	3.49808061845666e-11	0.184047	0.335	0.289	6.72715883735399e-07
CTSB	3.59728231308775e-11	0.320255	0.143	0.11	6.91793361629906e-07
CEBPZOS	4.09594348110574e-11	0.228204	0.149	0.116	7.87690890851445e-07
SPSB3	4.34978383154101e-11	0.216777	0.259	0.214	8.36506928643651e-07
PEX16	4.4556785676845e-11	0.29299	0.151	0.115	8.56871545351406e-07
USP24	4.5395814199108e-11	0.182621	0.182	0.146	8.73006902863045e-07
HEXD	4.58114776708348e-11	0.299536	0.129	0.096	8.81000527087825e-07
RNF19A	4.60208344976284e-11	0.25829	0.221	0.18	8.85026668223893e-07
STAT3	5.2373554438416e-11	0.258612	0.25	0.208	1.00719582540518e-06
SNRPB	5.27843614897789e-11	0.117071	0.365	0.315	1.01509605580994e-06
DLST	5.48726409751769e-11	0.352866	0.113	0.082	1.05525575859363e-06
LAMTOR1	5.57127414213862e-11	0.132062	0.371	0.321	1.07141173027468e-06
EIF1B	5.58339204803241e-11	0.148491	0.291	0.246	1.07374212475711e-06
RAB11B	6.01716127806363e-11	0.205701	0.255	0.211	1.15716028538442e-06
UST	6.42524063956081e-11	0.106242	0.115	0.094	1.23563802739394e-06
TMUB1	6.7872816070058e-11	0.272835	0.19	0.154	1.30526212584328e-06
STRAP	6.83877921997078e-11	0.218746	0.256	0.215	1.31516563179258e-06
SFT2D2	7.00485507710666e-11	0.186785	0.109	0.083	1.34710367987838e-06
DNAJA2	7.34879927920428e-11	0.174165	0.22	0.18	1.41324758938378e-06
CCT5	7.49408411303248e-11	0.141634	0.239	0.198	1.44118731577728e-06
ADH5	7.57427011170731e-11	0.243901	0.208	0.168	1.45660788518243e-06
NUB1	8.63596064226994e-11	0.141425	0.165	0.135	1.66078159111493e-06
MOB2	8.69072898044867e-11	0.333895	0.119	0.088	1.67131409023008e-06
UBE2A	8.83880417545264e-11	0.280281	0.198	0.161	1.6997904309813e-06
ARID5B	9.15804331692243e-11	0.153077	0.447	0.396	1.76118331027735e-06
GPI	9.21352504405512e-11	0.221871	0.223	0.181	1.77185300122224e-06
THOC2	9.75765093281201e-11	0.26198	0.217	0.177	1.87649385088908e-06
STK4	1.04008571801234e-10	0.104637	0.523	0.472	2.00018884430954e-06
LSM8	1.1074134939786e-10	0.209302	0.299	0.258	2.12966689027025e-06
SBNO1	1.17041930835817e-10	0.364009	0.149	0.117	2.2508333719036e-06
IAH1	1.24007256129298e-10	0.253637	0.184	0.146	2.38478354262252e-06
PSMB3	1.24020945129112e-10	0.186292	0.337	0.291	2.38504679577795e-06
ROCK1	1.28017550729357e-10	0.147423	0.301	0.255	2.46190551807626e-06
GEMIN7	1.32030735863235e-10	0.294505	0.116	0.102	2.53908308138588e-06
CCNDBP1	1.39816601914128e-10	0.178399	0.32	0.274	2.68881307141059e-06
DAP3	1.45919671624761e-10	0.233493	0.229	0.188	2.80618120501578e-06
TMC8	1.47235960091216e-10	0.218663	0.206	0.167	2.83149474851417e-06
ZBTB1	1.54484474669254e-10	0.349409	0.134	0.102	2.97089093236443e-06
NSMAF	1.55640483987169e-10	0.27572	0.134	0.102	2.99312214755725e-06
MRPS21	1.5738990180552e-10	0.140131	0.39	0.342	3.02676520162196e-06
DEDD2	1.59481103930466e-10	0.434197	0.113	0.086	3.0669811096868e-06
RTRAF	1.68894218360037e-10	0.147105	0.398	0.351	3.24800471328187e-06
TYMP	1.75505465687188e-10	0.249707	0.149	0.119	3.37514561063031e-06
CCT7	1.7728129295467e-10	0.129042	0.31	0.264	3.40929654481126e-06
RIN3	1.78388626058158e-10	0.216805	0.162	0.131	3.43059166772443e-06
BANF1	1.82329150899422e-10	0.201003	0.318	0.272	3.50637190094678e-06
PSMF1	1.83558396784054e-10	0.184914	0.276	0.232	3.53001152855414e-06
ANKRD13D	1.91757068969359e-10	0.350845	0.111	0.081	3.68768019334974e-06
KPNA4	1.94544852517645e-10	0.321795	0.124	0.093	3.74129205876683e-06
YPEL5	1.9599073645447e-10	0.207382	0.246	0.205	3.7690978527559e-06
REPIN1	2.12333696389651e-10	0.378086	0.111	0.081	4.08338931526937e-06
STK38	2.13439786993818e-10	0.164544	0.235	0.194	4.10466054367811e-06
IGFLR1	2.18156516496258e-10	0.214335	0.275	0.236	4.19536796873954e-06
DDX24	2.18476914068732e-10	0.152037	0.37	0.322	4.20152953445579e-06
NSA2	2.19860509986778e-10	0.171208	0.344	0.297	4.22813746755573e-06
WTAP	2.22080960062076e-10	0.186922	0.296	0.252	4.27083894295378e-06
SEPHS2	2.2631671683342e-10	0.271661	0.182	0.145	4.3522967814235e-06
NME4	2.44954254724542e-10	0.359086	0.128	0.096	4.71071527260767e-06
PXK	2.50133124645888e-10	0.181193	0.23	0.19	4.81031012006508e-06
ACD	2.59339549919525e-10	0.243992	0.104	0.078	4.98735888450239e-06
NCKAP1L	2.59867744519408e-10	0.118358	0.246	0.207	4.99751659485273e-06
TSR2	2.784893595686e-10	0.201022	0.167	0.133	5.35562887386374e-06
CNDP2	2.78644051103839e-10	0.214221	0.18	0.143	5.35860374677793e-06
SBDS	2.81391550531864e-10	0.304567	0.144	0.112	5.41144090827827e-06
CYTH4	2.86792532737012e-10	0.315708	0.154	0.122	5.51530719706548e-06
OGFR	2.91556297667681e-10	0.187571	0.194	0.156	5.60691916044717e-06
SH2D3C	2.9230483314015e-10	0.177636	0.129	0.102	5.62131424611822e-06
DPF2	2.92885597024605e-10	0.191528	0.157	0.125	5.63248291638018e-06
WDR82	3.04182738814864e-10	0.35556	0.117	0.086	5.84973825014865e-06
MRPL43	3.10958629077716e-10	0.18433	0.232	0.191	5.98004539579356e-06
TAOK3	3.27915774540368e-10	0.195822	0.322	0.277	6.30614826018582e-06
SNX25	3.35369952535808e-10	0.339211	0.145	0.113	6.44949955721613e-06
POLR1D	3.54353441215252e-10	0.175832	0.342	0.295	6.81457102801051e-06
NFYC	3.5648134002362e-10	0.295957	0.178	0.142	6.85549264999423e-06
FYTTD1	3.87531711086574e-10	0.371441	0.127	0.101	7.45262233590591e-06
XKR6	3.87573203673119e-10	0.341859	0.143	0.116	7.45342027983775e-06
IMP3	3.90046065908193e-10	0.172012	0.344	0.301	7.50097589348046e-06
UBL7	4.44842927550067e-10	0.229252	0.205	0.167	8.55477433971534e-06
TGIF2	4.87775550441053e-10	0.366199	0.123	0.093	9.38041161053189e-06
NDUFS5	4.90012706282848e-10	0.155208	0.341	0.298	9.42343435452545e-06
ATP6V0B	4.99763207949287e-10	0.152721	0.355	0.31	9.61094625207273e-06
SF3B4	5.34354095135239e-10	0.191601	0.206	0.168	1.02761636035458e-05
CMIP	5.55284425122713e-10	0.331732	0.157	0.123	1.06786747795349e-05
GMPS	5.5976524252071e-10	0.260929	0.104	0.078	1.07648453789158e-05
RNF220	5.70821193066513e-10	0.215864	0.136	0.105	1.09774623638621e-05
SF3A3	6.0528206365932e-10	0.195356	0.184	0.148	1.16401793662324e-05
GPR65	6.28214308261623e-10	0.320631	0.117	0.088	1.20811893621793e-05
NDUFS3	6.52233934031182e-10	0.266927	0.179	0.15	1.25431107853537e-05
FARS2	6.76988405729931e-10	0.328383	0.17	0.137	1.30191640305923e-05
MIF4GD	7.20015803630873e-10	0.295892	0.155	0.122	1.38466239196253e-05
RNFT1	7.26302066917768e-10	0.20429	0.119	0.092	1.39675150488956e-05
CNOT7	7.29690733351301e-10	0.18829	0.272	0.229	1.40326824930789e-05
SIAH1	7.91200233765647e-10	0.363574	0.1	0.073	1.52155716955472e-05
MRPS26	8.47282049608259e-10	0.252344	0.198	0.161	1.62940810960164e-05
KIAA2026	8.52702687375502e-10	0.27842	0.157	0.123	1.63983253809183e-05
RCOR1	8.53373011733172e-10	0.397696	0.101	0.074	1.64112163886406e-05
RNF141	8.64321345578511e-10	0.111165	0.17	0.143	1.66217637968204e-05
RNF4	8.78652525311145e-10	0.26928	0.147	0.114	1.68973667142586e-05
DYNC1H1	8.98629713256165e-10	0.188902	0.177	0.141	1.72815480156293e-05
CASP1	9.06774189561451e-10	0.380241	0.139	0.107	1.74381744394563e-05
OPTN	9.06895215105296e-10	0.284057	0.127	0.102	1.744050188169e-05
EIF4A1	9.7513257485012e-10	0.121719	0.436	0.387	1.87527745469427e-05
FASTK	1.01152210710655e-09	0.250121	0.105	0.093	1.9452581641766e-05
CAPZA1	1.01933334598547e-09	0.145714	0.374	0.329	1.96027995766466e-05
CAPN1	1.04926515116071e-09	0.240687	0.176	0.14	2.01784181219716e-05
NAXE	1.07048818233074e-09	0.210655	0.209	0.182	2.05865582344024e-05
ATG16L2	1.0871499521718e-09	0.211385	0.196	0.159	2.0906980730216e-05
MAGED2	1.09730633479814e-09	0.341673	0.123	0.103	2.1102298124503e-05
NBN	1.12057114107415e-09	0.249338	0.158	0.124	2.15497036139969e-05
LILRB1	1.12803852782242e-09	0.347724	0.128	0.106	2.1693308928553e-05
DCP2	1.14876834635035e-09	0.201076	0.176	0.141	2.20919640686635e-05
BFAR	1.17250932332407e-09	0.303447	0.14	0.108	2.25485267968452e-05
AHSA1	1.1895877246252e-09	0.238895	0.142	0.11	2.28769615322672e-05
NDUFB2	1.2413281227884e-09	0.137268	0.421	0.375	2.38719811293438e-05
TAPBP	1.27453230623378e-09	0.141877	0.442	0.398	2.45105307811818e-05
DECR1	1.45959923759309e-09	0.168694	0.294	0.251	2.80695529381527e-05
OTUB1	1.55554142144203e-09	0.169581	0.29	0.248	2.99146170757516e-05
SMARCD1	1.55837329941894e-09	0.38207	0.117	0.088	2.99690769211256e-05
PRNP	1.58469976205885e-09	0.233425	0.114	0.087	3.04753611241538e-05
DNAJC19	1.63076661311878e-09	0.231265	0.223	0.19	3.13612727368873e-05
CDK4	1.63117841658307e-09	0.295232	0.147	0.117	3.1369192129309e-05
PAFAH1B2	1.75130962428881e-09	0.366772	0.116	0.087	3.36794353846981e-05
PRPF6	1.77346509377884e-09	0.215889	0.202	0.165	3.41055072184609e-05
ELOA	1.82310341393445e-09	0.38439	0.104	0.077	3.50601017533734e-05
RNF168	1.82429063645096e-09	0.346522	0.118	0.097	3.50829332295884e-05
G3BP2	1.85170235711163e-09	0.210202	0.224	0.185	3.56100880296138e-05
SNHG32	1.90023269211248e-09	0.204482	0.236	0.197	3.65433749020151e-05
TMEM18	1.90272298732375e-09	0.311199	0.143	0.111	3.6591265769223e-05
METTL23	1.95228491654061e-09	0.248726	0.203	0.171	3.75443912299924e-05
OSER1	1.9778253582222e-09	0.212097	0.206	0.168	3.80355594639711e-05
KATNBL1	1.97801002769137e-09	0.289274	0.153	0.12	3.80391108425327e-05
PPIH	2.00108867989184e-09	0.128665	0.165	0.135	3.8482936403e-05
MDH1	2.06162761314653e-09	0.196206	0.264	0.224	3.96471606284209e-05
SCOC	2.14421747183024e-09	0.399642	0.111	0.085	4.12354462007674e-05
PEPD	2.29920971468644e-09	0.342485	0.129	0.102	4.42161020231349e-05
PPP2R5A	2.33177846566187e-09	0.203386	0.142	0.113	4.48424316731433e-05
PPM1G	2.39634713972997e-09	0.208047	0.251	0.214	4.6084151844147e-05
UBE2B	2.595088735944e-09	0.148954	0.336	0.293	4.99061514809391e-05
HMGN3	2.62489254847794e-09	0.158758	0.368	0.326	5.04793085997792e-05
PRPF3	2.69078249373064e-09	0.259058	0.111	0.083	5.1746438136934e-05
PEX11B	2.69113097356869e-09	0.342283	0.128	0.099	5.17531397526994e-05
SRSF11	2.86935262611872e-09	0.108202	0.406	0.36	5.5180520352889e-05
ESD	2.87261080903572e-09	0.157544	0.209	0.176	5.52431784685659e-05
ARFGEF1	2.95970599153951e-09	0.276616	0.171	0.137	5.69181059232964e-05
SARS1	3.09776279764391e-09	0.245786	0.201	0.167	5.95730763614901e-05
UPF2	3.27764035106703e-09	0.267117	0.22	0.189	6.30323015913701e-05
PBDC1	3.31406912656979e-09	0.302868	0.125	0.095	6.37328633730637e-05
BAZ1A	3.40924324723192e-09	0.135584	0.249	0.21	6.5563156887517e-05
TBRG1	3.45470816295392e-09	0.123821	0.306	0.263	6.64374926817668e-05
BRD2	3.72246550718479e-09	0.189804	0.279	0.242	7.15867341686708e-05
MAPK8IP3	3.77405041727618e-09	0.317045	0.131	0.101	7.25787635746381e-05
RAB14	3.79605879437371e-09	0.163271	0.213	0.177	7.30020066746008e-05
LRCH3	3.89238337417892e-09	0.236306	0.175	0.14	7.48544246688348e-05
ADSS2	3.90502613338941e-09	0.293766	0.161	0.131	7.50975575712117e-05
CDC26	3.91913349207725e-09	0.251822	0.168	0.147	7.53688561861376e-05
SMU1	4.10023608068185e-09	0.121765	0.173	0.144	7.88516400675928e-05
CYLD	4.117054482983e-09	0.159609	0.209	0.173	7.91750747622461e-05
LYPLA1	4.17924770440444e-09	0.197214	0.276	0.238	8.03711126034017e-05
KDM4B	4.18238931446952e-09	0.143907	0.165	0.136	8.04315289065633e-05
IDH3B	4.18970965595418e-09	0.302701	0.15	0.118	8.05723063936549e-05
SLC15A4	4.25230034804658e-09	0.244707	0.111	0.085	8.17759879932838e-05
SH2B2	4.32809323980247e-09	0.319265	0.131	0.102	8.32335610946414e-05
UBA2	4.37652176184595e-09	0.135027	0.241	0.203	8.41648900020594e-05
DGLUCY	4.68406436364637e-09	0.283405	0.152	0.12	9.00792417772834e-05
NARF	4.70140632127815e-09	0.298872	0.128	0.107	9.04127449645002e-05
HNRNPM	4.73938704806074e-09	0.18564	0.298	0.256	9.11431523212561e-05
CTSC	4.92239436011614e-09	0.236388	0.156	0.125	9.46625659393935e-05
POLR2F	5.07075105686677e-09	0.251092	0.186	0.158	9.75156135746049e-05
SNX8	5.22111156396039e-09	0.280827	0.111	0.084	0.000100407
ATP6V0C	5.33237082663037e-09	0.123292	0.462	0.416	0.000102547
ASAP1	5.34262461374002e-09	0.265288	0.153	0.121	0.000102744
RAD21	5.50949313105311e-09	0.102898	0.263	0.227	0.000105953
HSPA9	5.66088928836627e-09	0.207305	0.215	0.178	0.000108865
FOXN2	5.79173332368561e-09	0.166639	0.165	0.134	0.000111381
PAFAH1B1	5.83455100388489e-09	0.18134	0.3	0.26	0.000112204
POLE4	6.10814526232227e-09	0.219306	0.209	0.172	0.000117466
ZC3H12B	6.19193000645243e-09	0.282714	0.166	0.133	0.000119077
COMMD10	6.30174214907776e-09	0.186439	0.216	0.179	0.000121189
CLNS1A	6.32677758305617e-09	0.132629	0.321	0.278	0.00012167
SNRPC	6.37814704043415e-09	0.231137	0.237	0.203	0.000122658
TSC22D4	6.6896386787644e-09	0.204969	0.213	0.177	0.000128648
SMYD3	7.09141769345278e-09	0.21994	0.245	0.208	0.000136375
GHITM	7.1335540104597e-09	0.141476	0.356	0.314	0.000137185
TLN1	7.21079787643332e-09	0.121036	0.302	0.261	0.000138671
KPNB1	7.35347461208903e-09	0.109542	0.278	0.238	0.000141415
TMEM259	7.59159212111352e-09	0.275416	0.133	0.103	0.000145994
URM1	7.69091529477944e-09	0.233379	0.19	0.156	0.000147904
NENF	7.70112933004904e-09	0.259941	0.175	0.153	0.0001481
ATIC	8.30758864552988e-09	0.17681	0.158	0.128	0.000159763
NSL1	9.32139445228087e-09	0.214718	0.167	0.135	0.00017926
SUCLG1	9.43110369765569e-09	0.239077	0.179	0.148	0.00018137
SF3B6	9.47120325107101e-09	0.15478	0.346	0.306	0.000182141
MPRIP	9.53811994741057e-09	0.235298	0.12	0.093	0.000183428
ILF3	9.57432746861475e-09	0.140715	0.245	0.207	0.000184124
ADISSP	9.81304846940367e-09	0.313829	0.116	0.089	0.000188715
TMEM14B	9.89450754786847e-09	0.121795	0.337	0.294	0.000190281
PHF20	9.9613517171037e-09	0.113234	0.29	0.25	0.000191567
GET3	1.02495143542509e-08	0.30057	0.138	0.112	0.000197108
EIF3M	1.05413985422498e-08	0.138162	0.394	0.351	0.000202722
GNB1	1.07007188478088e-08	0.141986	0.273	0.233	0.000205786
PRKAR1A	1.08742063727781e-08	0.311811	0.147	0.12	0.000209122
CD164	1.10047409220628e-08	0.159404	0.333	0.297	0.000211632
RAB8A	1.10719906190089e-08	0.207398	0.231	0.196	0.000212925
CCDC66	1.14375061736899e-08	0.342557	0.127	0.099	0.000219955
PRDX2	1.14550606910071e-08	0.17831	0.256	0.232	0.000220292
RASSF5	1.15422313599173e-08	0.25925	0.173	0.14	0.000221969
PSMB10	1.16014589205295e-08	0.139512	0.425	0.383	0.000223108
RBM42	1.16568034979073e-08	0.269778	0.157	0.126	0.000224172
EXOC2	1.17614438792659e-08	0.264689	0.125	0.097	0.000226184
GLB1	1.18253392330421e-08	0.291579	0.102	0.076	0.000227413
MECP2	1.19975294542376e-08	0.237374	0.167	0.134	0.000230724
DNTTIP2	1.22999017617326e-08	0.285621	0.154	0.122	0.000236539
PPIE	1.23600607647595e-08	0.32193	0.13	0.109	0.000237696
SUMF1	1.29734341826548e-08	0.318921	0.117	0.09	0.000249492
THAP7	1.30250872204553e-08	0.242186	0.143	0.124	0.000250485
KXD1	1.30513704462283e-08	0.244107	0.191	0.159	0.000250991
STIP1	1.31085645353983e-08	0.321178	0.127	0.102	0.000252091
ANAPC13	1.31112098379362e-08	0.251887	0.128	0.113	0.000252142
HERPUD2	1.314455210415e-08	0.232637	0.135	0.106	0.000252783
BRD4	1.32594411882272e-08	0.119546	0.261	0.223	0.000254992
SELENOT	1.35746067248331e-08	0.152641	0.35	0.313	0.000261053
SPTBN1	1.4175567355282e-08	0.119582	0.169	0.141	0.00027261
PICALM	1.42957333466709e-08	0.238711	0.204	0.171	0.000274921
UBE2V1	1.43148703474793e-08	0.179552	0.296	0.263	0.000275289
BECN1	1.4509136824394e-08	0.254732	0.164	0.133	0.000279025
LRPPRC	1.59489427901627e-08	0.127288	0.161	0.133	0.000306714
FIP1L1	1.61139635277493e-08	0.196288	0.202	0.167	0.000309888
ENSG00000291073	1.63701985913625e-08	0.269335	0.134	0.104	0.000314815
ATM	1.65500650527754e-08	0.119224	0.37	0.326	0.000318274
ETFA	1.77745037980592e-08	0.232388	0.194	0.166	0.000341821
PAWR	1.86331906595123e-08	0.111361	0.112	0.092	0.000358335
ABHD14A	1.91802661634747e-08	0.118012	0.1	0.098	0.000368856
BDP1	1.92327067419279e-08	0.187652	0.215	0.179	0.000369864
EIF3A	1.92698124392735e-08	0.186768	0.262	0.231	0.000370578
GPS1	1.93187176774492e-08	0.269053	0.139	0.11	0.000371518
RAB9A	1.96071370613032e-08	0.325036	0.12	0.096	0.000377065
PDCD7	2.1378760476478e-08	0.252044	0.119	0.093	0.000411135
ANKLE2	2.24279192907145e-08	0.159963	0.115	0.09	0.000431311
HTT	2.24887922647694e-08	0.160392	0.139	0.113	0.000432482
AUP1	2.27110365154414e-08	0.153982	0.325	0.291	0.000436756
NEDD8	2.35281519080553e-08	0.138872	0.392	0.354	0.00045247
USP34	2.48336280369338e-08	0.140765	0.351	0.309	0.000477576
ADI1	2.50333316707496e-08	0.132258	0.136	0.131	0.000481416
DNAAF2	2.60314587848161e-08	0.341073	0.115	0.094	0.000500611
TAF10	2.6317520176289e-08	0.133176	0.312	0.271	0.000506112
MRPS12	2.75005107381528e-08	0.222174	0.183	0.161	0.000528862
RSAD1	2.82035125057267e-08	0.23179	0.101	0.077	0.000542382
ZDHHC20	2.85108556632671e-08	0.240977	0.147	0.117	0.000548292
INTS11	2.8770891404878e-08	0.233059	0.154	0.123	0.000553293
COX7B	2.9229595187699e-08	0.166339	0.336	0.304	0.000562114
ANKRD10	3.03308678150612e-08	0.163513	0.242	0.205	0.000583293
NOB1	3.52475874456183e-08	0.192555	0.142	0.113	0.000677846
TRAPPC6A	3.62282138136084e-08	0.214044	0.212	0.182	0.000696705
SRRT	3.63175493316086e-08	0.203666	0.145	0.116	0.000698423
GANC	3.68403458776022e-08	0.289209	0.12	0.093	0.000708477
CUL4A	3.69666323905929e-08	0.246601	0.135	0.106	0.000710905
SIDT2	3.79817175870408e-08	0.10532	0.112	0.093	0.000730426
RNF167	4.17082932672887e-08	0.179326	0.232	0.197	0.000802092
SNRNP70	4.27642650928053e-08	0.17349	0.243	0.207	0.0008224
PI4KB	4.36963542741222e-08	0.231162	0.107	0.083	0.000840325
MAN2A1	4.53670721930507e-08	0.153926	0.117	0.113	0.000872454
LRRK1	4.57267926622885e-08	0.158268	0.127	0.122	0.000879372
PDCD4	4.84291952160902e-08	0.158679	0.351	0.31	0.000931342
PNPLA8	4.85607408029803e-08	0.210009	0.18	0.148	0.000933872
OLA1	5.02044298277591e-08	0.145137	0.217	0.182	0.000965481
NDUFS7	5.11321582676089e-08	0.145707	0.328	0.29	0.000983323
PSMD4	5.20760443659883e-08	0.179819	0.289	0.254	0.00100147
OCIAD1	5.615021313267e-08	0.114224	0.341	0.3	0.00107982
PTBP1	5.79729344997949e-08	0.210358	0.162	0.131	0.00111488
FERMT3	5.89065713377095e-08	0.203783	0.198	0.164	0.00113283
WDR11	5.89419719317677e-08	0.114757	0.135	0.111	0.00113351
TRIM28	6.29156291590519e-08	0.1623	0.141	0.114	0.00120993
C1orf35	6.327833744611e-08	0.234453	0.103	0.079	0.00121691
CD47	6.45049948584145e-08	0.101236	0.451	0.407	0.0012405
SLC25A42	6.68447049120607e-08	0.32056	0.109	0.085	0.00128549
FGFR1OP2	6.79774769702443e-08	0.174664	0.212	0.19	0.00130727
SFXN1	7.1871842400682e-08	0.333722	0.106	0.085	0.00138217
TMED5	7.5391209407125e-08	0.133197	0.171	0.159	0.00144985
NMI	7.62112651209291e-08	0.361372	0.111	0.087	0.00146562
RAB5IF	7.73877510917308e-08	0.120125	0.2	0.189	0.00148824
MFSD14A	7.81469440783397e-08	0.309417	0.147	0.122	0.00150284
PPIG	7.90870203400155e-08	0.127157	0.365	0.325	0.00152092
PCNP	7.96102485382702e-08	0.183307	0.273	0.236	0.00153098
EPS15	8.31050572599906e-08	0.174357	0.291	0.255	0.00159819
UBE2V2	8.33452398520742e-08	0.247525	0.17	0.146	0.00160281
ZMYM5	8.50952595932785e-08	0.313858	0.121	0.097	0.00163647
C18orf32	8.84777455794061e-08	0.164378	0.242	0.22	0.00170152
CDKN1B	8.92483127413215e-08	0.159544	0.284	0.246	0.00171633
UBE2L6	8.99977078702128e-08	0.147815	0.288	0.25	0.00173075
DDX39B	9.14836358840387e-08	0.106451	0.296	0.258	0.00175932
SLC25A37	9.21453297302173e-08	0.238478	0.105	0.082	0.00177205
PSMD13	9.55116179723618e-08	0.191588	0.227	0.193	0.00183678
FBL	9.83846033043601e-08	0.156536	0.282	0.244	0.00189203
ARL4A	1.01340086920528e-07	0.16909	0.112	0.09	0.00194887
WBP11	1.03262299809217e-07	0.262515	0.156	0.128	0.00198584
OSGEP	1.04012757984976e-07	0.100489	0.179	0.152	0.00200027
DUS1L	1.07861397128632e-07	0.204027	0.154	0.125	0.00207428
PDCD2	1.14946358666065e-07	0.22219	0.213	0.182	0.00221053
GGNBP2	1.21062771013447e-07	0.145127	0.266	0.229	0.00232816
NADK	1.22139210162695e-07	0.309322	0.108	0.083	0.00234886
JAGN1	1.2412653476748e-07	0.248474	0.165	0.137	0.00238708
SIVA1	1.24719555595118e-07	0.165168	0.268	0.236	0.00239848
MDH2	1.2622186795486e-07	0.107167	0.326	0.287	0.00242737
MAF1	1.26524708234415e-07	0.129679	0.298	0.26	0.0024332
PRPF40A	1.27248735790445e-07	0.1577	0.268	0.233	0.00244712
ARFGAP2	1.32994580203212e-07	0.191674	0.166	0.135	0.00255762
MAP1LC3B	1.38405551729069e-07	0.153225	0.274	0.243	0.00266168
MRPL9	1.39900751619937e-07	0.257883	0.157	0.129	0.00269043
MRPL4	1.45156266268756e-07	0.252864	0.152	0.126	0.0027915
ZMYM2	1.47615721795254e-07	0.17501	0.214	0.18	0.0028388
CRTAP	1.51713087268496e-07	0.258483	0.138	0.118	0.00291759
EFCAB14	1.53455923073624e-07	0.195698	0.174	0.143	0.00295111
NUP153	1.56146364133879e-07	0.139245	0.111	0.089	0.00300285
BLOC1S4	1.57096353854438e-07	0.184896	0.141	0.114	0.00302112
NXT1	1.5883829298594e-07	0.294893	0.131	0.107	0.00305462
CTC1	1.59701961611589e-07	0.21799	0.108	0.084	0.00307123
VDAC1	1.61892014077103e-07	0.178048	0.214	0.185	0.00311335
LENG1	1.62089935619982e-07	0.354709	0.1	0.077	0.00311715
NOSIP	1.63132382247296e-07	0.118361	0.244	0.208	0.0031372
SS18	1.63256882927703e-07	0.297202	0.132	0.109	0.00313959
CHMP4B	1.68978270871953e-07	0.198819	0.153	0.135	0.00324962
SNHG6	1.71306061337364e-07	0.160715	0.374	0.336	0.00329439
CPNE3	1.78373233921955e-07	0.229902	0.182	0.158	0.0034303
TAFAZZIN	1.78422952121046e-07	0.169612	0.145	0.118	0.00343125
BCLAF1	1.8480704139402e-07	0.104184	0.262	0.226	0.00355402
SRSF1	1.85368595788298e-07	0.189055	0.224	0.19	0.00356482
SIN3A	1.85665038400946e-07	0.246586	0.108	0.084	0.00357052
PQBP1	1.86986316788011e-07	0.1912	0.183	0.164	0.00359593
ZEB2	1.88689476341844e-07	0.209862	0.261	0.225	0.00362869
TIMM17B	1.89630371056525e-07	0.133543	0.205	0.191	0.00364678
MTRFR	2.01544032283943e-07	0.250158	0.144	0.117	0.00387589
NEMF	2.02382326194255e-07	0.117774	0.268	0.232	0.00389201
FBXO7	2.03891411854004e-07	0.197631	0.207	0.174	0.00392104
HNRNPR	2.04156574167601e-07	0.135564	0.334	0.295	0.00392614
UBE2K	2.07560925131856e-07	0.208076	0.199	0.172	0.0039916
RBM25	2.19346637138521e-07	0.125796	0.342	0.303	0.00421826
CERS4	2.21190542487399e-07	0.330816	0.138	0.112	0.00425372
NELFCD	2.23191416766206e-07	0.164039	0.161	0.132	0.00429219
SERTAD2	2.24389585892324e-07	0.143519	0.107	0.086	0.00431524
CTDSP1	2.30091683153693e-07	0.133244	0.199	0.167	0.00442489
ATP6AP1	2.3036495645529e-07	0.235999	0.118	0.105	0.00443015
APEH	2.3037620575629e-07	0.28744	0.112	0.087	0.00443036
PRPS1	2.37117886256496e-07	0.342127	0.106	0.084	0.00456001
NKTR	2.37567673404143e-07	0.213673	0.24	0.211	0.00456866
CTDNEP1	2.42534987151352e-07	0.157852	0.253	0.218	0.00466419
TMEM9B	2.47817565485412e-07	0.194619	0.192	0.163	0.00476578
ATF6B	2.48364049326929e-07	0.169077	0.242	0.208	0.00477629
G3BP1	2.60679986466959e-07	0.17068	0.225	0.191	0.00501314
VAV1	2.60743069080531e-07	0.2646	0.12	0.094	0.00501435
SF3A2	2.70543633609102e-07	0.17862	0.198	0.166	0.00520282
XPO1	2.75290287154931e-07	0.196293	0.172	0.142	0.00529411
CNOT8	2.78457713998253e-07	0.140278	0.16	0.132	0.00535502
ZNF32	2.92106703304863e-07	0.28729	0.105	0.081	0.0056175
UBE2M	2.9859190045954e-07	0.229835	0.132	0.105	0.00574222
EIF2AK1	3.01357712365486e-07	0.206205	0.169	0.144	0.00579541
RPL23AP7	3.045890967576e-07	0.232813	0.111	0.087	0.00585755
ECHS1	3.09510709403369e-07	0.20405	0.175	0.152	0.0059522
TRAPPC4	3.12862864455022e-07	0.318268	0.11	0.088	0.00601667
GNL1	3.19830613100637e-07	0.325649	0.107	0.084	0.00615066
MRPS30	3.25544005348175e-07	0.337134	0.119	0.096	0.00626054
ISCA2	3.44622952490413e-07	0.23759	0.162	0.134	0.00662744
COMMD7	3.48199433131279e-07	0.177877	0.154	0.125	0.00669622
AZIN1	3.4906366711581e-07	0.250503	0.118	0.101	0.00671284
PPP1R35	3.62234476349267e-07	0.270288	0.126	0.101	0.00696613
RFX7	3.7864136326882e-07	0.21992	0.156	0.127	0.00728165
ACAT2	3.79199932109977e-07	0.298224	0.1	0.076	0.00729239
PPP1R2	3.79457144149945e-07	0.120288	0.374	0.336	0.00729734
SND1	3.83164988074308e-07	0.136326	0.271	0.245	0.00736865
CCNY	3.87221612959121e-07	0.115699	0.192	0.163	0.00744666
BCL7B	3.91894021779457e-07	0.20913	0.132	0.106	0.00753651
SAMM50	4.11480065451689e-07	0.236574	0.137	0.11	0.00791317
SENP5	4.24705888740908e-07	0.23981	0.134	0.108	0.00816752
NFX1	4.27025704491517e-07	0.175168	0.19	0.16	0.00821213
RNF34	4.32077511768368e-07	0.204914	0.182	0.154	0.00830928
CFLAR	4.48925162458819e-07	0.141107	0.221	0.203	0.00863328
CAB39	4.50831346820799e-07	0.221811	0.148	0.132	0.00866994
PDHB	4.69538505200349e-07	0.230051	0.158	0.132	0.00902969
TMEM50A	4.73383645860565e-07	0.131028	0.304	0.268	0.00910364
ATXN2L	4.98207517690665e-07	0.239101	0.165	0.137	0.00958103
IRF3	5.06520049542091e-07	0.222643	0.15	0.131	0.00974089
SIRT7	5.28086912569661e-07	0.292904	0.111	0.087	0.0101556
CHORDC1	5.29392766718525e-07	0.242648	0.132	0.106	0.0101808
STARD7	5.34064885484096e-07	0.1887	0.195	0.17	0.0102706
MED29	5.47314504612524e-07	0.310314	0.1	0.078	0.0105254
NUTM2A-AS1	5.52633175733807e-07	0.190479	0.197	0.166	0.0106277
MAZ	5.56702053597588e-07	0.184015	0.157	0.129	0.0107059
RANBP2	5.56886101148686e-07	0.215167	0.159	0.131	0.0107095
GLUD1	5.6374290072736e-07	0.201158	0.155	0.127	0.0108413
PPP1R11	5.72174926106328e-07	0.210218	0.19	0.162	0.0110035
ESYT1	5.78802876720356e-07	0.118837	0.135	0.112	0.011131
EIF4E	5.84209278256687e-07	0.174758	0.213	0.186	0.0112349
CEP57	5.98822637227058e-07	0.175195	0.219	0.187	0.011516
IGBP1	6.17155536850313e-07	0.102492	0.296	0.26	0.0118685
FAM50A	6.19892845643527e-07	0.317233	0.112	0.09	0.0119212
XPO6	6.22430043840974e-07	0.247681	0.121	0.097	0.01197
THAP12	6.31340523526606e-07	0.214264	0.102	0.08	0.0121413
MRPS36	6.40665135344381e-07	0.185472	0.187	0.164	0.0123206
METTL21A	6.56407883208777e-07	0.215972	0.162	0.133	0.0126234
TBCC	6.72427167284214e-07	0.306693	0.122	0.098	0.0129314
NBDY	6.8012570067978e-07	0.170382	0.247	0.213	0.0130795
PPCS	6.95469077168558e-07	0.15302	0.229	0.196	0.0133746
FDPS	7.47081494856966e-07	0.132621	0.188	0.179	0.0143671
NUDC	7.51497654573936e-07	0.172724	0.232	0.2	0.0144521
ST8SIA4	7.67143923284165e-07	0.20254	0.14	0.127	0.0147529
EPRS1	7.77667753730527e-07	0.146478	0.191	0.173	0.0149553
VEZF1	7.9483772595861e-07	0.25442	0.102	0.079	0.0152855
UBE2Z	8.17798824092005e-07	0.174966	0.104	0.082	0.0157271
FBXL17	8.5276214003498e-07	0.138107	0.207	0.175	0.0163995
NSUN2	8.6165989065912e-07	0.209847	0.114	0.09	0.0165706
MRPS33	8.67143469153955e-07	0.140107	0.111	0.108	0.016676
SNRPG	8.92140732448002e-07	0.107387	0.376	0.34	0.0171568
ANKRD36	9.09518214373383e-07	0.264676	0.113	0.09	0.0174909
DCXR	9.14844440049691e-07	0.159643	0.264	0.235	0.0175934
EXOSC7	9.18852767797754e-07	0.256485	0.114	0.09	0.0176705
YIPF3	9.47475266561679e-07	0.171554	0.141	0.13	0.0182209
MEA1	9.68952124693421e-07	0.185751	0.208	0.179	0.0186339
HERC4	1.00716483747623e-06	0.109413	0.217	0.188	0.0193688
UQCRC2	1.04513683848753e-06	0.132469	0.275	0.24	0.020099
WAPL	1.04948324100071e-06	0.186295	0.167	0.139	0.0201826
PSMD12	1.08628983359402e-06	0.18445	0.114	0.105	0.0208904
AHCTF1	1.10746345099373e-06	0.209872	0.1	0.079	0.0212976
AKIRIN1	1.18938894573831e-06	0.236789	0.139	0.114	0.0228731
BCL10	1.19179060531641e-06	0.119368	0.14	0.116	0.0229193
UBA3	1.19671856380975e-06	0.188894	0.176	0.147	0.0230141
PSMB6	1.21566775197483e-06	0.100679	0.32	0.284	0.0233785
PPP2CA	1.33381597742417e-06	0.13569	0.241	0.208	0.0256506
TXN2	1.35966402643432e-06	0.190131	0.184	0.157	0.0261477
STX12	1.37416839213849e-06	0.214176	0.159	0.131	0.0264266
ZBTB38	1.39227375107317e-06	0.131491	0.183	0.161	0.0267748
NUP160	1.41476306279936e-06	0.171115	0.151	0.125	0.0272073
UBA1	1.41832644146734e-06	0.238538	0.132	0.106	0.0272758
CREB1	1.49545654123064e-06	0.153588	0.247	0.214	0.0287591
TEX264	1.49694165841067e-06	0.17458	0.195	0.166	0.0287877
EMC4	1.5248244490997e-06	0.150524	0.219	0.192	0.0293239
RNF187	1.5857791102444e-06	0.184538	0.163	0.135	0.0304961
REST	1.67184084938219e-06	0.12386	0.185	0.156	0.0321512
LAGE3	1.70169444291433e-06	0.145942	0.129	0.124	0.0327253
GNAI3	1.73389889017321e-06	0.203441	0.169	0.141	0.0333446
MRPL39	1.75941676530378e-06	0.26655	0.103	0.08	0.0338353
SDHAF2	1.79542560471419e-06	0.164606	0.193	0.163	0.0345278
EXOSC10	1.80122968068239e-06	0.153971	0.105	0.084	0.0346394
PELI1	1.81012047239456e-06	0.214909	0.188	0.16	0.0348104
PIGP	1.8932559594641e-06	0.150255	0.102	0.099	0.0364092
C14orf119	1.92441756700316e-06	0.207013	0.188	0.16	0.0370085
BICD1	1.94018266064942e-06	0.199563	0.158	0.145	0.0373117
TOR1AIP1	1.97277225673308e-06	0.166494	0.137	0.112	0.0379384
ENSG00000291143	1.98097464900331e-06	0.111688	0.138	0.115	0.0380961
ARMC8	1.98868198118911e-06	0.151717	0.165	0.138	0.0382443
PLRG1	2.00550649267105e-06	0.154227	0.116	0.094	0.0385679
DPY30	2.02268032036911e-06	0.197455	0.186	0.162	0.0388982
USP28	2.03660357395101e-06	0.188535	0.112	0.091	0.0391659
SLC25A12	2.05275018039847e-06	0.256508	0.109	0.086	0.0394764
SUPT4H1	2.07893132983198e-06	0.181433	0.217	0.19	0.0399799
POLR2E	2.0987415273996e-06	0.153272	0.249	0.217	0.0403609
NDUFB1	2.12327703267545e-06	0.15509	0.215	0.194	0.0408327
CS	2.14547181941135e-06	0.182283	0.136	0.111	0.0412596
CBLB	2.15088949926606e-06	0.102877	0.187	0.162	0.0413638
ZFAND1	2.21170854999919e-06	0.23763	0.143	0.126	0.0425334
EXOSC8	2.23175215911543e-06	0.15728	0.17	0.142	0.0429188
ABCC1	2.25609893514881e-06	0.240863	0.124	0.1	0.043387
IFI16	2.27190134227454e-06	0.126242	0.363	0.328	0.0436909
COA6	2.29554912437135e-06	0.275725	0.108	0.088	0.0441457
ZDHHC2	2.35359357553651e-06	0.228535	0.102	0.081	0.045262
PTDSS1	2.39421484762142e-06	0.115678	0.2	0.171	0.0460431
DKC1	2.42438770355406e-06	0.29946	0.123	0.102	0.0466234
SSBP1	2.4489045629132e-06	0.111506	0.326	0.29	0.0470949
BTBD1	2.4539907171195e-06	0.238882	0.104	0.082	0.0471927
EWSR1	2.48905734470857e-06	0.110431	0.289	0.255	0.0478671
CDK9	2.49153025920851e-06	0.274012	0.1	0.078	0.0479146
KTN1	2.52924513701679e-06	0.154	0.257	0.23	0.0486399
TTC14	2.55496574533921e-06	0.109724	0.196	0.167	0.0491345

## Sheet: 4_B-lymph_non-switched_memory
gene	p-value	avg. log2(FC)	pct.1	pct.2	adj. p-value
PPBP	6.48447821660234e-222	7.85647	0.792	0.019	1.2470300058348e-217
NRGN	2.16940753661434e-206	7.45161	0.755	0.018	4.17198763366305e-202
CAVIN2	6.49001541938426e-172	7.76701	0.629	0.005	1.24809486530179e-167
PF4	9.21532148742688e-167	7.11086	0.679	0.011	1.77219847524706e-162
CLU	2.30414401737905e-144	7.61202	0.541	0.004	4.43109935982165e-140
GNG11	6.36526951892891e-133	5.53254	0.66	0.024	1.22410498118522e-128
TUBB1	2.47391246033897e-131	8.60446	0.465	0.003	4.75758105247787e-127
SPARC	2.33397700565494e-120	7.82977	0.447	0.003	4.48847117957501e-116
GP9	1.69440483207893e-113	8.62219	0.39	0.001	3.258509932571e-109
TREML1	1.34816502250148e-100	8.38639	0.34	0.001	2.5926561547726e-96
MPIG6B	1.94923798600239e-87	7.46792	0.34	0.003	3.7485795708812e-83
MYL9	9.92431372570849e-85	6.11916	0.415	0.013	1.908544772591e-80
PRKAR2B	4.83197746893982e-83	7.28438	0.346	0.005	9.29237587051816e-79
F13A1	5.61671290117824e-75	6.68615	0.333	0.006	1.08015005802559e-70
GP1BB	8.98511946356304e-72	8.6659	0.252	0.001	1.72792832403781e-67
ITGB3	3.13961237277984e-71	8.2418	0.264	0.001	6.03778855409291e-67
ITGA2B	2.72494871577504e-70	7.57145	0.264	0.002	5.24034887530699e-66
CMTM5	6.17598253455117e-66	9.38726	0.22	0	1.18770320121954e-61
ENSG00000288882	6.25737510787929e-63	8.73562	0.214	0.001	1.20335580699627e-58
ACRBP	1.16428212826391e-60	6.02981	0.302	0.008	2.23903096086433e-56
CCL5	1.49441081006874e-59	2.70007	0.616	0.088	2.8739014288432e-55
ENSG00000289621	2.00221608492067e-58	6.8902	0.233	0.002	3.85046175291093e-54
RGS18	6.21843919117271e-58	5.95307	0.283	0.006	1.19586804085442e-53
PF4V1	1.00958771238331e-56	7.48526	0.22	0.001	1.94153812968434e-52
GPX1	9.24844985297553e-55	1.9644	0.818	0.507	1.77856939122572e-50
NCOA4	9.71423993246626e-50	2.87686	0.522	0.15	1.86814548141259e-45
ENSG00000236304	1.29971217433999e-49	6.9852	0.201	0.002	2.49947648247323e-45
ENSG00000291236	6.67009128871203e-48	7.84875	0.182	0.001	1.28272525573221e-43
MAP3K7CL	5.49215565324963e-47	3.82608	0.396	0.04	1.05619645367644e-42
THBS1	1.07087307339646e-45	7.33503	0.176	0.001	2.05939600744872e-41
SMANTIS	2.04683934615577e-42	6.12092	0.189	0.002	3.93627674659216e-38
PDGFA-DT	4.9120369347386e-41	7.48597	0.157	0.001	9.44633822919581e-37
H2AC6	1.40963848820318e-40	2.39955	0.604	0.195	2.71087577666354e-36
CLDN5	1.09777473893299e-39	8.09112	0.145	0.001	2.11113060044203e-35
SEPTIN5	9.20055671695649e-37	8.27122	0.126	0	1.7693590622379e-32
TMEM40	6.72127621934883e-35	7.78449	0.132	0.001	1.29256862974297e-30
PTGS1	3.05038909637512e-34	3.84948	0.283	0.025	5.86620327123899e-30
CXCL5	2.40621563709176e-33	8.70865	0.113	0	4.62739329169116e-29
CLEC1B	1.56194992655547e-32	7.26535	0.126	0.001	3.00378590375882e-28
ACTN1	5.89182179356605e-32	4.26458	0.233	0.016	1.13305624912069e-27
PTCRA	3.94532275460715e-30	7.84968	0.119	0.001	7.58725018938501e-26
GMPR	1.02099962290992e-29	6.33442	0.138	0.002	1.96348437481807e-25
CTTN	2.58731076774555e-29	6.06672	0.132	0.002	4.97565733745147e-25
PDZK1IP1	9.82647636839014e-29	8.183	0.107	0.001	1.88972967040511e-24
LINC00989	1.42455786259166e-27	6.22954	0.119	0.001	2.73956722555003e-23
CTSA	1.6289329728202e-27	2.70224	0.352	0.095	3.13260100003053e-23
MMD	2.49889710840622e-26	3.18506	0.289	0.04	4.80562902917601e-22
GRAP2	1.34150035738746e-25	2.60205	0.358	0.073	2.57983933729183e-21
RGS10	7.96494322940698e-25	2.28058	0.396	0.135	1.53173823244726e-20
BEX3	2.25184337357821e-24	3.85745	0.208	0.019	4.33051999172825e-20
GAS2L1	8.42478369487836e-24	7.04896	0.101	0.001	1.62017015236206e-19
MPP1	7.6582387973547e-23	3.65198	0.208	0.022	1.47275590311928e-18
C2orf88	1.39361860782783e-22	3.27811	0.239	0.037	2.6800679447137e-18
CD9	4.32874072564321e-22	2.98186	0.264	0.042	8.32460128948446e-18
TLN1	6.00337656117422e-22	1.73869	0.566	0.272	1.15450934647941e-17
TSC22D1	2.01374042934728e-21	3.60824	0.22	0.028	3.87262421967776e-17
TMSB4X	3.95124328043091e-21	0.70076	1	0.983	7.59863595259668e-17
PGRMC1	4.00551940307882e-21	3.19968	0.226	0.033	7.70301436406088e-17
MARCHF2	9.59400228113929e-21	2.86888	0.277	0.053	1.8450225786859e-16
TIMP1	1.16774937983486e-20	2.54084	0.308	0.068	2.24569883236042e-16
CA2	1.29205341338249e-20	4.13303	0.145	0.008	2.48474791927587e-16
VCL	1.31361982223413e-20	2.55251	0.296	0.083	2.52622228013845e-16
SNCA	2.28748430364317e-20	4.14238	0.138	0.007	4.39906106433618e-16
TAGLN2	3.19614471491949e-20	1.13624	0.868	0.607	6.14650590126167e-16
MYLK	4.09673333377033e-20	4.88248	0.113	0.003	7.87842787417373e-16
TUBA4A	5.66944606533803e-20	1.70637	0.465	0.252	1.09029117282516e-15
H3C10	5.91457855859982e-20	3.82116	0.17	0.014	1.13743260260433e-15
SLC40A1	8.49346138254005e-20	4.42707	0.145	0.011	1.63337755847628e-15
TRIM58	9.29359416230515e-20	4.03478	0.145	0.008	1.7872510933529e-15
RNF11	9.72771777166975e-18	2.57353	0.245	0.044	1.87073740466981e-13
LIMS1	1.31332776751958e-16	2.23072	0.308	0.103	2.5256606297169e-12
MTURN	2.21714750649681e-16	3.3996	0.164	0.019	4.26379636974401e-12
TPM4	6.42813159087e-16	1.47446	0.497	0.233	1.23619398624021e-11
FHL1	3.4966177109394e-15	3.25666	0.157	0.018	6.72434551990756e-11
CALD1	8.5037537484076e-15	4.25408	0.101	0.005	1.63535688335627e-10
NAP1L1	2.76333217000257e-14	0.930219	0.73	0.447	5.31416409613194e-10
CALM3	9.82542329487432e-14	1.41477	0.484	0.279	1.88952715383728e-09
MAX	1.01830941652813e-13	1.3177	0.497	0.246	1.95831083892525e-09
FTH1	1.25168252555264e-13	0.498065	1	0.967	2.40711066489029e-09
RIPOR2	1.7168747253325e-13	0.661691	0.912	0.672	3.30172178428694e-09
CAPN1-AS1	1.71882322827877e-13	2.64211	0.182	0.031	3.30546895030289e-09
ENSG00000270055	6.03554535542791e-13	3.68725	0.107	0.008	1.16069572730234e-08
MTPN	7.91273707108488e-13	0.844722	0.717	0.435	1.52169846614033e-08
TGFB1	8.1606529502761e-13	1.3134	0.522	0.33	1.5693751688676e-08
ENSG00000289130	1.21321099795921e-12	3.43604	0.101	0.007	2.33312607017535e-08
TPM1	1.73949811486242e-12	2.91905	0.145	0.02	3.34522882469192e-08
PDLIM1	2.6934985949742e-12	0.861002	0.673	0.39	5.17986714799488e-08
CST3	3.12070029740433e-12	0.509467	0.233	0.067	6.00141874193827e-08
H2BC11	4.87616066952734e-12	3.17263	0.132	0.018	9.37734458356803e-08
MLH3	5.004373734762e-12	2.17759	0.195	0.04	9.62391112932081e-08
ESAM	5.00931551569288e-12	3.72112	0.107	0.01	9.63341466822898e-08
CDK2AP1	1.39913850128365e-11	3.02053	0.138	0.022	2.69068325181858e-07
PKM	2.00909731039185e-11	0.977797	0.604	0.389	3.86369503761458e-07
AFF3	2.1116565147863e-11	0.756344	0.874	0.654	4.06092664358554e-07
FCER1G	4.00206164413897e-11	1.06229	0.189	0.049	7.69636474784366e-07
OAZ1	1.94813798149213e-10	0.525172	0.956	0.899	3.74646415220751e-06
SH3BGRL3	2.0577790315612e-10	0.680383	0.925	0.828	3.95731485559535e-06
PARVB	4.27332903482319e-10	1.45142	0.346	0.152	8.21803906686847e-06
RUFY1	4.91231437575989e-10	1.70064	0.289	0.112	9.44687177602384e-06
FERMT3	6.16263183295465e-10	1.35739	0.346	0.174	1.18513572779551e-05
BANK1	6.43022275011769e-10	0.443581	0.925	0.729	1.23659613707513e-05
ENSG00000290032	7.59682901726555e-10	1.95221	0.208	0.058	1.46094618831034e-05
BACH2	8.12824297682421e-10	0.933557	0.755	0.537	1.56314240687306e-05
IL4R	1.09208307067895e-09	1.04386	0.541	0.309	2.1001849532227e-05
PRKCB	1.27251273348627e-09	0.597346	0.824	0.607	2.44716923776744e-05
MYL6	1.56219811936614e-09	0.649641	0.862	0.773	3.00426320335303e-05
PLA2G12A	1.65188965415941e-09	2.05007	0.17	0.039	3.17674899391396e-05
CD79A	2.02016675159872e-09	0.329039	0.994	0.883	3.8849826799995e-05
LTB	2.02372155275558e-09	0.258073	0.962	0.791	3.89181891810425e-05
ITM2B	4.20471681895307e-09	0.56676	0.818	0.598	8.08609091452864e-05
SAT1	6.6311821898907e-09	0.95596	0.585	0.39	0.000127524
ARHGEF18	9.32601857393868e-09	0.669771	0.723	0.493	0.000179349
HLA-DRA	1.51646338830326e-08	0.237748	1	0.929	0.000291631
CD52	1.51650795718999e-08	0.451899	0.969	0.839	0.00029164
MARCHF1	2.27777241419462e-08	0.66791	0.686	0.453	0.000438038
CCND3	2.57184005401238e-08	0.630291	0.692	0.468	0.000494591
AUTS2	3.71554603243324e-08	0.99159	0.409	0.204	0.000714537
NIBAN3	5.78094303915827e-08	0.4075	0.698	0.477	0.00111173
HLA-DQA1	6.17900171986374e-08	0.446847	0.887	0.733	0.00118828
TCTN1	6.65948649820298e-08	0.746368	0.352	0.172	0.00128069
FLNA	7.46340258532855e-08	1.19977	0.403	0.227	0.00143529
ACTB	8.08262203852496e-08	0.529609	0.994	0.96	0.00155437
PAX5	1.01062120735458e-07	0.75262	0.579	0.357	0.00194353
CD37	1.20703043932161e-07	0.216711	0.987	0.877	0.00232124
AGPAT1	1.28623819770063e-07	1.87036	0.17	0.05	0.00247356
TXNIP	1.30607349156527e-07	0.333857	0.925	0.754	0.00251171
APP	1.79252790207083e-07	1.05249	0.252	0.102	0.00344721
HLA-DRB6	2.239018194847e-07	1.10922	0.34	0.164	0.00430586
CDKN1A	2.91007684797801e-07	1.83411	0.164	0.049	0.00559637
NT5C3A	5.21379222160208e-07	1.02285	0.428	0.254	0.0100266
STOM	6.12932612036792e-07	2.20227	0.113	0.024	0.0117873
MYL12A	6.63270773993593e-07	0.534721	0.887	0.749	0.0127554
SRSF5	7.15259417206248e-07	0.422451	0.849	0.671	0.0137552
RSU1	7.2566368098464e-07	1.19979	0.321	0.16	0.0139552
EBF1	7.62827426114944e-07	0.622161	0.503	0.303	0.0146699
IGHM	9.0061318070093e-07	0.702211	0.761	0.62	0.0173197
WDR1	1.05030806777858e-06	0.801957	0.447	0.254	0.0201985
CDKN2D	1.12578684082006e-06	1.19638	0.352	0.188	0.02165
CAPZB	1.3449307885216e-06	0.483766	0.692	0.489	0.0258644
MGLL	1.42824641393532e-06	2.34421	0.107	0.032	0.0274666
FCER2	1.50507408271462e-06	0.586901	0.572	0.369	0.0289441
WBP2	1.62252280878641e-06	0.985999	0.371	0.197	0.0312027
YWHAH	1.87468020517142e-06	1.30892	0.283	0.146	0.036052
CD79B	2.12577719042989e-06	0.465423	0.855	0.693	0.0408808
STXBP2	2.13956132775616e-06	0.790517	0.365	0.191	0.0411459

## Sheet: 5_Plasmablasts
gene	p-value	avg. log2(FC)	pct.1	pct.2	adj. p-value
IGHG4	0	5.67291	0.78	0.045	0
XBP1	0	4.83091	0.83	0.126	0
MZB1	0	4.40755	0.865	0.178	0
FKBP11	0	4.43092	0.655	0.072	0
SEC11C	0	3.51227	0.75	0.208	0
DERL3	0	3.69139	0.611	0.089	0
TXNDC5	0	3.89831	0.645	0.125	0
SDF2L1	0	3.5468	0.611	0.097	0
JCHAIN	0	4.52235	0.805	0.295	0
MYDGF	0	3.18371	0.676	0.172	0
PDIA4	0	3.51346	0.603	0.101	0
SPCS3	0	2.99418	0.611	0.143	0
IGHGP	0	7.01379	0.502	0.035	0
SSR3	0	2.81438	0.656	0.194	0
LIME1	0	2.79334	0.59	0.13	0
PRDX4	0	3.41397	0.542	0.086	0
KDELR2	0	2.8444	0.604	0.152	0
HSP90B1	0	2.912	0.802	0.358	0
SELENOS	0	3.18735	0.527	0.088	0
UBE2J1	0	2.40248	0.739	0.321	0
PRDM1	0	4.58803	0.442	0.032	0
CD38	0	2.93428	0.49	0.083	0
TXNDC11	0	3.1634	0.477	0.073	0
SEC61B	0	2.4312	0.757	0.365	0
ELL2	0	3.28272	0.447	0.056	0
ZBP1	0	2.82082	0.476	0.094	0
MANF	0	2.85444	0.458	0.083	0
PIM2	0	2.53689	0.532	0.157	0
FNDC3B	0	4.39012	0.406	0.032	0
SPATS2	0	3.14402	0.435	0.064	0
TNFRSF17	0	3.20013	0.438	0.07	0
TMED2	0	2.12914	0.581	0.214	0
SEC61G	0	2.09896	0.633	0.274	0
SRGN	0	2.05499	0.524	0.166	0
TMEM258	0	2.03375	0.698	0.342	0
LMAN1	0	2.16471	0.489	0.137	0
ERLEC1	0	2.25133	0.466	0.116	0
CRELD2	0	2.71637	0.424	0.078	0
MAN1A1	0	2.94064	0.406	0.065	0
ERN1	0	4.00748	0.36	0.038	0
TPST2	0	2.56955	0.409	0.09	0
IGHG1	0	6.19077	0.432	0.119	0
SSR4	0	2.52853	0.818	0.505	0
SPCS2	0	1.7126	0.695	0.393	0
ANKRD36BP2	0	3.92781	0.316	0.019	0
CYTOR	0	3.03555	0.347	0.053	0
RRBP1	0	3.18095	0.339	0.046	0
PPIB	0	2.06787	0.801	0.52	0
SEC24D	0	2.98506	0.304	0.04	0
SUB1	0	2.1291	0.842	0.582	0
GMPPB	0	2.99196	0.294	0.039	0
SLAMF7	0	3.78255	0.27	0.02	0
SPCS1	0	1.70007	0.729	0.479	0
CHPF	0	4.96016	0.259	0.01	0
IGHG3	0	5.10786	0.346	0.115	0
IGKC	0	4.75086	0.727	0.497	0
KCNMA1	0	4.86663	0.238	0.014	0
SDC1	0	5.86195	0.229	0.007	0
CAV1	0	5.00596	0.202	0.007	0
SEC61A1	1.08668383453219e-303	2.30739	0.38	0.087	2.08980168218885e-299
TENT5C	8.37601999245978e-303	2.13833	0.477	0.146	1.61079240474994e-298
DNAJB11	1.53802239748202e-298	2.40585	0.36	0.078	2.95777087259768e-294
ITM2C	9.47877468914726e-298	2.04762	0.492	0.172	1.82286316046991e-293
OSTC	1.08817592283843e-297	1.83345	0.567	0.226	2.09267111721059e-293
HERPUD1	1.27551164733465e-295	1.43159	0.644	0.407	2.45293644898927e-291
IGLV6-57	2.4775857337805e-290	3.8312	0.227	0.023	4.76464512463328e-286
MYO1D	6.3133445054321e-289	2.3819	0.327	0.065	1.21411928183965e-284
LGALS1	7.88242500410962e-288	1.87348	0.541	0.201	1.51586915254032e-283
DNAJC3	8.84928735605235e-287	2.02891	0.409	0.11	1.70180645144243e-282
SELENOK	1.15877239511602e-285	1.90944	0.52	0.193	2.22843519304761e-281
HM13	2.21043634268504e-282	1.92662	0.493	0.168	4.25089013061761e-278
OST4	6.90098772995058e-281	1.10031	0.782	0.628	1.3271289503468e-276
SEMA4A	2.63435586333122e-280	3.30979	0.205	0.018	5.06612976077226e-276
DENND6B	5.91435535013509e-279	3.40088	0.221	0.023	1.13738967738448e-274
ACOXL	8.3680919746207e-278	4.945	0.164	0.007	1.60926776763931e-273
WIPI1	3.14181870336112e-273	3.1542	0.217	0.023	6.04203154843377e-269
SLC44A1	2.91986087670569e-272	2.38212	0.269	0.045	5.61518445199271e-268
CISD2	1.6703255446779e-271	2.05434	0.362	0.09	3.21220305497008e-267
DNAJB9	5.61033713589162e-271	2.0359	0.354	0.086	1.07892393460332e-266
NUCB2	2.90036331184231e-270	2.41431	0.317	0.065	5.57768868500394e-266
MLEC	1.2364852821255e-267	1.91716	0.38	0.102	2.37788484605554e-263
MTDH	9.61598467135438e-267	1.47167	0.647	0.414	1.84925001214816e-262
AQP3	1.93560685116343e-264	2.94298	0.264	0.042	3.72236553547239e-260
CEP128	2.6241722809625e-259	3.11081	0.236	0.032	5.04654571351898e-255
JSRP1	4.11961911671551e-259	3.9313	0.183	0.014	7.9224395233556e-255
IDH2	1.50902168462382e-256	1.95108	0.454	0.15	2.90199960170007e-252
CREB3L2	8.74634667943008e-254	2.18015	0.286	0.058	1.6820099299212e-249
UAP1	1.409383253537e-252	2.58963	0.246	0.039	2.71038493487701e-248
SAR1B	1.97680725875164e-247	1.94957	0.327	0.081	3.80159803930528e-243
SERF2	6.25344927597429e-245	0.777921	0.898	0.876	1.20260083026262e-240
NANS	3.18831145302695e-243	2.2006	0.255	0.048	6.13144175531613e-239
DNAJC1	6.24814084467142e-242	1.73118	0.395	0.122	1.20157996583876e-237
HSPA5	3.07415583056688e-239	1.91276	0.488	0.194	5.91190907776316e-235
GLCCI1	7.00864540123265e-236	1.88459	0.45	0.159	1.34783259711105e-231
TRIB1	9.04340390949622e-236	4.47806	0.148	0.008	1.73913700583522e-231
MTHFD2	2.30425558302645e-231	2.42828	0.268	0.053	4.43131391171816e-227
ZBTB38	1.82160652369616e-230	1.77642	0.402	0.129	3.50313150572009e-226
RBM47	1.10335300748571e-229	2.46058	0.246	0.044	2.12185816869578e-225
MEI1	3.15674045874563e-229	1.98633	0.301	0.074	6.07072757621373e-225
IGLC2	3.32955011191691e-229	5.06623	0.441	0.221	6.4030578202274e-225
FKBP2	4.97300898763589e-228	2.54646	0.235	0.04	9.56359358412258e-224
UQCRQ	1.02035580565113e-227	1.77155	0.544	0.251	1.96224624984768e-223
SLC35B1	2.18570700537658e-222	2.36915	0.25	0.048	4.20333314203969e-218
ST6GALNAC4	2.58195704396935e-221	1.93143	0.279	0.067	4.96536159125746e-217
HDLBP	2.7407823955692e-221	1.83146	0.365	0.11	5.27079862491914e-217
CD27	2.31588063314911e-219	1.66908	0.494	0.213	4.45367004560906e-215
EDEM1	4.36214255920034e-219	2.14867	0.3	0.073	8.38883635559817e-215
ARF4	1.97638441202102e-218	1.68378	0.467	0.178	3.80078486275763e-214
MIR4435-2HG	1.47437299825536e-215	2.21751	0.258	0.054	2.83536671294488e-211
PYCR1	3.06954092375403e-215	4.31097	0.134	0.007	5.90303415047137e-211
PDK1-AS1	1.03281057494679e-214	2.22293	0.232	0.044	1.98619801668018e-210
LMAN2	2.58926189642569e-213	1.54562	0.534	0.246	4.97940955301624e-209
CASP3	2.13311105206183e-212	1.92005	0.244	0.054	4.10218586422011e-208
CCDC167	1.71266831486323e-210	2.0203	0.313	0.083	3.29363243631347e-206
TXN	2.6760455819008e-210	1.77165	0.467	0.184	5.14630325855343e-206
BHLHA15	9.75506549341696e-210	5.25051	0.125	0.005	1.87599664503902e-205
LINC02384	4.93405708644699e-209	2.58238	0.207	0.033	9.48868518294621e-205
TMEM208	8.65889070925372e-209	1.58892	0.352	0.114	1.66519127229658e-204
LINC03034	3.90327759659851e-206	2.43093	0.293	0.073	7.5063931460186e-202
WNT5B	1.09169597538727e-205	3.90177	0.13	0.007	2.09944053026726e-201
TRAM1	9.25414186679268e-205	1.42571	0.569	0.281	1.7796640224029e-200
TSHR	1.24394580080696e-204	3.71204	0.138	0.009	2.39223216953187e-200
LARP1B	1.49197291941843e-204	2.36545	0.196	0.031	2.86921312133358e-200
CD59	3.19851426543302e-204	2.1695	0.23	0.046	6.15106278385424e-200
IRF4	6.98725302199105e-201	2.08814	0.318	0.088	1.3437186286591e-196
CHST12	1.34141999862072e-198	1.74504	0.299	0.086	2.57968479934751e-194
SIL1	1.19583469205165e-196	1.83849	0.262	0.066	2.29970969628453e-192
ENSG00000258572	2.80739150735638e-196	3.82155	0.155	0.015	5.39889460779706e-192
SLC1A4	3.01184314598792e-196	3.07066	0.153	0.015	5.79207555404936e-192
CCR10	2.05615950128295e-194	4.61636	0.118	0.005	3.95420033691724e-190
B4GALT3	3.43498928249763e-191	1.72431	0.277	0.078	6.60582788917118e-187
LINC02362	4.34065475965159e-191	3.50988	0.134	0.01	8.34751316828597e-187
BSCL2	1.59260682496149e-190	1.57076	0.269	0.078	3.06274218508345e-186
SEC14L1	2.64157113479868e-190	1.73838	0.328	0.102	5.08000544933134e-186
CNKSR1	4.47387486199862e-189	4.80649	0.116	0.005	8.60370874710955e-185
TXNDC15	3.2989129375645e-188	1.70998	0.295	0.087	6.34413947023028e-184
MANEA	5.82444823845294e-188	2.39039	0.176	0.027	1.12009964073688e-183
ALG5	1.80791888343867e-187	1.52788	0.3	0.095	3.4768088047409e-183
LRRC59	2.22662217442904e-186	1.73724	0.27	0.074	4.28201710364448e-182
PHPT1	1.46601174984442e-184	1.37487	0.374	0.141	2.8192871961258e-180
PDIA5	2.08050369784117e-184	3.27802	0.136	0.012	4.00101666131835e-180
CALU	2.36688307415798e-184	1.77164	0.229	0.056	4.55175283991322e-180
KCNN3	4.01782293305325e-182	4.30256	0.115	0.006	7.7266752825547e-178
FUT8	1.8429789376667e-181	1.45084	0.475	0.205	3.54423279502684e-177
FNDC3A	3.01238406251893e-181	1.56084	0.413	0.159	5.79311579063016e-177
DERL1	1.40248075333605e-180	1.42104	0.359	0.132	2.69711073674055e-176
PKHD1L1	7.92593786575785e-180	1.49775	0.203	0.051	1.52423711096389e-175
SRPRB	1.55489431671397e-179	1.62001	0.267	0.078	2.99021726047264e-175
IFI27L1	3.82584987952989e-179	3.01723	0.157	0.019	7.35749190332394e-175
CDK2AP2	1.11912752859732e-177	1.52346	0.469	0.203	2.15219415024551e-173
B9D1	7.1619138882041e-175	3.62314	0.127	0.01	1.37730765984053e-170
LAX1	2.30869030200661e-174	2.15648	0.214	0.046	4.43984231978891e-170
ESR1	7.57468768055092e-171	3.01629	0.142	0.016	1.45668818784675e-166
TRAM2	2.77961850719313e-167	2.89175	0.154	0.02	5.3454843511831e-163
PDXK	2.39770082471651e-166	1.69195	0.224	0.059	4.61101845601233e-162
FBXW7	2.91526222322478e-166	1.55816	0.38	0.145	5.60634078148357e-162
MEF2B	9.36079985298007e-165	2.74539	0.151	0.021	1.8001754197266e-160
SERP1	4.65417201484497e-164	0.922122	0.718	0.613	8.95043820174837e-160
CCNC	4.87309719905652e-164	1.46459	0.337	0.124	9.3714532235056e-160
LGALS3	8.9849889492303e-164	1.37669	0.183	0.045	1.72790322482648e-159
MIF	1.56345935428871e-163	0.813569	0.78	0.72	3.00668868423262e-159
NXPE3	2.70428023731469e-163	2.18518	0.202	0.043	5.20060132437988e-159
PSAT1	7.41397495545303e-163	3.63739	0.115	0.009	1.42578152368317e-158
MIXL1	9.99397345056001e-163	4.45103	0.108	0.007	1.9219410342772e-158
SEL1L	1.01792239255701e-162	1.57252	0.284	0.091	1.95756655312639e-158
SFMBT2	5.01896689831402e-162	1.99499	0.207	0.047	9.6519752421477e-158
GNL3	2.10043627395391e-161	1.39817	0.266	0.087	4.03934899844076e-157
INPP4A	2.81672184127098e-161	2.02969	0.214	0.05	5.41683777294821e-157
IFNAR2	1.38813891701701e-159	1.2949	0.411	0.176	2.66952995131542e-155
SSR1	2.22380945139588e-159	1.37257	0.432	0.188	4.27660795597942e-155
HID1	2.78132380808416e-159	4.80454	0.1	0.005	5.34876381532664e-155
LINC01934	4.65237940125351e-158	2.74337	0.173	0.03	8.94699082655062e-154
NME1	1.59127357457308e-157	1.51588	0.309	0.109	3.06017821126148e-153
IFNG-AS1	6.63794294617224e-157	1.12414	0.491	0.235	1.27654280797838e-152
GAPDH	2.74166120258162e-156	0.998185	0.857	0.75	5.27248865868472e-152
TMED9	5.43800588905747e-155	1.41748	0.489	0.239	1.04578291252464e-150
ARFGAP3	8.87934490770224e-154	1.30474	0.286	0.104	1.70758681920022e-149
MGLL	1.06676761022817e-153	3.02656	0.132	0.016	2.05150079122979e-149
HSD17B8	2.06114121611105e-153	1.62224	0.189	0.047	3.96378067270316e-149
ARMCX3	1.01592762487965e-151	1.38085	0.239	0.076	1.95373041540606e-147
IGLV3-1	3.73298595201607e-151	5.5274	0.179	0.034	7.1789052843221e-147
ADA	9.73541811011746e-151	1.92367	0.212	0.053	1.87221825675669e-146
TMEM167A	2.55929439944001e-150	1.40595	0.308	0.114	4.92177905956309e-146
ACY3	3.48581841054997e-150	3.92854	0.114	0.01	6.70357738532864e-146
ZNF593	9.70126588937339e-150	1.37576	0.265	0.092	1.8656504431854e-145
GLRX	1.39944472856613e-148	1.31635	0.409	0.179	2.69127215750552e-144
TMED10	1.14916283216228e-147	1.23877	0.498	0.246	2.20995504253128e-143
TSHZ2	1.98466315854064e-146	1.94753	0.203	0.049	3.81670572018951e-142
HSPA13	7.8593018154101e-146	1.71725	0.165	0.037	1.51142233212152e-141
IGHG2	9.9868468703973e-146	3.48442	0.354	0.153	1.9205705216461e-141
KCNK6	1.4220301128416e-145	2.62665	0.143	0.022	2.73470611000569e-141
DTNB-AS1	3.27266819176125e-144	3.09588	0.119	0.013	6.29366819957606e-140
EDEM2	9.13791511239464e-144	1.14923	0.226	0.08	1.75731245526461e-139
RABAC1	4.8152368919361e-143	1.09362	0.611	0.399	9.26018206688232e-139
GAB1	5.16821946977606e-143	1.13066	0.188	0.058	9.93900286232634e-139
PREB	2.03062831290896e-142	1.40933	0.256	0.088	3.90510130855521e-138
USO1	1.28848488021465e-141	1.1561	0.314	0.13	2.47788527314079e-137
CDK6	3.85000564397352e-141	1.4909	0.245	0.08	7.40394585392548e-137
LINC02964	2.0853717061631e-140	3.04683	0.129	0.017	4.01037832812226e-136
DSTN	4.88552194561959e-140	1.57232	0.281	0.097	9.39534725362104e-136
KCNA3	7.24302288185061e-140	1.39281	0.26	0.091	1.39290573040869e-135
YIF1A	8.24055779164107e-140	1.1372	0.298	0.121	1.58474166891049e-135
SURF4	1.13185110788767e-139	1.36213	0.258	0.092	2.17666286557878e-135
IFI27L2	2.02297859488203e-138	1.26945	0.359	0.153	3.89039013581762e-134
CLPTM1L	2.71093662680891e-138	1.56278	0.28	0.098	5.21340222701621e-134
IGLC3	2.73437795588384e-138	4.64991	0.336	0.199	5.25848224696022e-134
CCR2	3.46231038713383e-137	3.51077	0.123	0.015	6.65836910549707e-133
ATXN1	5.29902256680656e-137	1.83333	0.265	0.085	1.01905502982257e-132
DERL2	2.03433270071585e-136	0.886831	0.258	0.111	3.91222521674665e-132
FBH1	4.76202631305304e-136	1.14241	0.236	0.088	9.1578528026323e-132
YIPF2	5.4576337888284e-136	1.40043	0.157	0.041	1.04955755392959e-131
ARSA	7.42393219959165e-136	1.21807	0.189	0.06	1.42769640130347e-131
TIMM17A	8.83099474638489e-136	1.02955	0.247	0.098	1.69828859967728e-131
GGH	5.35835639265855e-135	3.09658	0.131	0.018	1.03046551787217e-130
RGCC	3.11942922615708e-134	2.21688	0.186	0.043	5.99897434482268e-130
[truncated: 824 more rows]

## Sheet: 6_Plasmacells
gene	p-value	avg. log2(FC)	pct.1	pct.2	adj. p-value
[truncated: 1,613 more rows]

## Sheet: 7_Monocytes
gene	p-value	avg. log2(FC)	pct.1	pct.2	adj. p-value
[truncated: 2,026 more rows]

[truncated: 1 more sheets: 8_T-lymphocytes_mixed]
