# Supplementary material for: Activated αβ T and reduced mucosa-associated invariant T cells in LGI1- and CASPR2-encephalitis
Source: Brain. 2025 Mar 17;148(9):3170–83. doi: 10.1093/brain/awaf096 (PMC12404778; doi:10.1093/brain/awaf096)
Supplement: awaf096_Supplementary_Data [file awaf096_supplementary_data.zip › brain-2024-00707-File013.xlsx]

## Sheet: 1_CD4_naive
gene	p-value	avg. log2(FC)	pct.1	pct.2	adj. p-value
CCR7	0	2.03879	0.755	0.262	0
FHIT	0	2.66616	0.532	0.111	0
LEF1	0	1.43626	0.728	0.333	0
TSHZ2	0	2.68667	0.472	0.088	0
SELL	0	0.947037	0.717	0.411	0
TCF7	0	1.17882	0.709	0.404	0
MAL	0	1.20138	0.557	0.255	0
IL6ST	0	1.66454	0.433	0.154	0
NOSIP	0	0.953946	0.766	0.492	0
BACH2	0	1.41997	0.459	0.19	0
IL7R	0	0.48449	0.897	0.632	0
PRKCQ-AS1	0	1.08566	0.596	0.332	0
MAML2	0	1.11915	0.583	0.326	0
LTB	0	0.648223	0.938	0.693	0
PRKCA	0	1.3227	0.439	0.201	0
PIK3IP1	0	1.03497	0.501	0.272	0
CAMK4	0	0.764293	0.639	0.415	0
TRABD2A	0	1.60188	0.339	0.123	0
FOXP1	0	0.822811	0.717	0.51	0
SERINC5	0	0.849461	0.473	0.269	0
OXNAD1	0	0.848399	0.502	0.3	0
MYC	0	1.10157	0.405	0.207	0
TXK	0	1.03478	0.41	0.212	0
TESPA1	0	0.924394	0.45	0.256	0
LDHB	0	0.728128	0.937	0.745	0
INPP4B	0	0.524691	0.654	0.467	0
RGS10	0	0.582869	0.556	0.376	0
SNHG29	0	0.740288	0.921	0.743	0
GAS5	0	0.818725	0.62	0.443	0
ENSG00000249806	0	1.35933	0.287	0.112	0
NDFIP1	0	0.737316	0.565	0.39	0
ACTN1	0	1.54701	0.251	0.077	0
ANK3	0	0.839951	0.411	0.237	0
EIF3E	0	0.647187	0.752	0.579	0
TMEM123	0	0.619821	0.58	0.407	0
LRRN3	0	2.80546	0.204	0.033	0
ADTRP	0	2.54931	0.206	0.036	0
GIMAP5	0	0.629002	0.664	0.495	0
ZFAS1	0	0.547783	0.672	0.505	0
TRAT1	0	0.775997	0.427	0.26	0
RCAN3	0	0.71036	0.431	0.267	0
CD27	0	0.400774	0.571	0.41	0
CSGALNACT1	0	1.31398	0.273	0.114	0
LEPROTL1	0	0.487563	0.661	0.502	0
EIF3H	0	0.504874	0.747	0.589	0
LDLRAP1	0	0.864569	0.376	0.218	0
ABLIM1	0	0.773902	0.398	0.242	0
SESN3	0	1.21609	0.278	0.122	0
HSPB1	0	0.67318	0.454	0.3	0
SNHG8	0	0.658787	0.464	0.31	0
EIF3L	0	0.529389	0.631	0.478	0
NELL2	0	0.924175	0.307	0.155	0
SLC40A1	0	1.8491	0.209	0.058	0
BCL2	0	0.645541	0.498	0.349	0
FCMR	0	0.631519	0.499	0.35	0
GIMAP7	0	0.574147	0.803	0.654	0
FKBP5	0	0.692379	0.41	0.261	0
LINC01550	0	1.11224	0.284	0.135	0
SNHG5	0	0.660601	0.481	0.332	0
PLCL1	0	1.54743	0.226	0.078	0
PCED1B	0	0.581563	0.536	0.389	0
FYB1	0	0.515309	0.795	0.649	0
CD4	0	0.820293	0.324	0.179	0
ANKRD55	0	2.62602	0.173	0.028	0
PDE3B	0	0.5236	0.444	0.3	0
CD7	0	0.235204	0.644	0.501	0
ITK	0	0.56327	0.503	0.36	0
ST13	0	0.554522	0.541	0.398	0
RAPGEF6	0	0.732551	0.409	0.266	0
SRSF5	0	0.504176	0.763	0.621	0
SNHG32	0	0.917451	0.343	0.205	0
C12orf57	0	0.472786	0.737	0.599	0
ARHGEF18	0	0.518844	0.537	0.4	0
TALAM1	0	0.719433	0.488	0.351	0
EPHX2	0	1.84782	0.191	0.055	0
FLT3LG	0	0.419665	0.534	0.4	0
SNHG7	0	0.811298	0.361	0.227	0
AK5	0	2.06684	0.177	0.044	0
ANP32B	0	0.479266	0.598	0.465	0
C1orf162	0	0.732816	0.317	0.186	0
DGKA	0	0.685338	0.372	0.242	0
ATP5PO	0	0.457813	0.638	0.509	0
HSP90AB1	0	0.415168	0.737	0.609	0
RSL1D1	0	0.481739	0.524	0.396	0
TGFBR2	0	0.707668	0.398	0.27	0
LINC00861	0	0.355596	0.736	0.609	0
GIMAP1	0	0.536608	0.532	0.406	0
CHMP7	0	0.990289	0.274	0.149	0
CD3D	0	0.177841	0.802	0.677	0
EIF2S3	0	0.534467	0.451	0.326	0
NOP53	0	0.495177	0.743	0.619	0
UXT	0	0.421992	0.607	0.483	0
SATB1	0	1.14261	0.24	0.117	0
BCL11B	0	0.401027	0.539	0.417	0
ENSG00000287092	0	1.98762	0.167	0.045	0
TOMM7	0	0.52844	0.888	0.766	0
SNHG6	0	0.474456	0.539	0.418	0
CD3E	0	0.317965	0.865	0.744	0
MLLT3	0	0.7915	0.303	0.182	0
PIM2	0	0.827383	0.297	0.176	0
ALKBH7	0	0.547029	0.429	0.309	0
EIF4B	0	0.41867	0.632	0.512	0
AQP3	0	0.398475	0.404	0.285	0
SH3YL1	0	0.900178	0.28	0.161	0
NPM1	0	0.61137	0.945	0.826	0
DOCK10	0	0.465716	0.526	0.408	0
MCUB	0	0.374298	0.527	0.409	0
MGAT4A	0	0.54257	0.409	0.291	0
SOD1	0	0.327527	0.693	0.575	0
BEX3	0	0.863706	0.219	0.102	0
SARAF	0	0.613938	0.954	0.837	0
PPP1R2	0	0.3969	0.532	0.416	0
ADD3	0	0.4323	0.5	0.384	0
CD3G	0	0.274995	0.614	0.498	0
AIF1	0	1.48392	0.174	0.059	0
NSA2	0	0.507955	0.439	0.324	0
ATM	0	0.405919	0.505	0.391	0
RIPOR2	0	0.424497	0.762	0.648	0
UQCRB	0	0.455634	0.736	0.622	0
ENSG00000271774	0	2.52083	0.137	0.024	0
ITGA6	0	1.00521	0.239	0.126	0
NAP1L1	0	0.41434	0.579	0.466	0
CYTIP	0	0.405671	0.532	0.42	0
ERP29	0	0.344965	0.668	0.556	0
CHRM3-AS2	0	1.65239	0.161	0.05	0
CD55	0	0.831283	0.283	0.172	0
PCED1B-AS1	0	0.404651	0.783	0.672	0
PNISR	0	0.366066	0.592	0.481	0
MDS2	0	1.7394	0.155	0.045	0
SMAP2	0	0.571972	0.406	0.297	0
ARMH1	0	1.09025	0.209	0.1	0
ENSG00000268027	0	0.750273	0.294	0.185	0
EIF3F	0	0.310435	0.752	0.644	0
IGF1R	0	1.93933	0.15	0.042	0
TCEA3	0	1.80773	0.149	0.041	0
PEBP1	0	0.359689	0.549	0.442	0
RHOH	0	0.289296	0.555	0.448	0
CERS6	0	1.51319	0.168	0.061	0
CCDC18-AS1	0	0.493965	0.372	0.265	0
TMEM243	0	0.516816	0.364	0.257	0
PRMT2	0	0.372582	0.53	0.424	0
SEPTIN6	0	0.355892	0.585	0.479	0
TMEM131L	0	0.61049	0.313	0.209	0
FAM13A	0	2.28712	0.141	0.037	0
TAGAP	0	0.460223	0.462	0.359	0
ZC3H12B	0	1.06428	0.21	0.107	0
EIF3K	0	0.300541	0.82	0.717	0
GIMAP4	0	0.368442	0.687	0.585	0
RETREG1	0	1.10227	0.193	0.091	0
GPSM3	0	0.299351	0.745	0.643	0
CISH	0	0.773086	0.317	0.216	0
HSPD1	0	0.532267	0.371	0.27	0
SUSD3	0	0.593161	0.29	0.189	0
PABPC1	0	0.476724	0.93	0.83	0
EDA	0	2.11695	0.136	0.036	0
TMEM204	0	0.755508	0.252	0.153	0
APEX1	0	0.570256	0.334	0.237	0
SNX9	0	1.09474	0.186	0.089	0
EEF1B2	0	0.680029	0.969	0.872	0
TRAF3IP3	0	0.281172	0.707	0.61	0
GIMAP2	0	0.567784	0.319	0.223	0
ATP1A1	0	0.538534	0.344	0.248	0
EPB41L4A-AS1	0	0.755716	0.237	0.142	0
SSBP2	0	0.738019	0.227	0.132	0
HINT1	0	0.310205	0.911	0.817	0
COX7C	0	0.346169	0.863	0.769	0
ENSG00000289614	0	0.630187	0.279	0.186	0
ETS1	0	0.419321	0.53	0.437	0
ENSG00000290109	0	2.23342	0.12	0.027	0
MBNL1	0	0.300559	0.761	0.668	0
TXNIP	0	0.448982	0.856	0.763	0
IMPDH2	0	0.64532	0.273	0.181	0
FAM117B	0	1.15926	0.166	0.074	0
EEF2	0	0.437667	0.925	0.834	0
LAPTM5	0	0.259346	0.783	0.692	0
STMN3	0	0.602393	0.268	0.177	0
LEF1-AS1	0	2.22254	0.117	0.026	0
SPINT2	0	0.860625	0.193	0.102	0
CD40LG	0	0.586919	0.245	0.154	0
ENSG00000290067	0	0.969721	0.175	0.085	0
COX4I1	0	0.428767	0.93	0.841	0
IFITM1	0	0.160378	0.936	0.847	0
RIC3	0	0.971509	0.174	0.086	0
USP10	0	0.720553	0.258	0.17	0
CD37	0	0.26638	0.76	0.672	0
TMIGD2	0	1.19523	0.15	0.063	0
FXYD5	0	0.213288	0.887	0.8	0
LIMD2	0	0.3006	0.788	0.702	0
SNRPD2	0	0.237895	0.792	0.706	0
IPCEF1	0	0.740284	0.213	0.127	0
TIAM1	0	1.01974	0.163	0.078	0
ADPRM	0	1.13481	0.154	0.07	0
JAK3	0	0.663631	0.238	0.154	0
APBA2	0	0.956594	0.172	0.089	0
DIP2B	0	0.781565	0.191	0.109	0
PARP11-AS1	0	1.89504	0.11	0.029	0
NFKBIZ	0	1.19799	0.144	0.063	0
IL6R	0	0.824735	0.181	0.101	0
RAB3GAP1	0	0.704492	0.198	0.119	0
EEF1G	0	0.644282	0.973	0.894	0
HNRNPA1	0	0.262284	0.905	0.827	0
MAN1C1	0	1.4111	0.122	0.044	0
KLF2	0	0.423969	0.575	0.497	0
CMTM8	0	1.04893	0.147	0.07	0
FAM153CP	0	1.08733	0.15	0.074	0
ITM2B	0	0.225239	0.851	0.775	0
PDK1	0	1.34243	0.125	0.05	0
STMN1	0	0.632607	0.186	0.112	0
ATP5MC2	0	0.232924	0.861	0.787	0
APP	0	0.810377	0.137	0.065	0
PLEKHB1	0	1.13707	0.135	0.063	0
PRKN	0	1.08144	0.137	0.065	0
PCSK5	0	1.695	0.107	0.035	0
RNF157	0	1.02353	0.139	0.069	0
BTF3	0	0.295611	0.943	0.873	0
KANK1	0	1.71521	0.1	0.032	0
PNRC1	0	0.396562	0.671	0.604	0
FAAH2	0	0.738849	0.154	0.087	0
PRKCA-AS1	0	1.13728	0.117	0.05	0
DENND5A	0	1.50416	0.103	0.037	0
LINC01891	0	1.39141	0.105	0.039	0
AP3M2	0	0.936677	0.143	0.077	0
RNF144A	0	1.12818	0.121	0.056	0
SATB1-AS1	0	1.04965	0.13	0.065	0
LNCRNA-IUR	0	0.83186	0.133	0.069	0
UBA52	0	0.4464	0.95	0.887	0
LINC00402	0	1.09172	0.103	0.045	0
PIK3IP1-DT	0	1.16833	0.103	0.045	0
PFDN5	0	0.348562	0.962	0.906	0
NACA	0	0.517432	0.978	0.924	0
BTG1	0	0.398623	0.841	0.788	0
EEF1D	0	0.309022	0.973	0.925	0
RACK1	0	0.448214	0.984	0.946	0
TPT1	0	0.533931	0.986	0.952	0
FAU	0	0.34936	0.988	0.965	0
TMSB10	0	0.217292	0.99	0.974	0
PTMA	0	0.175669	0.987	0.974	0
EEF1A1	0	0.472042	0.995	0.987	0
MALAT1	0	0.166319	1	0.994	0
LINS1	2.02575221681186e-312	0.66874	0.199	0.124	3.89572408815089e-308
IKZF1	4.08076999978768e-311	0.327409	0.618	0.526	7.84772878659169e-307
PPA1	8.97194505247937e-309	0.454607	0.372	0.279	1.72539475304231e-304
MAPKAPK5-AS1	4.67185704796967e-307	0.617703	0.233	0.154	8.98444828895047e-303
HSPA8	2.84130160176837e-305	0.206666	0.876	0.805	5.46410711036076e-301
CIRBP	1.66212985950953e-303	0.271316	0.704	0.613	3.19644193282278e-299
BIRC3	2.15446573159509e-303	0.604468	0.22	0.142	4.14325304843051e-299
ATP10A	7.94619382601706e-303	0.852473	0.145	0.082	1.52813253468134e-298
LSM5	5.32616697414808e-302	0.479676	0.324	0.235	1.02427517079842e-297
NR3C2	1.36394677051999e-301	0.668623	0.174	0.105	2.62300603438699e-297
FBLN5	4.26118262855326e-301	0.826108	0.137	0.076	8.19468031297078e-297
APBB1	2.17358394397917e-300	0.769321	0.157	0.092	4.18001928266635e-296
SF1	1.03787200709784e-297	0.351254	0.528	0.433	1.99593165684986e-293
UBQLN2	1.69472889033602e-297	0.7339	0.18	0.111	3.25913312900519e-293
TOMM20	3.73757198633758e-296	0.36037	0.465	0.368	7.18772468692581e-292
PCBP2	3.87605658311809e-296	0.298651	0.638	0.545	7.4540444149944e-292
PLPP1	4.39647815945477e-294	0.977491	0.106	0.054	8.45486714844747e-290
IFNGR2	5.71627001480425e-290	0.857202	0.112	0.058	1.099295886547e-285
CCNI	1.22748781756178e-289	0.213586	0.793	0.712	2.36058182195305e-285
SERP1	8.88642370912241e-286	0.275351	0.644	0.552	1.70894814350133e-281
ENSG00000291099	7.63146355047797e-285	0.867921	0.117	0.062	1.46760675539242e-280
MARCKSL1	4.6181867350431e-282	0.571186	0.229	0.153	8.88123491016138e-278
RNASET2	2.67819150938627e-276	0.281556	0.502	0.404	5.15043009170074e-272
NECAP2	8.44044116259017e-276	0.483032	0.315	0.231	1.62318123997772e-271
NUCB2	1.81811472132463e-275	0.504402	0.293	0.212	3.4964164205794e-271
UBALD2	4.65279063973503e-274	0.566506	0.26	0.202	8.94778167927444e-270
SGTB	1.34183718698643e-273	0.712908	0.159	0.095	2.5804870942936e-269
PRDX2	3.23358950607459e-273	0.352998	0.463	0.37	6.21851597913205e-269
RGCC	1.52892912276827e-272	0.448698	0.292	0.209	2.94028359599567e-268
MPP7	4.07834561209964e-271	0.637667	0.166	0.101	7.84306644662881e-267
ATP6V1G1	8.33649364460743e-271	0.247602	0.667	0.578	1.60319109279445e-266
EIF4A2	3.14511283755496e-270	0.292318	0.546	0.45	6.04836649790194e-266
FOXO1	4.67272456873419e-270	0.420088	0.301	0.217	8.98611661813272e-266
TNFSF8	5.64178532192017e-266	0.545017	0.218	0.145	1.08497173525847e-261
CYLD	7.60233046086123e-266	0.429057	0.368	0.281	1.46200417092822e-261
MHENCR	9.78519178514596e-266	0.617295	0.193	0.125	1.88179023220142e-261
CD6	3.20733115394404e-264	0.387806	0.369	0.279	6.16801854214979e-260
TLE5	8.06409127867982e-263	0.242851	0.756	0.673	1.55080539380292e-258
UBXN1	4.70339448998168e-262	0.276146	0.618	0.529	9.04509794368377e-258
BNIP3L	1.76606306897119e-260	0.535574	0.242	0.167	3.39631588793849e-256
BEX2	1.01231120263569e-259	0.700957	0.15	0.09	1.9467756737887e-255
IL4R	2.84204910856122e-258	0.712525	0.159	0.098	5.46554464067408e-254
COMMD6	1.66653154625995e-255	0.166522	0.842	0.77	3.20490681661251e-251
CRTC3	3.41260681410971e-255	0.602324	0.207	0.138	6.56278416421439e-251
CRLF3	4.04694507445307e-250	0.42522	0.312	0.23	7.78268007268069e-246
PIM1	1.49016053016688e-247	0.435134	0.388	0.312	2.86572771556392e-243
H1-10	5.61610236288167e-247	0.55493	0.291	0.225	1.08003264540577e-242
PSIP1	1.40121112942424e-246	0.402141	0.381	0.299	2.69466912299576e-242
COX6C	5.58260414993952e-246	0.268417	0.626	0.543	1.07359060407487e-241
CALM3	5.12860729335393e-245	0.291154	0.484	0.395	9.86282468584894e-241
HNRNPDL	1.25639389107454e-241	0.245611	0.655	0.57	2.41617109192545e-237
C1QBP	2.53732723169913e-241	0.408033	0.372	0.294	4.87953399928059e-237
LBH	3.00827564529788e-241	0.343866	0.486	0.401	5.78521489347235e-237
RASGRF2	3.07773593058081e-239	0.551729	0.165	0.104	5.91879396809996e-235
H1-3	2.97640559149519e-237	0.560312	0.249	0.183	5.72392559300439e-233
ZNF101	6.00432426597419e-237	0.62725	0.18	0.117	1.1546915995895e-232
SLC25A6	8.13515831956085e-236	0.189299	0.751	0.671	1.56447229643475e-231
CD48	2.94263224701168e-235	0.351529	0.5	0.426	5.65897607422817e-231
GMFG	3.71493448330232e-235	0.20916	0.734	0.655	7.14419050483869e-231
RNF138	3.7173527017086e-235	0.607699	0.168	0.107	7.1488409806558e-231
PASK	1.11536336328686e-234	0.534517	0.207	0.14	2.14495528393696e-230
RASGRP2	1.29233485849065e-233	0.391908	0.375	0.296	2.48528916636337e-229
PKM	2.30744153587172e-232	0.251857	0.526	0.437	4.4374408176349e-228
TCP11L2	2.02452830892476e-231	0.785383	0.13	0.077	3.89337039089321e-227
LETMD1	2.75195903446948e-231	0.567296	0.212	0.146	5.29229241918827e-227
LPAR6	8.80774543104476e-231	0.500372	0.179	0.118	1.69381752384422e-226
DPEP2	1.11021428319616e-230	0.697954	0.137	0.083	2.13505308801453e-226
LCLAT1	2.91535264871286e-230	0.755082	0.116	0.066	5.60651467873971e-226
GABPB1-AS1	6.43567030255013e-227	0.495342	0.222	0.153	1.23764375588342e-222
CNBP	1.5125402091235e-225	0.212915	0.738	0.661	2.90876607616541e-221
ICOS	1.92393718658553e-225	0.318172	0.23	0.164	3.69992360352263e-221
EIF3D	3.14010053408286e-225	0.292062	0.518	0.433	6.03872733709475e-221
NSMCE1	5.73288600110504e-224	0.494531	0.262	0.192	1.10249130687251e-219
SKP1	1.1607606622636e-223	0.213862	0.706	0.627	2.23225882959914e-219
TBC1D4	1.14099738208581e-222	0.359467	0.204	0.142	2.19425206548921e-218
SYPL1	7.25877440121817e-222	0.430178	0.26	0.187	1.39593490509827e-217
PACS1	2.7280826694703e-219	0.358402	0.434	0.354	5.24637578165833e-215
SNHG1	5.27212552619825e-219	0.552141	0.2	0.136	1.01388245994319e-214
CD5	1.86501693033865e-218	0.370653	0.301	0.224	3.58661405873426e-214
CCND3	1.00348067980544e-216	0.218834	0.719	0.644	1.92979369533383e-212
FCGRT	5.83488740141335e-216	0.791878	0.106	0.06	1.1221071961658e-211
NIPAL3	2.11950349584561e-214	0.580052	0.183	0.122	4.07601717286069e-210
ENSG00000291113	2.96216333354981e-214	0.577556	0.13	0.08	5.69653630674963e-210
EVL	5.0569602512647e-214	0.188667	0.745	0.668	9.72504025920714e-210
ITPKB	4.16780683862056e-212	0.563362	0.194	0.132	8.01510933135121e-208
SEPTIN9	8.37331325727013e-212	0.267749	0.561	0.479	1.61027187250562e-207
SMDT1	6.97951762887997e-211	0.24217	0.55	0.466	1.34223103520991e-206
SLC7A6	1.02271950536414e-210	0.518715	0.191	0.13	1.96679188076577e-206
SUCLG2	4.29025409817083e-210	0.437664	0.27	0.198	8.25058765619232e-206
TACC3	7.89256458552011e-208	0.578849	0.161	0.105	1.51781909544137e-203
CD28	9.41119846440702e-207	0.371068	0.276	0.205	1.80986757669011e-202
ZNF609	1.59772152394568e-206	0.517058	0.204	0.141	3.07257826269993e-202
NDUFA12	1.10880549435953e-204	0.3273	0.426	0.349	2.13234384620281e-200
EIF3M	1.25261544799829e-203	0.304291	0.462	0.383	2.40890476804551e-199
IMMP2L	3.33150954480105e-203	0.395505	0.238	0.172	6.4068260056069e-199
SIRPG	4.73968911115122e-202	0.541131	0.191	0.131	9.11489612965491e-198
ABHD14B	8.35526028485496e-202	0.390559	0.331	0.258	1.60680010538046e-197
ATP5MG	1.07920081415191e-201	0.15507	0.856	0.798	2.07541108569554e-197
PVT1	1.85784086242491e-200	0.321582	0.226	0.164	3.57281376252934e-196
ESD	1.81480725300571e-198	0.431268	0.26	0.191	3.49005582825528e-194
CLNS1A	1.13781376960748e-195	0.367558	0.334	0.261	2.18812966033214e-191
MX2	1.33727302264882e-195	0.592821	0.15	0.097	2.57170974985594e-191
CLUAP1	1.41735846181918e-195	0.708771	0.108	0.064	2.72572205792446e-191
NSD3	1.65572942055878e-195	0.325577	0.408	0.332	3.1841332486766e-191
ID3	2.89209803527494e-194	0.458336	0.161	0.107	5.56179373163723e-190
ANAPC16	7.61018191277117e-194	0.197829	0.636	0.557	1.46351408364502e-189
RCAN3AS	3.71833288167457e-193	0.603733	0.107	0.063	7.15072596474836e-189
PRDX6	4.34837672886243e-193	0.312219	0.373	0.297	8.36236328727534e-189
PABPC4	6.2873399172043e-193	0.630183	0.147	0.095	1.20911833947756e-188
HIVEP2	6.17979562391011e-192	0.378163	0.256	0.189	1.18843649643415e-187
MAP3K1	5.80271266089741e-191	0.484403	0.211	0.149	1.11591967181718e-186
SNHG3	1.24245007203912e-190	0.63224	0.135	0.085	2.38935573353843e-186
SELENOH	1.32904155462009e-190	0.254032	0.502	0.423	2.5558798136899e-186
CNST	1.35882500460174e-190	0.371264	0.266	0.198	2.61315636634961e-186
TAFA1	3.72838355212744e-189	0.609961	0.137	0.087	7.17005440909629e-185
ILF3-DT	8.92238447884199e-188	0.511919	0.179	0.122	1.7158637591261e-183
FUS	1.50574959571568e-187	0.264689	0.499	0.42	2.89570704752083e-183
EIF2A	1.58555486599544e-187	0.418059	0.265	0.199	3.04918056279584e-183
SLC12A6	2.2373353434145e-187	0.614506	0.13	0.081	4.30261959892043e-183
PELI1	3.03047725674029e-187	0.589002	0.122	0.075	5.82791081243724e-183
CHURC1	9.88859311430057e-187	0.269231	0.481	0.403	1.90167534181114e-182
RSL24D1	1.32210862268153e-186	0.256187	0.475	0.396	2.54254709227885e-182
TAF1D	1.44943269205939e-184	0.391091	0.307	0.239	2.78740401009942e-180
BTG1-DT	1.61587552693274e-184	0.634245	0.131	0.082	3.10749022584435e-180
ABRAXAS1	6.97704189879473e-182	0.650048	0.128	0.081	1.34175492755721e-177
EEIG1	3.30349424055176e-181	0.437782	0.222	0.161	6.35294977400509e-177
GPX4	2.41752043452855e-180	0.15797	0.608	0.529	4.64913354764186e-176
MZT2B	3.79259102665849e-180	0.284797	0.524	0.455	7.29353180336694e-176
LINC01619	3.96287533324978e-179	0.322277	0.334	0.263	7.62100555337265e-175
TECPR1	5.19716809840404e-179	0.686815	0.111	0.067	9.99467397004081e-175
PYCR2	9.71297562032677e-177	0.441129	0.257	0.199	1.86790234154504e-172
SNX29	1.05759695792361e-172	0.536905	0.163	0.111	2.0338647097829e-168
PIK3CD	2.68447356208366e-171	0.35509	0.336	0.268	5.16251110724309e-167
NDUFS5	3.46184257816109e-171	0.216323	0.558	0.482	6.65746946206159e-167
OXA1L	3.48991878890256e-171	0.444471	0.232	0.173	6.71146282293851e-167
HNRNPA2B1	2.19577896226325e-167	0.180685	0.732	0.664	4.22270252232846e-163
NDUFB11	1.03249582682912e-165	0.225212	0.546	0.473	1.98559272457508e-161
SPOCK2	5.00972479823345e-165	0.217592	0.484	0.409	9.63420175948274e-161
U2AF1L4	6.24083753009508e-165	0.49139	0.174	0.121	1.20017546541259e-160
SMIM26	1.49885997657862e-164	0.321266	0.368	0.301	2.88245762095834e-160
DDX5	7.89702405836621e-164	0.167093	0.784	0.726	1.51867669666441e-159
THEM4	7.80798885961745e-163	0.331003	0.275	0.211	1.50155433759303e-158
CFAP36	9.18972487730241e-163	0.526535	0.164	0.114	1.76727599115403e-158
NCL	3.85330289800842e-161	0.219259	0.568	0.495	7.41028680315998e-157
ATP5F1A	1.97306598971128e-160	0.271838	0.443	0.372	3.79440320481377e-156
ZBTB20	2.56057940492784e-160	0.208717	0.483	0.409	4.92425025361673e-156
AAK1	1.30916717649326e-159	0.27438	0.426	0.354	2.51765939711418e-155
BCAS4	7.18195169540697e-159	0.702118	0.104	0.064	1.38116113054371e-154
LTA4H	8.6015728211052e-159	0.478281	0.185	0.132	1.65416846922674e-154
SSH2	9.22063519543671e-159	0.319473	0.422	0.355	1.77322035443443e-154
SORL1	1.07545764757496e-158	0.296796	0.368	0.299	2.06821260205141e-154
CUTA	1.14952670617981e-158	0.218711	0.56	0.488	2.21065480865439e-154
SPTBN1	9.89380719986246e-158	0.494908	0.182	0.129	1.90267806260555e-153
RBMS1	3.54070429404349e-157	0.35452	0.336	0.275	6.80912842787503e-153
IGBP1	3.62266680179088e-157	0.307332	0.347	0.28	6.96675052652403e-153
TATDN1	4.35000841708116e-157	0.510203	0.155	0.106	8.36550118688878e-153
ZC3HAV1	2.89129107287189e-156	0.237556	0.439	0.367	5.56024186223994e-152
UBAC2	4.29394782573424e-156	0.301963	0.351	0.283	8.25769106366951e-152
EIF3G	1.30805533137076e-155	0.17507	0.653	0.581	2.51552120775911e-151
USP3	9.25101867287415e-155	0.336218	0.305	0.24	1.77906340098043e-150
CEP68	3.95466306078654e-153	0.612016	0.114	0.073	7.6052125321986e-149
SSR2	5.99699401541428e-153	0.160369	0.723	0.656	1.15328191910432e-148
XRCC6	3.94239356020922e-151	0.270835	0.422	0.354	7.58161705563835e-147
TRAK2	3.24141340540725e-149	0.555867	0.153	0.107	6.23356211993868e-145
NBPF15	5.39755722963408e-149	0.623982	0.11	0.07	1.03800423083093e-144
PLSCR3	6.97251747300884e-149	0.329511	0.321	0.258	1.34088483523433e-144
ADI1	1.68318029645341e-147	0.449657	0.173	0.123	3.23692402810955e-143
MPHOSPH8	1.81662924851407e-147	0.238188	0.46	0.391	3.4935597078174e-143
BEX4	1.30084254639567e-146	0.440178	0.179	0.129	2.5016503009735e-142
ENSG00000253980	1.95307749624332e-146	0.36407	0.166	0.118	3.75596333302552e-142
LUC7L3	4.10612219352026e-145	0.257796	0.403	0.335	7.89648359035882e-141
MRPS21	6.01873255128594e-145	0.249601	0.431	0.363	1.1574624569378e-140
TPR	1.48491585482328e-144	0.329865	0.364	0.306	2.85564168041064e-140
PIGC	2.74175402635004e-144	0.445063	0.186	0.136	5.27266716807376e-140
SELENOM	1.47828368470213e-143	0.282294	0.251	0.194	2.84288735405067e-139
RAN	1.67957161449851e-142	0.1845	0.614	0.545	3.22998417184208e-138
BNIP3	8.49091230936804e-142	0.470411	0.163	0.115	1.63288734621457e-137
HMGN2	7.91519454913081e-141	0.191145	0.55	0.481	1.52217106374335e-136
CHASERR	2.1706486093432e-140	0.365311	0.267	0.23	4.17437434062791e-136
C19orf53	2.50132356468296e-140	0.198965	0.546	0.478	4.81029534724181e-136
DOCK9	1.81987298463127e-139	0.404562	0.176	0.127	3.4997977367444e-135
NPAT	6.45884721106248e-139	0.478935	0.16	0.113	1.24210090715943e-134
NFKB1	1.44866311288996e-138	0.377099	0.244	0.188	2.78592403239868e-134
CCT3	2.44794074506706e-138	0.314296	0.342	0.283	4.70763484683846e-134
DPP4	3.30012549032315e-138	0.512232	0.142	0.098	6.34647133044044e-134
RNF216	1.00867480393308e-137	0.374989	0.212	0.159	1.93978251544371e-133
DDX39B	1.89389976714529e-137	0.313235	0.34	0.28	3.64215864219711e-133
GNAQ	3.36541889079245e-137	0.340062	0.191	0.141	6.47203706888295e-133
MTERF4	4.00460696449818e-136	0.398365	0.208	0.155	7.70125965342644e-132
NME4	6.29088700003614e-136	0.601245	0.112	0.074	1.20980047897695e-131
SLC25A45	6.62134384985519e-136	0.562209	0.125	0.084	1.27335063576565e-131
HIGD2A	1.83195408847837e-135	0.1629	0.59	0.522	3.52303090755275e-131
DNPH1	2.45896799690684e-135	0.395949	0.188	0.138	4.72884135485155e-131
EEA1	3.01614593885395e-135	0.528942	0.143	0.1	5.80035025501002e-131
ENOSF1	3.53254100264256e-135	0.442836	0.161	0.115	6.79342960218191e-131
NBEAL1	2.40577044392477e-134	0.441678	0.197	0.148	4.62653714071172e-130
ATP6V0E2	2.62771331329833e-133	0.391217	0.227	0.174	5.05335547280402e-129
STX16	1.61951222826232e-132	0.467073	0.166	0.12	3.11448396617126e-128
CEP85L	2.12054097097146e-132	0.318694	0.248	0.192	4.07801234127521e-128
CRIP2	1.366891068736e-131	0.475021	0.125	0.085	2.62866821428619e-127
GCC2	8.26993498894819e-131	0.238515	0.356	0.293	1.59039119772463e-126
RBMX	1.64319798518288e-130	0.252311	0.351	0.289	3.1600340453052e-126
PITPNA-AS1	8.75537326361059e-130	0.530925	0.128	0.087	1.68374583232495e-125
YEATS4	3.68898061293502e-129	0.565959	0.112	0.074	7.09427861673533e-125
GIMAP8	5.62889039796873e-129	0.61184	0.115	0.078	1.08249191243337e-124
TMC8	1.18563929824707e-128	0.28857	0.347	0.287	2.28010293445894e-124
PCGF5	2.27440360417622e-128	0.369404	0.245	0.192	4.37390557119128e-124
ZFAND1	2.27614682780944e-127	0.379775	0.193	0.143	4.37725796456034e-123
ENSG00000291143	2.63039839962905e-127	0.363323	0.223	0.171	5.05851916232662e-123
KAT8	8.50543641383543e-127	0.504871	0.148	0.106	1.63568047674469e-122
ENSG00000289901	7.49762858589589e-125	0.499811	0.395	0.337	1.44186895335364e-120
SVIL	2.20780752844962e-124	0.383905	0.161	0.117	4.24583465796147e-120
USP3-AS1	4.62416381958364e-124	0.39187	0.136	0.096	8.8927294414413e-120
PSMA1	5.04145995277382e-124	0.235455	0.427	0.365	9.69523163517933e-120
UBASH3B	6.92056663814607e-124	0.42943	0.128	0.089	1.33089417018187e-119
APRT	2.4635303498437e-123	0.122996	0.677	0.614	4.73761521578442e-119
EBPL	5.78782974073119e-123	0.516025	0.137	0.097	1.11305753744002e-118
HNRNPC	7.15199796439292e-122	0.19898	0.522	0.459	1.3754007285324e-117
TMEM106B	2.65880357521379e-121	0.414177	0.181	0.135	5.11314515549365e-117
TMEM63A	2.95338747402046e-121	0.365221	0.203	0.154	5.67965945128875e-117
TBL1X	4.51355085585492e-121	0.471467	0.143	0.101	8.6800096508946e-117
RBM3	4.82615148025107e-121	0.191087	0.542	0.478	9.28117191167084e-117
RTRAF	1.29660475268974e-120	0.2384	0.429	0.368	2.49350059989763e-116
PNN	3.15157548798294e-120	0.297733	0.307	0.25	6.06079482094e-116
CCNG1	4.12437509323501e-120	0.29189	0.259	0.205	7.93158574180025e-116
HADHA	9.78700047090279e-120	0.289507	0.34	0.284	1.88213806055932e-115
SNHG25	3.22105465455713e-119	0.329154	0.148	0.108	6.19441020617881e-115
NBDY	1.48554334164282e-118	0.277715	0.294	0.238	2.85684840031332e-114
ETFRF1	1.65573235743602e-118	0.436748	0.13	0.091	3.18413889658521e-114
AKAP7	1.65799235658509e-117	0.423518	0.134	0.094	3.18848510094878e-113
TBC1D15	3.92996679472346e-117	0.454931	0.13	0.091	7.55771914293269e-113
UCP2	4.46314591719493e-117	0.175037	0.603	0.54	8.58307591335757e-113
ATP5PD	4.48046487303521e-117	0.208695	0.426	0.364	8.61638199733401e-113
ABCC1	5.14052344402752e-117	0.445577	0.16	0.117	9.88574063520931e-113
UBE2D2	5.78285652216844e-117	0.166237	0.594	0.532	1.11210113777821e-112
RASA3	1.19727331686566e-115	0.250044	0.374	0.314	2.30247631566436e-111
UQCRH	1.90645519346403e-115	0.173384	0.562	0.5	3.66630398255067e-111
ARID5B	5.13818004876511e-115	0.202332	0.332	0.275	9.88123405178019e-111
SHISAL2A	2.59430752300047e-113	0.348661	0.185	0.139	4.98911279748221e-109
TOM1L2	4.61911789291881e-113	0.506293	0.112	0.076	8.88302561987217e-109
CIAPIN1	8.57304640517631e-113	0.558997	0.112	0.078	1.64868255417946e-108
PATJ	1.16598758377125e-112	0.304223	0.2	0.153	2.24231072235049e-108
ZRANB2	2.09506768741974e-112	0.240833	0.352	0.294	4.02902466967689e-108
MRPS18B	4.23004909278013e-112	0.370382	0.219	0.172	8.13480741032547e-108
SFMBT1	4.40978284374829e-112	0.386423	0.146	0.106	8.48045338681233e-108
CMTM7	1.12129662011869e-111	0.265767	0.262	0.21	2.15636553015025e-107
CYTH1	2.960109546733e-111	0.192116	0.45	0.389	5.69258666932223e-107
MALT1	4.22911759525348e-111	0.378116	0.21	0.164	8.13301604743196e-107
SEC62	3.47181518275783e-109	0.218018	0.409	0.35	6.67664777796159e-105
ST3GAL1	1.46799898334086e-108	0.247487	0.264	0.212	2.82310884486281e-104
MICOS10	6.8992094750354e-108	0.19318	0.452	0.393	1.32678697414406e-103
TECR	1.50491212802701e-107	0.211306	0.421	0.362	2.89409651340874e-103
HEXIM2-AS1	2.00253466705276e-107	0.547853	0.1	0.067	3.85107441820917e-103
SMCHD1	2.76738963003325e-107	0.12544	0.544	0.482	5.32196699751695e-103
ARL6IP5	1.09131040615271e-106	0.158589	0.627	0.568	2.09869904207227e-102
HNRNPH3	1.64571098535105e-106	0.295029	0.294	0.242	3.1648667959286e-102
ZBTB25	7.64279097840891e-106	0.437352	0.142	0.103	1.46978513305782e-101
LY9	6.16637273977146e-105	0.324525	0.212	0.165	1.18585514158545e-100
PQBP1	6.17228278086088e-105	0.347302	0.213	0.168	1.18699170158736e-100
PMPCB	6.39128465824189e-105	0.341816	0.218	0.172	1.2291079526265e-100
MAP4K4	1.69720787207128e-104	0.34416	0.216	0.17	3.26390045878028e-100
OCIAD1	2.57239318948274e-104	0.255083	0.343	0.289	4.94696934269427e-100
FAM162A	2.98836081599987e-104	0.301286	0.243	0.194	5.74691668524934e-100
MRPS33	3.23150578157442e-104	0.372733	0.169	0.127	6.21450876854577e-100
CCT4	3.283879128384e-104	0.242572	0.365	0.31	6.31522795179527e-100
NMRK1	6.04312762132327e-104	0.321264	0.2	0.155	1.16215387285668e-99
BCL2A1	1.06670013093032e-103	0.489348	0.106	0.073	2.0513710217921e-99
ERC1	2.19360471844334e-103	0.312434	0.187	0.144	4.21852123403838e-99
NUP160	2.71999584921958e-103	0.419585	0.145	0.106	5.23082401763417e-99
ENSG00000273149	6.75314278664463e-103	0.473255	0.118	0.083	1.29869688929963e-98
LAGE3	6.83368329303954e-103	0.368766	0.186	0.143	1.31418563408443e-98
UXS1	8.55880151310955e-103	0.304449	0.185	0.142	1.6459431189861e-98
CDC14A	7.80705526001583e-102	0.218718	0.311	0.258	1.50137479705364e-97
DDX24	1.29949785871544e-100	0.205394	0.44	0.383	2.49906433209567e-96
LINC02273	2.39391754072428e-100	0.341807	0.186	0.142	4.60374282256687e-96
CSDE1	1.36471051524971e-99	0.178632	0.462	0.404	2.62447479187671e-95
MXI1	4.05731777111511e-99	0.527712	0.107	0.074	7.80262780563147e-95
TAB2	2.31997884660098e-98	0.293656	0.236	0.189	4.46155131989835e-94
EPB41	7.10816077542598e-98	0.165507	0.486	0.429	1.36697039872217e-93
TSPAN14	8.44400251875562e-98	0.310819	0.248	0.202	1.62386612438189e-93
IL17RA	3.24156294813291e-97	0.337252	0.192	0.149	6.23384970555439e-93
HERC3	3.87966690117291e-97	0.446152	0.122	0.087	7.46098741764563e-93
ZNF506	5.73428909857898e-97	0.428548	0.132	0.096	1.10276113654772e-92
SFI1	1.10190165555273e-96	0.34027	0.156	0.117	2.11906707379346e-92
HMGN1	1.90509245026642e-96	0.103813	0.554	0.497	3.66368329110735e-92
LPIN2	2.33725538894765e-96	0.320032	0.213	0.168	4.49477583848523e-92
GRINA	8.65144196258422e-96	0.534258	0.104	0.075	1.66375880382457e-91
PPT1	5.72413346218055e-95	0.322885	0.169	0.129	1.10080810611194e-90
RFX3	2.60491155301987e-94	0.378955	0.141	0.104	5.00950540761251e-90
USP15	5.26971018436541e-94	0.166255	0.435	0.379	1.01341796555531e-89
EXOSC5	9.17478291085597e-94	0.476743	0.121	0.089	1.76440250158671e-89
KLHL36	1.03931993788304e-93	0.518269	0.103	0.072	1.99871617254288e-89
BZW2	3.94484062637962e-93	0.483921	0.117	0.085	7.58632300859064e-89
MTRFR	4.08987610979402e-93	0.324616	0.194	0.152	7.86524074674487e-89
SORBS3	4.2727844627943e-93	0.503347	0.104	0.073	8.21699180039971e-89
DPH5	4.37788307947378e-93	0.481198	0.1	0.069	8.41910695013602e-89
PHF3	5.37622987228671e-93	0.289211	0.269	0.223	1.03390276673946e-88
HNRNPA0	5.41694871832621e-93	0.197882	0.421	0.367	1.04173340802131e-88
ELMO1	7.6113020451917e-93	0.212072	0.33	0.278	1.46372949631082e-88
EPC1	1.28646251556619e-92	0.134179	0.495	0.438	2.47399606368534e-88
BIN1	1.45673566794226e-92	0.2132	0.415	0.361	2.80144836301975e-88
CCT8	4.83586531360369e-92	0.251672	0.311	0.262	9.29985258459126e-88
CCDC66	2.32884899375063e-91	0.261341	0.211	0.167	4.47860949988184e-87
HAUS4	2.44092577422743e-90	0.493713	0.102	0.071	4.69414435641677e-86
SECISBP2	3.21826743064031e-90	0.254035	0.281	0.233	6.18905009586438e-86
SLC25A3	5.02158083291114e-90	0.143651	0.579	0.524	9.65700209977141e-86
TMEM14B	9.13432222098387e-90	0.178187	0.379	0.326	1.75662150631741e-85
CMSS1	1.01407773210245e-89	0.464899	0.107	0.075	1.95017288660623e-85
GRAMD1A	1.97040676743696e-89	0.34808	0.184	0.144	3.78928925445802e-85
TTC3	3.868960455249e-89	0.191205	0.321	0.27	7.44039785148936e-85
CRBN	3.38174517087507e-88	0.223295	0.275	0.227	6.50343413810985e-84
MYLIP	7.79700003503336e-88	0.408382	0.133	0.098	1.49944107673727e-83
MSL3	4.75785060213978e-87	0.385685	0.139	0.103	9.14982249297501e-83
TRAP1	2.00340544612317e-86	0.493425	0.104	0.074	3.85274901343946e-82
CEBPZOS	2.3385936276119e-86	0.339088	0.17	0.132	4.49734940526045e-82
TMEM263	3.38461928809117e-86	0.482208	0.112	0.082	6.50896135292813e-82
STAT3	4.65716970520501e-86	0.239855	0.316	0.268	8.95620306007975e-82
THOC3	6.77146324951518e-86	0.420755	0.128	0.095	1.30222009751426e-81
DAZAP2	2.10480394684454e-85	0.129655	0.596	0.542	4.04774847017674e-81
ZNF331	2.24250492199241e-85	0.343188	0.109	0.079	4.3125612154836e-81
ZNF107	2.16220237567285e-84	0.409012	0.13	0.097	4.15813138865645e-80
ERCC6L2	3.33589887438795e-84	0.395835	0.127	0.094	6.41526712533546e-80
ERCC6L2-AS1	4.8597583401285e-84	0.453421	0.105	0.074	9.34580126390112e-80
CNIH1	6.73922503762754e-84	0.247201	0.247	0.202	1.29602036698615e-79
SDCCAG8	7.72867546968905e-84	0.314975	0.154	0.118	1.4863015795759e-79
DDT	8.41320896260251e-84	0.226532	0.318	0.27	1.61794421559809e-79
FBXO32	1.10550940822822e-83	0.489407	0.103	0.073	2.1260051429637e-79
DPYD	1.31882252248379e-83	0.150825	0.431	0.378	2.53622759298858e-79
RALA	2.43950813318581e-83	0.308414	0.207	0.166	4.69141809092963e-79
SSB	3.56924671118116e-83	0.213627	0.337	0.288	6.86401835027249e-79
RBL2	6.0834177313537e-83	0.150364	0.445	0.392	1.16990206391663e-78
CELF2	1.23030478386045e-82	0.172584	0.508	0.456	2.36599912984204e-78
POLR2J3	1.37468986460672e-82	0.300828	0.215	0.174	2.64366607862518e-78
HMGA1	2.85367230140504e-82	0.339646	0.17	0.132	5.48789720283204e-78
GALT	2.92692442052698e-82	0.358788	0.163	0.126	5.62876835311543e-78
BRI3	4.42396829345214e-82	0.349887	0.172	0.142	8.5077334251378e-78
RASA2	6.30695528171759e-82	0.200048	0.329	0.28	1.21289057022711e-77
FNBP4	7.05374921561424e-82	0.21228	0.351	0.302	1.35650651165477e-77
CHCHD10	7.46391060807554e-82	0.273839	0.25	0.208	1.43538464903901e-77
ARHGAP45	1.18889078488013e-81	0.225403	0.34	0.292	2.28635586840298e-77
ZNF302	1.48783434513108e-81	0.320572	0.162	0.125	2.86125422912158e-77
DNMT3A	5.44982330670499e-81	0.431138	0.106	0.076	1.04805552011244e-76
PRPF8	5.58503464130919e-81	0.267515	0.275	0.232	1.07405801187017e-76
STT3B	7.7724658269437e-81	0.29286	0.234	0.192	1.49472290317954e-76
TRIM44	2.05532469850731e-80	0.378783	0.149	0.114	3.9525949276994e-76
METTL16	2.29541031142759e-80	0.288595	0.162	0.126	4.41430356990639e-76
LINC03049	3.11254326412419e-80	0.336576	0.154	0.119	5.98573195123722e-76
NOP58	4.31297534611673e-80	0.216227	0.261	0.216	8.29428288811709e-76
CASP6	1.17244796981369e-79	0.347333	0.119	0.088	2.2547346907487e-75
ENSG00000290927	2.6669070344539e-79	0.41072	0.115	0.084	5.12872891795829e-75
VDAC2	1.32400338168971e-78	0.224441	0.331	0.285	2.54619090332749e-74
SAE1	1.47969681466558e-78	0.375644	0.148	0.114	2.84560494428337e-74
DHPS	3.16698085704621e-78	0.289878	0.219	0.179	6.09042088618557e-74
SFXN1	5.25867707137538e-78	0.250956	0.237	0.195	1.0112961875962e-73
ZNF766	6.47699292246899e-78	0.349502	0.133	0.1	1.24559050892001e-73
HPCAL1	1.1278571941857e-77	0.265775	0.221	0.179	2.16898217013852e-73
CHMP3	2.8913953238379e-77	0.269659	0.208	0.167	5.56044234727267e-73
ITGB2-AS1	3.3620187680697e-77	0.313697	0.175	0.138	6.46549829287484e-73
VPS51	4.22738078712901e-77	0.285544	0.218	0.178	8.12967599172781e-73
ANXA2R	4.4204099264494e-77	0.229424	0.27	0.225	8.50089032955484e-73
SVIP	4.63065574824667e-77	0.211849	0.178	0.142	8.90521406945318e-73
TUBA1B	4.75426039747575e-77	0.113458	0.418	0.368	9.14291817038562e-73
GGNBP2	8.73763288596765e-77	0.247575	0.278	0.234	1.68033418030044e-72
SINHCAF	1.26305582726191e-76	0.335184	0.154	0.119	2.42898266140739e-72
ZNF581	1.74243734084223e-76	0.437192	0.11	0.081	3.3508812501737e-72
XRCC5	2.3192729776447e-76	0.16854	0.45	0.4	4.46019386330852e-72
TMEM18	4.32651017952849e-76	0.380829	0.144	0.112	8.32031172625124e-72
POLR1D	8.59249746009482e-76	0.156375	0.411	0.361	1.65242318655083e-71
ARHGAP5	1.39675920906985e-75	0.377277	0.1	0.072	2.68610763496224e-71
ICAM2	4.55525861970531e-75	0.154986	0.333	0.287	8.76021785155528e-71
LINC00486	1.01404396188935e-74	0.328895	0.335	0.316	1.95010794310941e-70
MRPS24	1.14228790316243e-74	0.20926	0.305	0.26	2.19673386657167e-70
ZNF141	2.83923198850592e-74	0.400229	0.104	0.076	5.46012703709574e-70
ORMDL3	3.54773123072511e-74	0.391315	0.121	0.09	6.82264192980746e-70
CENPK	4.9637864636681e-74	0.260534	0.109	0.082	9.54585774828013e-70
NOL11	7.37487262455998e-74	0.380572	0.131	0.099	1.41826175442913e-69
HELB	1.18517342177701e-73	0.241534	0.182	0.145	2.27920700741937e-69
RPIA	1.30145712797343e-73	0.35997	0.15	0.117	2.5028322028057e-69
UBASH3A	1.95083589211911e-73	0.340034	0.152	0.118	3.75165250413426e-69
LINC00869	2.77344383385739e-73	0.176542	0.296	0.252	5.33360983689115e-69
NUCKS1	3.68558447017321e-73	0.228186	0.306	0.262	7.08774749459011e-69
SEMA4D	4.40361573800171e-73	0.185545	0.339	0.292	8.46859342575108e-69
GLG1	4.58981873278779e-73	0.187647	0.376	0.329	8.8266804050242e-69
NAA16	5.76844305714843e-73	0.398173	0.131	0.1	1.10932928432022e-68
GABPB1-IT1	1.23687780016429e-72	0.322071	0.149	0.115	2.37863969749594e-68
ZNF91	1.28423810484836e-72	0.343403	0.146	0.112	2.46971829943389e-68
CYFIP2	1.35759595627275e-72	0.196444	0.381	0.335	2.61079278350813e-68
HEIH	3.34989848483605e-72	0.420846	0.101	0.073	6.44218977618821e-68
DISC1	3.80150046571512e-72	0.30684	0.108	0.081	7.31066554561675e-68
PTOV1	1.15038133869667e-71	0.37828	0.136	0.109	2.21229835244756e-67
RGL4	1.24938902946804e-71	0.342501	0.137	0.105	2.40270004257e-67
CCT2	2.13121747077528e-71	0.25705	0.255	0.217	4.09854431804793e-67
MRPS25	3.15680512951463e-71	0.294303	0.154	0.12	6.07085194456958e-67
DAD1	4.57051722477398e-71	0.128845	0.49	0.44	8.78956167496284e-67
LONP2	6.03982473336759e-71	0.270626	0.222	0.183	1.16151869447392e-66
EBLN3P	8.21874790261387e-71	0.341845	0.163	0.129	1.58054740915167e-66
DAP3	1.61932386361642e-70	0.227358	0.277	0.235	3.11412172212074e-66
PSMG4	2.21018989098619e-70	0.354466	0.14	0.109	4.25041617935554e-66
FAM200B	2.44557772403021e-70	0.32267	0.158	0.124	4.70309052108249e-66
RERE	2.50397772596337e-70	0.19929	0.207	0.169	4.81539956480016e-66
ATXN7L3B	3.56173243683529e-70	0.34217	0.162	0.132	6.84956764927795e-66
MDM4	6.49307565766406e-70	0.23022	0.188	0.151	1.24868337972538e-65
RIN3	7.34332274297641e-70	0.296722	0.163	0.128	1.41219439670179e-65
MTR	8.02997685421931e-69	0.345851	0.145	0.113	1.54424484883492e-64
PHC3	8.94196726744559e-69	0.176209	0.281	0.238	1.71962972520246e-64
TIMM9	9.71092639553446e-69	0.402628	0.116	0.087	1.86750825512523e-64
CCDC59	1.04801078222257e-68	0.291114	0.181	0.145	2.01542953529222e-64
SUPT3H	1.34140390697873e-68	0.192321	0.221	0.183	2.5796538535108e-64
DANCR	8.26700753752348e-68	0.186621	0.257	0.217	1.58982821954114e-63
SNHG14	9.08955311322828e-68	0.231979	0.146	0.115	1.74801195920493e-63
HBS1L	1.39661205666748e-67	0.352469	0.138	0.107	2.68582464617723e-63
WDR74	1.58144874633855e-67	0.357519	0.145	0.114	3.04128408408367e-63
CDK6	3.96039168171921e-67	0.331843	0.179	0.152	7.61622924311422e-63
DDX17	3.97414797879989e-67	0.156006	0.476	0.43	7.64268397803007e-63
LAMTOR4	4.063319825212e-67	0.12377	0.498	0.45	7.8141703558652e-63
ESYT2	1.14867992533793e-66	0.259755	0.219	0.181	2.20902636441738e-62
ADSL	1.2861466305729e-66	0.260089	0.223	0.185	2.47338858525474e-62
TTC14	7.59486980624878e-66	0.215786	0.205	0.168	1.4605694124397e-61
ATIC	8.57162223448744e-66	0.326289	0.163	0.131	1.64840867191428e-61
COX7A2L	9.02718279088905e-66	0.133623	0.438	0.391	1.73601752251587e-61
EDEM3	1.95241819675618e-65	0.303881	0.151	0.119	3.75469543418181e-61
DNAJB1	2.34240376371742e-65	0.192015	0.287	0.246	4.50467667800498e-61
PCMTD2	3.775085129106e-65	0.399051	0.102	0.075	7.25986621178376e-61
NCK2	7.95026631289142e-65	0.235135	0.253	0.214	1.52891571463215e-60
ITFG2	4.29184127595382e-64	0.260879	0.177	0.143	8.2536399577868e-60
PBXIP1	5.56457487017448e-64	0.174973	0.283	0.242	1.07012339328325e-59
TMEM161B-DT	6.42107871607353e-64	0.380399	0.1	0.074	1.2348376478881e-59
DARS1	8.59083491777785e-64	0.214575	0.223	0.185	1.65210346303786e-59
MVP	1.16168073262709e-63	0.278995	0.206	0.172	2.23402821691516e-59
ZNF24	1.64822737460568e-63	0.28232	0.191	0.157	3.16970606410418e-59
TMEM71	1.98236561134465e-63	0.353157	0.119	0.091	3.8122873071769e-59
KLF3	3.17452596720572e-63	0.213394	0.253	0.214	6.10493088753332e-59
OXR1	4.8788376370977e-63	0.299627	0.131	0.101	9.38249265990259e-59
SERINC1	5.09107839138128e-63	0.208523	0.283	0.242	9.79065285446534e-59
ISCU	5.83622143728586e-63	0.113137	0.439	0.394	1.12236374460444e-58
TOMM6	2.16165659716766e-62	0.134787	0.476	0.431	4.15708180201313e-58
IL16	2.35663426339482e-62	0.181902	0.379	0.337	4.53204335193459e-58
FGD3	4.69400820642268e-62	0.193665	0.276	0.236	9.02704718177146e-58
URGCP	8.86621699742924e-62	0.34764	0.1	0.075	1.70506219077562e-57
SSBP1	1.1735287131844e-61	0.167049	0.371	0.328	2.25681306832492e-57
ZNF721	1.45125803543182e-61	0.257135	0.194	0.159	2.79091432793893e-57
PPIG	2.01260637014089e-61	0.149138	0.361	0.318	3.87044331041794e-57
SUMF2	2.07551199318438e-61	0.239753	0.231	0.194	3.99141711409288e-57
DDX18	2.29090107544861e-61	0.191825	0.293	0.252	4.40563185819522e-57
PIAS1	5.7194517879922e-61	0.140087	0.31	0.269	1.09990777334878e-56
PRRC2C	1.00811385010809e-60	0.138121	0.463	0.418	1.93870374514286e-56
PGK1	1.39562441133099e-60	0.126269	0.483	0.437	2.68392530543062e-56
MZT2A	1.57018175263334e-60	0.147476	0.377	0.333	3.01961652848917e-56
CHD2	1.8933133727408e-60	0.101547	0.319	0.279	3.64103094711782e-56
NONO	2.45883781728213e-60	0.22769	0.261	0.224	4.72859100641526e-56
SNRPN	3.97439340403428e-60	0.178158	0.287	0.247	7.64315595529833e-56
YLPM1	8.30669130723878e-60	0.315864	0.129	0.1	1.59745980529509e-55
TAF7	9.19161672747922e-60	0.185196	0.285	0.245	1.76763981286153e-55
SGF29	1.40220593438656e-59	0.311845	0.149	0.119	2.6965822324188e-55
RUNX1	1.50237011417584e-59	0.114994	0.319	0.279	2.88920796657156e-55
ZNF638	1.5478685513717e-59	0.189637	0.264	0.225	2.97670601114291e-55
CA5B	3.31491106280593e-59	0.313301	0.152	0.121	6.37490546488208e-55
MORC3	8.79221393278768e-59	0.246079	0.214	0.179	1.6908306614144e-54
ZFP14	1.04288428740418e-58	0.36505	0.101	0.076	2.00557077310697e-54
PCBP1	1.18240074708952e-58	0.150015	0.588	0.554	2.27387487672785e-54
ZNF274	2.87433677253072e-58	0.368657	0.105	0.079	5.52763704725384e-54
ACBD6	3.26760656916147e-58	0.265365	0.171	0.139	6.28393419315442e-54
SLC35C2	4.47299775710075e-58	0.320724	0.149	0.12	8.60202198668045e-54
SCAPER	4.96235531885186e-58	0.214625	0.191	0.158	9.54310551368402e-54
HDAC7	1.17456790556366e-57	0.347499	0.123	0.095	2.25881153918947e-53
CCT7	1.23497475917071e-57	0.210426	0.298	0.263	2.37497995936119e-53
DCXR	1.23857392792392e-57	0.207571	0.301	0.266	2.3819015207905e-53
SDCBP	1.55666999523278e-57	0.199422	0.233	0.197	2.99363206783216e-53
SPOP	1.63336022523946e-57	0.25089	0.194	0.161	3.141115049158e-53
RBM4	2.630696842035e-57	0.166049	0.285	0.246	5.05909309691751e-53
PIGL	3.27199654795744e-57	0.30843	0.108	0.083	6.29237656137694e-53
PHB2	5.02922498474583e-57	0.16678	0.373	0.332	9.6717025681647e-53
SNRPF	7.1301812102642e-57	0.176389	0.322	0.282	1.37120514854591e-52
MAN2A1	7.56160375617491e-57	0.232516	0.139	0.111	1.45417201835e-52
PPHLN1	1.5255810084047e-56	0.198681	0.209	0.174	2.93384483726307e-52
PSMB5	1.88030685226881e-56	0.326187	0.132	0.104	3.61601810759816e-52
PRORP	5.82962900573948e-56	0.199502	0.192	0.159	1.12109595409376e-51
PRKCQ	7.42578869441093e-56	0.112177	0.352	0.311	1.42805342382217e-51
STAT5A	8.43264762506094e-56	0.361849	0.117	0.091	1.62168246477547e-51
PGS1	1.74523882066931e-55	0.372465	0.105	0.08	3.35626877602914e-51
POLD2	1.83795761927525e-55	0.334415	0.121	0.095	3.53457629762823e-51
MYCBP2	2.38034820397017e-55	0.146609	0.344	0.303	4.57764763105504e-51
NDUFB5	3.66629677834291e-55	0.216856	0.241	0.206	7.05065533443126e-51
TNFRSF14	1.22848881337592e-54	0.185943	0.298	0.261	2.36250683700324e-50
IFNAR1	1.23229323055922e-54	0.274065	0.152	0.122	2.36982311168844e-50
TMEM238	1.69661012426638e-54	0.280105	0.125	0.113	3.26275092997668e-50
ZNHIT3	1.87070090242319e-54	0.249685	0.197	0.164	3.59754490545003e-50
CHD3	2.28140101679709e-54	0.244933	0.198	0.165	4.38736229540248e-50
DUS1L	2.28530670294889e-54	0.239585	0.128	0.118	4.39487332044102e-50
SMPD1	2.6197078838844e-54	0.361605	0.111	0.086	5.03796023149808e-50
CNOT7	4.17401019798665e-54	0.179818	0.26	0.223	8.02703901174813e-50
SP110	4.9816861455507e-54	0.16161	0.299	0.26	9.58028062650855e-50
ERAP2	5.71252086459857e-54	0.240211	0.188	0.155	1.09857488747095e-49
SRSF10	6.52094265062867e-54	0.124244	0.399	0.357	1.2540424811424e-49
TNRC6C	1.07994164054675e-53	0.207133	0.234	0.199	2.07683576893546e-49
MATR3	1.54840402778401e-53	0.146548	0.398	0.356	2.97773578583144e-49
ZNF33B	5.20621221970766e-53	0.28146	0.124	0.098	1.00120667197198e-48
ENSG00000291107	8.85749720157277e-53	0.221181	0.206	0.172	1.70338528683446e-48
PSMA3-AS1	1.03208158012456e-52	0.16376	0.165	0.137	1.98479608673755e-48
PAG1	1.88733169459184e-52	0.133272	0.278	0.242	3.62952758186957e-48
HNRNPM	3.28860928548445e-52	0.140747	0.312	0.273	6.32432451691515e-48
RBM26	3.47920222043133e-52	0.253315	0.155	0.126	6.69085379011149e-48
PLCG1	3.90442305993164e-52	0.326776	0.138	0.114	7.50859598655455e-48
SP140L	4.4099363109093e-52	0.255109	0.182	0.152	8.48074851950967e-48
TMEM245	5.44075407595758e-52	0.190466	0.133	0.108	1.0463114163474e-47
TMEM14C	6.01735179270712e-52	0.221439	0.175	0.144	1.15719692325551e-47
MRPS35	6.49546701139276e-52	0.273842	0.168	0.139	1.24914326096094e-47
SMIM20	7.60138901714073e-52	0.321469	0.124	0.098	1.46182312188633e-47
WWP1	7.87394115086103e-52	0.196941	0.198	0.165	1.51423762272209e-47
NDUFV2	9.11074784597867e-52	0.158012	0.352	0.314	1.75208791826016e-47
CAMLG	1.32930044505689e-51	0.197547	0.231	0.196	2.55637768588891e-47
EAPP	1.51249251036923e-51	0.179671	0.263	0.226	2.90867434669106e-47
BCLAF1	3.7568549253249e-51	0.191063	0.251	0.215	7.22480770689232e-47
ING5	6.48309307426559e-51	0.285314	0.118	0.092	1.24676362911202e-46
PPIL4	6.59617032423413e-51	0.258134	0.153	0.125	1.26850951505347e-46
MAP4K2	6.85890700538377e-51	0.323488	0.122	0.097	1.31903640620535e-46
COMMD10	7.6688485848442e-51	0.232081	0.192	0.161	1.47479627135139e-46
POP5	9.86683799578027e-51	0.255046	0.165	0.136	1.8974916149685e-46
STAT1	1.22693878452049e-50	0.216438	0.274	0.239	2.35952597651135e-46
ZNF862	1.35402345339906e-50	0.316173	0.132	0.106	2.60392250323173e-46
NIFK	1.7467558710788e-50	0.246551	0.191	0.161	3.35918621567164e-46
ABCB7	2.00693845689246e-50	0.282105	0.123	0.097	3.85954334644989e-46
SRSF11	2.16348090723452e-50	0.125688	0.424	0.384	4.1605901327027e-46
HIF1A	4.18604660076351e-50	0.281624	0.149	0.121	8.05018621792831e-46
ZC3H6	4.35933686903498e-50	0.319531	0.123	0.098	8.38344073284116e-46
ERGIC3	5.81148433395888e-50	0.186031	0.264	0.229	1.11760655226363e-45
IFI6	5.89452057710372e-50	0.311607	0.128	0.102	1.13357525218282e-45
HAX1	7.08013807982783e-50	0.169012	0.299	0.263	1.36158135413169e-45
MBD5	7.65737595111385e-50	0.117375	0.246	0.214	1.47258996915871e-45
MEF2A	8.02219922855628e-50	0.261257	0.138	0.111	1.54274913364366e-45
THUMPD3-AS1	8.51506011406094e-50	0.116709	0.211	0.18	1.63753121053506e-45
GTF2F1	8.57718741657203e-50	0.288526	0.143	0.116	1.64947891208097e-45
GDI2	1.44391110340442e-49	0.135705	0.378	0.338	2.77678544295703e-45
SERBP1	2.12451390150194e-49	0.118006	0.439	0.398	4.08565268397838e-45
ZCCHC7	2.70921948759051e-49	0.129688	0.267	0.232	5.2100999965853e-45
SNRPE	2.80047082036826e-49	0.184256	0.269	0.234	5.38558543465019e-45
CLK4	3.06003709216534e-49	0.292016	0.128	0.102	5.88475733194317e-45
TNFSF10	3.832196705088e-49	0.218564	0.185	0.154	7.36969748355473e-45
PHF1	5.22026316226908e-49	0.220116	0.221	0.189	1.00390880873597e-44
FAM118A	6.72001498676935e-49	0.209571	0.111	0.089	1.29232608210561e-44
SNRPA	1.16499854077728e-48	0.197682	0.233	0.2	2.24040869376879e-44
BACH1	1.90765597635193e-48	0.261068	0.113	0.089	3.6686132081224e-44
ENSG00000284707	2.14464768202333e-48	0.120262	0.215	0.185	4.12437195729907e-44
CHD6	3.24145772304198e-48	0.265695	0.15	0.122	6.23364734718203e-44
UBE2B	3.99985295971342e-48	0.144108	0.362	0.324	7.69211722682488e-44
BET1L	4.12385814067445e-48	0.301888	0.126	0.101	7.93059159033104e-44
TRIM28	4.73911991816404e-48	0.317452	0.125	0.105	9.11380151462126e-44
CTDSP2	7.05150171631539e-48	0.285371	0.132	0.106	1.35607429506461e-43
ZNF431	8.10952277890126e-48	0.314418	0.123	0.098	1.5595423256105e-43
PHF20	8.20665033702408e-48	0.129278	0.278	0.243	1.5782209263131e-43
EPC2	8.37786923241152e-48	0.310854	0.113	0.089	1.61114803208506e-43
DNAJA3	8.80068292010738e-48	0.311824	0.113	0.089	1.69245933236585e-43
NFKBIA	1.01411040285301e-47	0.169672	0.289	0.253	1.95023571572661e-43
NOL7	1.67022227843405e-47	0.151042	0.326	0.289	3.21200446365651e-43
CAPN7	1.81367194901028e-47	0.235515	0.159	0.131	3.48787252514167e-43
SRSF8	2.352354099104e-47	0.140458	0.24	0.207	4.52381216798691e-43
KCNA3	2.46641920971462e-47	0.193795	0.213	0.181	4.74317078220218e-43
SNHG12	2.49669192883802e-47	0.268213	0.154	0.128	4.80138824834839e-43
TLK1	3.06732367388325e-47	0.11394	0.274	0.24	5.89877015724489e-43
SNHG16	3.31999168551508e-47	0.184629	0.179	0.149	6.38467601041405e-43
SDR39U1	3.84676781962975e-47	0.25269	0.18	0.152	7.39771919392997e-43
UTY	4.98008350013604e-47	0.19349	0.1	0.079	9.57719857911163e-43
RPTOR	6.70072195293954e-47	0.3009	0.114	0.09	1.2886158387698e-42
NASP	7.10830844776861e-47	0.280787	0.148	0.122	1.36699879759038e-42
NDUFS4	7.34183244505306e-47	0.233619	0.157	0.129	1.41190779750815e-42
PRPF19	8.13897710124914e-47	0.335206	0.114	0.091	1.56520668634122e-42
KCNQ5	9.06728332418447e-47	0.164964	0.1	0.08	1.74372925607392e-42
EGLN2	9.19081394174885e-47	0.191423	0.241	0.208	1.76748542913772e-42
CBX5	9.5270725554417e-47	0.305936	0.113	0.089	1.83215132313699e-42
FMNL1-DT	1.00866247088738e-46	0.334219	0.118	0.095	1.93975879776352e-42
FRA10AC1	1.37654700405953e-46	0.284214	0.107	0.084	2.64723754350688e-42
ATF6	1.81236258291068e-46	0.24226	0.124	0.1	3.48535448319552e-42
SEPTIN1	2.32444727835849e-46	0.13166	0.455	0.417	4.47014456101122e-42
DMAC1	3.80107472920667e-46	0.261219	0.151	0.124	7.30984681173735e-42
PIBF1	4.54548125999146e-46	0.151537	0.209	0.179	8.74141501108958e-42
SPG7	4.62763980897874e-46	0.213585	0.162	0.134	8.89941411664702e-42
TNFAIP8L2	1.26945495379796e-45	0.303445	0.129	0.105	2.44128882164885e-41
RIC1	1.99129279812623e-45	0.312189	0.113	0.089	3.82945518007656e-41
ELP2	2.34574494699937e-45	0.212745	0.16	0.132	4.51110210757448e-41
NCOA3	4.43346400748556e-45	0.142896	0.229	0.198	8.52599463279548e-41
RBIS	5.44300040482688e-45	0.135738	0.322	0.286	1.04674340785226e-40
AIMP1	7.64233692535085e-45	0.203836	0.199	0.168	1.46969781411422e-40
TUT4	1.01633707584375e-44	0.126145	0.31	0.275	1.95451783055512e-40
ATXN7	1.31490827695307e-44	0.248659	0.158	0.131	2.52870010740845e-40
ILF3	1.38738779345516e-44	0.194233	0.257	0.227	2.66808546559363e-40
TRA2B	1.45075500905032e-44	0.167799	0.271	0.237	2.78994695790467e-40
HIBADH	2.78165723269117e-44	0.275048	0.105	0.083	5.34940502418838e-40
UBA2	4.07219599645052e-44	0.193992	0.244	0.213	7.831240120774e-40
PUM1	5.23403287686249e-44	0.134335	0.217	0.187	1.00655686254943e-39
SCAI	6.4077948790099e-44	0.263276	0.102	0.08	1.23228303318239e-39
SCFD2	7.2772150262183e-44	0.286489	0.114	0.091	1.39948122169204e-39
VEGFB	1.46075948593757e-43	0.228109	0.12	0.11	2.80918656740653e-39
RALGAPA2	2.03983414730263e-43	0.270205	0.12	0.096	3.92280504867768e-39
EVI2B	2.0708730506349e-43	0.120656	0.353	0.316	3.98249596367598e-39
ECE1	2.25263579257325e-43	0.243389	0.12	0.096	4.33204389269762e-39
PACSIN2	2.62589223297823e-43	0.280154	0.101	0.079	5.04985335324043e-39
NUDCD3	2.86214914876682e-43	0.266725	0.125	0.101	5.50419902799347e-39
EIF1AX	3.67643585554769e-43	0.151246	0.267	0.234	7.07015379380376e-39
PRKAG2	3.92173705806046e-43	0.244199	0.13	0.106	7.54189253635607e-39
SLC7A6OS	3.99381587507702e-43	0.268281	0.112	0.089	7.68050730936061e-39
PPP1CC	6.4248317165243e-43	0.143424	0.293	0.258	1.23555938740479e-38
CAMKMT	8.91999850730055e-43	0.166549	0.196	0.167	1.71540491293897e-38
SFMBT2	9.20114346633937e-43	0.201417	0.128	0.104	1.76947190001172e-38
TMPO	1.80987676835227e-42	0.204587	0.211	0.181	3.48057401321825e-38
TRAPPC6A	1.99153789042205e-42	0.166803	0.261	0.228	3.82992651707064e-38
VOPP1	2.6935945612097e-42	0.170851	0.283	0.25	5.18005170066238e-38
U2SURP	2.7574941120673e-42	0.174938	0.261	0.228	5.30293692691663e-38
TFAM	2.9018771364704e-42	0.271506	0.145	0.121	5.58059992114622e-38
ICE2	4.20894148723919e-42	0.287557	0.109	0.087	8.09421537410968e-38
H4C3	4.54941033599412e-42	0.125337	0.427	0.39	8.7489710171503e-38
EIF3I	4.86594009336028e-42	0.163599	0.297	0.264	9.35768939354116e-38
THAP7	6.070843229338e-42	0.222666	0.16	0.134	1.16748386143399e-37
UQCRC2	6.58754823131884e-42	0.16776	0.274	0.241	1.26685140036493e-37
MFNG	1.15465892944448e-41	0.162204	0.283	0.25	2.22052458721467e-37
EXOSC8	1.46632789754312e-41	0.229249	0.17	0.144	2.81989517976516e-37
UPP1	1.4842091317281e-41	0.203097	0.221	0.192	2.85428258122632e-37
LDLRAD4	1.69226906960207e-41	0.109067	0.234	0.205	3.25440264775175e-37
RNF216P1	2.382055327606e-41	0.222969	0.144	0.119	4.58093060051911e-37
NDE1	3.91855314308503e-41	0.244454	0.154	0.128	7.53576954946683e-37
CDKN1B	7.11742556917236e-41	0.126264	0.327	0.292	1.36875211120754e-36
STX17	7.2248355902375e-41	0.229596	0.129	0.105	1.38940813235857e-36
RBM25	8.500999917065e-41	0.152012	0.335	0.302	1.63482729405077e-36
NOA1	1.03425058676709e-40	0.313384	0.109	0.088	1.98896730341179e-36
ADA2	1.56156608400278e-40	0.23357	0.14	0.115	3.00304773614575e-36
CHCHD7	2.91524814834772e-40	0.214674	0.157	0.131	5.60631371408751e-36
HIPK2	3.09550647354948e-40	0.217419	0.113	0.091	5.95296849928301e-36
TSR2	3.19643271674511e-40	0.224716	0.167	0.141	6.14705975757252e-36
IL27RA	4.13971030166329e-40	0.18892	0.232	0.203	7.96107688112867e-36
PSMB4	6.16728704819778e-40	0.23716	0.158	0.133	1.18603097223892e-35
DGCR2	7.01763730106193e-40	0.250726	0.108	0.087	1.34956182936722e-35
CDKAL1	1.07442148822958e-39	0.111649	0.22	0.192	2.06621996401431e-35
XPO6	1.36339954222639e-39	0.185495	0.146	0.122	2.62195365965556e-35
BBIP1	1.56777353360568e-39	0.180371	0.126	0.104	3.01498528247708e-35
AMBRA1	1.66208566002864e-39	0.216999	0.14	0.115	3.19635693280108e-35
TRMT1	1.91951076232371e-39	0.292859	0.113	0.092	3.69141114702473e-35
PRPF6	1.99386419369391e-39	0.194807	0.218	0.19	3.83440023089275e-35
LRPPRC	2.25000795434609e-39	0.233637	0.146	0.122	4.32699029700296e-35
SOD2	4.16443250610174e-39	0.1249	0.195	0.168	8.00862015248426e-35
UBE2E1	5.3349961727869e-39	0.181144	0.152	0.127	1.02597311398865e-34
PTDSS1	5.42091518750924e-39	0.220851	0.185	0.16	1.0424961997099e-34
SF3A1	6.32364723241112e-39	0.206074	0.216	0.191	1.21610059926498e-34
INTS10	6.70589036775571e-39	0.229291	0.165	0.139	1.2896097766231e-34
ZNF430	7.54821240853308e-39	0.174169	0.15	0.126	1.451596728285e-34
MRPS27	8.32704066699814e-39	0.261216	0.122	0.099	1.60137319067041e-34
DENND1C	8.37164959270908e-39	0.23664	0.163	0.139	1.60995193317388e-34
MITD1	1.09642306168249e-38	0.202027	0.128	0.105	2.10853118992159e-34
NAP1L4	1.17003092942012e-38	0.13368	0.307	0.274	2.25008648036784e-34
ETFB	1.81182521644972e-38	0.199471	0.195	0.167	3.48432107375445e-34
NLRP1	1.81463238385572e-38	0.143867	0.246	0.216	3.48971953739293e-34
ATF7IP2	2.52873719039515e-38	0.193266	0.164	0.138	4.86301449084892e-34
C15orf40	3.79213169187821e-38	0.243729	0.132	0.108	7.29264845665099e-34
CEACAM21	4.13338419608488e-38	0.220885	0.145	0.121	7.94891114749084e-34
MTAP	4.37672305028596e-38	0.253367	0.138	0.114	8.41687609800492e-34
CDC37L1	4.70086005318146e-38	0.257496	0.12	0.097	9.04022396827328e-34
ZMYM2	5.31760228517997e-38	0.118146	0.221	0.193	1.02262809546296e-33
IK	5.39488590731693e-38	0.148106	0.266	0.235	1.03749050883612e-33
SBDS	7.27162080732975e-38	0.184092	0.195	0.167	1.39840539745758e-33
DDX50	8.13623862889687e-38	0.176918	0.191	0.163	1.56468005072316e-33
DNAJC19	9.25864209359475e-38	0.152011	0.245	0.215	1.78052946101921e-33
ANKH	1.67495231946669e-37	0.191203	0.141	0.117	3.22110080556639e-33
MACO1	2.39637832169546e-37	0.279895	0.108	0.087	4.60847515045254e-33
FXR1	2.41920419923534e-37	0.19581	0.183	0.157	4.65237159554949e-33
TPK1	3.27550112204084e-37	0.167872	0.15	0.126	6.29911620779674e-33
GPCPD1	4.80011600832439e-37	0.195472	0.155	0.13	9.23110309560864e-33
TAF9	5.39044412646427e-37	0.19619	0.173	0.147	1.03663630996034e-32
YME1L1	6.97239253471438e-37	0.180164	0.212	0.184	1.34086080835092e-32
FMC1	9.18241698041356e-37	0.264392	0.11	0.089	1.76587060950333e-32
TRIB2	1.69373699794377e-36	0.288473	0.104	0.084	3.25722562074567e-32
OXLD1	1.90585758476499e-36	0.182604	0.204	0.177	3.66515472126155e-32
CREBRF	3.50599594124119e-36	0.138529	0.146	0.124	6.74238079460093e-32
CNOT2	4.90350555141097e-36	0.146997	0.233	0.204	9.42993152591843e-32
RBM38	4.90477582659137e-36	0.220868	0.16	0.138	9.43237439211786e-32
JPX	5.53830223560357e-36	0.135784	0.21	0.183	1.06507090292892e-31
NDUFB4	5.86753689799146e-36	0.103488	0.406	0.372	1.12838602085274e-31
DIPK1A	6.21171716959715e-36	0.114576	0.177	0.153	1.19457532888523e-31
CPSF7	8.52184059916585e-36	0.260752	0.112	0.091	1.63883516562558e-31
FLOT1	1.88302166120749e-35	0.196725	0.17	0.144	3.62123895666813e-31
MYG1	3.64728300527102e-35	0.242014	0.134	0.112	7.0140899474367e-31
ANAPC13	5.13394006636566e-35	0.213615	0.135	0.112	9.8730801416278e-31
PDS5A	8.51323611833287e-35	0.152476	0.238	0.21	1.63718043791659e-30
XPO4	8.89950745749879e-35	0.180144	0.141	0.118	1.71146427915159e-30
R3HDM4	1.18734535648646e-34	0.124143	0.256	0.227	2.2833838550591e-30
ATP9B	2.27006885816884e-34	0.167543	0.16	0.136	4.36556942114449e-30
LMBRD1	2.27121127042519e-34	0.153207	0.236	0.207	4.36776639415468e-30
ZZZ3	3.22103094652075e-34	0.143824	0.149	0.127	6.19436461325404e-30
R3HDM2	4.05117689861981e-34	0.143387	0.235	0.207	7.79081829373577e-30
CAMK2D	4.66151556548442e-34	0.131779	0.204	0.177	8.96456058398308e-30
VPS8	5.16291242790971e-34	0.198036	0.133	0.111	9.92879689011317e-30
GMPR2	5.5308279820235e-34	0.264472	0.124	0.104	1.06363352922294e-29
CCDC57	5.97139428401068e-34	0.210776	0.153	0.13	1.14835883475809e-29
NEK9	5.99573045833942e-34	0.257191	0.111	0.091	1.15303892444325e-29
MALSU1	6.1989140213887e-34	0.242668	0.131	0.109	1.19211315545326e-29
PIK3CB	6.94516541987114e-34	0.138437	0.1	0.083	1.33562476189542e-29
HECA	9.13544365595872e-34	0.201353	0.145	0.122	1.75683716947742e-29
NAE1	1.36281050990878e-33	0.195384	0.161	0.137	2.62082089160558e-29
KLHL20	1.77668203245622e-33	0.171901	0.144	0.122	3.41673721661656e-29
EIF4H	1.84018686058818e-33	0.153075	0.273	0.245	3.53886335159713e-29
NIPSNAP1	2.91020541604384e-33	0.279219	0.108	0.09	5.59661603559391e-29
SRSF1	3.36022363575874e-33	0.153062	0.217	0.19	6.46204607392763e-29
RNPC3	3.52656999555787e-33	0.251017	0.126	0.105	6.78194675845735e-29
SBDSP1	3.85294824727166e-33	0.230449	0.109	0.089	7.40960477432813e-29
ARHGEF6	4.04941073289653e-33	0.192616	0.177	0.152	7.78742178043331e-29
PRPSAP2	6.24595017671495e-33	0.236858	0.123	0.102	1.20115867848405e-28
RICTOR	7.43981172724748e-33	0.105847	0.216	0.19	1.43075019326696e-28
ENSG00000291075	7.73383951755709e-33	0.181805	0.183	0.158	1.4872946776214e-28
STYX	1.00357271574482e-32	0.257772	0.109	0.089	1.92997068964886e-28
MRPL17	1.48665529558065e-32	0.246385	0.119	0.1	2.85898679893115e-28
LARS1	1.51381811145116e-32	0.207374	0.163	0.14	2.91122361013174e-28
XPA	1.54733653387379e-32	0.19961	0.155	0.132	2.97568288829269e-28
ZNF44	1.63471798821262e-32	0.227327	0.105	0.086	3.1437261631317e-28
POLR2C	1.84791285610008e-32	0.201738	0.176	0.154	3.55372121356606e-28
REV1	2.22634395118749e-32	0.250341	0.107	0.088	4.28148205252866e-28
BSDC1	2.65313552920143e-32	0.214121	0.123	0.102	5.10224493620728e-28
TGOLN2	4.02661860254736e-32	0.158005	0.245	0.218	7.74359023455882e-28
BIRC2	4.60484820008058e-32	0.222195	0.107	0.088	8.85558357357497e-28
COX11	5.79619828580268e-32	0.158059	0.114	0.096	1.11466689234271e-27
SUPT20H	7.52587354437466e-32	0.198126	0.151	0.128	1.44730074131869e-27
TARDBP	9.82329740937391e-32	0.161089	0.147	0.125	1.8891183247967e-27
ARFRP1	1.04863198112506e-31	0.226662	0.138	0.117	2.01662416290161e-27
USP22	1.07790755938469e-31	0.235038	0.125	0.105	2.0729240274527e-27
TOMM22	1.16788917119828e-31	0.137314	0.282	0.254	2.2459676651314e-27
HNRNPR	1.21391539494456e-31	0.125209	0.313	0.283	2.33448069601787e-27
USE1	1.25087903338982e-31	0.239856	0.119	0.099	2.40556546911195e-27
KPNA5	1.40029967166804e-31	0.156578	0.118	0.099	2.69291629858481e-27
ENSG00000254682	1.51177207362631e-31	0.173416	0.114	0.094	2.90728887479075e-27
TBCK	1.52289506381589e-31	0.211958	0.121	0.101	2.92867949722433e-27
MRPL3	1.76371402580942e-31	0.191224	0.178	0.155	3.3917984430341e-27
NUMA1	2.00026972390662e-31	0.234948	0.143	0.124	3.84671870604483e-27
SMIM27	2.23134485841698e-31	0.173441	0.126	0.106	4.29109929722169e-27
ING4	2.38509286874945e-31	0.16766	0.155	0.133	4.58677209589207e-27
TRIM4	2.50091969906834e-31	0.2153	0.143	0.122	4.80951867327832e-27
MRPS2	2.94189730781877e-31	0.274918	0.101	0.083	5.65756271266629e-27
ZMYND8	3.10363481441305e-31	0.15589	0.132	0.112	5.96860011159775e-27
NOB1	3.54736850402012e-31	0.227936	0.136	0.115	6.82194437008109e-27
NT5DC1	3.7839366169461e-31	0.20096	0.156	0.133	7.27688850804904e-27
FAM120B	4.15377640253381e-31	0.226314	0.14	0.118	7.98812739971277e-27
ATP5MC1	4.16203279878846e-31	0.118396	0.254	0.226	8.00400527535009e-27
DRAM2	4.4044817564124e-31	0.168963	0.127	0.107	8.47025886575669e-27
CRYZL1	4.47636046300209e-31	0.184478	0.121	0.101	8.60848880639931e-27
HERC1	4.63850004459646e-31	0.110403	0.261	0.233	8.92029943576346e-27
GTF2B	5.99003893048563e-31	0.161866	0.204	0.179	1.15194438672169e-26
SLC12A2-DT	6.12454675291271e-31	0.227579	0.101	0.083	1.17781158605264e-26
SUCLA2	6.20983965483293e-31	0.21602	0.121	0.101	1.19421426402092e-26
DIS3L2	6.28064119771392e-31	0.170614	0.112	0.094	1.20783010873236e-26
NGDN	6.50209860284002e-31	0.164113	0.172	0.148	1.25041858231217e-26
RPRD1A	6.99914129636978e-31	0.209632	0.114	0.094	1.34600486270487e-26
WDR43	7.56863548116471e-31	0.209135	0.115	0.095	1.45552428938279e-26
AFF4	8.9651786951185e-31	0.183126	0.188	0.164	1.72409351485824e-26
CCAR1	1.38771428119043e-30	0.186299	0.177	0.154	2.66871333415732e-26
ZNF770	1.59593964999967e-30	0.253696	0.113	0.095	3.06915154091437e-26
CNOT8	1.60722799578626e-30	0.179908	0.161	0.138	3.09086015869655e-26
METTL5	2.08150106179163e-30	0.167828	0.2	0.176	4.00293469193148e-26
DHX9	2.40722564882044e-30	0.194858	0.17	0.148	4.62933564524658e-26
NHP2	2.71614744666164e-30	0.119691	0.276	0.248	5.22342315467501e-26
NUP88	2.76593261675107e-30	0.20771	0.104	0.086	5.31916501527398e-26
MAPK8	2.82988251392029e-30	0.186632	0.104	0.086	5.4421470625201e-26
OARD1	3.08755610830614e-30	0.219145	0.114	0.094	5.93767915188353e-26
KHDRBS1	3.35877466659255e-30	0.117664	0.373	0.344	6.45925956132413e-26
MKLN1	9.10901757399144e-30	0.115245	0.19	0.166	1.75175516965429e-25
EVI2A	9.38544718830449e-30	0.134646	0.185	0.162	1.80491534878284e-25
NOL9	1.13348514338502e-29	0.259834	0.1	0.082	2.17980527924373e-25
ACAT1	1.48039225264396e-29	0.180518	0.131	0.11	2.8469423410596e-25
SDHC	1.61039223864276e-29	0.143596	0.242	0.217	3.09694531413389e-25
ECHDC2	2.4480803614645e-29	0.190141	0.122	0.102	4.70790334313238e-25
NKAP	2.76843360231316e-29	0.218697	0.133	0.113	5.32397466060845e-25
SKIC8	3.06550261036014e-29	0.211867	0.138	0.118	5.89526806998359e-25
FBXL3	3.11478455191141e-29	0.163394	0.122	0.103	5.99004217178084e-25
XPC	3.30145589567223e-29	0.176661	0.153	0.131	6.34902983296726e-25
NCBP2	4.01687269043138e-29	0.195726	0.135	0.114	7.72484787096859e-25
MRPL21	4.39778726304121e-29	0.216107	0.128	0.108	8.45738468555455e-25
PIGP	6.12413861848154e-29	0.23056	0.106	0.087	1.17773309772018e-24
CENPC	7.62552400983417e-29	0.16429	0.194	0.17	1.46646452233121e-24
KHDC4	1.14107482512822e-28	0.138281	0.104	0.088	2.19440099620408e-24
RRP1B	1.24830313218494e-28	0.197336	0.156	0.135	2.40061175350486e-24
TXN2	1.79923099467288e-28	0.175791	0.184	0.162	3.46010112585541e-24
XRN2	2.22581932949876e-28	0.15079	0.254	0.23	4.28047315255906e-24
PSMF1	2.44200812828908e-28	0.139565	0.259	0.233	4.69622583151273e-24
JAGN1	3.06901277972381e-28	0.194714	0.156	0.136	5.90201847668686e-24
CYB5R1	3.75032618666516e-28	0.241218	0.1	0.083	7.21225228957577e-24
ABCE1	4.13370786669848e-28	0.20943	0.143	0.123	7.94953359844785e-24
KLHDC3	4.80828430843506e-28	0.220965	0.13	0.111	9.24681155355146e-24
DIMT1	4.83535498385865e-28	0.194824	0.134	0.113	9.29887116945856e-24
RAD21	6.28443860567312e-28	0.106272	0.274	0.247	1.208560388257e-23
HELQ	1.18567150244212e-27	0.237419	0.101	0.084	2.28016486634643e-23
PNPLA2	1.25115758043082e-27	0.174845	0.167	0.153	2.4061011429265e-23
PRPS1	1.3069212312643e-27	0.228382	0.109	0.091	2.51334021984438e-23
DUT	1.64171526917103e-27	0.101391	0.313	0.285	3.15718263414282e-23
NME3	1.67375218612771e-27	0.120882	0.275	0.249	3.21879282914221e-23
TMEM41B	1.69393331284437e-27	0.198585	0.104	0.086	3.25760315393101e-23
AKR1B1	1.81339481694293e-27	0.166629	0.196	0.173	3.48733957246295e-23
BCCIP	1.95875873533934e-27	0.165125	0.152	0.131	3.76688892393109e-23
G3BP1	2.29869735672381e-27	0.132967	0.258	0.232	4.42062488671556e-23
CDR2	2.3241355249426e-27	0.156437	0.149	0.128	4.46954502801712e-23
EXOC6B	2.42849542146272e-27	0.180693	0.106	0.089	4.67023954501496e-23
PRKCSH	2.42892145461979e-27	0.208167	0.145	0.125	4.67105884937931e-23
ZSWIM7	3.30354837511834e-27	0.213053	0.127	0.108	6.35305388019007e-23
USP20	3.4545313183904e-27	0.223061	0.107	0.089	6.64340917839658e-23
PPIH	4.44778242973669e-27	0.186048	0.162	0.141	8.55353039062662e-23
MRPL50	4.64099538763471e-27	0.168841	0.108	0.09	8.92509822996031e-23
VPS35	6.9990279590418e-27	0.15255	0.208	0.184	1.34598306680333e-22
NDUFS2	7.45674985832987e-27	0.144691	0.224	0.2	1.43400756525542e-22
CPSF6	8.60254789613633e-27	0.174151	0.171	0.15	1.65435598590598e-22
METTL17	9.38740815569872e-27	0.225027	0.116	0.098	1.80529246242242e-22
ZNF277	9.45019533114693e-27	0.156207	0.135	0.116	1.81736706413287e-22
COA6	1.22712488119793e-26	0.19692	0.137	0.117	2.35988385903174e-22
TRMT10C	1.37434373616624e-26	0.196322	0.137	0.117	2.6430004390213e-22
BLCAP	1.39881050318866e-26	0.198614	0.129	0.11	2.69005247868211e-22
RSBN1	1.4453036183695e-26	0.13372	0.187	0.164	2.77946338848638e-22
SDHD	1.66989399100852e-26	0.123858	0.273	0.247	3.21137313410849e-22
TFB1M	2.54765166143771e-26	0.190388	0.115	0.097	4.89938891011086e-22
SDAD1	2.61577247009869e-26	0.162532	0.184	0.162	5.03039203724679e-22
ZKSCAN1	2.70682117528356e-26	0.215607	0.117	0.099	5.20548780218781e-22
MRPL24	2.81071862387339e-26	0.196349	0.137	0.118	5.40529298557091e-22
PRMT1	3.89854520475024e-26	0.141608	0.218	0.194	7.49729228325519e-22
ILF2	5.76034498353655e-26	0.137534	0.264	0.24	1.10777194378391e-21
DENND6A	7.05051351325606e-26	0.16602	0.128	0.109	1.35588425373427e-21
NUP107	7.63248450672667e-26	0.18872	0.135	0.116	1.46780309548861e-21
HDAC1	7.7503045168668e-26	0.120933	0.28	0.254	1.49046106163865e-21
SMU1	8.1587820265346e-26	0.191438	0.153	0.134	1.56901537152287e-21
STAT5B	9.83259148683428e-26	0.107852	0.244	0.219	1.8909056688331e-21
CS	1.03356070607548e-25	0.220723	0.123	0.106	1.98764059385375e-21
NINJ1	1.21010770732854e-25	0.188681	0.128	0.109	2.32715813196351e-21
QRICH1	1.45278890420469e-25	0.190505	0.136	0.117	2.79385834167604e-21
KARS1	1.78853650778276e-25	0.162187	0.158	0.137	3.43953455811703e-21
GPR155	2.88561883325118e-25	0.130293	0.106	0.09	5.54933357822534e-21
ESF1	3.0940973801296e-25	0.150429	0.122	0.104	5.95025867172723e-21
IRF2BP2	3.19981541175166e-25	0.178559	0.157	0.142	6.15356501833961e-21
GMDS-DT	3.49549281974744e-25	0.179244	0.135	0.116	6.7221822416563e-21
AKTIP	4.07431992198264e-25	0.169005	0.13	0.111	7.83532464196482e-21
DTNB	4.11323536492866e-25	0.110953	0.131	0.114	7.91016293029431e-21
POLR2H	4.7779318886813e-25	0.227544	0.114	0.098	9.188440815123e-21
TCERG1	5.15826467043036e-25	0.182333	0.14	0.12	9.91985878770463e-21
DIDO1	5.53269417677027e-25	0.193373	0.145	0.125	1.06399241713469e-20
REXO2	7.64711169042932e-25	0.159718	0.195	0.174	1.47061604918646e-20
GGPS1	9.93111854260393e-25	0.125793	0.119	0.102	1.90985340692816e-20
DBP	1.35532039953874e-24	0.221795	0.102	0.09	2.60641666035296e-20
TUFM	2.20800401082069e-24	0.10865	0.336	0.311	4.24621251320926e-20
METAP2	2.59472939636094e-24	0.122556	0.169	0.149	4.98992410214172e-20
SF3A3	3.12677962596548e-24	0.154662	0.186	0.165	6.01310989869422e-20
UFL1	5.62239628782787e-24	0.155834	0.172	0.151	1.08124303011218e-19
ARHGAP4	7.0614067644896e-24	0.129296	0.258	0.236	1.357979134879e-19
LINC00667	7.07006191032563e-24	0.188352	0.125	0.108	1.35964360597472e-19
AKAP10	1.10168561639197e-23	0.110418	0.113	0.098	2.1186516088834e-19
BRIX1	1.46950081650478e-23	0.145198	0.125	0.108	2.82599702022035e-19
TGS1	1.83224149950941e-23	0.165405	0.152	0.133	3.52358362770655e-19
CWC27	2.21259826961958e-23	0.175835	0.135	0.117	4.25504773230541e-19
HNRNPH2	2.58506774471656e-23	0.133339	0.161	0.141	4.97134377986442e-19
CHCHD3	4.51915494748285e-23	0.141987	0.173	0.153	8.69078687950427e-19
TASP1	4.55569429232639e-23	0.142399	0.111	0.095	8.76105569357288e-19
ADH5	4.75037000067598e-23	0.139122	0.223	0.202	9.13543654829997e-19
MAGED1	4.81352808229345e-23	0.103853	0.148	0.13	9.25689585505854e-19
ATP8B2	7.14431636592109e-23	0.199987	0.122	0.104	1.37392348033028e-18
MRPS31	7.70908385534942e-23	0.180034	0.124	0.106	1.48253391622225e-18
ZNF160	7.78705427217737e-23	0.183059	0.105	0.089	1.49752840708243e-18
KLHL24	1.10402581991695e-22	0.127526	0.155	0.136	2.12315205428228e-18
DNAJC4	1.11277938099702e-22	0.166908	0.153	0.135	2.13998602759538e-18
TPRKB	1.16341987635508e-22	0.1758	0.135	0.117	2.23737276421846e-18
PRKRIP1	1.22212720174488e-22	0.185201	0.134	0.116	2.35027282167559e-18
NCBP2AS2	1.63206131868239e-22	0.136032	0.176	0.156	3.13861712195811e-18
CCDC7	1.9297772284902e-22	0.160047	0.11	0.094	3.7111545881095e-18
NEMF	2.50105595811869e-22	0.106173	0.236	0.213	4.80978071305805e-18
PLEKHA1	2.81704488126732e-22	0.155647	0.161	0.141	5.41745901116518e-18
APOL3	3.26149325185123e-22	0.164158	0.105	0.089	6.27217767263509e-18
RABGGTB	3.43931521450595e-22	0.202132	0.114	0.098	6.61414708901639e-18
SHPRH	3.97292461762597e-22	0.19068	0.116	0.099	7.6403313321565e-18
TUBA1A	4.22914458605363e-22	0.131382	0.245	0.224	8.13306795343974e-18
OLA1	4.24388366755083e-22	0.117303	0.223	0.201	8.161412681067e-18
UTP18	6.17467455473324e-22	0.19539	0.121	0.104	1.18745166362075e-17
RARS1	7.05269567321187e-22	0.112276	0.105	0.09	1.35630390491538e-17
THYN1	7.12160127134411e-22	0.126776	0.2	0.179	1.36955514049219e-17
GTF2H5	1.0292600440732e-21	0.145505	0.155	0.136	1.97936999075716e-17
TIA1	1.54540478407654e-21	0.219554	0.104	0.089	2.9719679402576e-17
EP400	2.02050855679917e-21	0.1836	0.117	0.101	3.88564000558048e-17
CCS	2.08669826982744e-21	0.171283	0.144	0.129	4.01292944270514e-17
KRR1	2.14894967112078e-21	0.146236	0.146	0.127	4.13264511253237e-17
MDH2	2.20680417133219e-21	0.105668	0.317	0.294	4.24390510188893e-17
PTPN1	2.69315185055273e-21	0.13747	0.194	0.174	5.17920032379795e-17
COPS2	2.74828930759552e-21	0.158554	0.146	0.128	5.28523516743695e-17
BUD23	3.69534445784275e-21	0.138182	0.181	0.161	7.1065169268774e-17
MBTPS1	3.95699908985274e-21	0.183125	0.113	0.096	7.60970494969581e-17
NAAA	4.45920012873777e-21	0.140911	0.185	0.165	8.57548776757561e-17
RBL1	5.22677822463394e-21	0.160182	0.105	0.09	1.00516172037935e-16
MID1IP1	5.38003361567216e-21	0.197713	0.11	0.094	1.03463426462991e-16
SLC44A2	6.07963409486203e-21	0.114203	0.231	0.209	1.16917443278292e-16
EZH1	6.14694281318853e-21	0.199913	0.101	0.085	1.18211857240429e-16
MPHOSPH10	6.22792889099602e-21	0.185704	0.127	0.111	1.19769300502745e-16
NUDCD2	6.50342308831853e-21	0.123653	0.191	0.17	1.25067329411454e-16
KPNA6	9.6177212857386e-21	0.160682	0.111	0.095	1.84958398046039e-16
WASHC4	1.03449027233777e-20	0.17268	0.118	0.102	1.98942824273276e-16
DDX54	1.10154919596204e-20	0.199478	0.115	0.1	2.1183892587546e-16
PPP6C	1.15482986260901e-20	0.109654	0.219	0.197	2.22085330878339e-16
CUL1	1.17667649772337e-20	0.139239	0.152	0.134	2.26286657277181e-16
NSL1	1.42248870781591e-20	0.159511	0.143	0.125	2.73558803400078e-16
PPP1R21	1.48934779673024e-20	0.115542	0.153	0.135	2.86416474789192e-16
RPAIN	1.51185791565425e-20	0.135893	0.179	0.159	2.90745395759468e-16
NIPSNAP2	2.23344403334252e-20	0.162701	0.121	0.104	4.295136220521e-16
PSMC6	3.57510813866077e-20	0.139192	0.161	0.143	6.87529046145853e-16
MTHFS	3.85462058387288e-20	0.142071	0.145	0.127	7.41282084484593e-16
HARS1	6.43407578698211e-20	0.18289	0.125	0.11	1.23733711459453e-15
ZNF146	6.83047470611436e-20	0.118552	0.15	0.132	1.31356859073285e-15
LY75	8.53351511008815e-20	0.181342	0.135	0.121	1.64108029082105e-15
TPP2	8.88747867320987e-20	0.134159	0.153	0.135	1.70915102364499e-15
CDK4	8.90593087697552e-20	0.167842	0.134	0.121	1.71269956695116e-15
MRFAP1	9.77432549616506e-20	0.11959	0.218	0.197	1.8797005361675e-15
MED28	1.35185710002676e-19	0.105962	0.187	0.168	2.59975638906145e-15
FUNDC2	2.22189980584856e-19	0.133082	0.189	0.172	4.27293551662736e-15
PPP2R1A	2.57031466683679e-19	0.114977	0.271	0.252	4.94297213579383e-15
KDELR1	2.95827672625537e-19	0.11711	0.236	0.219	5.6890619722617e-15
C12orf76	3.11197499805955e-19	0.187667	0.106	0.091	5.98463911876832e-15
ZNF708	5.94190081527289e-19	0.19605	0.103	0.088	1.14268694578513e-14
CUTC	6.60838304732679e-19	0.152375	0.136	0.12	1.27085814383141e-14
SDHAF3	7.13420762593702e-19	0.145703	0.114	0.098	1.37197946854395e-14
IGSF8	7.99214221580594e-19	0.206443	0.102	0.088	1.53696886952164e-14
YTHDF2	8.08851674219784e-19	0.112247	0.207	0.187	1.55550265469207e-14
PDCL3	9.00946450647703e-19	0.158362	0.112	0.097	1.7326101192406e-14
SUMF1	9.65486641571694e-19	0.132783	0.121	0.105	1.85672736040652e-14
HADHB	1.43021148666006e-18	0.119222	0.162	0.144	2.75043970999597e-14
MFSD14CP	1.63894568881345e-18	0.124724	0.106	0.092	3.15185645415714e-14
UTP23	2.61107674253349e-18	0.180359	0.118	0.104	5.02136168356615e-14
TTC39B	2.62895984020464e-18	0.154344	0.103	0.089	5.05575266869755e-14
ZMAT2	2.98713221475595e-18	0.1262	0.189	0.17	5.74455396219716e-14
APIP	3.05648669634298e-18	0.165344	0.105	0.091	5.87792956573718e-14
MANBA	3.0857281517512e-18	0.172912	0.1	0.086	5.93416380863273e-14
WDR7	3.11303701569407e-18	0.122842	0.116	0.101	5.98668148488127e-14
TNRC6A	3.63536634672239e-18	0.10897	0.162	0.145	6.99117302138183e-14
UBE2G2	3.79810479546045e-18	0.165033	0.137	0.121	7.30413533214999e-14
RFC1	4.67737245160942e-18	0.137033	0.174	0.157	8.99505496169007e-14
NOLC1	5.86953189230232e-18	0.191641	0.115	0.101	1.12876967820866e-13
FXN	8.13936711360504e-18	0.176031	0.109	0.095	1.56528168961738e-13
NSFL1C	9.75057008031715e-18	0.163074	0.129	0.113	1.87513213214579e-13
ERGIC2	1.05930726031825e-17	0.105665	0.182	0.164	2.03715379231802e-13
CCNY	1.19739127307339e-17	0.140127	0.177	0.161	2.30270315724743e-13
FBXO3	2.05402958898355e-17	0.101686	0.107	0.094	3.95010430257426e-13
RWDD3	2.2966280494503e-17	0.146062	0.12	0.105	4.41664540189788e-13
MRPL38	2.66047830246594e-17	0.137547	0.164	0.149	5.11636582347226e-13
ZFC3H1	3.30345539112464e-17	0.156852	0.14	0.125	6.3528750626718e-13
SYNGR2	3.30818965180278e-17	0.102912	0.246	0.227	6.36197951938193e-13
OXCT1	3.35153956034608e-17	0.144649	0.119	0.104	6.44534572850154e-13
ORC4	3.52061413731032e-17	0.157127	0.112	0.097	6.77049304746148e-13
MDH1	3.6860843093807e-17	0.10191	0.249	0.231	7.08870873537003e-13
PLCL2	3.69458929636321e-17	0.110908	0.234	0.214	7.1050646758361e-13
PARL	1.33399080697255e-16	0.121984	0.155	0.138	2.56539772088891e-12
TOM1	1.39422429919903e-16	0.130882	0.108	0.094	2.68123274978965e-12
STAT6	1.6408218703423e-16	0.140426	0.141	0.125	3.15546453885528e-12
ZC3H7A	1.80551801126407e-16	0.14425	0.111	0.097	3.47219168746193e-12
MRPS30	2.50387980435867e-16	0.158586	0.113	0.099	4.81521125176215e-12
ERCC5	2.67613801703122e-16	0.133454	0.174	0.157	5.14648102055273e-12
DENR	3.11269261170962e-16	0.112473	0.189	0.172	5.98601916157877e-12
FBXO21	3.48361109488372e-16	0.121392	0.118	0.104	6.69933249657088e-12
THUMPD1	3.55221629281057e-16	0.121338	0.147	0.131	6.831267152704e-12
NAA15	3.89583301264447e-16	0.122034	0.115	0.101	7.49207646661658e-12
NFX1	4.11979855140935e-16	0.114137	0.136	0.121	7.92278459421532e-12
SECISBP2L	4.14549795394075e-16	0.123801	0.152	0.136	7.97220711522345e-12
MARF1	6.64647786554209e-16	0.147419	0.109	0.095	1.2781841583224e-11
SDHA	1.08078072298851e-15	0.101403	0.206	0.188	2.0784494083792e-11
PRPF3	1.11037158744295e-15	0.161715	0.103	0.089	2.13535559981154e-11
DHX30	1.16483101250849e-15	0.161691	0.112	0.098	2.24008652015508e-11
CAT	1.26684163326823e-15	0.159284	0.122	0.108	2.43626314493813e-11
PPIL3	1.49677604867035e-15	0.135929	0.102	0.089	2.87845001919795e-11
SF3A2	1.52635768050382e-15	0.112515	0.2	0.185	2.9353384553769e-11
MED6	1.6057822329179e-15	0.138601	0.104	0.091	3.08807981212442e-11
PAFAH1B3	1.73311379405945e-15	0.158451	0.104	0.091	3.33295113735573e-11
THAP11	1.81834575331699e-15	0.138952	0.133	0.123	3.4968607182039e-11
CDKN2AIP	2.32428412801689e-15	0.168175	0.105	0.092	4.46983080658929e-11
SCAMP3	2.36464300005922e-15	0.131597	0.15	0.134	4.54744495341388e-11
SRP68	2.36883891959489e-15	0.176385	0.1	0.087	4.55551412627293e-11
REPS1	2.80798252558117e-15	0.154919	0.114	0.1	5.40003119494514e-11
TBC1D10A	2.93993651227622e-15	0.138946	0.141	0.127	5.65379190675839e-11
OSGEP	3.13141690518108e-15	0.14977	0.125	0.112	6.02202785035374e-11
ECHDC1	3.35577694241037e-15	0.124429	0.147	0.131	6.45349463794939e-11
SMAD4	3.64480723960994e-15	0.167709	0.114	0.103	7.00932880249387e-11
SSRP1	3.85356639399128e-15	0.148931	0.139	0.126	7.41079353228463e-11
TMX2	4.13664773726422e-15	0.143501	0.117	0.103	7.95518726353281e-11
CPNE3	4.1938620804552e-15	0.120406	0.176	0.162	8.06521616692339e-11
SUCLG1	5.13473510496794e-15	0.111205	0.193	0.178	9.87460908036384e-11
ANAPC15	9.27306614313088e-15	0.137576	0.133	0.119	1.7833033499855e-10
ENSG00000290993	1.11199301596574e-14	0.138705	0.108	0.094	2.13847376900371e-10
EMC10	1.13460178938033e-14	0.108642	0.162	0.146	2.18195270115731e-10
EBAG9	1.29877849578308e-14	0.111347	0.11	0.096	2.49768092524045e-10
PRRC2B	1.84309585680147e-14	0.101085	0.179	0.163	3.5444576422149e-10
HBP1	1.92785864942759e-14	0.100988	0.165	0.149	3.70746496871419e-10
LMBR1	1.95856256326094e-14	0.119098	0.119	0.105	3.76651166540712e-10
TMED3	2.25442200376188e-14	0.148245	0.116	0.105	4.33547895543447e-10
MRPS26	2.59010403050163e-14	0.112687	0.168	0.153	4.98102906105768e-10
ARL2BP	2.92603744484103e-14	0.101276	0.197	0.18	5.62706261017379e-10
FKBP3	3.32795297597699e-14	0.109215	0.122	0.108	6.39998636810134e-10
SGSM3	3.43927761250166e-14	0.165074	0.1	0.088	6.61407477660194e-10
SLC25A36	3.64884365719929e-14	0.144893	0.112	0.099	7.01709123715996e-10
PDCD7	4.13162877698649e-14	0.141478	0.101	0.094	7.94553530102272e-10
HDAC2	4.24052769095869e-14	0.105767	0.139	0.125	8.15495880248267e-10
DKC1	6.43778320278325e-14	0.157203	0.106	0.094	1.23805008772725e-09
CBL	9.81763493874845e-14	0.128535	0.114	0.1	1.88802937507071e-09
ANKZF1	1.06854122489473e-13	0.134012	0.101	0.089	2.05491162959505e-09
CCDC25	1.35389742538571e-13	0.141001	0.125	0.112	2.60368013875925e-09
TRIM56	1.46305103155633e-13	0.108746	0.113	0.1	2.81359343878597e-09
PLRG1	1.72520990885797e-13	0.156896	0.107	0.095	3.31775117572476e-09
SIN3A	2.04712085349972e-13	0.15695	0.108	0.095	3.93681811336532e-09
MGMT	2.10400665209039e-13	0.113489	0.169	0.155	4.04621519263504e-09
RTCB	2.16089170829662e-13	0.126228	0.143	0.129	4.15561084422523e-09
GRHPR	2.36408413415994e-13	0.156432	0.1	0.09	4.54637019840297e-09
SCOC	2.50246106956e-13	0.111151	0.104	0.091	4.81248288287084e-09
NOP56	2.80981171932564e-13	0.114455	0.132	0.118	5.40354891743514e-09
SFSWAP	2.84100597126563e-13	0.135414	0.126	0.112	5.46353858334093e-09
TAFAZZIN	2.95678592446271e-13	0.13059	0.13	0.118	5.68619501133423e-09
AAMP	3.11926640815935e-13	0.126682	0.14	0.126	5.99866122953125e-09
NDUFA10	3.26488269652413e-13	0.100517	0.172	0.156	6.27869591368555e-09
FBXO9	3.51314062162364e-13	0.11863	0.139	0.129	6.75612072944443e-09
TMF1	3.68113614609183e-13	0.12086	0.157	0.144	7.0791929225492e-09
NDUFAF4	4.15883255673298e-13	0.118919	0.126	0.113	7.9978508898532e-09
TIMM13	4.40316160789396e-13	0.115174	0.157	0.143	8.46772008814088e-09
PARN	5.12649235820046e-13	0.126587	0.113	0.101	9.8587574540553e-09
PLIN2	5.55658740426413e-13	0.134044	0.125	0.112	1.06858732371403e-08
ATXN3	5.93517440699846e-13	0.116443	0.113	0.101	1.14139339020987e-08
IDH3B	9.8655593339837e-13	0.131464	0.134	0.122	1.8972457155184e-08
CPQ	1.35991450975541e-12	0.100435	0.13	0.116	2.61525159371063e-08
ARL14EP	1.53281892272056e-12	0.118014	0.151	0.138	2.94776407028391e-08
RNF113A	1.90331143794218e-12	0.109378	0.145	0.131	3.66025822630661e-08
CCNT1	2.51373411759931e-12	0.104301	0.109	0.097	4.83416208155523e-08
IMMT	2.56986530130154e-12	0.123451	0.135	0.122	4.94210796093299e-08
SMIM11	2.59814851560712e-12	0.111413	0.102	0.09	4.99649941036405e-08
KANSL1-AS1	4.09066003129981e-12	0.111257	0.108	0.096	7.86674830619267e-08
MDN1	4.19169972886662e-12	0.113381	0.11	0.098	8.0610577485834e-08
MX1	4.58037522152561e-12	0.111283	0.113	0.1	8.80851958851589e-08
FAM204A	5.47732185512108e-12	0.102332	0.163	0.149	1.05334376595833e-07
ENSG00000291073	6.08440574741049e-12	0.138047	0.107	0.095	1.17009206928451e-07
SCAF4	6.12835190157757e-12	0.131673	0.133	0.122	1.17854335419238e-07
ENSG00000291178	6.4243811403573e-12	0.116187	0.124	0.111	1.23547273710211e-07
AHCTF1	1.00305090057815e-11	0.11606	0.104	0.092	1.92896718690183e-07
EXOC7	1.02382122843583e-11	0.115001	0.107	0.095	1.96891060440494e-07
PUM3	1.03114077954578e-11	0.104899	0.118	0.106	1.9829868331445e-07
TUBGCP2	1.31214410698594e-11	0.129071	0.125	0.114	2.52338433214467e-07
MRPL11	1.33148656142777e-11	0.100977	0.166	0.154	2.56058180628175e-07
MIA3	1.35327776841755e-11	0.119493	0.14	0.128	2.6024884764438e-07
ARL2	2.18079631481822e-11	0.107194	0.145	0.132	4.19388939302692e-07
GOSR1	5.43588509210779e-11	0.119264	0.13	0.119	1.04537506206325e-06
ATXN2L	6.04028332177507e-11	0.112886	0.142	0.131	1.16160688561056e-06
UPF3B	6.6588617687467e-11	0.116954	0.106	0.095	1.28056570674768e-06
NUDT16L1	7.61498051860137e-11	0.104203	0.14	0.129	1.46443690353223e-06
LRCH4	8.15899590099824e-11	0.121051	0.103	0.092	1.56905650172097e-06
SF3B3	8.282206040914e-11	0.111434	0.142	0.129	1.59275104372817e-06
MPRIP	8.50993042640878e-11	0.106628	0.144	0.132	1.63654472030267e-06
WHAMM	1.17764730649811e-10	0.124822	0.116	0.107	2.26473353512651e-06
OSER1	1.28410284272674e-10	0.117373	0.115	0.104	2.46945817684779e-06
PLD3	1.53468515683106e-10	0.10423	0.155	0.143	2.95135302510182e-06
ADISSP	1.75471283740958e-10	0.124764	0.103	0.093	3.37448825762237e-06
ARAF	1.76757712283031e-10	0.108628	0.107	0.096	3.39922756491497e-06
PTBP1	2.20157116026094e-10	0.101555	0.152	0.14	4.23384149829781e-06
SMARCA4	2.35833515509803e-10	0.129961	0.111	0.1	4.53531433676902e-06
LARP1	2.79910486967502e-10	0.110544	0.11	0.099	5.38295857487203e-06
ZNF32	3.34471590557538e-10	0.111998	0.118	0.107	6.43222315801201e-06
CZIB	4.27717677318102e-10	0.112687	0.122	0.113	8.22543865250441e-06
COA5	9.06963599513143e-10	0.110166	0.113	0.102	1.74418169822373e-05
JADE2	1.62635820990766e-09	0.126432	0.114	0.104	3.12764947347343e-05
MCTS1	1.73399435211118e-09	0.110262	0.125	0.115	3.33464453854502e-05
ASB8	2.40395486598124e-09	0.116321	0.113	0.104	4.62304560276853e-05
BAG6	2.56581051581072e-09	0.108508	0.116	0.108	4.9343102029556e-05
ARHGEF2	2.58898301852749e-09	0.108731	0.121	0.111	4.97887324293023e-05
ACO2	3.55161236367975e-09	0.101078	0.13	0.119	6.83010573659252e-05
TIMM10	3.87877035282585e-09	0.102519	0.12	0.11	7.45926326551939e-05
CTC1	5.93084199688877e-09	0.104732	0.104	0.094	0.000114056
SMNDC1	1.18096173203419e-08	0.106106	0.109	0.101	0.000227111
EXOSC7	1.63674478813174e-08	0.105642	0.112	0.103	0.000314762
DDX42	8.27118603079412e-08	0.108014	0.101	0.092	0.00159063

## Sheet: 2_CD4_TCM
gene	p-value	avg. log2(FC)	pct.1	pct.2	adj. p-value
AQP3	0	1.46496	0.576	0.243	0
S100A11	0	0.900568	0.881	0.58	0
LTB	0	0.977707	0.955	0.681	0
IL7R	0	0.729929	0.896	0.625	0
PLP2	0	0.77454	0.625	0.373	0
MAL	0	0.811607	0.507	0.257	0
FLT3LG	0	0.710737	0.618	0.377	0
INPP4B	0	0.524898	0.693	0.452	0
TIMP1	0	1.04125	0.444	0.207	0
ITGB1	0	0.658094	0.6	0.372	0
CRIP1	0	0.84233	0.916	0.69	0
RNASET2	0	0.654651	0.6	0.379	0
KLRB1	0	0.70772	0.494	0.276	0
TRADD	0	0.956541	0.427	0.214	0
CISH	0	1.07631	0.397	0.195	0
NOSIP	0	0.383464	0.698	0.499	0
TTC39C	0	0.547654	0.542	0.349	0
TMEM123	0	0.470886	0.592	0.399	0
JUNB	0	0.696263	0.556	0.365	0
CORO1B	0	0.728766	0.435	0.248	0
S100A10	0	0.531515	0.838	0.653	0
LDHB	0	0.45445	0.924	0.742	0
BCL2	0	0.530504	0.519	0.34	0
IER2	0	0.766752	0.531	0.353	0
GSTK1	0	0.521989	0.762	0.587	0
LIMS1	0	0.704638	0.351	0.177	0
TNFRSF4	0	1.62591	0.239	0.069	0
COTL1	0	0.403537	0.548	0.379	0
TSPO	0	0.426967	0.585	0.416	0
CD40LG	0	0.917234	0.305	0.137	0
PRKCQ-AS1	0	0.385792	0.509	0.343	0
NME2	0	0.421669	0.723	0.56	0
S100A4	0	0.623496	0.948	0.786	0
CD4	0	0.664324	0.334	0.173	0
ANXA2	0	0.45852	0.495	0.334	0
ANK3	0	0.545259	0.396	0.236	0
RORA	0	0.524666	0.518	0.358	0
EIF3E	0	0.309789	0.736	0.577	0
VIM	0	0.710966	0.918	0.759	0
ABRACL	0	0.360592	0.597	0.439	0
LDHA	0	0.456739	0.56	0.403	0
SERINC5	0	0.397464	0.429	0.272	0
SPOCK2	0	0.353752	0.547	0.392	0
PLSCR3	0	0.637543	0.392	0.24	0
ARHGAP15	0	0.376746	0.835	0.684	0
EIF3H	0	0.258787	0.736	0.586	0
LIME1	0	0.259791	0.69	0.54	0
NOP53	0	0.310213	0.76	0.611	0
SNHG29	0	0.225782	0.893	0.744	0
CSTB	0	0.324833	0.583	0.434	0
SERP1	0	0.273302	0.686	0.539	0
SIT1	0	0.448237	0.414	0.267	0
MDFIC	0	0.555522	0.385	0.239	0
TAGLN2	0	0.290997	0.623	0.477	0
TNFRSF25	0	0.905577	0.27	0.124	0
ZFAS1	0	0.267338	0.651	0.505	0
APRT	0	0.287267	0.742	0.597	0
IL32	0	0.206122	0.913	0.768	0
ANP32B	0	0.269052	0.604	0.459	0
PEBP1	0	0.308449	0.577	0.432	0
TCF7	0	0.173189	0.57	0.426	0
EIF3L	0	0.292311	0.619	0.476	0
TRAT1	0	0.395413	0.403	0.26	0
EIF3F	0	0.281532	0.776	0.635	0
S100A6	0	0.423735	0.954	0.814	0
NAP1L1	0	0.28998	0.598	0.458	0
PPA1	0	0.448335	0.408	0.268	0
FXYD5	0	0.528864	0.927	0.788	0
SLC25A6	0	0.320698	0.797	0.658	0
PRDX1	0	0.413686	0.476	0.337	0
GPX4	0	0.196969	0.654	0.516	0
RCAN3	0	0.339972	0.406	0.268	0
TESPA1	0	0.383232	0.398	0.262	0
ANXA1	0	0.371258	0.617	0.482	0
RSL1D1	0	0.276019	0.527	0.392	0
ENSG00000249806	0	0.918862	0.249	0.115	0
CD82	0	0.78061	0.272	0.139	0
EMP3	0	0.331349	0.875	0.742	0
RAN	0	0.265819	0.665	0.532	0
SEC61B	0	0.214417	0.58	0.447	0
CD52	0	0.305752	0.907	0.775	0
PIM1	0	0.436655	0.432	0.3	0
SMDT1	0	0.249608	0.587	0.455	0
TNFAIP8	0	0.217055	0.604	0.473	0
SSR4	0	0.202385	0.701	0.571	0
LRRFIP1	0	0.272465	0.543	0.414	0
ARPC1B	0	0.237592	0.81	0.681	0
ATP5PD	0	0.3176	0.479	0.35	0
KLF6	0	0.299381	0.527	0.398	0
MIF	0	0.286651	0.871	0.742	0
SOD1	0	0.183208	0.699	0.57	0
PKM	0	0.283322	0.556	0.428	0
ANXA5	0	0.50686	0.332	0.204	0
CD3G	0	0.104744	0.621	0.493	0
CDC14A	0	0.430539	0.371	0.243	0
GAS5	0	0.26911	0.575	0.447	0
AHNAK	0	0.281759	0.508	0.381	0
ERP29	0	0.166303	0.677	0.55	0
MZT2A	0	0.317602	0.444	0.317	0
CTSB	0	0.712694	0.269	0.143	0
GTF3A	0	0.231728	0.573	0.447	0
HINT1	0	0.349626	0.934	0.809	0
UXT	0	0.209241	0.605	0.48	0
DGKA	0	0.3776	0.364	0.24	0
LGALS1	0	0.409241	0.403	0.279	0
PRDX2	0	0.282212	0.486	0.362	0
TKT	0	0.426733	0.387	0.263	0
EIF3D	0	0.235224	0.546	0.424	0
CD44	0	0.135275	0.636	0.514	0
COMMD6	0	0.217854	0.881	0.759	0
NDUFS5	0	0.186262	0.593	0.471	0
ENO1	0	0.274633	0.588	0.466	0
EIF4B	0	0.166025	0.63	0.509	0
HIGD2A	0	0.2019	0.631	0.51	0
TXN	0	0.28025	0.422	0.301	0
PDCD5	0	0.434372	0.352	0.231	0
ANKRD12	0	0.184654	0.624	0.504	0
CCNI	0	0.222833	0.823	0.703	0
COX7C	0	0.276621	0.882	0.762	0
CYLD	0	0.361399	0.393	0.273	0
NPM1	0	0.315255	0.943	0.823	0
TOMM20	0	0.241688	0.481	0.361	0
USP10	0	0.783457	0.282	0.162	0
H2AZ1	0	0.179746	0.582	0.462	0
SNHG6	0	0.248908	0.535	0.416	0
PTGER2	0	0.545718	0.336	0.217	0
OST4	0	0.14847	0.838	0.719	0
PCED1B-AS1	0	0.176197	0.787	0.668	0
PTGES3	0	0.173841	0.645	0.526	0
SLC25A3	0	0.19711	0.63	0.511	0
PAG1	0	0.388662	0.345	0.226	0
PBXIP1	0	0.457608	0.346	0.227	0
CD28	0	0.398007	0.312	0.194	0
SNHG8	0	0.258849	0.431	0.313	0
NDUFB9	0	0.181935	0.561	0.444	0
CD3E	0	0.119406	0.859	0.742	0
TOMM7	0	0.265143	0.881	0.764	0
MZT2B	0	0.215764	0.56	0.444	0
ICAM2	0	0.360591	0.389	0.273	0
SSR2	0	0.182886	0.761	0.645	0
ADD3	0	0.211912	0.496	0.381	0
GPSM3	0	0.165374	0.753	0.638	0
GPR183	0	0.316873	0.346	0.231	0
CUTA	0	0.1527	0.593	0.479	0
MICOS10	0	0.21074	0.495	0.381	0
RTRAF	0	0.238136	0.471	0.357	0
TRAC	0	0.140023	0.625	0.511	0
VAMP8	0	0.151281	0.566	0.452	0
CIB1	0	0.213814	0.505	0.392	0
KRTCAP2	0	0.175317	0.591	0.478	0
MYC	0	0.38988	0.33	0.218	0
ARHGEF18	0	0.162304	0.513	0.401	0
ATP5PO	0	0.127024	0.621	0.509	0
CCR6	0	1.69686	0.152	0.04	0
S1PR4	0	0.242762	0.471	0.359	0
SNHG5	0	0.412918	0.447	0.335	0
PABPC1	0	0.349432	0.937	0.826	0
SNRPD2	0	0.13389	0.81	0.699	0
TUBA1B	0	0.224274	0.467	0.356	0
MAP3K1	0	0.601791	0.25	0.139	0
C19orf53	0	0.143358	0.579	0.468	0
CD37	0	0.154525	0.776	0.666	0
SUB1	0	0.106666	0.739	0.629	0
UQCRB	0	0.114781	0.73	0.62	0
POLR1D	0	0.200225	0.458	0.349	0
ADAM19	0	1.17603	0.174	0.065	0
CD6	0	0.291531	0.383	0.274	0
EIF3K	0	0.159508	0.822	0.713	0
SLAMF1	0	0.594478	0.237	0.128	0
SUSD3	0	0.398522	0.294	0.185	0
TLE5	0	0.258174	0.775	0.666	0
TRMT112	0	0.142379	0.575	0.466	0
SUMO2	0	0.114068	0.803	0.695	0
HSPB1	0	0.241022	0.412	0.304	0
UBXN1	0	0.131237	0.631	0.523	0
YBX1	0	0.234785	0.747	0.639	0
ATP5MK	0	0.177622	0.52	0.413	0
ICAM3	0	0.192133	0.556	0.449	0
COX6B1	0	0.123473	0.725	0.618	0
EIF2S3	0	0.229524	0.433	0.326	0
HSP90AB1	0	0.126226	0.716	0.609	0
OCIAD2	0	0.21437	0.447	0.34	0
PHB2	0	0.267736	0.426	0.319	0
PPDPF	0	0.169834	0.858	0.751	0
PSMA7	0	0.114971	0.649	0.542	0
TMEM258	0	0.154387	0.531	0.425	0
YWHAH	0	0.479947	0.253	0.147	0
HMGN1	0	0.127597	0.592	0.486	0
NSD3	0	0.212998	0.431	0.325	0
ISG20	0	0.102654	0.563	0.457	0
TPM4	0	0.244143	0.31	0.205	0
FDFT1	0	0.373717	0.373	0.268	0
STK17B	0	0.287278	0.529	0.425	0
SEC11C	0	0.414525	0.309	0.205	0
DSTN	0	0.321684	0.361	0.257	0
SPTAN1	0	0.359191	0.348	0.244	0
TUBB	0	0.174036	0.524	0.421	0
CD5	0	0.401689	0.321	0.218	0
CRIP2	0	1.13696	0.175	0.072	0
H4C3	0	0.220785	0.48	0.377	0
SNRPG	0	0.184876	0.47	0.367	0
CNN2	0	0.190939	0.567	0.464	0
NDUFB11	0	0.130649	0.568	0.465	0
HNRNPA1	0	0.269055	0.923	0.821	0
LAT	0	0.112584	0.536	0.434	0
SMAP1	0	0.367222	0.326	0.224	0
HNRNPF	0	0.152701	0.579	0.477	0
RNASEK	0	0.101623	0.708	0.606	0
NDUFB4	0	0.17082	0.46	0.359	0
NSA2	0	0.202676	0.424	0.323	0
ST13	0	0.111911	0.503	0.402	0
TPI1	0	0.168542	0.571	0.47	0
NDUFA11	0	0.105945	0.565	0.464	0
FKBP11	0	0.483612	0.278	0.178	0
TAB2	0	0.42584	0.278	0.178	0
TAGAP	0	0.243188	0.457	0.357	0
CAPG	0	0.930299	0.178	0.078	0
FRY	0	1.56157	0.144	0.044	0
SEPTIN9	0	0.136883	0.574	0.474	0
YWHAB	0	0.116967	0.712	0.612	0
ATP5MG	0	0.138548	0.888	0.789	0
CNBP	0	0.10878	0.754	0.655	0
EEF2	0	0.408437	0.929	0.831	0
ADSL	0	0.478585	0.271	0.173	0
C1QBP	0	0.24461	0.386	0.288	0
SLC25A5	0	0.156146	0.511	0.413	0
IL6R	0	0.723402	0.194	0.096	0
RSL24D1	0	0.12722	0.488	0.39	0
EIF4A1	0	0.130576	0.55	0.453	0
EIF4A2	0	0.123025	0.545	0.448	0
NEAT1	0	0.246493	0.381	0.284	0
RGCC	0	0.315966	0.301	0.204	0
RGS19	0	0.343686	0.329	0.232	0
ACTR3	0	0.115016	0.586	0.489	0
CCND2	0	0.396382	0.296	0.199	0
COX6A1	0	0.101741	0.655	0.558	0
DUT	0	0.260365	0.369	0.272	0
HSPA8	0	0.26756	0.896	0.799	0
RBM3	0	0.111951	0.567	0.47	0
SH3BP5	0	0.391501	0.299	0.202	0
SNX6	0	0.222793	0.41	0.313	0
BBLN	0	0.114012	0.533	0.437	0
PGK1	0	0.214939	0.523	0.427	0
SLC2A3	0	0.361042	0.303	0.207	0
THEM4	0	0.303163	0.3	0.204	0
TMA7	0	0.144431	0.884	0.788	0
CD69	0	0.578372	0.392	0.297	0
EZR	0	0.165089	0.44	0.345	0
SNU13	0	0.112673	0.516	0.421	0
CDC25B	0	0.335085	0.325	0.23	0
ATP5MC2	0	0.144349	0.876	0.781	0
CHURC1	0	0.106099	0.493	0.398	0
S1PR1	0	0.267735	0.376	0.281	0
VDAC2	0	0.240181	0.37	0.275	0
LAPTM5	0	0.100189	0.783	0.689	0
CCDC107	0	0.292491	0.331	0.237	0
NDUFV2	0	0.199438	0.396	0.302	0
OPTN	0	0.202864	0.381	0.287	0
SEC61G	0	0.161152	0.45	0.356	0
VSIR	0	0.220291	0.4	0.306	0
EIF3M	0	0.129253	0.472	0.378	0
GIMAP5	0	0.108957	0.599	0.505	0
CMTM6	0	0.494437	0.272	0.179	0
PHTF2	0	0.462022	0.231	0.138	0
SSR3	0	0.341991	0.306	0.213	0
BTG2	0	0.49782	0.291	0.198	0
ALKBH7	0	0.143607	0.403	0.311	0
SH3YL1	0	0.385131	0.255	0.163	0
HSPE1	0	0.154965	0.424	0.332	0
SNRPF	0	0.242956	0.363	0.271	0
CAST	0	0.138125	0.437	0.346	0
IMPDH2	0	0.391144	0.27	0.179	0
CTSH	0	1.86874	0.123	0.032	0
EID1	0	0.148283	0.482	0.391	0
ARHGDIA	0	0.168061	0.435	0.345	0
ATP5F1D	0	0.127312	0.557	0.467	0
PVT1	0	0.389236	0.247	0.157	0
ARL6IP5	0	0.117542	0.651	0.561	0
CSDE1	0	0.111059	0.487	0.397	0
GDI2	0	0.174315	0.418	0.328	0
IGBP1	0	0.20208	0.364	0.274	0
M6PR	0	0.214081	0.38	0.291	0
VOPP1	0	0.268695	0.328	0.239	0
ELOVL5	0	0.21705	0.312	0.223	0
BTF3	0	0.278236	0.957	0.868	0
DDT	0	0.24386	0.35	0.261	0
HSPD1	0	0.223491	0.359	0.27	0
PPIA	0	0.133281	0.868	0.779	0
TMEM14B	0	0.121226	0.407	0.318	0
ATP1A1	0	0.223191	0.336	0.248	0
TNFSF10	0	0.540881	0.231	0.143	0
ZFP36	0	0.169905	0.433	0.345	0
MCL1	0	0.164306	0.381	0.294	0
RWDD1	0	0.17679	0.389	0.302	0
STING1	0	0.367099	0.271	0.184	0
TBCB	0	0.175678	0.377	0.29	0
TRAM1	0	0.168294	0.403	0.316	0
NPDC1	0	1.28502	0.134	0.047	0
BIRC3	0	0.442592	0.226	0.139	0
C4orf48	0	0.491975	0.218	0.131	0
EEF1B2	0	0.338877	0.959	0.872	0
YWHAQ	0	0.146066	0.408	0.321	0
CALM1	0	0.197007	0.916	0.83	0
BIN1	0	0.151249	0.44	0.354	0
MRPS21	0	0.104987	0.444	0.358	0
SS18L2	0	0.187575	0.337	0.251	0
CFAP36	0	0.638818	0.192	0.106	0
LINC02273	0	0.50039	0.219	0.133	0
ATP5F1A	0	0.119021	0.453	0.368	0
PIM2	0	0.386053	0.265	0.18	0
R3HDM4	0	0.253136	0.301	0.216	0
DEK	0	0.161806	0.386	0.302	0
EIF5A	0	0.160358	0.432	0.348	0
FAM107B	0	0.129692	0.436	0.352	0
CASK	0	0.18223	0.308	0.224	0
DANCR	0	0.270953	0.292	0.208	0
JPT1	0	0.262226	0.3	0.216	0
TTC39C-AS1	0	2.06454	0.107	0.023	0
NOL7	0	0.168336	0.364	0.28	0
RHOG	0	0.128065	0.409	0.325	0
ATP5F1E	0	0.113123	0.919	0.836	0
ERN1	0	0.296513	0.275	0.192	0
HAX1	0	0.177589	0.336	0.253	0
EEF1G	0	0.392681	0.975	0.892	0
PA2G4	0	0.139298	0.419	0.336	0
SYTL1	0	0.201941	0.345	0.262	0
TOMM5	0	0.162745	0.357	0.274	0
ATP2B1	0	0.260672	0.276	0.194	0
EIF3A	0	0.184461	0.343	0.261	0
HMGB2	0	0.160532	0.339	0.257	0
NFKB1	0	0.309917	0.264	0.182	0
RASGRP2	0	0.126018	0.375	0.293	0
STMN3	0	0.294289	0.258	0.176	0
TMEM219	0	0.132264	0.376	0.294	0
TMEM243	0	0.156767	0.341	0.259	0
TCEA1	0	0.105737	0.425	0.343	0
DPP7	0	0.144803	0.378	0.297	0
MGST3	0	0.220252	0.335	0.254	0
PGAM1	0	0.173511	0.386	0.305	0
PPP1CC	0	0.204722	0.33	0.249	0
PSMC5	0	0.180334	0.363	0.282	0
NECAP2	0	0.231276	0.311	0.23	0
ORAI1	0	0.252059	0.311	0.23	0
GAPDH	0	0.261804	0.918	0.838	0
COX5A	0	0.114758	0.429	0.349	0
EVI2B	0	0.120174	0.387	0.307	0
NMRK1	0	0.382171	0.227	0.147	0
PAK2	0	0.120168	0.387	0.307	0
RGS14	0	0.362452	0.252	0.172	0
MICOS13	0	0.172685	0.347	0.267	0
UBA52	0	0.318165	0.962	0.882	0
ABHD14B	0	0.205711	0.334	0.255	0
MRPL57	0	0.11385	0.38	0.301	0
RILPL2	0	0.453852	0.203	0.124	0
SSBP1	0	0.117974	0.399	0.32	0
LPAR6	0	0.530993	0.192	0.113	0
STAT5B	0	0.223885	0.287	0.208	0
ANXA11	0	0.119286	0.46	0.382	0
ATP5PB	0	0.113614	0.444	0.366	0
MRPS24	0	0.156074	0.331	0.253	0
MRPS34	0	0.1663	0.341	0.263	0
NHP2	0	0.188807	0.316	0.238	0
REEP5	0	0.184213	0.329	0.251	0
TNFSF8	0	0.384479	0.22	0.142	0
TRABD	0	0.215975	0.316	0.238	0
UFC1	0	0.11078	0.434	0.356	0
HMGN4	0	0.128529	0.349	0.271	0
NDUFAB1	0	0.145392	0.336	0.259	0
SMIM26	0	0.102342	0.374	0.297	0
TALDO1	0	0.12149	0.34	0.263	0
NSG1	0	0.783741	0.155	0.078	0
C1orf43	0	0.204637	0.301	0.224	0
HNRNPUL1	0	0.231485	0.309	0.232	0
ID3	0	0.499989	0.178	0.101	0
MGAT5	0	0.412434	0.209	0.132	0
TMEM14C	0	0.41185	0.211	0.134	0
ARF6	0	0.100299	0.39	0.314	0
CLNS1A	0	0.147629	0.334	0.258	0
ESYT1	0	0.29874	0.269	0.193	0
PDIA6	0	0.148336	0.341	0.265	0
PASK	0	0.443336	0.212	0.136	0
SYNGR2	0	0.264001	0.292	0.216	0
CCT4	0	0.119617	0.38	0.305	0
EGLN2	0	0.258459	0.275	0.2	0
MARCKSL1	0	0.410348	0.226	0.151	0
MFNG	0	0.195825	0.317	0.242	0
NFKBIA	0	0.174352	0.32	0.245	0
ODF2L	0	0.374059	0.224	0.149	0
SSB	0	0.122431	0.357	0.282	0
TMED2	0	0.130977	0.341	0.266	0
PDE4D	0	0.609859	0.185	0.11	0
DUSP16	0	0.507348	0.172	0.097	0
RANBP1	0	0.223274	0.287	0.212	0
RNH1	0	0.229593	0.299	0.224	0
TRAPPC6A	0	0.235166	0.295	0.22	0
OSTC	0	0.154464	0.352	0.277	0
PSIP1	0	0.112519	0.372	0.298	0
SPSB3	0	0.158568	0.332	0.258	0
VDAC1	0	0.259514	0.261	0.187	0
GNAQ	0	0.359594	0.209	0.135	0
NBDY	0	0.199203	0.307	0.233	0
HADHA	0	0.146498	0.354	0.28	0
ATP5ME	0	0.107091	0.368	0.295	0
CAPN2	0	0.154995	0.324	0.251	0
DPP4	0	0.605529	0.164	0.091	0
EEIG1	0	0.275684	0.23	0.157	0
EIF3I	0	0.178872	0.329	0.256	0
MRPL34	0	0.178584	0.309	0.236	0
TNFSF12	0	0.424416	0.219	0.146	0
TUFM	0	0.109137	0.374	0.301	0
DAP3	0	0.176446	0.301	0.228	0
TUBA1A	0	0.244064	0.287	0.214	0
ENSG00000227240	0	0.725724	0.117	0.045	0
GADD45GIP1	0	0.140324	0.313	0.241	0
MPRIP	0	0.446558	0.192	0.12	0
SNHG16	0	0.366754	0.213	0.141	0
TOMM22	0	0.163968	0.317	0.245	0
UPP1	0	0.251626	0.255	0.183	0
LGALS3	0	0.83636	0.149	0.077	0
UBXN11	0	0.498365	0.179	0.107	0
CORO7	0	0.29122	0.242	0.17	0
AP1S2	0	0.321957	0.217	0.146	0
EIF2A	0	0.237918	0.267	0.196	0
IL27RA	0	0.24932	0.265	0.194	0
KAT2B	0	0.520476	0.189	0.118	0
TSPAN18	0	1.00949	0.118	0.047	0
NUTF2	0	0.191713	0.281	0.211	0
ADK	0	0.103911	0.308	0.239	0
DNPH1	0	0.331718	0.202	0.133	0
GPRIN3	0	0.196426	0.254	0.185	0
HIVEP2	0	0.148495	0.256	0.187	0
ICOS	0	0.202408	0.231	0.162	0
MED10	0	0.101263	0.343	0.274	0
P4HB	0	0.10295	0.363	0.294	0
PDCD6	0	0.107064	0.336	0.267	0
TMBIM1	0	0.284289	0.223	0.154	0
FAAH2	0	0.557504	0.154	0.085	0
GATA3	0	0.316732	0.24	0.171	0
ACTG1	0	0.204134	0.927	0.859	0
TMEM238	0	0.632402	0.17	0.102	0
APEX1	0	0.149921	0.308	0.24	0
CACYBP	0	0.129882	0.308	0.24	0
CCT8	0	0.126125	0.325	0.257	0
CNIH1	0	0.179553	0.264	0.196	0
CSGALNACT1	0	0.311104	0.195	0.127	0
DDX21	0	0.322168	0.221	0.153	0
REXO2	0	0.263601	0.233	0.165	0
TAF1D	0	0.138201	0.305	0.237	0
TNFRSF14	0	0.13824	0.322	0.254	0
USP3	0	0.111904	0.306	0.238	0
PPP1R14B	0	0.644415	0.144	0.076	0
CCT6A	0	0.177815	0.293	0.225	0
ANTXR2	0	0.463835	0.165	0.098	0
ANXA7	0	0.124304	0.308	0.241	0
PFKL	0	0.466827	0.191	0.124	0
RASSF7	0	0.365607	0.195	0.128	0
SAMSN1	0	0.265486	0.229	0.162	0
SLC40A1	0	0.667077	0.137	0.07	0
AURKAIP1	0	0.10216	0.319	0.253	0
CD46	0	0.110614	0.317	0.251	0
DNAJA1	0	0.165087	0.303	0.237	0
ENSG00000290048	0	0.712672	0.132	0.066	0
HNRNPLL	0	0.251916	0.186	0.12	0
NDUFB5	0	0.183948	0.265	0.199	0
PLEC	0	0.415258	0.186	0.12	0
SLCO3A1	0	0.385622	0.189	0.123	0
STN1	0	0.318646	0.217	0.151	0
UBE2N	0	0.107747	0.329	0.263	0
PFDN5	0	0.138223	0.969	0.903	0
AKIRIN1	0	0.235397	0.232	0.167	0
EIF2S2	0	0.190588	0.268	0.203	0
ENSG00000287092	0	0.947057	0.117	0.052	0
IATPR	0	1.08275	0.106	0.041	0
PATJ	0	0.255965	0.214	0.149	0
PHF1	0	0.204665	0.247	0.182	0
PSMG2	0	0.131377	0.3	0.235	0
SELENOM	0	0.154618	0.256	0.191	0
TMEM35B	0	0.142854	0.299	0.234	0
CDC42EP3	0	0.124058	0.274	0.21	0
LSM4	0	0.156692	0.279	0.215	0
TXNL1	0	0.157231	0.273	0.209	0
FGFR1OP2	0	0.121998	0.303	0.239	0
GPHN	0	0.299222	0.193	0.129	0
HM13	0	0.189525	0.263	0.199	0
RHEB	0	0.222545	0.236	0.172	0
STK24	0	0.279713	0.212	0.148	0
SVIL	0	0.398025	0.176	0.112	0
KIF5B	0	0.155119	0.27	0.207	0
ADI1	0	0.37295	0.182	0.119	0
CBLL1	0	0.406793	0.184	0.121	0
CRYBG1	0	0.203218	0.226	0.163	0
GDI1	0	0.379253	0.186	0.123	0
PLK3	0	0.701015	0.127	0.064	0
PRORP	0	0.251694	0.216	0.153	0
TBC1D4	0	0.241642	0.203	0.14	0
GALM	0	0.357339	0.177	0.114	0
CLPP	0	0.182113	0.25	0.188	0
ESD	0	0.180135	0.253	0.191	0
FAM174C	0	0.174495	0.245	0.183	0
NAAA	0	0.243185	0.219	0.157	0
TMEM147	0	0.219508	0.221	0.159	0
CMTM8	0	0.613781	0.132	0.071	0
MAP3K4	0	0.513078	0.155	0.094	0
SYPL1	0	0.166563	0.249	0.188	0
UBE2Q2	0	0.339317	0.186	0.125	0
KDSR	0	0.569775	0.144	0.083	0
MID1IP1	0	0.5408	0.146	0.085	0
TRAF1	0	0.340091	0.176	0.115	0
SOCS1	0	0.628461	0.136	0.076	0
ZNF524	0	0.369783	0.17	0.11	0
GALT	0	0.365636	0.181	0.121	0
MFHAS1	0	0.671383	0.128	0.068	0
NCOA7	0	0.21621	0.211	0.151	0
TRABD2A	0	0.148889	0.206	0.146	0
CNOT7	0	0.114975	0.277	0.218	0
LINC00892	0	0.7551	0.114	0.055	0
C16orf54	0	0.146013	0.245	0.186	0
CCNG1	0	0.146486	0.262	0.203	0
ETV6	0	0.275589	0.193	0.134	0
SBDS	0	0.201534	0.22	0.161	0
YWHAE	0	0.137709	0.247	0.188	0
REEP3	0	0.540165	0.141	0.082	0
SRP19	0	0.119282	0.264	0.206	0
CRTAP	0	0.374219	0.169	0.111	0
MAF	0	0.668671	0.115	0.057	0
MAN2B1	0	0.34038	0.176	0.118	0
RAB3GAP1	0	0.271471	0.179	0.121	0
DYNLT3	0	0.322695	0.18	0.123	0
HK1	0	0.289018	0.185	0.128	0
SOD2	0	0.144824	0.219	0.162	0
OGDH	0	0.192998	0.201	0.145	0
RPP21	0	0.146277	0.232	0.176	0
ERO1A	0	0.340024	0.163	0.107	0
CD226	0	0.223341	0.188	0.132	0
DNAJA2	0	0.126643	0.256	0.2	0
TANK	0	0.174227	0.216	0.16	0
MPC2	0	0.142282	0.23	0.175	0
ECE1	0	0.427278	0.145	0.09	0
LDLR	0	0.689552	0.118	0.063	0
EEF1D	0	0.151821	0.978	0.923	0
NACA	0	0.241234	0.977	0.922	0
ELK3	0	0.483799	0.135	0.081	0
TMEM156	0	0.56074	0.13	0.076	0
CHMP7	0	0.131949	0.213	0.159	0
NGRN	0	0.155464	0.207	0.153	0
TMEM204	0	0.138409	0.212	0.158	0
ENSG00000291113	0	0.482136	0.131	0.078	0
PIM3	0	0.424716	0.134	0.082	0
ATP8B2	0	0.361253	0.15	0.098	0
SLC39A8	0	0.568356	0.115	0.064	0
TIAM1	0	0.393535	0.133	0.082	0
KLHL5	0	0.648488	0.109	0.058	0
RUNX2	0	0.229591	0.15	0.099	0
MALT1	0	0.113081	0.212	0.162	0
PPT1	0	0.214654	0.176	0.126	0
SOCS2	0	0.707218	0.1	0.052	0
DOCK9	0	0.139289	0.173	0.126	0
FTH1	0	0.205676	0.985	0.94	0
RACK1	0	0.328835	0.989	0.944	0
AHR	0	0.540376	0.102	0.057	0
EIF1	0	0.174825	0.982	0.938	0
TPT1	0	0.530721	0.99	0.95	0
FAU	0	0.226878	0.994	0.963	0
TMSB10	0	0.290161	0.997	0.972	0
PTMA	0	0.12438	0.995	0.972	0
EEF1A1	0	0.421011	0.999	0.986	0
FBXW5	8.6743147860824e-312	0.12729	0.269	0.21	1.66815747651151e-307
CCDC167	8.98265842181378e-312	0.159373	0.177	0.129	1.72745504109901e-307
PRNP	1.98478259836048e-311	0.309275	0.182	0.126	3.81693541490704e-307
ITGB7	3.52793500382196e-311	0.136236	0.256	0.2	6.78457180585001e-307
NABP1	2.37653214739372e-310	0.33278	0.139	0.09	4.57030897265286e-306
INSIG1	1.0261192436025e-309	0.373591	0.195	0.132	1.97332991737197e-305
TNIP1	1.93453504992784e-309	0.215789	0.243	0.181	3.72030435451622e-305
CERK	4.05193647715019e-309	0.360395	0.162	0.108	7.79227903920753e-305
ILF2	5.91045229579037e-309	0.155182	0.295	0.233	1.13663908100345e-304
POLE4	6.12241528096922e-309	0.116791	0.214	0.164	1.17740168268319e-304
ZFP36L1	1.71258439220411e-307	0.112473	0.417	0.344	3.29347104464773e-303
ELOC	2.00730763257813e-307	0.11584	0.266	0.21	3.860253308211e-303
VMP1	2.31684194456271e-307	0.160654	0.243	0.184	4.45551874358855e-303
RBM17	6.18138950850515e-307	0.104613	0.25	0.197	1.18874301638063e-302
TOB1	6.45467582148636e-307	0.384738	0.147	0.095	1.24129870723004e-302
PGLS	9.02121074917469e-307	0.127456	0.304	0.242	1.73486903917378e-302
PDCD10	1.12939088762214e-306	0.106776	0.242	0.19	2.17193161598613e-302
MRPL14	2.3162219364826e-306	0.115087	0.221	0.171	4.45432640604969e-302
MAST4	3.83920598951084e-306	0.533535	0.101	0.057	7.38317703842829e-302
DNAJB9	5.85535563790958e-306	0.35328	0.15	0.099	1.12604344272639e-301
TNFRSF10A	6.68210866901839e-306	0.384949	0.111	0.069	1.28503631813893e-301
CD48	3.24766168881361e-305	0.232725	0.513	0.42	6.24557819375745e-301
SNAI3	1.54735404320002e-304	0.477032	0.102	0.06	2.97571656047795e-300
OXA1L	4.05318142102618e-304	0.196281	0.229	0.172	7.79467319077545e-300
NSMCE1	4.70129715025943e-304	0.174883	0.251	0.193	9.0410645496639e-300
LINC03049	5.80293742474542e-303	0.201129	0.162	0.116	1.11596289615279e-298
KDELR1	2.1105327184033e-302	0.134082	0.268	0.211	4.05876547076138e-298
DENND10	3.05116500194108e-302	0.371342	0.131	0.084	5.8676954152329e-298
LSR	3.16923882933687e-302	0.508389	0.11	0.065	6.09476319269773e-298
CHMP2A	5.82165041802063e-301	0.151346	0.234	0.18	1.11956159188955e-296
GLOD4	6.84541025661764e-301	0.154542	0.223	0.17	1.31644084645014e-296
POLR2I	7.29106903571039e-301	0.11731	0.249	0.195	1.40214548625747e-296
SFMBT1	1.63893267008167e-300	0.266215	0.151	0.103	3.15183141783406e-296
NDUFB1	1.71832618522507e-300	0.114204	0.289	0.23	3.30451308680633e-296
CEP57	3.1229492439829e-300	0.111141	0.251	0.197	6.00574369110351e-296
ATG3	2.90009654040399e-299	0.155176	0.199	0.15	5.57717565685092e-295
MRPL52	1.07975024208421e-297	0.120954	0.242	0.19	2.07646769055214e-293
SARS1	9.37903108441623e-296	0.125269	0.244	0.191	1.80368146784408e-291
COA6	1.24885857212551e-295	0.239035	0.159	0.112	2.40167992005456e-291
XRN2	3.04532023509795e-295	0.127043	0.28	0.223	5.85645534411686e-291
GNB2	4.5044119071809e-295	0.21355	0.363	0.286	8.66243453869958e-291
MTCH1	6.59601428777122e-295	0.128594	0.234	0.182	1.26847950768128e-290
UBASH3A	1.17795579260498e-294	0.209854	0.16	0.115	2.26532678475863e-290
STT3B	1.38298130790125e-294	0.115854	0.242	0.189	2.65961135322489e-290
MAPKAPK5-AS1	2.39363054243832e-294	0.135353	0.206	0.158	4.60319089616313e-290
ARL14EP	2.47094801963126e-294	0.179251	0.178	0.131	4.75188013655288e-290
FAS	7.94417576530328e-294	0.297103	0.131	0.086	1.52774444142547e-289
PIH1D1	5.64110143603992e-293	0.123704	0.216	0.167	1.08484021716484e-288
PARP1	9.80635695844072e-293	0.105797	0.289	0.232	1.88586050667773e-288
ASF1A	1.24428114051643e-292	0.203898	0.184	0.135	2.39287706132715e-288
DPY30	1.65639449575811e-292	0.18631	0.228	0.172	3.18541225479243e-288
PCGF5	3.85881561036021e-292	0.104589	0.243	0.191	7.42088830028372e-288
C17orf49	8.419180395567e-291	0.105207	0.272	0.216	1.61909258187149e-286
ENSG00000272211	2.20701460803302e-290	0.634227	0.167	0.104	4.24430979270829e-286
FUT8	9.141531502242e-290	0.117565	0.195	0.147	1.75800792319616e-285
FAM177A1	1.70658699372934e-289	0.166101	0.192	0.143	3.28193744764088e-285
IAH1	2.35717888986865e-289	0.13738	0.224	0.173	4.5330907231064e-285
SNHG12	3.66718174286225e-289	0.196018	0.17	0.123	7.0523572096984e-285
GATD3	5.38648508063935e-289	0.277466	0.181	0.128	1.03587494585775e-284
SIRPG	1.27816006771591e-288	0.165419	0.177	0.132	2.45802962622447e-284
EPHA4	1.90234482431772e-288	0.324054	0.116	0.074	3.65839933164541e-284
CNIH4	2.06547049534248e-288	0.289349	0.176	0.123	3.97210630959313e-284
PRPF6	2.18340938780883e-287	0.118732	0.235	0.185	4.19891459369517e-283
CTSA	4.47309985864073e-287	0.268805	0.201	0.137	8.60221833815199e-283
CFAP97	4.56793937029392e-287	0.278118	0.178	0.126	8.78460420301224e-283
AFF1	5.70638193574126e-287	0.157744	0.224	0.169	1.0973943100624e-282
MKNK2	2.27984613509335e-286	0.310595	0.2	0.142	4.38437210239803e-282
DALRD3	8.46076572330058e-286	0.350651	0.129	0.084	1.62708985624793e-281
ISG15	1.15548935993415e-284	0.216087	0.258	0.195	2.22212158808937e-280
BOLA3	8.02463962136931e-284	0.249737	0.157	0.11	1.54321844558553e-279
G3BP1	5.43480218442728e-283	0.123346	0.282	0.225	1.04516680808721e-278
SND1	4.04626759432509e-281	0.132212	0.238	0.185	7.78137721064658e-277
ERG28	5.01375657522627e-281	0.282051	0.195	0.139	9.64195526981764e-277
ISCA2	1.71848661702771e-280	0.135141	0.176	0.133	3.30482161320599e-276
ETHE1	2.089027705289e-280	0.238947	0.195	0.142	4.01740918004128e-276
UXS1	3.85308480139029e-280	0.100974	0.184	0.141	7.40986738155367e-276
GOLGA7	4.3817936898207e-280	0.117038	0.264	0.209	8.42662744489419e-276
FXYD7	1.36547752005161e-279	0.669065	0.1	0.055	2.62594981881125e-275
CDC26	3.72845127229355e-279	0.108631	0.234	0.184	7.17018464174773e-275
ENSG00000228655	5.42900494966455e-279	0.279542	0.254	0.187	1.04405194186999e-274
TUBA1C	2.14683963363817e-278	0.23821	0.118	0.077	4.12858729944956e-274
NBPF15	4.13156657376686e-278	0.287628	0.107	0.07	7.94541567801104e-274
RETREG1	4.13295672881927e-278	0.152474	0.137	0.1	7.94808908519235e-274
LETMD1	9.6860117219707e-278	0.118283	0.193	0.148	1.86271691425219e-273
UBALD2	1.4765256733313e-277	0.241678	0.264	0.199	2.83950652238342e-273
AKR1A1	1.67075346188049e-277	0.14492	0.205	0.156	3.21302598254238e-273
MAP4K2	9.41015148165237e-277	0.2257	0.133	0.093	1.80966623143657e-272
NIPAL3	3.87780540778959e-276	0.139722	0.166	0.124	7.45740757972015e-272
MYDGF	4.41149719091563e-276	0.104427	0.256	0.204	8.48375024784986e-272
GSPT1	3.21182296676282e-275	0.102022	0.214	0.168	6.17665674738158e-271
ERGIC2	7.27892934811995e-275	0.10024	0.203	0.159	1.39981090293695e-270
LPCAT4	8.84147733552635e-275	0.432005	0.119	0.075	1.70030450639507e-270
ARMH1	6.19712635232018e-274	0.170414	0.152	0.11	1.19176936881469e-269
SIGMAR1	6.20842195903359e-274	0.458114	0.119	0.074	1.19394162694175e-269
RAB4A	6.23088469078345e-274	0.173881	0.188	0.139	1.19826143488456e-269
HIKESHI	1.10446108539326e-273	0.109853	0.194	0.151	2.12398911331978e-269
COX17	7.72367637318406e-273	0.104822	0.239	0.189	1.48534020332703e-268
SLIRP	9.15961378936131e-273	0.141752	0.205	0.157	1.76148532783207e-268
SSBP4	1.51412180087728e-272	0.175348	0.215	0.164	2.91180763526709e-268
PEPD	1.22084635567769e-271	0.30302	0.157	0.109	2.34780962660376e-267
STOML2	2.24879063737429e-271	0.148438	0.189	0.144	4.3246492747345e-267
SLC7A6	2.69960690597904e-271	0.117197	0.174	0.132	5.19161404088829e-267
PSMD9	2.79303710621746e-271	0.129394	0.224	0.175	5.3712896589668e-267
CREBL2	2.96635865662678e-271	0.348158	0.117	0.076	5.70460433255897e-267
BTF3L4	8.77983454598777e-271	0.165115	0.188	0.141	1.68844998153891e-266
RNF214	1.03758928678125e-270	0.287799	0.144	0.098	1.99538795740902e-266
GRK6	1.12974683815066e-269	0.157122	0.294	0.233	2.17261614444754e-265
ATF4	1.59012218603985e-269	0.203519	0.165	0.119	3.05796397597323e-265
TRIB2	3.53126866763937e-269	0.355513	0.121	0.079	6.79098277473727e-265
ZFAND1	7.68204135158802e-269	0.123051	0.187	0.143	1.47733337232389e-264
ZNF593	9.32400295066327e-269	0.424412	0.118	0.074	1.79309900744205e-264
PABPC4	1.16821167601831e-268	0.276472	0.139	0.095	2.24658787415082e-264
MLX	1.44502457519423e-268	0.115889	0.177	0.136	2.77892676055602e-264
ARHGAP5	6.04093043718142e-268	0.428767	0.111	0.069	1.16173133237436e-263
KIAA0040	1.29681793706289e-267	0.266822	0.153	0.107	2.49391057476565e-263
HMGA1	1.48538290040229e-267	0.237978	0.178	0.129	2.85653985576365e-263
ATIC	1.55656947248547e-267	0.195159	0.173	0.128	2.99343875253681e-263
MTIF3	2.50217627274734e-267	0.182045	0.212	0.16	4.81193519012041e-263
CCT5	2.68232344740569e-267	0.178568	0.255	0.198	5.15837622170589e-263
THOC7	3.8611220497965e-267	0.11533	0.214	0.168	7.42532381396366e-263
MRPL18	1.18507026489663e-266	0.115484	0.204	0.159	2.27900862642272e-262
MRPL11	1.20292640955768e-266	0.18325	0.195	0.147	2.31334777822038e-262
CAMTA1	4.83264081702715e-266	0.109496	0.189	0.145	9.29365155522492e-262
DARS1	3.29232645734377e-265	0.113073	0.231	0.182	6.3314730101178e-261
NUCB1	8.85909774306901e-265	0.126047	0.267	0.213	1.7036930869696e-260
EIF4EBP2	6.43483668614509e-264	0.114998	0.197	0.153	1.23748344311256e-259
PTDSS1	1.18409577019797e-263	0.127363	0.201	0.156	2.27713457566771e-259
POLD2	2.06023362821308e-263	0.331177	0.135	0.091	3.96203529041658e-259
MTLN	6.96982647538187e-263	0.141143	0.206	0.158	1.34036732948069e-258
PYM1	1.18025329734239e-262	0.19915	0.175	0.128	2.26974511611915e-258
SNX20	2.5405384655357e-262	0.192525	0.152	0.111	4.88570952307171e-258
MRPL3	2.098726073815e-261	0.134141	0.195	0.15	4.03606011255362e-257
CASP6	1.02407917441745e-260	0.254302	0.125	0.085	1.9694066603222e-256
SOS1	1.05197423823513e-260	0.295026	0.227	0.166	2.02305165754997e-256
SLC66A3	1.96533722259096e-260	0.161481	0.178	0.134	3.77954001276467e-256
THAP7	8.594930827291e-260	0.193412	0.175	0.13	1.65289114739633e-255
HPRT1	1.0245104604761e-259	0.157608	0.171	0.128	1.97023606654158e-255
MAP4	6.09743301643744e-259	0.127115	0.209	0.162	1.17259734339108e-254
ZNFX1	6.24342910180577e-259	0.202686	0.171	0.126	1.20067385056827e-254
COPS3	2.47547420687878e-257	0.197455	0.176	0.131	4.76058444724858e-253
CCNQ	3.60196133360233e-257	0.352071	0.126	0.084	6.92693184065063e-253
MRPS15	4.35587063911157e-257	0.112627	0.193	0.15	8.37677482607546e-253
NIFK	5.04749688297698e-257	0.110813	0.201	0.158	9.70684125565303e-253
CMC2	2.6692156135709e-256	0.127485	0.174	0.132	5.1331685464582e-252
RPA3	4.26543166689407e-256	0.179964	0.188	0.141	8.20285163860398e-252
COMTD1	5.1179349665339e-256	0.412741	0.115	0.073	9.84230073414135e-252
UQCC2	6.00362124204578e-256	0.231277	0.14	0.099	1.15455640105782e-251
PRDX3	9.15061185441567e-255	0.177614	0.207	0.158	1.75975416572268e-250
MSMO1	5.18433058602866e-253	0.40802	0.133	0.086	9.96998614999171e-249
BRI3	1.23355097749096e-251	0.134841	0.181	0.139	2.37224188481287e-247
SH2D3A	1.4719777159698e-251	0.38079	0.111	0.072	2.83076034558152e-247
SREBF2	2.81077170261078e-250	0.198333	0.19	0.14	5.40539506129079e-246
TAFAZZIN	1.55451199533757e-249	0.261442	0.156	0.112	2.98948201823367e-245
HSF1	1.56457985165162e-249	0.144217	0.184	0.141	3.00884351271123e-245
POU2F2	3.19847454106419e-249	0.273376	0.137	0.095	6.15098638992054e-245
PCNX2	5.21033556239636e-249	0.154198	0.156	0.115	1.00199963200444e-244
DLEU1	6.4016944367478e-249	0.227395	0.187	0.135	1.23110985713097e-244
ARF4	9.61265644040757e-249	0.105489	0.224	0.178	1.84860996005478e-244
TAF9	3.63488306095722e-248	0.115361	0.184	0.144	6.99024361452683e-244
CEACAM21	1.02369222948392e-247	0.204888	0.16	0.117	1.96866252652053e-243
SVIP	1.3979005348768e-247	0.125288	0.183	0.14	2.68830251862158e-243
TMEM60	2.08026919034568e-247	0.35552	0.119	0.078	4.00056567995378e-243
FDX1	4.29105417333225e-247	0.120212	0.173	0.133	8.25212628073524e-243
SHKBP1	1.44896048908913e-246	0.119134	0.208	0.164	2.7864959165673e-242
PNP	3.33640898381955e-246	0.320332	0.149	0.103	6.41624811678337e-242
VBP1	3.72566818949865e-246	0.14496	0.181	0.139	7.16483249522486e-242
TMEM154	1.2114418872249e-245	0.161455	0.136	0.098	2.3297238933222e-241
TPD52	1.58673080223876e-245	0.169286	0.161	0.119	3.05144200578537e-241
TRAK2	2.21944208888875e-245	0.160988	0.145	0.107	4.26820908114196e-241
INTS10	3.02680546096716e-245	0.100078	0.175	0.136	5.82084958198594e-241
MRPS33	4.06819329076938e-244	0.18053	0.168	0.125	7.8235425174786e-240
RBPJ	6.48828507274479e-244	0.100573	0.176	0.136	1.24776210233955e-239
PLEKHO1	2.43526173723251e-243	0.195699	0.127	0.088	4.68325184687185e-239
DCTN2	2.70952497160383e-243	0.134479	0.21	0.165	5.21068747289133e-239
LYSMD2	2.87363462581378e-243	0.11949	0.181	0.14	5.52628674890248e-239
WASHC3	4.47689440221246e-242	0.133009	0.193	0.15	8.60951562489478e-238
RANGRF	3.85208476611199e-241	0.109507	0.155	0.118	7.40794421370997e-237
MRPL17	8.74075256869211e-241	0.307534	0.138	0.095	1.68093412648518e-236
SRM	2.14592746953471e-240	0.228372	0.2	0.149	4.1268331166622e-236
LTBP4	2.73024951862787e-240	0.322184	0.111	0.074	5.25054284927327e-236
KARS1	6.69312074020972e-240	0.113042	0.172	0.134	1.28715404954973e-235
CDK6	1.76420866806541e-239	0.144948	0.194	0.148	3.39274968955658e-235
MVP	1.98109697893828e-239	0.14655	0.215	0.169	3.80984760019621e-235
LCMT1	2.36746278445593e-239	0.138868	0.161	0.122	4.55286768078719e-235
PLIN2	4.57081806160125e-239	0.180897	0.146	0.107	8.79014021426537e-235
SNHG15	5.14087535519163e-239	0.183341	0.154	0.113	9.88641739556902e-235
THOC3	1.55921958557077e-238	0.283483	0.133	0.092	2.99853518501115e-234
GLIPR1	4.2810537312575e-238	0.133037	0.263	0.209	8.2328944305813e-234
C15orf61	5.49524317374903e-238	0.187814	0.143	0.104	1.05679021474368e-233
ANO6	5.99349951890754e-237	0.124939	0.135	0.099	1.15260989248111e-232
PRKX	8.11033522507681e-237	0.222452	0.193	0.144	1.55969856713452e-232
OSBPL3	1.26079286060182e-236	0.16107	0.129	0.093	2.42463075022336e-232
MXI1	7.51374162679106e-236	0.249339	0.107	0.073	1.44496765224819e-231
MARCHF9	1.11675054294988e-235	0.449878	0.108	0.068	2.14762296914691e-231
DIMT1	2.22775745601843e-235	0.156631	0.147	0.11	4.28420036366905e-231
MAT2A	8.80752960056818e-235	0.180881	0.18	0.135	1.69377601748527e-230
CHCHD1	1.54473460510146e-234	0.166478	0.145	0.108	2.97067911907061e-230
EEF1E1	2.00524354490056e-234	0.110904	0.153	0.118	3.85628386119828e-230
GNG10	1.56865535471453e-233	0.214448	0.161	0.118	3.01668111265151e-229
PAFAH1B3	3.39993860177712e-233	0.26454	0.124	0.086	6.53842192507758e-229
YDJC	3.96078667179927e-233	0.107008	0.15	0.115	7.61698884853718e-229
MRPL4	9.1086486213157e-233	0.119574	0.165	0.127	1.75168421636522e-228
PRELID3B	1.43948570985524e-232	0.199286	0.152	0.113	2.76827496862262e-228
MTRR	1.51184815235186e-232	0.34643	0.101	0.065	2.90743518178786e-228
IL4R	1.59062741092166e-232	0.19753	0.139	0.101	3.05893557394345e-228
FAM50A	1.66183373554554e-232	0.207804	0.157	0.116	3.19587245682763e-228
PCBP1	3.78944712554038e-232	0.101308	0.62	0.546	7.28748576712671e-228
YIPF5	2.02159151725965e-231	0.155792	0.146	0.11	3.88772264684204e-227
CASP8AP2	1.04695783218176e-230	0.154185	0.148	0.11	2.01340460706874e-226
NXT1	1.2257742192059e-230	0.20496	0.142	0.103	2.35728640095486e-226
PRDM1	2.54230164946987e-230	0.123575	0.178	0.136	4.88910030209551e-226
DDX39A	5.59894184324293e-230	0.106765	0.221	0.177	1.07673250587405e-225
AMMECR1	1.7800560088319e-229	0.178827	0.114	0.08	3.42322571058462e-225
CBFB	2.14062560212211e-229	0.281147	0.156	0.11	4.11663709544103e-225
KLF2	4.35360471987318e-229	0.19981	0.576	0.494	8.37241723678811e-225
CNPPD1	7.29370530413794e-229	0.107071	0.2	0.159	1.40265246703877e-224
DIPK1A	8.06370920175255e-229	0.103024	0.192	0.149	1.55073191658903e-224
PSMG4	1.76490281959803e-228	0.164404	0.144	0.107	3.39408461236898e-224
SMAD3	3.44285002444531e-228	0.139934	0.139	0.103	6.62094488201077e-224
ZNF581	4.42359309516593e-228	0.22354	0.113	0.08	8.5070118813136e-224
MRPL9	1.131872393085e-227	0.123927	0.181	0.142	2.17670379914177e-223
DDIT4	1.51957573802509e-227	0.305656	0.32	0.25	2.92229610179605e-223
COX20	2.4129267870586e-227	0.17244	0.165	0.123	4.6402995041924e-223
LIX1L	1.01956704175705e-226	0.102404	0.158	0.123	1.96072937800298e-222
NBEAL1	3.84062398753665e-226	0.165409	0.192	0.147	7.38590399043173e-222
DCTPP1	1.78845835881107e-225	0.380945	0.118	0.078	3.43938426982958e-221
SHMT2	7.10697219070102e-225	0.176703	0.144	0.105	1.36674182199371e-220
MEI1	7.68390956339092e-225	0.220503	0.134	0.097	1.47769264813571e-220
PDCL3	1.49876709304784e-224	0.251351	0.131	0.093	2.88227899664031e-220
TRIM69	2.02422823292254e-224	0.266778	0.128	0.09	3.89279331473334e-220
RNPEPL1	5.22038459862886e-224	0.126683	0.203	0.16	1.00393216216232e-219
LARS1	7.2370758007896e-224	0.110671	0.174	0.137	1.39176204724985e-219
BCL7B	4.62558651923009e-223	0.153978	0.162	0.123	8.89546543513139e-219
NINJ1	5.51877770132953e-223	0.153402	0.14	0.105	1.06131613974268e-218
RASGRF2	8.47266931909785e-223	0.165576	0.145	0.107	1.62937903675571e-218
BNIP3	1.20475160842035e-222	0.120671	0.151	0.116	2.31685781815318e-218
UBL3	1.36541369205686e-222	0.122368	0.167	0.128	2.62582707119455e-218
ABRAXAS1	1.95601714440871e-222	0.253563	0.117	0.082	3.76161657041239e-218
PHPT1	1.34210293946932e-221	0.105084	0.215	0.172	2.58099816289345e-217
HEBP2	3.47887656704797e-221	0.268287	0.156	0.113	6.69022752608994e-217
MTAP	4.27586988783819e-221	0.198722	0.151	0.111	8.22292538130163e-217
GLUD1	4.91944658147923e-221	0.104875	0.177	0.139	9.46058772084271e-217
IRF2BP2	8.89727617618727e-221	0.171114	0.179	0.137	1.71103518144257e-216
FAM104A	8.21819771227742e-220	0.136416	0.138	0.104	1.58044160204807e-215
PSMD11	3.00680890583628e-219	0.109929	0.172	0.136	5.78239420681375e-215
MAZ	3.48651792498748e-219	0.188095	0.236	0.184	6.70492262154342e-215
DBP	3.64264447783024e-219	0.312763	0.123	0.085	7.00516959531533e-215
MYG1	3.64515818531504e-219	0.210298	0.148	0.109	7.01000370617936e-215
CDV3	8.08847428391666e-219	0.131469	0.214	0.17	1.55549448954001e-214
ANKRD13D	8.38991959008442e-219	0.165994	0.161	0.122	1.61346543636913e-214
C12orf76	1.1248961846546e-218	0.184273	0.121	0.087	2.16328785270925e-214
CISD2	8.66325509832365e-218	0.1885	0.154	0.114	1.66603058795862e-213
HECA	3.11620503281499e-217	0.111447	0.155	0.119	5.9927738986065e-213
GLRX3	4.08578893800915e-217	0.150403	0.165	0.126	7.85738070668539e-213
UBQLN2	5.05554505785618e-217	0.125115	0.151	0.116	9.72231870076321e-213
RRM1	5.40090412067765e-217	0.28271	0.106	0.073	1.03864787144752e-212
MTHFS	8.56939256438437e-217	0.101575	0.159	0.124	1.64797988405676e-212
CDK4	1.02313569526618e-216	0.186959	0.154	0.116	1.96759225556639e-212
JAGN1	2.3118025935395e-216	0.117043	0.169	0.132	4.44582756763582e-212
NR1H2	2.75112391631143e-216	0.102187	0.177	0.141	5.29068640345851e-212
TMUB1	4.7030481675841e-216	0.120395	0.188	0.148	9.04443193108098e-212
PLPBP	7.89313129217567e-216	0.100798	0.155	0.121	1.5179280787983e-211
ADISSP	5.02450574502678e-215	0.227853	0.123	0.088	9.662626998261e-211
SNHG25	1.19685346336954e-214	0.120185	0.142	0.108	2.30166889540595e-210
NOB1	1.4759412004478e-214	0.161174	0.148	0.112	2.83838252258117e-210
IDI1	1.98763842139601e-214	0.215056	0.223	0.171	3.82242744818667e-210
CAMK2G	2.16006288734352e-214	0.109033	0.157	0.122	4.15401693865033e-210
HSPA1A	3.60719177370108e-214	0.300934	0.141	0.099	6.93699050000455e-210
GMPS	4.11299992515805e-214	0.136079	0.149	0.113	7.90971015607146e-210
BEX2	7.44728064277813e-214	0.180446	0.127	0.094	1.43218654041266e-209
MRPL24	1.1115183384101e-213	0.175857	0.151	0.114	2.13756091659646e-209
PTPN7	2.9802798154193e-213	0.108233	0.205	0.162	5.73137611303286e-209
YIF1A	3.87159837245888e-213	0.181977	0.139	0.102	7.44547083007567e-209
MPLKIP	4.29807438951164e-213	0.113475	0.165	0.128	8.26562685846984e-209
FAM89B	5.36863161809819e-213	0.40246	0.116	0.076	1.03244154647646e-208
RRAGA	8.95091221622882e-213	0.113053	0.154	0.121	1.72134992830296e-208
TMEM87B	1.49234550471139e-212	0.189703	0.13	0.094	2.86992964011047e-208
NR3C2	3.5467095204464e-212	0.180124	0.147	0.109	6.82067707877047e-208
RORA-AS1	4.58850571152482e-212	0.340888	0.134	0.092	8.82415533383339e-208
CCNC	1.35349132218128e-211	0.102785	0.153	0.119	2.60289916168682e-207
PEX16	1.67010994520671e-211	0.119615	0.154	0.119	3.21178843562703e-207
SNX5	1.80893569188985e-211	0.112182	0.171	0.134	3.47876422907336e-207
BORCS5	1.81485136103917e-211	0.116773	0.114	0.084	3.49014065241443e-207
TMEM167A	1.83034376246033e-211	0.144709	0.156	0.118	3.51993408958745e-207
EIF2S1	1.91455499202887e-211	0.156866	0.161	0.123	3.68188070517071e-207
FDPS	5.50219127317144e-211	0.116108	0.212	0.169	1.0581264037436e-206
IMPDH1	1.3469587048606e-210	0.34697	0.112	0.075	2.59033628531743e-206
WDFY2	2.76836088896445e-210	0.232835	0.133	0.094	5.32383482556753e-206
GRPEL1	3.48088330857948e-210	0.127032	0.145	0.111	6.6940866907292e-206
POLR2J	4.10896386459408e-210	0.111733	0.173	0.136	7.90194840800087e-206
CYP51A1	1.22377636114266e-209	0.421468	0.12	0.078	2.35344432011345e-205
GSDMD	1.38096917401758e-209	0.135114	0.2	0.158	2.6557418185532e-205
PRKRA	6.86903834162639e-209	0.206369	0.13	0.095	1.32098476347817e-204
STX10	9.18398651057187e-208	0.100163	0.17	0.135	1.76617244584808e-203
MX2	1.49776880837593e-207	0.190581	0.134	0.099	2.88035919538776e-203
SMYD2	3.12188506816163e-207	0.23345	0.12	0.086	6.00369717458164e-203
MT1X	8.65788976467403e-207	0.11603	0.181	0.143	1.66499878064446e-202
CA5B	2.1886187776392e-206	0.16259	0.157	0.119	4.20893277127794e-202
TOM1	3.94094410780323e-206	0.187206	0.123	0.09	7.57882961371639e-202
TMEM116	7.03143030628795e-206	0.241911	0.108	0.076	1.35221436220223e-201
DNAJC9	1.5517412639349e-205	0.133046	0.141	0.107	2.9841536246732e-201
ANKRD13A	2.19045345738497e-205	0.28365	0.12	0.084	4.21246104389703e-201
LMF2	3.55065885682717e-205	0.169898	0.145	0.109	6.82827204756433e-201
POLR3K	1.97092898950668e-204	0.175024	0.137	0.102	3.7902935397203e-200
PFDN1	1.16439105442628e-203	0.129117	0.153	0.118	2.23924043676718e-199
PLGRKT	2.26398355308558e-203	0.179351	0.137	0.102	4.35386677093888e-199
TMEM208	4.60150015430784e-203	0.108915	0.158	0.123	8.84914494674941e-199
ZNF33B	4.95109571672779e-203	0.167121	0.13	0.096	9.52145217283922e-199
DTD1	8.81941900447054e-203	0.106903	0.148	0.115	1.69606246874973e-198
TMEM223	1.22891700555142e-202	0.136993	0.15	0.115	2.36333029337594e-198
A1BG	2.96581959317944e-202	0.210959	0.127	0.092	5.70356765964339e-198
SH3GL1	3.61070315122421e-202	0.348564	0.104	0.069	6.94374323011928e-198
PPP1R35	3.83701961117779e-202	0.16492	0.153	0.117	7.37897241425601e-198
MRPL58	6.95144570324833e-202	0.23869	0.118	0.084	1.33683252319169e-197
FAM153CP	1.45326167936044e-201	0.187244	0.111	0.081	2.79476753557805e-197
NAA10	1.51175716990223e-201	0.187858	0.129	0.095	2.90726021343898e-197
TP53TG1	2.00153865181876e-201	0.188041	0.141	0.105	3.84915898131265e-197
BMAL1	5.91858212580133e-201	0.158259	0.122	0.09	1.13820252861285e-196
ACTR1B	6.36438150683825e-201	0.147329	0.124	0.093	1.22393420758006e-196
NELFE	7.46880295167702e-201	0.110166	0.14	0.109	1.43632549563701e-196
SGK3	1.14390518041246e-200	0.193734	0.117	0.084	2.19984405245121e-196
NTMT1	2.60059959951011e-200	0.179566	0.114	0.083	5.00121308981789e-196
NAPRT	1.41934570227544e-199	0.202577	0.105	0.075	2.72954372004589e-195
NOL9	1.77333256599111e-199	0.110609	0.107	0.08	3.4102958576575e-195
SORBS3	6.24884975615684e-199	0.320339	0.105	0.072	1.20171629660652e-194
NFIC	7.90309248435665e-198	0.237822	0.109	0.078	1.51984371566663e-193
ITGA4	9.58955181237931e-198	0.133502	0.486	0.415	1.84416670903866e-193
PPAN	2.5074735783832e-197	0.182022	0.14	0.105	4.82212243858874e-193
MRPL32	9.66200388396556e-197	0.177063	0.127	0.095	1.85809996692542e-192
GPR171	1.1929946862755e-196	0.212338	0.129	0.093	2.29424808117642e-192
CALHM2	1.54446364134136e-196	0.30926	0.127	0.089	2.97015802866357e-192
PIP4P1	1.56797535634891e-196	0.180277	0.122	0.09	3.01537340779458e-192
CTDNEP1	2.6743217279159e-196	0.142884	0.217	0.173	5.14298811495507e-192
PTOV1	9.24446889183615e-196	0.107435	0.138	0.108	1.77780381258901e-191
TMEM65	1.63184256377098e-195	0.24105	0.109	0.076	3.13819643438796e-191
NCBP2	2.47569068076381e-195	0.117866	0.144	0.112	4.76100074817689e-191
NOP56	2.60692549019435e-195	0.150051	0.149	0.114	5.01337841019276e-191
CSRP1	4.43295785378652e-195	0.267645	0.134	0.096	8.52502124861686e-191
CHORDC1	4.4950381179383e-195	0.10946	0.148	0.116	8.64440780460714e-191
SEC22C	4.59942795397344e-195	0.216662	0.108	0.077	8.84515989828632e-191
ANAPC15	7.55174196688986e-195	0.103089	0.148	0.116	1.45227549765259e-190
RHOT2	1.15411286183483e-194	0.110749	0.139	0.108	2.21947444459456e-190
EBPL	1.22556326579504e-193	0.107314	0.128	0.098	2.35688071645044e-189
UBL4A	1.25050183112548e-193	0.127918	0.125	0.094	2.40484007143742e-189
FBXL3	8.79352074506749e-193	0.144262	0.133	0.1	1.69108197448393e-188
ENO2	2.39137681604721e-192	0.260307	0.103	0.072	4.59885675494039e-188
IARS2	2.69176499001837e-192	0.145771	0.127	0.096	5.17653325230433e-188
TXNDC15	6.17483218977446e-192	0.156402	0.126	0.095	1.18748197841553e-187
IFRD2	1.23612171998009e-191	0.208293	0.109	0.078	2.3771856796937e-187
TMEM18	3.8261334443914e-191	0.112547	0.143	0.111	7.3580372269091e-187
WDR54	3.52364680629456e-190	0.131444	0.118	0.089	6.77632517318507e-186
HDLBP	7.64119150239944e-190	0.102216	0.153	0.12	1.46947753782644e-185
SSRP1	9.71901083214278e-190	0.110251	0.155	0.122	1.86906297312938e-185
TRMT1	1.31713896819078e-189	0.203444	0.122	0.09	2.53298994972769e-185
EBAG9	1.96142773773121e-189	0.16264	0.124	0.093	3.77202168243089e-185
CS	1.33955529333108e-188	0.147413	0.135	0.103	2.57609878460501e-184
LYRM2	1.53086058114055e-188	0.1269	0.154	0.12	2.94399798359139e-184
COA4	1.74451182340056e-187	0.136065	0.146	0.112	3.35487068758162e-183
VEGFB	3.55945889944981e-187	0.237693	0.142	0.105	6.84519540953192e-183
UTP18	1.32883564359098e-186	0.124892	0.132	0.101	2.55548382618981e-182
CYB5A	4.23147840108008e-186	0.226845	0.121	0.088	8.13755611311711e-182
TAFA1	1.24575767800664e-185	0.182095	0.122	0.089	2.39571659057456e-181
MZT1	2.4584845860813e-185	0.103566	0.125	0.096	4.72791170749294e-181
SLC25A1	4.7557886018237e-185	0.193082	0.114	0.083	9.14585706016716e-181
EIF4E3	8.39700427100514e-185	0.105147	0.131	0.101	1.614827891357e-180
SVBP	1.1813260387804e-184	0.151948	0.131	0.099	2.27180810517859e-180
AGO2	3.22080773402906e-183	0.114761	0.119	0.09	6.19393535331129e-179
FLII	4.46117089534417e-183	0.1178	0.128	0.098	8.57927774883637e-179
ING5	1.05787680427386e-182	0.116892	0.12	0.091	2.03440288229905e-178
BTD	2.1969422251841e-182	0.208896	0.117	0.085	4.22493959325155e-178
TMEM14A	3.30856293066344e-182	0.179022	0.115	0.084	6.36269737195886e-178
SHLD2	7.55901289411146e-182	0.117616	0.129	0.098	1.45367376966658e-177
MRPS27	8.53089136738353e-182	0.103968	0.126	0.098	1.64057571886153e-177
TIMM9	1.28919567490018e-181	0.211299	0.118	0.086	2.47925220240054e-177
BRMS1	2.27468433639424e-180	0.134676	0.135	0.104	4.37444544731976e-176
UCHL3	3.20770493144318e-180	0.137495	0.11	0.082	6.16873735365838e-176
NR1D2	6.19395782048467e-180	0.152277	0.117	0.088	1.19116002845741e-175
STAT5A	1.31255817939451e-179	0.151461	0.119	0.09	2.52418063479358e-175
SRPRB	3.68994584040577e-179	0.175709	0.115	0.086	7.09613484568433e-175
XYLT1	9.89881630767662e-179	0.116328	0.126	0.095	1.90364136412929e-174
WASHC4	2.53712133335626e-178	0.169285	0.131	0.098	4.87913803617743e-174
PSMC2	3.56298378669495e-177	0.111893	0.153	0.12	6.85197412019306e-173
MGAT2	1.12228452693671e-176	0.24751	0.1	0.07	2.15826537375199e-172
MYADM	1.51642776795228e-176	0.344075	0.118	0.081	2.91624224054904e-172
NOA1	2.99303514046458e-176	0.176062	0.116	0.086	5.75590587862743e-172
CHMP2B	5.50461338044189e-176	0.181459	0.113	0.084	1.05859219919278e-171
SNHG17	1.21866938833553e-175	0.161813	0.113	0.085	2.34362310070806e-171
C6orf89	3.70687110447162e-175	0.116002	0.138	0.108	7.12868382100938e-171
E2F4	8.61248297530263e-175	0.14534	0.138	0.107	1.65626660098045e-170
RABGGTB	1.31068240292631e-173	0.110203	0.123	0.095	2.52057332906758e-169
RIC8A	1.60119721919176e-173	0.13099	0.135	0.105	3.07926237222768e-169
RNF157	3.82348178625668e-173	0.257304	0.106	0.074	7.35293782315022e-169
EIF4A3	5.94016390895782e-173	0.121762	0.131	0.103	1.14235292133168e-168
MBD2	8.92090959654281e-172	0.147307	0.135	0.104	1.71558012451115e-167
ENSG00000283674	2.0084215772906e-171	0.233185	0.114	0.082	3.86239553528756e-167
CITED2	2.51959320615367e-171	0.246916	0.213	0.165	4.84542969475412e-167
PRPF19	5.45912944880481e-171	0.174344	0.118	0.089	1.04984518429965e-166
AZIN1	3.77366306574873e-170	0.139797	0.116	0.088	7.25713144174138e-166
SIAH2	2.52504955132256e-169	0.151875	0.1	0.073	4.85592279214842e-165
PFKP	2.64417003613659e-169	0.178267	0.104	0.077	5.08500339649428e-165
SGF29	5.21677172855122e-169	0.111017	0.149	0.118	1.00323737111768e-164
TRIM28	6.53647698963057e-169	0.13179	0.133	0.103	1.25702988987585e-164
VMA21	2.82293281080637e-168	0.159186	0.131	0.1	5.42878208846173e-164
TARS3	2.77047537995021e-167	0.141049	0.144	0.111	5.32790120318224e-163
STK25	1.1350855517418e-165	0.126863	0.121	0.094	2.18288302455466e-161
LGALS8	5.67456574378539e-165	0.100863	0.114	0.088	1.09127573818737e-160
LINC00513	9.06890676399283e-165	0.247641	0.149	0.11	1.74404145978346e-160
MTHFD2	1.04365043981141e-164	0.158716	0.107	0.079	2.00704416080132e-160
BZW2	1.7992817590058e-164	0.122396	0.111	0.085	3.46019875074405e-160
MANF	2.75558527775953e-164	0.106786	0.162	0.13	5.29926604765935e-160
EPN1	5.68263538750325e-164	0.132847	0.109	0.083	1.09282761137075e-159
ZFYVE28	1.18814776711231e-163	0.110314	0.105	0.079	2.28492697093369e-159
EXOSC7	2.04797168485081e-162	0.11543	0.127	0.099	3.93845434713659e-158
ZPR1	2.08975533404581e-162	0.17081	0.1	0.074	4.01880848290349e-158
SMIM20	2.6211930997625e-162	0.116602	0.124	0.097	5.04081645015326e-158
GNL1	2.86883932833323e-162	0.128032	0.111	0.085	5.51706491231764e-158
CSNK1G2	2.15885385912754e-161	0.106793	0.156	0.125	4.15169185648818e-157
CCDC7	2.18269623624284e-160	0.122018	0.119	0.091	4.19754313191861e-156
BHLHE40	3.2947621871195e-160	0.379277	0.108	0.073	6.33615716204951e-156
MRPL23	5.41471594096914e-159	0.246305	0.102	0.073	1.04130402260777e-154
APIP	1.02571278532048e-158	0.133716	0.115	0.088	1.97254825744982e-154
TBC1D2B	2.52915152110304e-158	0.121789	0.101	0.076	4.86381129023326e-154
POLR1C	1.71981405364346e-157	0.102903	0.101	0.078	3.30737440656173e-153
GLO1	2.31289001910549e-157	0.121583	0.149	0.118	4.44791879574176e-153
UBE2D1	3.4830930474283e-157	0.113406	0.107	0.082	6.69833623950937e-153
GMPR2	1.96221677013113e-156	0.116912	0.13	0.102	3.77353907063918e-152
RFXANK	9.6309242102682e-156	0.113775	0.113	0.088	1.85212303487668e-151
ZNF44	1.0593174352547e-155	0.111744	0.11	0.084	2.03717335973832e-151
CREM	1.83217643905502e-155	0.184473	0.112	0.082	3.5234585099467e-151
LFNG	3.48117754477425e-155	0.241627	0.14	0.105	6.69465253635535e-151
RAB11FIP1	1.20256687274726e-154	0.14086	0.11	0.083	2.31265635298026e-150
YEATS4	1.02520136734184e-153	0.259533	0.103	0.074	1.9715647495351e-149
DNLZ	1.55690929799691e-153	0.264926	0.105	0.076	2.99409227097786e-149
DDB2	2.0087195616968e-152	0.104568	0.123	0.096	3.86296858909912e-148
LPGAT1	3.34251628624706e-152	0.131744	0.123	0.095	6.42799307008172e-148
MRPS2	8.33863071415581e-152	0.129061	0.106	0.082	1.6036020726393e-147
ACTL6A	1.38552020745226e-151	0.121338	0.111	0.086	2.66449391095144e-147
FKBP4	1.06393853457914e-150	0.147046	0.1	0.076	2.04606019584915e-146
RABEPK	5.33639544529821e-149	0.125784	0.102	0.079	1.0262422080853e-144
ATPAF1	9.18732024590983e-149	0.109325	0.109	0.085	1.76681355649092e-144
NIPA2	9.80605487509404e-149	0.10877	0.116	0.09	1.88580241302933e-144
WDR46	1.01879438191682e-148	0.118658	0.106	0.083	1.95924347586423e-144
ARMC10	3.80451033336113e-148	0.110205	0.111	0.086	7.31645382208679e-144
EXOSC5	4.90394987344486e-148	0.109847	0.114	0.089	9.43078600162181e-144
SLC50A1	5.3723657700644e-148	0.21835	0.104	0.077	1.03315966124108e-143
TNIP2	6.35581059016527e-148	0.102134	0.108	0.084	1.22228593459468e-143
STT3A	7.06265347101794e-148	0.179888	0.113	0.085	1.35821888901146e-143
MOSPD3	8.07498962124791e-148	0.221246	0.102	0.074	1.55290125406219e-143
TMEM126A	1.50053255574875e-147	0.122022	0.123	0.096	2.88567415796042e-143
DNAAF2	1.87615809125497e-147	0.116718	0.105	0.081	3.60803962529244e-143
GPR132	2.20416327272692e-147	0.123722	0.111	0.085	4.23882638978113e-143
QARS1	2.2500428216572e-147	0.15087	0.103	0.078	4.32705735032897e-143
TSR3	4.20600600062646e-147	0.146898	0.132	0.104	8.08857013980475e-143
EVA1C	2.45797600574129e-146	0.177982	0.102	0.075	4.72693365664108e-142
TCEAL8	8.40072774509473e-146	0.115643	0.124	0.097	1.61554395265917e-141
VAMP4	3.97110595157274e-145	0.15212	0.102	0.077	7.63683385546953e-141
CXCR3	6.67339610949208e-145	0.136018	0.242	0.199	1.28336080581642e-140
CPB2-AS1	6.72911052182043e-145	0.330353	0.117	0.082	1.29407524445129e-140
VPS45	7.72389155528134e-145	0.163502	0.1	0.075	1.48538158499615e-140
IPO5	1.2377166228483e-144	0.13613	0.104	0.08	2.38025283739957e-140
CMAS	1.55265733552346e-141	0.16685	0.1	0.075	2.98591532194516e-137
TRIM8	3.8985931858755e-141	0.108575	0.102	0.079	7.49738455575718e-137
SBF2	4.7682460859853e-141	0.132224	0.139	0.109	9.16981404795834e-137
MX1	9.60714784986372e-140	0.166731	0.126	0.097	1.84755060300729e-135
HSPH1	2.12039602188046e-139	0.113993	0.104	0.081	4.07773358967831e-135
KYAT3	2.65010210394155e-139	0.126741	0.101	0.078	5.09641135609e-135
MRPL37	2.79181249303578e-139	0.108744	0.105	0.082	5.3689346053571e-135
RCBTB2	5.61873751397581e-136	0.235447	0.11	0.081	1.08053941131269e-131
ENSG00000226471	5.76994449181508e-135	0.182883	0.109	0.081	1.10961802522096e-130
TSEN34	6.62351955447094e-134	0.114194	0.11	0.086	1.27376904552031e-129
JUN	3.13473134698036e-133	0.38734	0.128	0.091	6.02840185337794e-129
ALYREF	4.08344533318023e-132	0.138124	0.116	0.091	7.85287372023889e-128
COQ4	3.95140304827213e-131	0.108306	0.115	0.091	7.59894320213214e-127
TP53I13	4.65738215814634e-131	0.128855	0.109	0.085	8.95661162833122e-127
APOL3	1.69827709144732e-125	0.113474	0.11	0.087	3.26595667456234e-121
OSBP	1.0880998772733e-123	0.104189	0.101	0.079	2.09252487398429e-119
EPSTI1	2.71990122355814e-121	0.129209	0.104	0.08	5.23064204302466e-117

## Sheet: 3_CD4_TCM
gene	p-value	avg. log2(FC)	pct.1	pct.2	adj. p-value
GABARAP	0	0.102856	0.549	0.687	0
SUMO2	0	0.135276	0.605	0.736	0
EIF3K	0	0.102768	0.627	0.753	0
GMFG	0	0.13212	0.564	0.687	0
CD37	0	0.110885	0.583	0.705	0
UBE2D3	0	0.114813	0.464	0.586	0
HIGD2A	0	0.112977	0.431	0.552	0
PTGES3	0	0.102578	0.446	0.567	0
CIRBP	0	0.123522	0.526	0.646	0
ANAPC16	0	0.125046	0.47	0.588	0
MBNL1	0	0.104576	0.583	0.701	0
ATP6V1G1	0	0.156566	0.494	0.61	0
VAMP2	0	0.156129	0.479	0.595	0
NDUFA13	0	0.133032	0.418	0.533	0
EIF3H	0	0.113129	0.517	0.632	0
EVL	0	0.116769	0.584	0.698	0
SERP1	0	0.143424	0.471	0.584	0
EIF4B	0	0.11228	0.437	0.549	0
ATP5PO	0	0.148767	0.436	0.547	0
GPX4	0	0.150548	0.448	0.559	0
HMGN1	0	0.117266	0.413	0.523	0
C19orf53	0	0.149986	0.396	0.506	0
TNFAIP8	0	0.116609	0.405	0.515	0
EIF3F	0	0.187986	0.569	0.678	0
ITGA4	0	0.14531	0.336	0.445	0
NDUFA11	0	0.14816	0.391	0.5	0
COMMD6	0	0.156823	0.692	0.798	0
ZFAS1	0	0.103793	0.442	0.548	0
PNISR	0	0.109729	0.411	0.516	0
RTKN2	0	3.28426	0.128	0.023	0
STK4	0	0.182383	0.491	0.596	0
ATP5MC2	0	0.171692	0.711	0.815	0
GYPC	0	0.127182	0.414	0.517	0
KMT2E	0	0.165433	0.424	0.527	0
UBE2D2	0	0.165999	0.455	0.558	0
LAMTOR4	0	0.168895	0.371	0.474	0
EIF3L	0	0.125372	0.417	0.519	0
CCNI	0	0.217288	0.639	0.741	0
TRBC2	0	0.173614	0.527	0.628	0
FUS	0	0.154762	0.349	0.449	0
CSTB	0	0.116501	0.377	0.477	0
SELENOW	0	0.143751	0.326	0.426	0
TRAF3IP3	0	0.21876	0.544	0.641	0
CUTA	0	0.203665	0.419	0.515	0
RORA	0	0.106502	0.307	0.403	0
UBXN1	0	0.221366	0.462	0.558	0
DOCK8	0	0.125499	0.326	0.421	0
H2AZ1	0	0.216099	0.404	0.499	0
LIMD2	0	0.211567	0.636	0.731	0
NDUFB9	0	0.197458	0.386	0.481	0
SRSF7	0	0.165339	0.394	0.489	0
ATP5PD	0	0.10439	0.295	0.389	0
STK17B	0	0.125869	0.365	0.459	0
CSDE1	0	0.147722	0.334	0.428	0
REX1BD	0	0.10005	0.26	0.354	0
MRPS21	0	0.112488	0.296	0.389	0
ARHGAP15	0	0.136414	0.633	0.726	0
SKAP1	0	0.265185	0.537	0.63	0
PRDX2	0	0.109283	0.308	0.4	0
SRSF11	0	0.133419	0.313	0.405	0
ZBTB20	0	0.127013	0.344	0.436	0
ST13	0	0.169013	0.343	0.435	0
RSL24D1	0	0.174736	0.332	0.423	0
ARID4B	0	0.121297	0.316	0.406	0
HMGN2	0	0.228413	0.416	0.506	0
KLF12	0	0.161322	0.347	0.437	0
NCOR1	0	0.106343	0.312	0.402	0
TCEA1	0	0.105297	0.283	0.373	0
EIF3E	0	0.109073	0.531	0.621	0
SAMHD1	0	0.13355	0.355	0.444	0
BTF3	0	0.10599	0.809	0.898	0
ISCU	0	0.185068	0.326	0.415	0
KRT10	0	0.126811	0.275	0.364	0
YBX1	0	0.182329	0.585	0.673	0
ETS1	0	0.137654	0.378	0.466	0
CD47	0	0.207981	0.364	0.451	0
DDX17	0	0.177634	0.364	0.451	0
SEPTIN9	0	0.19611	0.419	0.506	0
SRSF10	0	0.142989	0.291	0.378	0
TECR	0	0.105949	0.298	0.385	0
TOMM20	0	0.174449	0.31	0.397	0
ACAP2	0	0.122867	0.273	0.36	0
RAP1A	0	0.150358	0.334	0.421	0
SOD1	0	0.270493	0.52	0.607	0
ANKRD12	0	0.233627	0.454	0.54	0
CD44	0	0.162137	0.465	0.55	0
FNBP1	0	0.170368	0.351	0.436	0
LBH	0	0.126706	0.343	0.428	0
SH3KBP1	0	0.14265	0.334	0.419	0
ANP32B	0	0.210916	0.415	0.499	0
N4BP2L2	0	0.25064	0.459	0.543	0
TNRC6B	0	0.143831	0.346	0.43	0
TSTD1	0	0.228563	0.343	0.427	0
TRBC1	0	0.114511	0.365	0.448	0
HINT1	0	0.206091	0.762	0.845	0
UBE2B	0	0.107784	0.261	0.343	0
TBC1D4	0	1.30532	0.221	0.139	0
MPHOSPH8	0	0.187716	0.333	0.415	0
RSRP1	0	0.207344	0.327	0.409	0
GPBP1	0	0.142884	0.25	0.331	0
POLD4	0	0.142478	0.255	0.336	0
MEAF6	0	0.118693	0.224	0.305	0
LIME1	0	0.282212	0.5	0.581	0
FYB1	0	0.23653	0.605	0.685	0
ATP5F1D	0	0.224559	0.417	0.497	0
EZR	0	0.133163	0.295	0.375	0
PCED1B	0	0.186046	0.345	0.425	0
SEMA4D	0	0.102257	0.232	0.312	0
ADD3	0	0.174304	0.335	0.415	0
ELF1	0	0.193977	0.327	0.407	0
ALKBH7	0	0.199386	0.262	0.341	0
ARGLU1	0	0.17857	0.31	0.389	0
CD3G	0	0.13271	0.45	0.529	0
SF1	0	0.229616	0.381	0.46	0
SMIM26	0	0.1343	0.245	0.324	0
IKZF2	0	2.03461	0.124	0.045	0
CDC42SE1	0	0.204882	0.331	0.41	0
GLG1	0	0.152265	0.27	0.349	0
SF3B1	0	0.124532	0.267	0.346	0
CHURC1	0	0.215055	0.35	0.428	0
MRPL57	0	0.169035	0.25	0.328	0
NDFIP1	0	0.149002	0.352	0.43	0
ZRANB2	0	0.115494	0.238	0.316	0
HMGN4	0	0.123841	0.219	0.297	0
CALM3	0	0.133758	0.343	0.421	0
PHB2	0	0.151348	0.273	0.351	0
LAT	0	0.204188	0.388	0.465	0
NOP10	0	0.143255	0.257	0.334	0
ZC3HAV1	0	0.185903	0.314	0.391	0
GSTK1	0	0.215786	0.554	0.631	0
CNN2	0	0.169915	0.419	0.495	0
DPYD	0	0.225301	0.322	0.398	0
S1PR4	0	0.196394	0.315	0.391	0
SMDT1	0	0.334126	0.416	0.492	0
STK38	0	0.184132	0.302	0.378	0
SLC38A1	0	0.142907	0.269	0.345	0
BCL2	0	0.101066	0.31	0.385	0
LINC-PINT	0	0.108184	0.347	0.422	0
RBMX	0	0.111279	0.236	0.311	0
TMEM219	0	0.165383	0.246	0.321	0
NOL7	0	0.124777	0.232	0.307	0
TMEM14B	0	0.160562	0.271	0.346	0
CLEC2D	0	0.199236	0.373	0.447	0
LSM6	0	0.109396	0.195	0.269	0
RHOG	0	0.17548	0.278	0.352	0
TLE5	0	0.201664	0.624	0.698	0
SNHG29	0	0.180313	0.71	0.783	0
USP34	0	0.14798	0.246	0.319	0
SIVA1	0	0.172102	0.214	0.287	0
AAK1	0	0.17393	0.305	0.377	0
ORMDL1	0	0.19587	0.248	0.32	0
UBE2N	0	0.114207	0.215	0.287	0
C12orf57	0	0.336469	0.56	0.632	0
ABHD14B	0	0.10354	0.21	0.281	0
HAX1	0	0.147777	0.209	0.28	0
METTL26	0	0.135385	0.21	0.281	0
SS18L2	0	0.130671	0.207	0.278	0
ARHGEF3	0	0.168991	0.262	0.333	0
OSBPL8	0	0.162245	0.252	0.323	0
PCNP	0	0.105739	0.2	0.271	0
BIRC6	0	0.14024	0.233	0.304	0
PIAS1	0	0.126053	0.216	0.287	0
TKT	0	0.121831	0.226	0.297	0
MRPS24	0	0.15025	0.208	0.278	0
DPP7	0	0.157129	0.253	0.323	0
H2AZ2	0	0.200572	0.272	0.342	0
PAK2	0	0.196115	0.262	0.332	0
WTAP	0	0.100175	0.201	0.271	0
PDCD5	0	0.116269	0.195	0.264	0
RCSD1	0	0.278629	0.387	0.456	0
TBC1D5	0	0.120499	0.202	0.271	0
NDUFS7	0	0.147901	0.22	0.289	0
SPSB3	0	0.142417	0.214	0.283	0
PNRC2	0	0.131858	0.208	0.276	0
LRBA	0	0.20831	0.264	0.332	0
RESF1	0	0.239382	0.341	0.409	0
SARAF	0	0.185236	0.799	0.867	0
PFDN5	0	0.166712	0.859	0.926	0
CCNDBP1	0	0.107696	0.213	0.28	0
MRPL41	0	0.137332	0.214	0.281	0
DANCR	0	0.117014	0.167	0.234	0
ENSG00000227240	0	2.26355	0.115	0.048	0
POLR1D	0	0.285009	0.313	0.38	0
SSU72	0	0.214747	0.259	0.326	0
DCXR	0	0.166062	0.215	0.282	0
TTC3	0	0.159889	0.222	0.289	0
IGBP1	0	0.165752	0.235	0.301	0
KANSL1	0	0.136628	0.242	0.308	0
ZNF706	0	0.23363	0.277	0.343	0
RASA2	0	0.135245	0.232	0.298	0
EEF2	0	0.141363	0.793	0.859	0
EIF1	0	0.131633	0.891	0.957	0
PPM1G	0	0.105946	0.204	0.269	0
CCNL1	0	0.133221	0.202	0.267	0
EML4	0	0.230395	0.345	0.41	0
MYCBP2	0	0.202986	0.255	0.32	0
OXNAD1	0	0.210299	0.277	0.342	0
PPP1R2	0	0.300864	0.38	0.445	0
CHD2	0	0.175172	0.231	0.296	0
TRIM22	0	0.148938	0.216	0.28	0
ID3	0	1.3212	0.169	0.105	0
ANKHD1	0	0.123928	0.191	0.255	0
ASH1L	0	0.193387	0.254	0.318	0
KMT2C	0	0.147137	0.196	0.26	0
MRPL43	0	0.106831	0.17	0.234	0
PDE7A	0	0.197207	0.238	0.302	0
PSMB8-AS1	0	0.203685	0.233	0.297	0
TMEM243	0	0.183348	0.22	0.284	0
GCC2	0	0.188726	0.25	0.313	0
ISG20	0	0.327305	0.423	0.486	0
MZT2A	0	0.21408	0.287	0.35	0
OPTN	0	0.169685	0.251	0.314	0
PRKCQ	0	0.198473	0.265	0.328	0
TBRG1	0	0.242572	0.244	0.307	0
ARID1B	0	0.164156	0.209	0.271	0
EVI2B	0	0.218409	0.27	0.332	0
FGD3	0	0.145606	0.19	0.252	0
ITK	0	0.252728	0.331	0.393	0
MCUB	0	0.257439	0.376	0.438	0
RSBN1L	0	0.109823	0.181	0.243	0
TTC17	0	0.127063	0.198	0.26	0
FTH1	0	0.128371	0.896	0.958	0
NACA	0	0.137855	0.88	0.942	0
LEPROTL1	0	0.278221	0.476	0.537	0
C1orf43	0	0.139606	0.187	0.248	0
DNAJB1	0	0.106378	0.201	0.262	0
KDM4C	0	0.140699	0.171	0.232	0
SMAP2	0	0.164884	0.263	0.324	0
STAM	0	1.63696	0.124	0.063	0
STAG1	0	0.17212	0.206	0.266	0
NME3	0	0.177272	0.203	0.263	0
NR3C1	0	0.237179	0.25	0.31	0
PDS5A	0	0.101672	0.164	0.224	0
TESPA1	0	0.16196	0.236	0.296	0
WDR33	0	0.111247	0.163	0.223	0
NOP58	0	0.110035	0.174	0.233	0
ANXA2R	0	0.161113	0.183	0.242	0
ARL5A	0	0.154223	0.169	0.228	0
BAZ1A	0	0.149923	0.192	0.251	0
EGLN2	0	0.119918	0.164	0.223	0
EPB41	0	0.311016	0.388	0.447	0
EXOC4	0	0.156171	0.194	0.253	0
FRYL	0	0.172021	0.186	0.245	0
JPT1	0	0.102076	0.182	0.241	0
NDUFB5	0	0.103473	0.162	0.221	0
SECISBP2	0	0.15195	0.191	0.25	0
TMEM123	0	0.247442	0.385	0.444	0
EIF3A	0	0.191018	0.226	0.285	0
NDUFC1	0	0.208439	0.232	0.291	0
PCBP2	0	0.450807	0.51	0.569	0
TGOLN2	0	0.126034	0.174	0.232	0
C16orf54	0	0.13316	0.148	0.206	0
DNAJB14	0	0.127252	0.163	0.221	0
FLT3LG	0	0.267002	0.372	0.43	0
IRF9	0	0.102204	0.198	0.256	0
PUM2	0	0.165826	0.189	0.247	0
TPR	0	0.27564	0.266	0.324	0
FXYD5	0	0.230885	0.765	0.823	0
TCF12	0	0.129541	0.175	0.232	0
COX16	0	0.111233	0.16	0.217	0
EIF1B	0	0.177437	0.179	0.236	0
EPC1	0	0.37029	0.399	0.456	0
FAF1	0	0.113633	0.164	0.221	0
ZCCHC7	0	0.15074	0.19	0.247	0
BTG1	0	0.200468	0.749	0.805	0
CDC26	0	0.112911	0.146	0.202	0
TNFRSF14	0	0.175395	0.219	0.275	0
NSD1	0	0.142195	0.181	0.237	0
PHF3	0	0.154864	0.183	0.239	0
TRAPPC5	0	0.14635	0.203	0.259	0
CDC14A	0	0.226682	0.22	0.275	0
GOLGA7	0	0.161758	0.173	0.228	0
SLC2A3	0	0.13657	0.179	0.234	0
CRLF3	0	0.179665	0.197	0.252	0
MAML2	0	0.118304	0.321	0.376	0
MRPL52	0	0.103898	0.153	0.208	0
PACS1	0	0.297343	0.32	0.375	0
PPP6R3	0	0.151573	0.164	0.219	0
R3HDM2	0	0.110986	0.165	0.22	0
RHOH	0	0.31443	0.419	0.474	0
SNRNP70	0	0.129729	0.16	0.215	0
SYPL1	0	0.146583	0.153	0.208	0
CD3D	0	0.179702	0.651	0.706	0
PABPC1	0	0.227441	0.8	0.855	0
FGFR1OP2	0	0.197747	0.205	0.259	0
CNOT7	0	0.186055	0.183	0.237	0
COX17	0	0.112657	0.152	0.206	0
DNMT1	0	0.123812	0.163	0.217	0
IL27RA	0	0.121519	0.162	0.216	0
MCL1	0	0.26323	0.265	0.319	0
OGA	0	0.215612	0.197	0.251	0
OXLD1	0	0.101574	0.136	0.19	0
PET100	0	0.158247	0.188	0.242	0
RAPGEF6	0	0.233394	0.244	0.298	0
SAT1	0	0.149722	0.261	0.315	0
ZNF638	0	0.176868	0.186	0.24	0
EEF1D	0	0.20477	0.888	0.942	0
KIF5B	0	0.144306	0.174	0.227	0
RAD21	0	0.165976	0.206	0.259	0
ZNF644	0	0.107611	0.142	0.195	0
CDKAL1	0	0.112566	0.152	0.205	0
FKBP5	0	0.216165	0.24	0.293	0
POLR2I	0	0.1542	0.16	0.213	0
PPP6C	0	0.111781	0.156	0.209	0
PRKCA	0	0.127441	0.194	0.247	0
CCDC91	0	0.213965	0.211	0.263	0
COG5	0	0.139093	0.142	0.194	0
FAM174C	0	0.168649	0.151	0.203	0
NKTR	0	0.247715	0.222	0.274	0
PHF14	0	0.106268	0.146	0.198	0
RBM6	0	0.201761	0.18	0.232	0
STMN3	0	0.129644	0.148	0.2	0
EMC6	0	0.113168	0.136	0.188	0
LMBRD1	0	0.159563	0.168	0.22	0
PSIP1	0	0.241811	0.268	0.32	0
RASGRP1	0	0.157018	0.186	0.238	0
RUNX1	0	0.248975	0.242	0.294	0
SLFN5	0	0.316983	0.304	0.356	0
CELF1	0	0.123673	0.152	0.203	0
CGGBP1	0	0.257459	0.218	0.269	0
PCSK7	0	0.142115	0.183	0.234	0
CBX3	0	0.191804	0.199	0.25	0
COP1	0	0.102103	0.139	0.19	0
SPOCK2	0	0.287246	0.378	0.429	0
SYNGR2	0	0.158344	0.187	0.238	0
TRA2A	0	0.154278	0.171	0.222	0
ZFP36L1	0	0.283862	0.314	0.365	0
ENSG00000284707	0	0.132861	0.148	0.198	0
KAT6A	0	0.183221	0.184	0.234	0
LONP2	0	0.125324	0.147	0.197	0
NDUFAF8	0	0.100107	0.12	0.17	0
PHF1	0	0.138968	0.152	0.202	0
ENSG00000228655	0	0.212056	0.157	0.207	0
ENSG00000291107	0	0.12139	0.136	0.186	0
FOXJ3	0	0.117022	0.124	0.174	0
LEF1	0	0.537134	0.438	0.388	0
ZNF131	0	0.110886	0.134	0.184	0
CLK1	0	0.141137	0.151	0.2	0
DHPS	0	0.136616	0.144	0.193	0
ATF7IP	0	0.241351	0.191	0.24	0
CDKN1B	0	0.275533	0.256	0.305	0
CENPC	0	0.100124	0.133	0.182	0
ELMO1	0	0.300036	0.245	0.294	0
FLOT2	0	0.117747	0.162	0.211	0
TTC19	0	0.129846	0.138	0.187	0
PDE3B	0	0.195593	0.282	0.33	0
ACIN1	0	0.108897	0.141	0.189	0
EPS15	0	0.194165	0.175	0.223	0
SMARCC1	0	0.141299	0.151	0.199	0
SNHG7	0	0.275796	0.208	0.256	0
CD3E	0	0.149446	0.724	0.771	0
CHD1	0	0.209093	0.173	0.22	0
CUL3	0	0.11345	0.144	0.191	0
FAM13B	0	0.108886	0.12	0.167	0
PHYKPL	0	0.132755	0.151	0.198	0
PPP4R3B	0	0.164652	0.152	0.199	0
STAT1	0	0.231383	0.205	0.252	0
TNIP1	0	0.126973	0.153	0.2	0
HERC4	0	0.196828	0.171	0.218	0
MED28	0	0.131179	0.131	0.178	0
PFDN2	0	0.144475	0.133	0.18	0
VPS13B	0	0.192827	0.167	0.214	0
LINC00861	0	0.437629	0.59	0.636	0
ADSL	0	0.15814	0.153	0.199	0
PDCD2	0	0.163415	0.149	0.195	0
PHC3	0	0.244752	0.206	0.252	0
MRPS26	0	0.106243	0.117	0.163	0
CASP8	0	0.22534	0.203	0.249	0
CCM2	0	0.33146	0.271	0.317	0
ERGIC2	0	0.118654	0.128	0.174	0
ZMYM2	0	0.154754	0.158	0.204	0
ABLIM1	0	0.281553	0.229	0.274	0
BTBD9	0	0.144262	0.149	0.194	0
IGFLR1	0	0.166173	0.156	0.201	0
MED13L	0	0.173968	0.144	0.189	0
MTRFR	0	0.110231	0.121	0.166	0
PATJ	0	0.121557	0.123	0.168	0
PPP1CB	0	0.201773	0.147	0.192	0
SDR39U1	0	0.106973	0.119	0.164	0
WNK1	0	0.24686	0.21	0.255	0
YIPF4	0	0.116549	0.122	0.167	0
CLPP	0	0.217524	0.161	0.206	0
CMPK1	0	0.31726	0.251	0.296	0
COTL1	0	0.229842	0.372	0.417	0
IRF3	0	0.138226	0.14	0.185	0
LYPLA1	0	0.114462	0.137	0.182	0
PHIP	0	0.227202	0.191	0.236	0
SETD2	0	0.146902	0.14	0.185	0
YWHAE	0	0.203599	0.161	0.206	0
ZNF800	0	0.124216	0.137	0.182	0
RACK1	0	0.115559	0.914	0.959	0
BNIP3L	0	0.116096	0.142	0.186	0
CARD16	0	0.262089	0.209	0.253	0
CIAO2A	0	0.129608	0.126	0.17	0
DLG1	0	0.113821	0.118	0.162	0
LDLRAP1	0	0.220793	0.206	0.25	0
NLRP1	0	0.18652	0.184	0.228	0
OTUD6B-AS1	0	0.147276	0.126	0.17	0
TAF3	0	0.100974	0.123	0.167	0
AP2B1	0	0.120222	0.117	0.161	0
CAB39	0	0.111797	0.136	0.18	0
FIP1L1	0	0.136811	0.136	0.18	0
GTF3C6	0	0.102354	0.134	0.178	0
POLE4	0	0.181882	0.136	0.18	0
STING1	0	0.161939	0.163	0.207	0
TENT2	0	0.168047	0.131	0.175	0
TM9SF2	0	0.130767	0.14	0.184	0
CHST11	0	0.263192	0.211	0.254	0
IMMP2L	0	0.234365	0.146	0.189	0
LETMD1	0	0.121948	0.12	0.163	0
UPF2	0	0.106119	0.119	0.162	0
VMP1	0	0.228497	0.158	0.201	0
VTI1A	0	0.194709	0.145	0.188	0
CTNNB1	0	0.106968	0.117	0.16	0
MOB3A	0	0.102921	0.115	0.158	0
SLMAP	0	0.109673	0.113	0.156	0
SSBP2	0	0.116494	0.111	0.154	0
TMEM106B	0	0.100102	0.106	0.149	0
TRIP12	0	0.102285	0.112	0.155	0
ANKRD17	0	0.165374	0.138	0.181	0
CHMP3	0	0.147378	0.138	0.181	0
CYLD	0	0.303015	0.259	0.302	0
ITM2A	0	0.298865	0.275	0.318	0
MARCHF6	0	0.180581	0.14	0.183	0
MARCHF7	0	0.128656	0.129	0.172	0
NT5C	0	0.142432	0.131	0.174	0
PPP4R2	0	0.115521	0.129	0.172	0
SMG1	0	0.171494	0.14	0.183	0
TMEM204	0	0.192476	0.132	0.175	0
AFF1	0	0.21229	0.144	0.186	0
ARPC1A	0	0.120269	0.121	0.163	0
BLOC1S2	0	0.11584	0.12	0.162	0
CPSF6	0	0.118002	0.118	0.16	0
MORC3	0	0.1556	0.149	0.191	0
NCBP2AS2	0	0.151791	0.124	0.166	0
NLRC3	0	0.164911	0.141	0.183	0
RC3H1	0	0.139295	0.122	0.164	0
ASCC3	0	0.111946	0.116	0.158	0
HAGH	0	0.14711	0.116	0.158	0
SREBF2	0	0.107958	0.114	0.156	0
ARID4A	0	0.146455	0.134	0.176	0
ICOS	0	0.948436	0.21	0.168	0
NAAA	0	0.138319	0.133	0.175	0
OCIAD2	0	0.367312	0.324	0.366	0
PJA2	0	0.137906	0.13	0.172	0
RALA	0	0.134023	0.137	0.179	0
RAP1GDS1	0	0.202192	0.162	0.204	0
SFT2D1	0	0.114029	0.13	0.172	0
WAPL	0	0.106499	0.13	0.172	0
PTMA	0	0.113588	0.941	0.982	0
DOCK11	0	0.229098	0.153	0.194	0
GPBP1L1	0	0.124331	0.127	0.168	0
KCNA3	0	0.147672	0.152	0.193	0
KDM6A	0	0.107823	0.118	0.159	0
KLHDC2	0	0.142325	0.127	0.168	0
NUP98	0	0.119759	0.119	0.16	0
PIH1D1	0	0.184589	0.142	0.183	0
REXO2	0	0.189164	0.143	0.184	0
SPTAN1	0	0.274241	0.228	0.269	0
COMMD3	0	0.122854	0.114	0.155	0
BCAS3	0	0.122686	0.134	0.175	0
BCL11B	0	0.314237	0.402	0.443	0
GRSF1	0	0.162959	0.138	0.179	0
NUTM2A-AS1	0	0.156219	0.131	0.172	0
TPT1	0	0.100954	0.923	0.964	0
ARHGEF6	0	0.129197	0.123	0.163	0
FNDC3A	0	0.211536	0.129	0.169	0
MIR142HG	0	0.190855	0.122	0.162	0
PPP1CC	0	0.289696	0.23	0.27	0
PRORP	0	0.169794	0.131	0.171	0
SRSF1	0	0.25463	0.16	0.2	0
TMEM131L	0	0.26746	0.192	0.232	0
VOPP1	0	0.289147	0.222	0.262	0
ALKBH5	0	0.106368	0.115	0.155	0
BTF3L4	0	0.166681	0.116	0.156	0
CCDC90B	0	0.126269	0.103	0.143	0
ENSG00000249806	0	0.12797	0.106	0.146	0
ERC1	0	0.141591	0.117	0.157	0
GMDS	0	0.131663	0.115	0.155	0
MGAT5	0	0.204941	0.113	0.153	0
MLX	0	0.105151	0.11	0.15	0
MPC1	0	0.118002	0.108	0.148	0
SLBP	0	0.133125	0.115	0.155	0
TAF9	0	0.133411	0.117	0.157	0
CCDC18-AS1	0	0.343222	0.248	0.288	0
CEP85L	0	0.256594	0.167	0.207	0
DOCK9	0	0.115378	0.101	0.141	0
IL10RA	0	0.386591	0.313	0.353	0
NSD3	0	0.359339	0.311	0.351	0
TTC14	0	0.210491	0.14	0.18	0
GATA3	0	0.172322	0.151	0.19	0
MAD1L1	0	0.249843	0.181	0.22	0
OGT	0	0.223103	0.149	0.188	0
RNF114	0	0.139242	0.123	0.162	0
TMEM165	0	0.183856	0.125	0.164	0
TRAPPC2L	0	0.185695	0.127	0.166	0
ATP9B	0	0.149477	0.107	0.146	0
BAZ1B	0	0.100609	0.108	0.147	0
CD226	0	0.199344	0.11	0.149	0
EIF4E2	0	0.141468	0.115	0.154	0
GOPC	0	0.120799	0.104	0.143	0
ISCA2	0	0.119138	0.108	0.147	0
ITGA6	0	0.128757	0.111	0.15	0
MLLT10	0	0.14295	0.117	0.156	0
UBQLN1	0	0.123115	0.116	0.155	0
USP9X	0	0.137073	0.104	0.143	0
CTSB	0	0.11063	0.133	0.172	0
GPRIN3	0	0.226748	0.165	0.204	0
CAMK2D	0	0.229152	0.15	0.188	0
CARD8	0	0.163569	0.123	0.161	0
CREB1	0	0.213177	0.141	0.179	0
EXOC2	0	0.128174	0.098	0.136	0
FBXO11	0	0.19343	0.131	0.169	0
HPCAL1	0	0.217542	0.154	0.192	0
MRPS5	0	0.157608	0.125	0.163	0
PUM1	0	0.239433	0.16	0.198	0
SLC16A7	0	0.142562	0.1	0.138	0
SMC5	0	0.12481	0.118	0.156	0
SOD2	0	0.176478	0.141	0.179	0
STK24	0	0.123388	0.128	0.166	0
ZHX2	0	0.114302	0.1	0.138	0
ZNF292	0	0.31833	0.217	0.255	0
ADNP	0	0.106311	0.103	0.141	0
ATF7IP2	0	0.119994	0.11	0.148	0
CAPN7	0	0.133444	0.103	0.141	0
EXOSC1	0	0.129624	0.11	0.148	0
FDX1	0	0.163573	0.108	0.146	0
MFSD14A	0	0.138995	0.108	0.146	0
NUDT21	0	0.131427	0.116	0.154	0
RALGAPA1	0	0.121372	0.107	0.145	0
STX10	0	0.122514	0.109	0.147	0
TMEM134	0	0.162262	0.116	0.154	0
CAMKMT	0	0.202304	0.14	0.178	0
CLDND1	0	0.266143	0.254	0.292	0
MAPKAPK5-AS1	0	0.197651	0.135	0.173	0
MLLT3	0	0.25546	0.169	0.207	0
GPCPD1	0	0.125545	0.103	0.14	0
CDC25B	0	0.287442	0.216	0.253	0
FTX	0	0.292298	0.189	0.226	0
GALT	0	0.121575	0.101	0.138	0
MAP4K4	0	0.185916	0.146	0.183	0
MDM4	0	0.230223	0.126	0.163	0
MTHFS	0	0.117796	0.099	0.136	0
NGRN	0	0.247693	0.132	0.169	0
NPAT	0	0.11083	0.09	0.127	0
PQBP1	0	0.238346	0.144	0.181	0
RAD51B	0	0.171599	0.13	0.167	0
RERE	0	0.225419	0.144	0.181	0
RNF19A	0	0.198266	0.144	0.181	0
SLA	0	0.214875	0.149	0.186	0
TASOR2	0	0.108188	0.097	0.134	0
TIGIT	0	0.813357	0.171	0.134	0
ATXN7	0	0.101085	0.104	0.141	0
CAND1	0	0.171319	0.108	0.145	0
DEGS1	0	0.118829	0.107	0.144	0
MPLKIP	0	0.169114	0.104	0.141	0
PIGC	0	0.153088	0.113	0.15	0
PRDM1	0	0.164215	0.113	0.15	0
ZNF146	0	0.152358	0.104	0.141	0
ARL15	0	0.173586	0.137	0.174	0
ITGB1	0	0.337363	0.383	0.42	0
MALT1	0	0.221245	0.14	0.177	0
SIT1	0	0.30524	0.263	0.3	0
DYRK1A	0	0.13497	0.104	0.14	0
SMG6	0	0.141472	0.103	0.139	0
XPC	0	0.10649	0.104	0.14	0
ATXN1	0	0.248119	0.224	0.26	0
C1orf52	0	0.120426	0.094	0.13	0
CHIC2	0	0.173578	0.13	0.166	0
EIF4EBP2	0	0.189862	0.131	0.167	0
MON2	0	0.200381	0.122	0.158	0
NECAP2	0	0.284245	0.214	0.25	0
ODF2L	0	0.210984	0.132	0.168	0
PLPBP	0	0.132686	0.097	0.133	0
PRDM2	0	0.176052	0.119	0.155	0
RNF10	0	0.168406	0.131	0.167	0
RSRC1	0	0.123714	0.095	0.131	0
SNHG15	0	0.150694	0.091	0.127	0
THUMPD3-AS1	0	0.307457	0.155	0.191	0
ZFAND1	0	0.224161	0.121	0.157	0
ZZZ3	0	0.162069	0.1	0.136	0
ARL6IP6	0	0.171617	0.105	0.141	0
CHCHD5	0	0.152177	0.109	0.145	0
CNOT8	0	0.15018	0.111	0.147	0
KLHL24	0	0.121804	0.109	0.145	0
SRPK1	0	0.134728	0.106	0.142	0
TNRC6A	0	0.147743	0.117	0.153	0
RNASET2	0	0.358667	0.389	0.425	0
RSBN1	0	0.205928	0.138	0.174	0
TNIK	0	0.366071	0.28	0.316	0
USP15	0	0.529586	0.358	0.393	0
CD58	0	0.11682	0.105	0.14	0
PPP2R2A	0	0.127664	0.102	0.137	0
ARID2	0	0.210024	0.126	0.161	0
BNIP3	0	0.143325	0.093	0.128	0
CFAP36	0	0.155673	0.092	0.127	0
CFDP1	0	0.174156	0.128	0.163	0
CISD2	0	0.134816	0.092	0.127	0
CWF19L2	0	0.105153	0.092	0.127	0
DCK	0	0.272355	0.157	0.192	0
DIMT1	0	0.103535	0.087	0.122	0
LCOR	0	0.107355	0.09	0.125	0
MARCKSL1	0	0.267502	0.135	0.17	0
PPIL4	0	0.148697	0.1	0.135	0
RPRD2	0	0.238848	0.146	0.181	0
SMIM10L1	0	0.155831	0.091	0.126	0
TCERG1	0	0.120911	0.094	0.129	0
TMEM14C	0	0.211331	0.119	0.154	0
TMEM18	0	0.122879	0.088	0.123	0
TMEM223	0	0.174366	0.092	0.127	0
TMPO	0	0.226486	0.156	0.191	0
TXNRD1	0	0.207307	0.1	0.135	0
XPO6	0	0.116838	0.096	0.131	0
BLOC1S4	0	0.15123	0.112	0.147	0
ELP2	0	0.158746	0.107	0.142	0
ITGB2-AS1	0	0.157029	0.114	0.149	0
NT5DC1	0	0.111274	0.107	0.142	0
PPP1R21	0	0.152924	0.109	0.144	0
SAMD9	0	0.130009	0.112	0.147	0
CD40LG	0	0.292825	0.139	0.174	0
NEAT1	0	0.41508	0.272	0.307	0
TTC39C	0	0.402046	0.356	0.39	0
GDI1	0	0.106888	0.106	0.14	0
NUTM2B-AS1	0	0.131374	0.106	0.14	0
RBM26	0	0.157895	0.102	0.136	0
SCNM1	0	0.153927	0.106	0.14	0
SUPT20H	0	0.160058	0.103	0.137	0
ZNF302	0	0.215987	0.102	0.136	0
AKIRIN1	0	0.251321	0.151	0.185	0
CYP20A1	0	0.208477	0.131	0.165	0
ETNK1	0	0.162602	0.098	0.132	0
GABPB1-AS1	0	0.268689	0.136	0.17	0
GTF2F1	0	0.111882	0.091	0.125	0
ICE1	0	0.122823	0.088	0.122	0
NMT1	0	0.106987	0.087	0.121	0
SFXN1	0	0.280982	0.173	0.207	0
SHISAL2A	0	0.253626	0.118	0.152	0
SRSF8	0	0.314441	0.183	0.217	0
STAT5B	0	0.31532	0.194	0.228	0
TP53TG1	0	0.107467	0.083	0.117	0
ZNF277	0	0.10534	0.09	0.124	0
ZNF430	0	0.132866	0.101	0.135	0
ETV6	0	0.230607	0.117	0.151	0
ITPKB	0	0.169608	0.113	0.147	0
PAM	0	0.141045	0.114	0.148	0
POGZ	0	0.1683	0.107	0.141	0
PPWD1	0	0.232625	0.115	0.149	0
PSMG4	0	0.101234	0.085	0.119	0
SMCHD1	0	0.481763	0.464	0.498	0
EBLN3P	0	0.157746	0.107	0.14	0
ZNF33A	0	0.182246	0.106	0.139	0
ANAPC15	0	0.151579	0.094	0.127	0
ASAP1	0	0.121518	0.094	0.127	0
BRWD1	0	0.257018	0.144	0.177	0
CHCHD1	0	0.103887	0.087	0.12	0
CNIH1	0	0.354147	0.181	0.214	0
ENSG00000291075	0	0.197225	0.134	0.167	0
ENSG00000291143	0	0.243005	0.151	0.184	0
GIGYF2	0	0.126626	0.093	0.126	0
GNG10	0	0.156891	0.098	0.131	0
LMF2	0	0.130174	0.088	0.121	0
NCK2	0	0.265096	0.193	0.226	0
NSRP1	0	0.145045	0.096	0.129	0
RPP21	0	0.316354	0.159	0.192	0
SFSWAP	0	0.10168	0.087	0.12	0
SGF29	0	0.125244	0.096	0.129	0
STARD3	0	0.145865	0.097	0.13	0
TAB2	0	0.338992	0.169	0.202	0
TANK	0	0.224579	0.142	0.175	0
TARDBP	0	0.157665	0.1	0.133	0
TASOR	0	0.10772	0.088	0.121	0
TMEM50B	0	0.236162	0.12	0.153	0
TRIM4	0	0.138366	0.097	0.13	0
TRIP11	0	0.108475	0.09	0.123	0
ARRDC1	0	0.177177	0.114	0.147	0
DIAPH2	0	0.190976	0.116	0.149	0
GOLPH3	0	0.169562	0.11	0.143	0
HEATR5B	0	0.208758	0.112	0.145	0
MAT2A	0	0.214635	0.116	0.149	0
PSMA3-AS1	0	0.180406	0.114	0.147	0
THAP7	0	0.226976	0.11	0.143	0
TM2D1	0	0.216508	0.114	0.147	0
ARHGEF18	0	0.353287	0.394	0.427	0
IFNAR2	0	0.346056	0.203	0.236	0
FOXP1	0	0.373771	0.516	0.548	0
LCMT1	0	0.170249	0.102	0.134	0
NIPAL3	0	0.159562	0.105	0.137	0
PARP14	0	0.164802	0.102	0.134	0
PPT1	0	0.187874	0.108	0.14	0
R3HDM1	0	0.135891	0.104	0.136	0
USP1	0	0.175291	0.107	0.139	0
ATP6V0E2	0	0.262953	0.156	0.188	0
CDC42EP3-AS1	0	0.150123	0.094	0.126	0
CREBRF	0	0.17141	0.101	0.133	0
FOXN2	0	0.243303	0.129	0.161	0
GABPB1-IT1	0	0.169062	0.094	0.126	0
GNPAT	0	0.119958	0.088	0.12	0
GPR183	0	0.371844	0.225	0.257	0
HNRNPH1	0	0.420894	0.197	0.229	0
KRIT1	0	0.150031	0.09	0.122	0
NCBP2	0	0.157285	0.091	0.123	0
NFATC2IP	0	0.115713	0.091	0.123	0
PELI1	0	1.08514	0.11	0.078	0
PTDSS1	0	0.220779	0.137	0.169	0
RABIF	0	0.100691	0.079	0.111	0
SCAF8	0	0.129418	0.089	0.121	0
SNHG14	0	0.18139	0.093	0.125	0
TAOK1	0	0.120427	0.096	0.128	0
TMEM167A	0	0.1649	0.098	0.13	0
XPO4	0	0.130816	0.095	0.127	0
CENPX	0	0.221972	0.116	0.148	0
RBPJ	0	0.222534	0.116	0.148	0
JAK3	0	0.23783	0.14	0.172	0
ARHGEF2	0	0.106245	0.086	0.117	0
BICRAL	0	0.177364	0.104	0.135	0
CNOT1	0	0.181085	0.103	0.134	0
HOOK3	0	0.208541	0.107	0.138	0
ILF3-DT	0	0.218575	0.105	0.136	0
SFMBT1	0	0.159148	0.086	0.117	0
AKAP7	0	0.160715	0.074	0.105	0
ASB3	0	0.128343	0.088	0.119	0
CBFB	0	0.184671	0.092	0.123	0
CLSTN1	0	0.132896	0.096	0.127	0
COA5	0	0.100256	0.078	0.109	0
CRTAP	0	0.157567	0.095	0.126	0
DCP2	0	0.24641	0.135	0.166	0
DIPK1A	0	0.28729	0.131	0.162	0
ETFRF1	0	0.110508	0.071	0.102	0
GBP2	0	0.253471	0.163	0.194	0
IWS1	0	0.101377	0.088	0.119	0
KIAA0319L	0	0.161838	0.096	0.127	0
LARP4B	0	0.191693	0.096	0.127	0
MAN1A2	0	0.298642	0.15	0.181	0
MITD1	0	0.133178	0.083	0.114	0
MSI2	0	0.229898	0.121	0.152	0
OXR1	0	0.115034	0.08	0.111	0
PDE4B	0	0.126055	0.119	0.15	0
RHOT2	0	0.107425	0.087	0.118	0
RWDD3	0	0.100447	0.081	0.112	0
SAMSN1	0	0.287537	0.148	0.179	0
SEC23A	0	0.152832	0.081	0.112	0
SESN3	0	0.854983	0.173	0.142	0
SH3YL1	0	0.268982	0.154	0.185	0
SNHG1	0	0.295529	0.12	0.151	0
TSPYL1	0	0.163059	0.091	0.122	0
VMA21	0	0.109432	0.08	0.111	0
WDR43	0	0.103424	0.072	0.103	0
YDJC	0	0.18379	0.096	0.127	0
ZFC3H1	0	0.139007	0.101	0.132	0
ZNF506	0	0.131793	0.076	0.107	0
HPRT1	0	0.184447	0.11	0.141	0
RB1CC1	0	0.180519	0.113	0.144	0
CBFA2T2	0	0.223969	0.106	0.136	0
FBXL20	0	0.177631	0.102	0.132	0
RBM33	0	0.199437	0.107	0.137	0
SIRT7	0	0.123489	0.086	0.116	0
ADK	0	0.359824	0.227	0.257	0
ASF1A	0	0.22687	0.119	0.149	0
ATF6	0	0.11361	0.078	0.108	0
BLTP1	0	0.236023	0.12	0.15	0
CD5	0	0.243086	0.211	0.241	0
CDC37L1	0	0.110885	0.076	0.106	0
COX11	0	0.102629	0.073	0.103	0
DCAF10	0	0.112889	0.07	0.1	0
EBAG9	0	0.100274	0.073	0.103	0
FAM120AOS	0	0.125052	0.084	0.114	0
FBXW11	0	0.162581	0.09	0.12	0
FTO	0	0.211225	0.098	0.128	0
GMDS-DT	0	0.117816	0.094	0.124	0
NRF1	0	0.116024	0.085	0.115	0
PBXIP1	0	0.322862	0.223	0.253	0
PCAT1	0	0.146963	0.098	0.128	0
PDSS2	0	0.130252	0.082	0.112	0
PLGRKT	0	0.121398	0.083	0.113	0
R3HDM4	0	0.276544	0.206	0.236	0
RANGRF	0	0.223985	0.1	0.13	0
SPAG9	0	0.129737	0.08	0.11	0
STX17	0	0.152866	0.083	0.113	0
TNFAIP8L2	0	0.113399	0.084	0.114	0
UBAP1	0	0.105795	0.082	0.112	0
USP3-AS1	0	0.149966	0.077	0.107	0
YLPM1	0	0.105762	0.079	0.109	0
LINS1	0	0.267292	0.111	0.141	0
PFKL	0	0.134777	0.111	0.141	0
SENP7	0	0.310809	0.113	0.143	0
SPTBN1	0	0.241811	0.113	0.143	0
PTPRJ	0	0.238221	0.142	0.171	0
ADI1	0	0.220781	0.106	0.135	0
LINC00667	0	0.194853	0.086	0.115	0
NDE1	0	0.19934	0.108	0.137	0
PPM1M	0	0.193979	0.104	0.133	0
ARL16	0	0.212547	0.085	0.114	0
CBL	0	0.121242	0.078	0.107	0
CCDC66	0	0.276008	0.15	0.179	0
CD82	0	0.217613	0.139	0.168	0
ENSG00000254682	0	0.18765	0.073	0.102	0
GRAMD1A	0	0.20319	0.126	0.155	0
IL17RA	0	0.311244	0.132	0.161	0
INO80E	0	0.158731	0.097	0.126	0
LINC00513	0	0.192953	0.092	0.121	0
NCOA3	0	0.349654	0.178	0.207	0
NUP42	0	0.143125	0.083	0.112	0
PCNX1	0	0.398896	0.199	0.228	0
PSPC1	0	0.160883	0.094	0.123	0
PVT1	0	0.848363	0.198	0.169	0
RIF1	0	0.113047	0.078	0.107	0
RNPC3	0	0.1386	0.084	0.113	0
RPRD1A	0	0.128414	0.073	0.102	0
SELENOM	0	0.411914	0.178	0.207	0
SHPRH	0	0.11135	0.077	0.106	0
SS18	0	0.103421	0.082	0.111	0
SURF2	0	0.147458	0.084	0.113	0
TBL1XR1	0	0.310596	0.14	0.169	0
TMEM11	0	0.106024	0.075	0.104	0
TRIM38	0	0.132704	0.084	0.113	0
UMAD1	0	0.274561	0.131	0.16	0
VPS8	0	0.202333	0.09	0.119	0
NORAD	0	0.207601	0.117	0.146	0
TPP2	0	0.200846	0.113	0.142	0
SERINC5	0	0.35809	0.277	0.306	0
GBP5	0	0.361151	0.175	0.203	0
IFNAR1	0	0.20543	0.103	0.131	0
IKBKB	0	0.10637	0.072	0.1	0
IL6R	0	0.893937	0.137	0.109	0
MRTFA	0	0.251968	0.111	0.139	0
NDUFV3	0	0.101974	0.073	0.101	0
NPEPPS	0	0.156121	0.087	0.115	0
SHMT2	0	0.964707	0.136	0.108	0
THADA	0	0.25343	0.108	0.136	0
TRMT1	0	0.141458	0.072	0.1	0
ABCB7	0	0.102954	0.077	0.105	0
ARMH1	0	0.209972	0.094	0.122	0
BTG2	0	0.320323	0.192	0.22	0
C22orf39	0	0.118565	0.081	0.109	0
DYRK2	0	0.114433	0.078	0.106	0
ECHDC2	0	0.179141	0.082	0.11	0
ERCC6L2	0	0.148463	0.076	0.104	0
FAM193A	0	0.12384	0.078	0.106	0
FBXW7	0	0.310109	0.12	0.148	0
HCFC1R1	0	0.148214	0.076	0.104	0
LUC7L	0	0.102568	0.075	0.103	0
MTERF4	0	0.236298	0.14	0.168	0
NSMAF	0	0.183614	0.091	0.119	0
NUDCD3	0	0.146785	0.081	0.109	0
PDS5B	0	0.133082	0.075	0.103	0
PLCG1	0	0.146066	0.095	0.123	0
PLCL1	0	0.905126	0.125	0.097	0
PRPSAP2	0	0.126418	0.082	0.11	0
RABGGTB	0	0.135834	0.077	0.105	0
SDCCAG8	0	0.195179	0.1	0.128	0
SERGEF	0	0.147592	0.078	0.106	0
SFI1	0	0.196513	0.099	0.127	0
SLC30A7	0	0.140213	0.08	0.108	0
SRSF6	0	0.184615	0.083	0.111	0
TATDN1	0	0.21251	0.091	0.119	0
THOC1	0	0.137699	0.077	0.105	0
TMEM87B	0	0.139799	0.077	0.105	0
TNPO3	0	0.112101	0.076	0.104	0
TRPM7	0	0.165869	0.081	0.109	0
USE1	0	0.148977	0.079	0.107	0
ANKRD10	0	0.233146	0.115	0.143	0
REV3L	0	0.276352	0.114	0.142	0
PIK3IP1	0	0.307672	0.286	0.313	0
ANKRD36	0	0.247731	0.103	0.13	0
ANTXR2	0	0.26697	0.088	0.115	0
ASXL2	0	0.272987	0.109	0.136	0
BLCAP	0	0.160957	0.09	0.117	0
C15orf40	0	0.187748	0.089	0.116	0
C15orf61	0	0.205272	0.089	0.116	0
ENSG00000290048	0	0.992225	0.101	0.074	0
GCHFR	0	0.227694	0.105	0.132	0
HIBCH	0	0.172162	0.088	0.115	0
NUMA1	0	0.182436	0.104	0.131	0
RNF145	0	0.226232	0.113	0.14	0
UBE4A	0	0.161367	0.086	0.113	0
ALG13	0	0.200075	0.083	0.11	0
ANO6	0	0.158014	0.083	0.11	0
BBIP1	0	0.240493	0.085	0.112	0
CCNL2	0	0.174349	0.097	0.124	0
CRTC3	0	0.294215	0.126	0.153	0
DHRSX	0	0.121513	0.075	0.102	0
ENSG00000290067	0	0.909631	0.122	0.095	0
FBXO21	0	0.180461	0.083	0.11	0
HTATIP2	0	0.169914	0.101	0.128	0
IL10RB	0	0.129454	0.092	0.119	0
LARP1	0	0.11812	0.078	0.105	0
LENG1	0	0.157819	0.081	0.108	0
METTL17	0	0.15193	0.078	0.105	0
NFAT5	0	0.308072	0.137	0.164	0
PAG1	0	0.416571	0.225	0.252	0
PSME3IP1	0	0.156562	0.078	0.105	0
RNF138	0	0.195446	0.094	0.121	0
RORA-AS1	0	0.211927	0.077	0.104	0
SMIM15	0	0.184992	0.084	0.111	0
SPG21	0	0.20035	0.097	0.124	0
STXBP5	0	0.177408	0.084	0.111	0
TMCC1	0	0.107604	0.076	0.103	0
TMEM259	0	0.118163	0.078	0.105	0
TRRAP	0	0.159356	0.085	0.112	0
ZMYM5	0	0.16665	0.093	0.12	0
C19orf25	0	0.304374	0.116	0.143	0
CCDC167	0	0.275246	0.115	0.142	0
PLSCR3	0	0.368858	0.246	0.272	0
CEACAM21	0	0.296521	0.103	0.129	0
HBS1L	0	0.185017	0.09	0.116	0
MRPS31	0	0.140209	0.087	0.113	0
OPA1	0	0.164859	0.074	0.1	0
PIP4P1	0	0.133834	0.074	0.1	0
RNF111	0	0.299676	0.113	0.139	0
RTCA	0	0.12255	0.075	0.101	0
SNHG12	0	0.294735	0.11	0.136	0
UBR3	0	0.187265	0.075	0.101	0
APPBP2	0	0.179455	0.085	0.111	0
CHD3	0	0.315263	0.149	0.175	0
COA6	0	0.214846	0.099	0.125	0
DTNB	0	0.199637	0.095	0.121	0
ENSG00000290928	0	0.215167	0.093	0.119	0
GGPS1	0	0.171326	0.083	0.109	0
HELB	0	0.32354	0.129	0.155	0
RARS2	0	0.2423	0.095	0.121	0
RASA1	0	0.209577	0.094	0.12	0
RASSF7	0	0.340726	0.119	0.145	0
RBM5	0	0.140908	0.076	0.102	0
SAR1B	0	0.199764	0.079	0.105	0
SNX9	0	0.117712	0.082	0.108	0
TFB1M	0	0.165468	0.078	0.104	0
TPGS2	0	0.194147	0.092	0.118	0
TRAF5	0	0.163933	0.095	0.121	0
HMGA1	0	0.22127	0.116	0.142	0
ARID5B	0	0.677528	0.306	0.28	0
CLTB	0	0.306804	0.145	0.17	0
INPP4B	0	0.41862	0.475	0.5	0
TMSB10	0	0.250187	0.956	0.981	0
B4GALT3	0	0.186306	0.087	0.112	0
INO80D	0	0.136476	0.076	0.101	0
RC3H2	0	0.164293	0.087	0.112	0
UBR5	0	0.269365	0.112	0.137	0
C4orf48	0	0.286047	0.126	0.151	0
CLIP1	0	0.208327	0.098	0.123	0
CMC2	0	0.274235	0.119	0.144	0
CNTRL	0	0.349265	0.169	0.194	0
CSGALNACT2	0	0.180741	0.08	0.105	0
GARS1	0	0.160654	0.085	0.11	0
LINC01934	0	0.435814	0.169	0.194	0
MZT1	0	0.218733	0.08	0.105	0
NUP50	0	0.208462	0.085	0.11	0
PDE6D	0	0.102511	0.078	0.103	0
RFX7	0	0.199036	0.098	0.123	0
SMG7	0	0.194746	0.08	0.105	0
ST8SIA4	0	0.152326	0.079	0.104	0
ABHD18	0	0.212785	0.087	0.111	0
CLK4	0	0.17331	0.086	0.11	0
ENSG00000253980	0	0.325333	0.106	0.13	0
PFDN4	0	0.205672	0.091	0.115	0
POLR3K	0	0.231674	0.088	0.112	0
PPP3CB	0	0.251648	0.108	0.132	0
RNF44	0	0.155964	0.09	0.114	0
SPEN	0	0.268178	0.103	0.127	0
STX16	0	0.276138	0.107	0.131	0
ZNF862	0	0.208612	0.09	0.114	0
AKAP10	0	0.201868	0.08	0.104	0
BET1L	0	0.240762	0.085	0.109	0
CASP4LP	0	0.202189	0.079	0.103	0
CERK	0	0.202975	0.097	0.121	0
CERT1	0	0.238993	0.101	0.125	0
ERO1A	0	0.247157	0.097	0.121	0
LINC01550	0	0.29386	0.138	0.162	0
LINC02964	0	0.40762	0.191	0.215	0
MBTPS1	0	0.208941	0.079	0.103	0
MEI1	0	0.163076	0.084	0.108	0
MRPL42	0	0.210498	0.078	0.102	0
MX2	0	0.226738	0.085	0.109	0
RELCH	0	0.25536	0.094	0.118	0
RNASEH2B	0	0.390574	0.191	0.215	0
SMS	0	0.245247	0.121	0.145	0
TBC1D14	0	0.123152	0.078	0.102	0
VPS13D	0	0.271677	0.118	0.142	0
WDR7	0	0.196202	0.083	0.107	0
CD52	0	0.309299	0.78	0.803	0
TMEM63A	0	0.343472	0.142	0.165	0
C21orf91	0	0.198177	0.077	0.1	0
DENND1B	0	0.276304	0.093	0.116	0
DUSP16	0	0.904592	0.13	0.107	0
ILRUN	0	0.185835	0.078	0.101	0
TBC1D15	0	0.165674	0.078	0.101	0
HDAC7	0	0.182878	0.08	0.103	0
KPNA5	0	0.225274	0.083	0.106	0
TBCK	0	0.209921	0.085	0.108	0
ZC3H6	0	0.201494	0.082	0.105	0
ZEB1	0	0.37394	0.17	0.193	0
AFTPH	0	0.265241	0.09	0.112	0
ENSG00000291073	0	0.210508	0.078	0.1	0
FAM200B	0	0.26866	0.111	0.133	0
GBP1	0	0.159574	0.079	0.101	0
MHENCR	0	0.339485	0.117	0.139	0
SMAD3	0	0.295559	0.091	0.113	0
UBASH3A	0	0.230643	0.105	0.127	0
USP22	0	0.254716	0.089	0.111	0
MED13	0	0.206502	0.084	0.106	0
OIP5-AS1	0	0.383117	0.125	0.147	0
OSBPL3	0	0.256155	0.081	0.103	0
RASSF3	0	0.388068	0.182	0.204	0
RGCC	0	0.661891	0.241	0.219	0
ABTB1	0	0.231854	0.112	0.133	0
FAM104A	0	0.244101	0.093	0.114	0
HEBP2	0	0.180785	0.103	0.124	0
HSPA1A	0	0.204088	0.089	0.11	0
IBTK	0	0.24476	0.087	0.108	0
MSL3	0	0.26191	0.091	0.112	0
MYO5A	0	0.243627	0.09	0.111	0
PABPC4	0	0.283813	0.086	0.107	0
RANBP9	0	0.294034	0.093	0.114	0
RETREG3	0	0.232592	0.086	0.107	0
RHBDD2	0	0.238758	0.089	0.11	0
TRIM69	0	0.166591	0.079	0.1	0
ABHD3	0	0.328176	0.123	0.144	0
APBB1	0	0.207939	0.085	0.106	0
MAP4K2	0	0.215265	0.083	0.104	0
PHKB	0	0.252187	0.085	0.106	0
USP48	0	0.304276	0.123	0.144	0
LRRC8C	0	0.383023	0.179	0.199	0
AKTIP	0	0.245627	0.097	0.117	0
CBLL1	0	0.331369	0.116	0.136	0
CCDC28A	0	0.231011	0.091	0.111	0
CDR2	0	0.288906	0.115	0.135	0
DDHD1	0	0.250734	0.09	0.11	0
MINK1	0	0.229784	0.088	0.108	0
RETREG1	0	0.263218	0.09	0.11	0
RFX3	0	0.285905	0.094	0.114	0
TIAM1	0	0.829967	0.108	0.088	0
TRAK2	0	0.27965	0.097	0.117	0
ZNF524	0	0.353577	0.104	0.124	0
DDB2	0	0.2564	0.084	0.104	0
GNAQ	0	0.408399	0.132	0.152	0
MAP3K5	0	0.398158	0.157	0.177	0
SLC4A7	0	0.328005	0.134	0.154	0
FAM78A	0	0.216556	0.081	0.1	0
FBXL3	0	0.293857	0.09	0.109	0
MARF1	0	0.236746	0.081	0.1	0
CASP8AP2	0	0.317282	0.101	0.12	0
ELOVL5	0	0.47303	0.224	0.243	0
ENSG00000268027	0	0.431864	0.186	0.205	0
LINC02273	0	0.327949	0.133	0.152	0
OGDH	0	0.344165	0.139	0.158	0
ASXL1	0	0.37498	0.146	0.164	0
BIRC3	0	0.695789	0.17	0.152	0
CAMK4	0	0.385725	0.435	0.453	0
FCMR	0	0.471618	0.358	0.376	0
LDHB	0	0.237592	0.76	0.778	0
BATF	0	0.267935	0.106	0.124	0
KANSL1-AS1	0	0.231378	0.083	0.101	0
NABP1	0	0.8574	0.114	0.096	0
SNHG25	0	0.415293	0.099	0.117	0
ZBTB25	0	0.300226	0.094	0.112	0
FUT8	0	0.425445	0.14	0.158	0
TLK1	0	0.420912	0.23	0.248	0
ZC3H7A	0	0.263468	0.084	0.102	0
EBPL	0	0.326092	0.089	0.106	0
LENG8	0	0.390772	0.094	0.111	0
TACC3	0	0.262035	0.1	0.117	0
IPCEF1	0	0.349697	0.126	0.143	0
KIAA0040	0	0.289511	0.101	0.118	0
LIMS1	0	0.267049	0.195	0.212	0
PHACTR2	0	0.384455	0.218	0.235	0
RILPL2	0	0.321721	0.124	0.141	0
WWP1	0	0.42697	0.156	0.173	0
EDEM3	0	0.408783	0.11	0.126	0
MAN2A1	0	0.385348	0.102	0.118	0
NMT2	0	0.294256	0.086	0.102	0
SLC7A6	0	0.402621	0.126	0.142	0
ENSG00000291066	0	0.39323	0.118	0.133	0
TNFRSF1B	0	0.385019	0.15	0.165	0
DIP2B	0	0.423946	0.11	0.125	0
MX1	0	0.297548	0.09	0.105	0
TMEM245	0	0.379119	0.099	0.114	0
TRIM14	0	0.375418	0.114	0.129	0
U2AF1L4	0	0.401146	0.117	0.132	0
TPK1	0	0.421304	0.118	0.132	0
TRAC	0	0.372947	0.52	0.534	0
ABCC1	0	0.340614	0.112	0.126	0
BACH1	0	0.822104	0.104	0.09	0
GALM	0	0.3342	0.114	0.128	0
RNF214	0	0.710125	0.118	0.104	0
UXS1	0	0.401454	0.137	0.151	0
CMTM7	0	0.444468	0.207	0.22	0
GPR174	0	0.525862	0.149	0.162	0
PLEC	0	0.391435	0.121	0.134	0
PYM1	0	0.429971	0.126	0.139	0
GNB5	0	0.354081	0.094	0.107	0
SLC39A10	0	0.481002	0.114	0.127	0
THOC3	0	0.403999	0.089	0.102	0
GLCCI1	0	0.445137	0.159	0.172	0
FOXO1	0	0.482037	0.22	0.232	0
PIM2	0	0.425194	0.186	0.198	0
ECE1	0	0.386081	0.09	0.102	0
CASK	0	0.665453	0.249	0.238	0
CD27	0	0.394621	0.426	0.437	0
MPRIP	0	0.455165	0.124	0.135	0
TMEM154	0	0.712856	0.114	0.103	0
FAAH2	0	0.742362	0.107	0.096	0
FAS	0	0.687995	0.104	0.093	0
RFFL	0	0.364149	0.1	0.111	0
RIC3	0	0.464904	0.091	0.102	0
ATP2B1	0	0.491264	0.2	0.211	0
CNST	0	0.464743	0.199	0.21	0
EEIG1	0	0.434484	0.161	0.172	0
IL6ST	0	0.596248	0.208	0.197	0
RAB3GAP1	0	0.454651	0.123	0.133	0
UBL3	0	0.407167	0.127	0.137	0
ZNF101	0	0.426589	0.119	0.129	0
UBXN11	0	0.496114	0.112	0.122	0
CD4	0	0.571921	0.211	0.201	0
MAL	0	0.45851	0.295	0.304	0
ZNF831	0	0.435553	0.119	0.128	0
SNX20	0	0.447593	0.111	0.12	0
TSPAN5	0	0.429724	0.098	0.107	0
SUSD3	0	0.612706	0.212	0.203	0
LINC00649	0	0.440397	0.131	0.139	0
SLAMF1	0	0.483786	0.141	0.149	0
ANKH	0	0.449857	0.114	0.122	0
SIRPG	0	0.397863	0.134	0.142	0
CORO1B	0	0.675404	0.289	0.281	0
BEX3	0	0.539608	0.127	0.12	0
CHMP7	0	0.441952	0.163	0.17	0
HNRNPLL	0	0.594531	0.138	0.131	0
ATP8B2	0	0.470331	0.101	0.108	0
P2RY10	0	0.390751	0.101	0.108	0
DLEU1	0	0.542651	0.139	0.146	0
GPHN	0	0.531191	0.135	0.142	0
DGKA	0	0.498185	0.258	0.264	0
SVBP	0	0.486731	0.1	0.106	0
HIVEP2	0	0.572376	0.195	0.2	0
LINC03049	0	0.48539	0.12	0.125	0
PASK	0	0.489743	0.146	0.151	0
SLC9A9	0	0.528538	0.135	0.14	0
TNFRSF4	0	0.617326	0.105	0.1	0
LDLRAD4	0	0.611084	0.213	0.209	0
MAP3K1	0	0.624861	0.163	0.159	0
RCAN3	0	0.524846	0.297	0.293	0
SGTB	0	0.489765	0.102	0.106	0
SGMS1	0	0.498613	0.117	0.121	0
DLEU2	0	0.590058	0.183	0.18	0
LPAR6	0	0.664071	0.13	0.127	0
POU2F2	0	0.525042	0.1	0.103	0
CD28	0	0.539507	0.218	0.216	0
DNPH1	0	0.573486	0.144	0.146	0
SELL	0	0.312624	0.459	0.461	0
TNFRSF25	0	0.553104	0.149	0.151	0
TRAF1	0	0.588712	0.128	0.126	0
C1orf56	0	0.679201	0.106	0.107	0
PHTF2	0	0.623797	0.156	0.155	0
THEM4	0	0.598635	0.222	0.221	0
ATXN7L1	0	0.553392	0.138	0.138	0
CSGALNACT1	0	0.516135	0.139	0.139	0
TOX	1.40840713112112e-312	0.706425	0.173	0.141	2.70850775385903e-308
ZNRF2	1.44611771050859e-308	0.29485	0.088	0.104	2.78102896907907e-304
NIBAN1	1.81776846666359e-297	0.162493	0.125	0.152	3.49575053824075e-293
CYTOR	4.17242472601261e-288	0.2725	0.161	0.176	8.02398999059485e-284
NF1	2.80144259058109e-270	0.273567	0.086	0.1	5.38745424594649e-266
CD84	2.22612950657482e-238	0.154651	0.082	0.101	4.28106965409403e-234
LTB	5.3656760039901e-224	0.18192	0.783	0.722	1.03187315232734e-219
TSHZ2	1.63019190275633e-150	0.317703	0.148	0.15	3.13502204819069e-146
HLA-DRB1	6.09167834113114e-120	0.125803	0.14	0.154	1.17149066178293e-115
MALAT1	5.34642625904438e-101	0.150014	0.998	0.994	1.02817123387682e-96

## Sheet: 4_CD4_TCM
gene	p-value	avg. log2(FC)	pct.1	pct.2	adj. p-value
CCL5	0	0.104435	0.782	0.399	0
GZMK	0	1.20318	0.585	0.206	0
GZMA	0	0.630934	0.617	0.309	0
LYAR	0	0.872414	0.479	0.265	0
CXCR3	0	1.14891	0.4	0.187	0
KLRB1	0	0.958065	0.505	0.297	0
S100A11	0	0.70414	0.82	0.617	0
IFNG-AS1	0	1.41739	0.299	0.108	0
ANXA2	0	0.669704	0.523	0.347	0
IL7R	0	0.570858	0.831	0.659	0
CD2	0	0.547199	0.66	0.5	0
IER2	0	0.940075	0.531	0.371	0
HOPX	0	0.471065	0.362	0.207	0
IL32	0	0.489289	0.934	0.781	0
ANXA1	0	0.420302	0.642	0.493	0
S100A4	0	0.594266	0.945	0.803	0
CD69	0	1.02706	0.442	0.302	0
CD40LG	0	0.914018	0.291	0.156	0
JUNB	0	0.633715	0.517	0.389	0
ZFP36L2	0	0.501489	0.739	0.617	0
SLAMF1	0	0.884504	0.258	0.137	0
ERN1	0	0.743915	0.314	0.197	0
S100A10	0	0.373648	0.79	0.677	0
DUSP2	0	1.17299	0.241	0.129	0
CRIP1	0	0.267747	0.831	0.721	0
LGALS3	0	1.17782	0.189	0.081	0
PLCB1	0	0.987381	0.205	0.104	0
DPP4	0	1.03936	0.192	0.096	0
CD52	0	0.307229	0.886	0.791	0
LINC00892	0	1.29094	0.144	0.058	0
S100A6	0	0.337186	0.916	0.832	0
JUN	0	1.25241	0.174	0.09	0
CCR2	0	1.74727	0.117	0.034	0
SH3BGRL3	0	0.243461	0.952	0.908	0
CDC42EP3	3.269364203251e-302	0.627655	0.324	0.211	6.287314299272e-298
PTGER2	2.64016534556637e-289	0.618828	0.34	0.229	5.07730197605868e-285
ANTXR2	9.19440267578243e-287	0.846144	0.189	0.103	1.76817557857972e-282
CLIC1	7.33204436151408e-286	0.294497	0.725	0.608	1.41002545116277e-281
AHNAK	3.05099949599611e-283	0.491909	0.51	0.394	5.86737713075012e-279
IFNGR1	5.08150812959595e-283	0.814821	0.212	0.121	9.77224828402598e-279
KLF6	2.17524582839592e-274	0.428111	0.53	0.411	4.1832152525882e-270
NCF4	4.11674529282199e-274	1.09983	0.115	0.051	7.91691287262597e-270
SIT1	5.31949535281838e-273	0.502647	0.399	0.283	1.0229921513005e-268
XBP1	9.47316726566177e-270	0.432347	0.496	0.376	1.82178479685942e-265
EMP3	2.47748329382685e-269	0.278358	0.836	0.76	4.76444812235842e-265
VIM	1.96920804399272e-266	0.309947	0.848	0.782	3.78698398940239e-262
TIMP1	9.86709022356251e-264	0.529014	0.35	0.241	1.89754012089331e-259
PLP2	6.21323575499753e-263	0.368676	0.529	0.408	1.19486736804357e-258
SAMD3	1.28869333044971e-254	0.318006	0.371	0.266	2.47828614378783e-250
CD4	8.44927665745888e-251	0.507719	0.292	0.193	1.62488039399592e-246
EMB	1.70110778222059e-250	0.484568	0.432	0.322	3.27140037598842e-246
ARHGAP15	4.0489904674913e-240	0.23783	0.8	0.703	7.78661356803252e-236
LGALS1	1.05124791115071e-231	0.483374	0.399	0.292	2.02165485793393e-227
TC2N	2.93863399292212e-227	0.355186	0.595	0.485	5.65128703178854e-223
TRAC	1.91688426920057e-217	0.37226	0.629	0.522	3.68636013809961e-213
ITM2C	5.47920661407982e-214	0.470895	0.149	0.086	1.05370622395369e-209
CD99	5.04204612626289e-207	0.229609	0.718	0.616	9.69635890541616e-203
FTH1	5.5429891501699e-200	0.122555	0.973	0.946	1.06597224346917e-195
SYNE2	8.23728123734449e-200	0.336992	0.546	0.442	1.58411155475372e-195
ADAM19	9.64348734321568e-197	0.813568	0.143	0.079	1.85453905097381e-192
PARP8	3.11662909158854e-195	0.372362	0.464	0.362	5.99358940603392e-191
COTL1	2.38215087680286e-194	0.266948	0.503	0.4	4.58111435117958e-190
UBXN11	2.03069376615777e-187	0.706052	0.185	0.114	3.905227181698e-183
INPP4B	1.63809134662052e-181	0.201054	0.587	0.487	3.15021346868593e-177
PAXX	1.43723565748335e-174	0.33133	0.517	0.42	2.76394789290622e-170
RORA	2.29406915595412e-173	0.346817	0.476	0.379	4.41172439381536e-169
JUND	7.43348001343016e-170	0.504843	0.339	0.256	1.42953254138275e-165
LDLR	1.0128038161254e-169	0.81224	0.123	0.068	1.94772301879075e-165
MDFIC	2.17027629434728e-168	0.414479	0.346	0.258	4.17365834165925e-164
CTSB	1.21487075110257e-166	0.529949	0.234	0.159	2.33631794144536e-162
LUZP1	1.09843819436821e-165	0.786199	0.133	0.076	2.11240649158951e-161
FKBP11	8.59533175623049e-163	0.56787	0.263	0.19	1.65296825004068e-158
AQP3	2.59604220101566e-162	0.236814	0.381	0.297	4.99244875677322e-158
GPR183	2.2214724410038e-161	0.424818	0.329	0.244	4.27211365129441e-157
SKIL	4.64199221999127e-161	0.905037	0.11	0.059	8.92701523826521e-157
CKLF	4.8870654693311e-161	0.393403	0.414	0.325	9.39831560407065e-157
ENSG00000272211	3.28346109466669e-160	0.803882	0.165	0.11	6.31442403115352e-156
CD81	1.75892578389521e-159	0.439856	0.338	0.253	3.38259017500889e-155
TXN	2.66408082738686e-159	0.344356	0.405	0.315	5.12329383914768e-155
CCDC107	3.57038327345903e-152	0.429869	0.329	0.246	6.86620407318907e-148
CAST	6.21275546632155e-152	0.346621	0.443	0.355	1.1947750037283e-147
NSG1	5.97240792840221e-151	0.757399	0.143	0.087	1.14855376871103e-146
CNN2	1.438005331156e-150	0.312789	0.558	0.475	2.76542805234609e-146
AUTS2	1.11872324205505e-149	0.724518	0.143	0.086	2.15141666679607e-145
HCST	2.47404916460403e-149	0.138314	0.799	0.72	4.75784394845001e-145
GAPDH	3.99674762209984e-149	0.201035	0.884	0.85	7.6861453520602e-145
KLRG1	1.22584567409485e-148	0.330706	0.279	0.205	2.35742381585181e-144
ANXA5	8.69437097714892e-148	0.432902	0.299	0.22	1.67201448261551e-143
TRADD	1.21059217602875e-147	0.402902	0.328	0.246	2.32808981372089e-143
STOM	1.5570822604727e-144	0.444392	0.212	0.145	2.99442489511505e-140
SQLE	7.71179546972913e-142	0.775709	0.11	0.062	1.48305538678361e-137
CYP51A1	5.10601573757342e-140	0.697283	0.134	0.081	9.81937886492745e-136
YWHAH	3.03553997039816e-139	0.329292	0.228	0.161	5.8376469170727e-135
CALHM2	1.75848644808137e-138	0.671098	0.146	0.091	3.38174528830529e-134
MYBL1	1.40368196839428e-137	0.528045	0.22	0.153	2.69942079341904e-133
INSIG1	2.82095713922516e-136	0.519144	0.202	0.137	5.4249826744439e-132
CASK	2.12075190555903e-135	0.338294	0.309	0.233	4.07841798958057e-131
SESN1	1.38534466580467e-134	0.603106	0.181	0.121	2.66415632680896e-130
GBP5	3.42879414223969e-134	0.40471	0.264	0.192	6.59391401494115e-130
PDCD4	4.60979813864359e-133	0.382382	0.377	0.299	8.8651028004255e-129
ITGB1	2.87319466497053e-132	0.264485	0.492	0.406	5.52544066020483e-128
GLIPR2	1.36898406882558e-131	0.456268	0.26	0.189	2.63269326275848e-127
FLT3LG	3.97489135731812e-131	0.221568	0.498	0.413	7.64411356925847e-127
TNFSF14	4.47400224736228e-129	0.77626	0.104	0.059	8.6039537219024e-125
RHOC	2.21805902050963e-128	0.317716	0.235	0.172	4.26554930234207e-124
LCP1	1.05391602028642e-127	0.240332	0.623	0.543	2.02678589861281e-123
CD82	2.60538436670891e-127	0.454711	0.223	0.157	5.01041467561791e-123
RASGRF2	5.43783683131662e-127	0.630309	0.165	0.109	1.0457504010305e-122
SMAD3	9.21250040612971e-127	0.577539	0.16	0.104	1.77165595310281e-122
MIF	3.38307254036934e-126	0.172307	0.821	0.76	6.50598680238428e-122
CD44	5.31373280212029e-126	0.234337	0.611	0.529	1.02188395517575e-121
BHLHE40	2.96952290740816e-125	0.743511	0.123	0.075	5.71068950323662e-121
HNRNPLL	1.1280382553278e-123	0.423889	0.184	0.127	2.1693303688209e-119
CAPG	5.41782389370994e-123	0.675114	0.144	0.092	1.04190171299936e-118
SEC61B	1.26640694681779e-122	0.245134	0.546	0.464	2.4354271994253e-118
PLEKHO1	1.34508463844256e-119	0.505884	0.141	0.091	2.58673226818888e-115
CAPN2	4.80424061096631e-119	0.343183	0.332	0.258	9.23903511894931e-115
PRDM1	4.81226150804743e-118	0.508355	0.198	0.138	9.25446010612601e-114
CD96	1.0469824801069e-117	0.245997	0.507	0.425	2.01345200749359e-113
CD58	1.23120640453857e-117	0.505255	0.187	0.129	2.36773303656813e-113
SLF1	2.31243799161561e-116	0.583369	0.152	0.1	4.44704950167597e-112
SOCS1	6.7173589973849e-115	0.619607	0.131	0.083	1.29181530878709e-110
REEP5	1.32135371865161e-114	0.363873	0.331	0.259	2.54109533633891e-110
ARAP2	3.10426764783563e-114	0.387328	0.242	0.178	5.96981711355271e-110
MPZL3	2.63848788935913e-112	0.645044	0.137	0.088	5.07407606002655e-108
TMEM258	7.75349465156292e-112	0.271468	0.512	0.437	1.49107455644206e-107
TGFB1	2.81601472975012e-111	0.232121	0.488	0.412	5.41547792678245e-107
CDC42EP3-AS1	4.43446133800973e-111	0.467408	0.169	0.116	8.52791259912651e-107
HNRNPUL1	4.91180737742197e-111	0.389197	0.308	0.24	9.44589676752018e-107
EML4	7.54386899061957e-111	0.275699	0.47	0.393	1.45076144558605e-106
H3-3B	1.6527240079721e-109	0.160956	0.93	0.894	3.17835353973115e-105
CD6	3.62448267451004e-108	0.33176	0.359	0.287	6.97024263135026e-104
LINC02273	5.91440510603078e-108	0.434461	0.201	0.144	1.13739924594078e-103
IL10RA	1.08943046240848e-106	0.234593	0.415	0.34	2.09508372225775e-102
ENSG00000283674	1.71849796449724e-105	0.673204	0.129	0.083	3.30484343552465e-101
ENSG00000290048	8.6706295536268e-105	0.682188	0.118	0.074	1.66744876945797e-100
TTC39C	8.72598647331474e-105	0.245868	0.453	0.378	1.67809445868316e-100
KDSR	1.51988993620162e-104	0.583295	0.137	0.09	2.92290033630934e-100
DNAJB9	1.7822631742311e-104	0.593942	0.153	0.104	3.42747031036383e-100
PPP1R14B	3.37364848859184e-104	0.480562	0.13	0.084	6.48786340841097e-100
GALM	4.72887694304689e-104	0.475528	0.174	0.121	9.09410324917347e-100
TMA7	7.53012156844467e-104	0.146537	0.854	0.801	1.44811767882759e-99
PRNP	9.97475843872378e-104	0.506583	0.186	0.132	1.91824579535097e-99
FXYD5	1.07549567132364e-103	0.118415	0.861	0.809	2.06828572552249e-99
PBX4	1.87991413727752e-103	0.54761	0.13	0.085	3.6152628773984e-99
TNFRSF25	4.05137096348001e-103	0.435238	0.202	0.145	7.79119149986842e-99
TNFSF12	1.19109820533552e-102	0.467105	0.212	0.154	2.29060095868074e-98
RNF214	1.00048680311094e-100	0.536698	0.151	0.102	1.92403617106265e-96
LFNG	1.02078968306583e-99	0.531796	0.157	0.107	1.9630806395039e-95
ITM2A	1.44819069644852e-99	0.279051	0.375	0.305	2.78501552834015e-95
TPM4	6.4633076077204e-99	0.169293	0.281	0.219	1.24295868604071e-94
CORO1B	5.17544755781464e-98	0.240251	0.343	0.276	9.95290319843334e-94
CALM1	1.42108860660801e-97	0.160757	0.875	0.843	2.73289549936786e-93
MYO1F	2.58733331552186e-97	0.114892	0.35	0.29	4.97570069908009e-93
APOBEC3G	8.18822359439733e-97	0.274919	0.267	0.208	1.57467727943855e-92
MSMO1	1.00900100770377e-95	0.557043	0.136	0.091	1.94040983791512e-91
OCIAD2	3.14201432866204e-95	0.277236	0.423	0.353	6.04240775544998e-91
RGS19	1.52547977022854e-94	0.343772	0.308	0.244	2.9336501461265e-90
RGCC	8.18319487652437e-93	0.250417	0.276	0.217	1.5737102067044e-88
TPD52	6.02988843531681e-92	0.475468	0.172	0.122	1.15960784499578e-87
CERK	1.0538765394244e-90	0.477326	0.161	0.113	2.02670997296706e-86
CLDND1	1.27965015350074e-90	0.227009	0.345	0.28	2.46089521019727e-86
ORAI1	5.80021592353229e-89	0.318847	0.302	0.24	1.1154395242545e-84
PTPN7	1.19069002592812e-88	0.405979	0.22	0.165	2.28981598886238e-84
SH2D2A	1.8837594403244e-87	0.272806	0.206	0.156	3.62265777968785e-83
STK17B	6.79409851219977e-87	0.308798	0.497	0.439	1.30657308488114e-82
YWHAQ	7.79217118509832e-87	0.284668	0.396	0.331	1.49851244060626e-82
GYG1	4.82050436394686e-86	0.516263	0.158	0.113	9.27031194230621e-82
PPP3CA	2.24638899735903e-85	0.32416	0.252	0.195	4.32003068082115e-81
PRDX1	3.32627022329081e-85	0.25489	0.423	0.357	6.39675026641056e-81
PTGER4	9.81372661363363e-85	0.623609	0.109	0.071	1.88727776506788e-80
DYNLT3	1.16713792693963e-84	0.462627	0.177	0.129	2.24452294729761e-80
ARF6	8.39617768090227e-84	0.284596	0.387	0.322	1.61466892981432e-79
THEMIS	3.62698110058277e-82	0.109105	0.379	0.322	6.97504735453072e-78
ENO1	1.74099501720299e-81	0.231215	0.542	0.483	3.34810751758306e-77
PHACTR2	2.39946713095063e-80	0.271892	0.285	0.227	4.61441523953115e-76
PDIA6	2.7146598980122e-80	0.289883	0.334	0.273	5.22056244986725e-76
ANK3	1.91929158707725e-79	0.192073	0.318	0.26	3.69098965110827e-75
DUSP1	8.51364474413033e-79	0.646441	0.109	0.072	1.6372590207437e-74
STK17A	1.24542505019864e-78	0.174363	0.467	0.402	2.395076914037e-74
ADRB2	1.56466278304057e-78	0.540039	0.102	0.067	3.00900299806531e-74
STING1	1.24020835878418e-77	0.341171	0.249	0.195	2.38504469477786e-73
EZR	1.72628830900927e-77	0.197872	0.42	0.357	3.31982504705572e-73
CASP1	9.50352787067513e-77	0.396021	0.222	0.171	1.82762344480953e-72
PDLIM2	1.8756103344851e-76	0.335567	0.24	0.187	3.60698623424829e-72
CPB2-AS1	3.09974109890396e-76	0.650076	0.12	0.085	5.9611121073022e-72
NCALD	6.19788606111154e-76	0.306125	0.193	0.146	1.19191546841236e-71
PLK3	8.55904542171784e-76	0.507404	0.109	0.073	1.64599002505056e-71
ITGA4	1.2106489318418e-75	0.150719	0.486	0.422	2.32819896082496e-71
BCL7C	3.74835353302178e-75	0.382821	0.202	0.153	7.20845867935419e-71
HIP1	2.19689513669204e-74	0.608743	0.101	0.066	4.22484903737245e-70
OST4	3.26303653704008e-74	0.10158	0.791	0.736	6.27514556438178e-70
GPRIN3	4.94819531125656e-73	0.272155	0.244	0.193	9.51587440307748e-69
RBPJ	8.92284870181599e-73	0.405066	0.185	0.139	1.71595303384623e-68
SYTL2	1.56473164886503e-72	0.534841	0.123	0.085	3.00913543393234e-68
DNAJC1	2.02363404520386e-72	0.248846	0.247	0.197	3.89165063233153e-68
RCAN3	2.25208144365084e-72	0.120025	0.339	0.289	4.33097782428493e-68
PBXIP1	2.31068536279685e-71	0.255435	0.299	0.243	4.44367902119463e-67
NIBAN1	5.08530793957533e-71	0.308624	0.189	0.143	9.77955569859732e-67
MZT2A	1.31264746074231e-70	0.214913	0.395	0.335	2.52435233175353e-66
ATP5MK	1.87176327723066e-70	0.212046	0.488	0.427	3.59958795844228e-66
ERG28	5.6658169598929e-70	0.377612	0.191	0.145	1.089593259557e-65
KCNA3	8.84369523962812e-70	0.284495	0.231	0.182	1.70073103153288e-65
GNAS	1.12596401724752e-69	0.189683	0.534	0.477	2.16534140156871e-65
HSPA1A	2.88189551444151e-69	0.450153	0.143	0.103	5.54217326382247e-65
SSR3	7.00233028496418e-69	0.298541	0.279	0.225	1.34661813710146e-64
STK24	9.01910037787994e-69	0.32061	0.202	0.155	1.73446319367009e-64
SORBS3	6.543378629226e-68	0.494224	0.109	0.075	1.25835714418645e-63
ABRACL	8.49783518879689e-68	0.180489	0.524	0.463	1.63421868515753e-63
S1PR4	1.1888030512746e-67	0.216522	0.434	0.374	2.28618714790618e-63
GPR171	3.00640929529347e-67	0.50403	0.135	0.097	5.78162571577887e-63
PDE4D	3.56952043486824e-67	0.456596	0.162	0.12	6.86454474829511e-63
TMEM14C	6.65228088032628e-67	0.351292	0.189	0.145	1.27930013609555e-62
SPOCK2	9.21910952998484e-67	0.158981	0.476	0.415	1.77292695371138e-62
ATP2B1	1.67161707969612e-66	0.255542	0.255	0.204	3.21468680596361e-62
TMX4	2.23595051785838e-66	0.283603	0.236	0.188	4.29995644089345e-62
JPT1	6.10443369361633e-66	0.2655	0.279	0.227	1.17394364361936e-61
LINC01934	7.65785063483594e-66	0.218434	0.233	0.185	1.4726812555853e-61
IDI1	1.07927329484148e-65	0.349489	0.224	0.176	2.07555047330964e-61
SREBF2	1.34696672748398e-65	0.317701	0.189	0.145	2.59035171362444e-61
MYL12B	2.28356403750572e-65	0.141227	0.735	0.682	4.39152200052725e-61
PHTF2	4.47780949773075e-65	0.334979	0.196	0.151	8.61127544508601e-61
LCK	6.17835522259424e-65	0.117315	0.687	0.63	1.1881594928571e-60
ARHGAP35	9.64072607616066e-65	0.401668	0.124	0.088	1.85400803170646e-60
KRT10	3.64590469704357e-64	0.189994	0.402	0.344	7.01143932288449e-60
ATXN1	7.95070631805356e-64	0.185786	0.301	0.249	1.52900033202488e-59
PDE4B	9.5916667837639e-64	0.305543	0.184	0.141	1.84457343918564e-59
CACYBP	1.11002755094527e-63	0.284097	0.3	0.248	2.13469398322285e-59
PPIB	1.90815545585091e-63	0.149676	0.657	0.601	3.66957375714689e-59
SLFN12L	5.46807623596241e-63	0.239299	0.295	0.243	1.05156574093793e-58
LPCAT4	6.97452004724781e-63	0.479624	0.114	0.08	1.34126995028623e-58
DUSP16	7.10154671462714e-63	0.413276	0.146	0.107	1.36569844868995e-58
PTPRCAP	1.18141381375846e-62	0.329157	0.236	0.188	2.2719769052389e-58
BTG2	2.29798471641759e-62	0.411931	0.252	0.211	4.41925440814267e-58
SNTB2	5.636369817668e-62	0.463784	0.11	0.077	1.08393027963573e-57
TMED2	8.7915918366643e-62	0.259691	0.328	0.275	1.69071102610891e-57
SLC39A8	1.18337333741846e-61	0.480906	0.103	0.071	2.27574526518943e-57
CIB1	1.59535679627164e-61	0.199839	0.465	0.408	3.06803065491e-57
NABP1	1.15074108838775e-60	0.406445	0.132	0.096	2.21299018707849e-56
CLEC2D	2.00857353213723e-60	0.202905	0.487	0.43	3.86268775965311e-56
SSR4	2.97495125892279e-60	0.140628	0.646	0.59	5.72112876603442e-56
HERPUD1	3.38866848931121e-60	0.178768	0.274	0.227	6.51674837179439e-56
SPCS2	3.92996883070683e-60	0.233296	0.396	0.343	7.5577230583323e-56
PIP4K2A	7.46000997940528e-60	0.159609	0.42	0.365	1.43463451913943e-55
HSPA5	7.56671855514805e-60	0.264274	0.313	0.261	1.45515564534052e-55
MGAT5	2.40485154480014e-59	0.326784	0.184	0.142	4.62477000580515e-55
SLC2A3	6.43975871616838e-59	0.277645	0.27	0.221	1.23842999870634e-54
TSPO	7.31733954017779e-59	0.190285	0.498	0.442	1.40719756697159e-54
FDFT1	8.0363545432917e-59	0.26243	0.334	0.283	1.54547134222043e-54
TNFAIP8	1.4407725670329e-58	0.130798	0.549	0.492	2.77074972366096e-54
TNFRSF4	2.14283872907816e-58	0.282786	0.13	0.097	4.12089315989021e-54
C4orf48	2.47448051584411e-58	0.317317	0.185	0.143	4.75867348001982e-54
MFHAS1	5.34037901082687e-58	0.438903	0.108	0.076	1.02700828757212e-53
HMGB2	6.14602290556463e-58	0.251253	0.318	0.267	1.18194166496913e-53
NOP10	6.65428794628892e-58	0.218849	0.371	0.317	1.27968611495082e-53
LINC01871	1.23479081149864e-57	0.518402	0.134	0.101	2.37462620959304e-53
CDC14A	8.30817404644529e-57	0.200143	0.312	0.262	1.59774495087189e-52
UBE2Q2	8.82188741625115e-57	0.353876	0.173	0.133	1.69653716901926e-52
SEL1L3	1.13903054548011e-56	0.36685	0.14	0.104	2.19046964201281e-52
ACTN4	1.11215809053079e-55	0.292758	0.184	0.144	2.13879122389976e-51
PIM1	1.8661420557921e-55	0.186574	0.372	0.32	3.58877778749379e-51
GTF3A	2.46135851632366e-55	0.164822	0.52	0.466	4.73343856274203e-51
SLC2A4RG	6.7715183155353e-55	0.292256	0.211	0.169	1.30223068726059e-50
SS18L2	9.03366429159392e-55	0.23339	0.312	0.262	1.73726397991643e-50
TNFSF10	9.19427500142912e-55	0.283501	0.196	0.155	1.76815102552483e-50
SMAP1	1.41965835802374e-54	0.235939	0.286	0.238	2.73014498831546e-50
LDHA	3.4033103964122e-54	0.15615	0.481	0.427	6.5449062233403e-50
PTP4A2	7.36259417480409e-54	0.108004	0.411	0.362	1.41590048575657e-49
PVRIG	8.84750123616706e-54	0.169797	0.298	0.252	1.70146296272729e-49
TMBIM6	2.08665437506785e-53	0.156433	0.599	0.548	4.01284502869299e-49
TUBA1B	2.16745258033203e-53	0.201707	0.424	0.372	4.16822805723653e-49
TNFRSF1B	5.32482061742306e-53	0.268379	0.199	0.159	1.02401625293663e-48
CHD9	2.1696493149378e-52	0.285788	0.19	0.15	4.17245259755688e-48
SSR2	2.1988081095622e-52	0.119502	0.711	0.662	4.22852787549907e-48
FBXO34	3.21248097528936e-52	0.364489	0.141	0.107	6.17792216357897e-48
BMAL1	3.50082350220288e-52	0.405167	0.126	0.093	6.73243367708636e-48
GPR65	5.88262620817981e-52	0.310131	0.201	0.16	1.13128784609506e-47
APRT	8.04699006912866e-52	0.107463	0.671	0.619	1.54751666019413e-47
SMURF2	4.58489486753638e-51	0.382803	0.131	0.098	8.81721131975921e-47
CASP4LP	6.15826364047853e-51	0.346813	0.128	0.096	1.18429568070043e-46
ATP2B4	9.06833192659443e-51	0.178904	0.267	0.223	1.74393091280337e-46
TMEM238	1.08371891117825e-50	0.30441	0.145	0.112	2.08409983808689e-46
SSBP4	1.45309185085044e-50	0.301627	0.211	0.169	2.79444093837048e-46
CD28	2.86039221840379e-50	0.158111	0.253	0.212	5.50082027521232e-46
ACAT2	8.72360031523847e-50	0.363098	0.154	0.119	1.67763557662351e-45
PLEC	8.7381930572796e-50	0.329157	0.165	0.129	1.68044190684544e-45
PCAT1	2.4063242192679e-49	0.368611	0.155	0.12	4.62760210607409e-45
PTGES3	2.86939199453545e-49	0.140274	0.594	0.543	5.51812774469112e-45
ATF7IP2	4.00756427541999e-49	0.326117	0.176	0.139	7.70694685806019e-45
SNRPG	4.25155749796753e-49	0.173346	0.432	0.381	8.17617022434137e-45
FAM89B	8.63452070306272e-49	0.416871	0.111	0.081	1.66050467640599e-44
ELOVL5	9.47268728391051e-49	0.185101	0.28	0.236	1.82169249156883e-44
PREX1	1.14693342544427e-48	0.184763	0.24	0.2	2.20566767047188e-44
PCNX2	2.44226550471092e-48	0.324535	0.154	0.119	4.69672079210956e-44
THEM4	3.00773599366217e-48	0.184243	0.26	0.218	5.78417708941172e-44
PNP	5.0984519354339e-48	0.371953	0.142	0.109	9.80483291703293e-44
ERO1A	6.63131970596024e-48	0.33322	0.148	0.114	1.27526909265321e-43
DDIT4	7.04947548852099e-48	0.313019	0.3	0.259	1.35568463119747e-43
STAT4	9.35871053296937e-48	0.138474	0.349	0.303	1.79977362259534e-43
GUK1	1.15229927011722e-47	0.105855	0.548	0.497	2.21598672636243e-43
UBL5	1.15486865350359e-47	0.119102	0.615	0.565	2.22092790755275e-43
FBXW5	1.71683695039962e-47	0.211134	0.26	0.217	3.30164913931351e-43
AKIRIN1	2.32104501878234e-47	0.269851	0.216	0.176	4.46360167562031e-43
SELENOS	3.46433831949214e-47	0.279645	0.177	0.14	6.66226902221533e-43
OSBPL3	7.02071959862316e-47	0.343586	0.128	0.097	1.35015458601122e-42
CD226	1.02621747422216e-46	0.295256	0.176	0.139	1.97351882467664e-42
TMEM35B	1.36282854958665e-46	0.237637	0.287	0.242	2.62085558371009e-42
SIK3	5.34425385765492e-46	0.225969	0.28	0.236	1.02775345936562e-41
LYSMD2	1.11514249780874e-45	0.298304	0.181	0.144	2.14453053753599e-41
STN1	1.19998793124363e-45	0.288341	0.198	0.159	2.30769679057462e-41
PRELID1	1.27586241747865e-45	0.143947	0.439	0.39	2.4536110150532e-41
DOCK8	1.4429813561169e-45	0.154213	0.451	0.401	2.77499744594841e-41
ICOS	1.4595542948123e-45	0.131804	0.205	0.172	2.80686886435353e-41
CALM2	1.97004154185888e-45	0.118429	0.659	0.61	3.7885868891488e-41
SP100	2.01009940040439e-45	0.159696	0.485	0.435	3.86562215691769e-41
MAZ	2.0444457413205e-45	0.20164	0.229	0.19	3.93167360513346e-41
TUBA1C	2.32579624286816e-45	0.285142	0.111	0.082	4.47273875465976e-41
SPSB3	2.71561287523177e-45	0.19297	0.313	0.268	5.22239512035822e-41
ELK3	3.42032260681111e-45	0.380912	0.118	0.088	6.57762240515844e-41
CEBPB	3.75974725362124e-45	0.341865	0.147	0.114	7.23036994343901e-41
KRTCAP2	4.72869625607568e-45	0.144442	0.543	0.494	9.09375577005915e-41
SELENOM	9.29231807843663e-45	0.142527	0.236	0.199	1.78700568966415e-40
DHRS7	1.02812793856469e-44	0.1324	0.38	0.334	1.97719283865375e-40
PCNX1	1.0680478074628e-44	0.256137	0.262	0.22	2.05396273853171e-40
CSTB	1.06840881424294e-44	0.149226	0.506	0.457	2.05465699067059e-40
TMEM14B	1.31289295431165e-44	0.136613	0.376	0.33	2.52482444043674e-40
DEK	2.39846091767754e-44	0.200909	0.36	0.313	4.61248019078568e-40
CCDC85B	3.36751396956951e-44	0.120092	0.421	0.374	6.47606611487913e-40
TOB1	3.57117164257711e-44	0.394013	0.133	0.102	6.86772018584005e-40
TRABD	1.01723522374732e-43	0.195691	0.292	0.248	1.95624505878848e-39
KTN1	1.33407645002011e-43	0.198644	0.29	0.247	2.56556242103368e-39
TKT	1.52282061607877e-43	0.195539	0.327	0.282	2.92853632678108e-39
PGAM1	1.83260498491928e-43	0.187935	0.362	0.316	3.52428264649826e-39
RNPEPL1	2.31052638194603e-43	0.244875	0.202	0.165	4.4433732851204e-39
EPS15	2.82823374497411e-43	0.196772	0.252	0.212	5.4389763149597e-39
DYNLT1	3.54063712897283e-43	0.17805	0.333	0.288	6.80899926272766e-39
SRI	4.52508988055745e-43	0.184358	0.34	0.295	8.70220034930003e-39
TERF2IP	6.64443566066917e-43	0.16507	0.387	0.341	1.27779142190329e-38
ENSG00000228655	7.04427359091737e-43	0.289671	0.235	0.196	1.35468425426932e-38
PPP1R16B	1.85470864533916e-42	0.200886	0.219	0.182	3.56679019585174e-38
ZFP36	1.92504192220336e-42	0.161907	0.404	0.357	3.70204812058928e-38
HNRNPF	3.6299953379832e-42	0.121304	0.54	0.491	6.9808440344755e-38
OPTN	4.78689554142577e-42	0.141912	0.343	0.3	9.20567881571589e-38
SLK	5.49637741901113e-42	0.325121	0.101	0.075	1.05700834145003e-37
ADAM8	5.84921594786154e-42	0.283659	0.151	0.119	1.12486271893325e-37
ETV6	6.78580361964056e-42	0.200194	0.175	0.142	1.30497789409308e-37
CTDNEP1	9.05509468171845e-42	0.219651	0.215	0.178	1.74138525824127e-37
ZC3HAV1	1.42775078753562e-41	0.155521	0.421	0.374	2.74570753950975e-37
LIX1L	1.58785268770898e-41	0.303182	0.159	0.126	3.05359950373313e-37
MGST3	1.94005957826265e-41	0.181637	0.308	0.265	3.73092857495691e-37
EEIG1	2.31117236145421e-41	0.187066	0.201	0.167	4.4446155683126e-37
APOBEC3C	3.4531694030319e-41	0.321921	0.162	0.129	6.64079007897064e-37
ST8SIA4	3.89106692394325e-41	0.283031	0.126	0.098	7.48291080143527e-37
GPR108	7.38901897482326e-41	0.332251	0.138	0.107	1.42098223904826e-36
HMGN4	1.17001986610607e-40	0.171286	0.324	0.281	2.25006520450858e-36
UBALD2	1.43742560973221e-40	0.107425	0.241	0.208	2.76431319007602e-36
CD46	1.60358552545456e-40	0.18922	0.302	0.259	3.08385532400166e-36
SNX5	2.18657162693401e-40	0.296348	0.172	0.138	4.20499589575679e-36
P4HB	2.19317125650219e-40	0.171703	0.346	0.302	4.21768764337937e-36
LTBP4	2.2445389549466e-40	0.382326	0.105	0.078	4.31647286425781e-36
CBLB	2.85634851785694e-40	0.14744	0.329	0.286	5.49304383469068e-36
CCDC167	2.90520796786596e-40	0.28606	0.168	0.135	5.58700544300302e-36
PAG1	2.91390953060944e-40	0.170565	0.285	0.244	5.60373941831501e-36
RUNX2	3.84142787817508e-40	0.222389	0.135	0.106	7.38744995251849e-36
FAS	5.64224824330759e-40	0.292378	0.12	0.092	1.08506075967048e-35
ZNF652	6.0604863442261e-40	0.255383	0.192	0.157	1.16549212885812e-35
PSMA7	1.0916492955696e-39	0.102915	0.604	0.557	2.09935076030989e-35
SRSF7	3.31010886299011e-39	0.106829	0.517	0.47	6.36567035441629e-35
RGS14	3.5623657768392e-39	0.213701	0.22	0.183	6.85078562543947e-35
NFKBIA	4.26327057710391e-39	0.190563	0.296	0.255	8.19869564682852e-35
PATJ	4.348641978476e-39	0.261174	0.193	0.157	8.3628733888072e-35
MID1IP1	1.29083605914573e-38	0.315418	0.122	0.094	2.48240682534316e-34
SRM	1.31946788078946e-38	0.220559	0.189	0.156	2.53746868154621e-34
DOK2	2.46643354099267e-38	0.104385	0.304	0.267	4.74319834268301e-34
TMEM154	3.08251706561989e-38	0.273213	0.131	0.103	5.92798856889361e-34
PDE7A	3.9228129109753e-38	0.135423	0.329	0.288	7.5439615090966e-34
SEC61G	3.96890263756764e-38	0.161815	0.414	0.369	7.63259666230634e-34
SLCO3A1	4.2032079981244e-38	0.256446	0.164	0.132	8.08318930119303e-34
HTATSF1	7.81783095447115e-38	0.309839	0.167	0.135	1.50344707085435e-33
TEX264	9.03016902285043e-38	0.221973	0.252	0.213	1.73659180478437e-33
RORA-AS1	1.13331922037671e-37	0.414774	0.123	0.097	2.17948619270645e-33
ABHD14A	1.21437026564464e-37	0.231615	0.178	0.145	2.33535545786121e-33
MCL1	1.2329523362189e-37	0.125853	0.348	0.306	2.37109063778256e-33
GRK2	1.45553913519382e-37	0.224223	0.22	0.183	2.79914731089123e-33
EIF4G2	1.80834453552325e-37	0.15022	0.441	0.397	3.47762737626476e-33
DNAJC21	1.84560116801813e-37	0.27472	0.134	0.106	3.54927560621566e-33
TP53I13	3.26166365003477e-37	0.299923	0.113	0.087	6.27250536538187e-33
TRAPPC6A	3.72902295716449e-37	0.198097	0.269	0.23	7.17128404892303e-33
SET	3.81962228931509e-37	0.146663	0.447	0.403	7.34551562458185e-33
CMPK1	4.16182580158055e-37	0.153244	0.327	0.285	8.00360719901956e-33
DEF6	4.2706556131188e-37	0.190254	0.314	0.273	8.21289780958877e-33
MAPKAPK3	4.28907532984372e-37	0.288181	0.141	0.111	8.24832076682245e-33
PTTG1IP	6.48953948933071e-37	0.327592	0.133	0.104	1.24800333919319e-32
PPP2R2B	8.24731902421465e-37	0.141593	0.134	0.109	1.58604192154672e-32
SURF4	8.58873021704459e-37	0.246286	0.192	0.158	1.65169870803985e-32
PAM	2.00177847872163e-36	0.147466	0.168	0.14	3.84962019242956e-32
SQOR	2.58217055915581e-36	0.28102	0.157	0.126	4.96577220231253e-32
SP140	3.10414527304578e-36	0.249557	0.207	0.172	5.96958177459434e-32
PHF1	4.67253197061496e-36	0.177944	0.226	0.191	8.98574623268964e-32
GLO1	4.89369977345942e-36	0.289003	0.151	0.121	9.4110740343398e-32
CBFB	5.36022240061247e-36	0.294425	0.145	0.116	1.03082436986178e-31
RASAL3	5.88776748113074e-36	0.192261	0.256	0.219	1.13227656429625e-31
GALNT10	6.50477873785963e-36	0.322803	0.103	0.078	1.25093399907779e-31
LPIN2	6.5775139628617e-36	0.260298	0.207	0.172	1.26492171019793e-31
JAML	6.58069296583254e-36	0.338387	0.155	0.125	1.26553306425926e-31
RCSD1	6.78437669903893e-36	0.125598	0.486	0.441	1.30470348299218e-31
SCMH1	7.8469414944211e-36	0.302556	0.114	0.088	1.50904531879212e-31
VSIR	8.12016345714217e-36	0.166487	0.362	0.32	1.56158863444301e-31
CYTOR	8.29081632150699e-36	0.190572	0.204	0.17	1.59440688678901e-31
KLF13	1.34746869212723e-35	0.138627	0.305	0.267	2.59131704182988e-31
TNFSF8	1.93644480944323e-35	0.219927	0.186	0.154	3.72397701304027e-31
RAD23A	2.5340666387824e-35	0.151847	0.351	0.31	4.87326355304243e-31
CREM	3.54194673911977e-35	0.426751	0.11	0.085	6.81151777400123e-31
PPP1R35	4.37559066740577e-35	0.234645	0.149	0.121	8.41469841248804e-31
DIAPH1	6.61328832529048e-35	0.151164	0.288	0.25	1.27180147783661e-30
MXI1	7.14495059553139e-35	0.314854	0.101	0.077	1.37404544902664e-30
FNBP1	7.39086573145177e-35	0.132781	0.462	0.419	1.42133738881549e-30
KIAA0040	7.7160641458482e-35	0.236862	0.14	0.113	1.48387629588807e-30
CCND2	1.2964528480075e-34	0.187737	0.25	0.213	2.49320847200323e-30
ZFYVE28	1.3203757119208e-34	0.393793	0.107	0.082	2.53921453159489e-30
SLC4A7	2.13392835339627e-34	0.211369	0.179	0.148	4.10375761641636e-30
RNF167	2.86667202958674e-34	0.177591	0.321	0.281	5.51289698009825e-30
CANX	3.12360053075299e-34	0.152739	0.305	0.267	6.00699618069107e-30
SEPTIN1	3.9470809526558e-34	0.11337	0.462	0.419	7.59063138005237e-30
ANP32E	6.28586081547534e-34	0.240083	0.211	0.177	1.20883389342406e-29
FDPS	6.29993159334109e-34	0.266445	0.207	0.174	1.21153984471542e-29
TMEM87B	6.70788746608224e-34	0.263357	0.124	0.099	1.28999383860228e-29
REEP3	8.23546747293473e-34	0.293819	0.116	0.09	1.58376274972008e-29
TBCB	1.49277928029721e-33	0.155994	0.342	0.302	2.87076383393957e-29
TNFAIP3	1.50101143187736e-33	0.397782	0.14	0.113	2.88659508464335e-29
RASSF7	2.67417692530487e-33	0.205618	0.167	0.138	5.1427096450538e-29
TAF10	2.80199374940892e-33	0.119762	0.282	0.248	5.3885141794883e-29
SFPQ	2.90504503814545e-33	0.137972	0.332	0.293	5.58669211285751e-29
PA2G4	3.13704195490061e-33	0.169172	0.388	0.348	6.03284538346936e-29
YARS1	3.54124686844435e-33	0.276584	0.145	0.117	6.81017185270532e-29
TRAF5	6.23426461651971e-33	0.25099	0.142	0.114	1.19891142840291e-28
PSTPIP1	6.96123613765919e-33	0.180995	0.194	0.164	1.33871532163324e-28
CD5	1.1158997942914e-32	0.113583	0.266	0.234	2.1459868944018e-28
TOMM5	1.51069397656101e-32	0.184404	0.324	0.286	2.90521558632449e-28
MAP1LC3B	2.33824382743878e-32	0.173949	0.279	0.243	4.49667670454752e-28
NDUFC1	2.66601830344322e-32	0.14076	0.316	0.278	5.12701979935165e-28
TMEM219	3.58632033157132e-32	0.106074	0.343	0.306	6.89685262964481e-28
RHOF	3.77750271670294e-32	0.14708	0.332	0.293	7.26451547449143e-28
SBF2	3.99003763688291e-32	0.333905	0.139	0.112	7.67324137948953e-28
S100PBP	7.74399428255754e-32	0.30048	0.126	0.099	1.48924754047864e-27
GDI1	8.0996551172495e-32	0.263994	0.161	0.132	1.55764467559825e-27
GATA3	9.92288326703766e-32	0.137731	0.211	0.181	1.90826968108401e-27
FGFR1OP2	1.67683495189626e-31	0.152281	0.283	0.247	3.2247212959917e-27
UPP1	1.71936529378869e-31	0.176323	0.226	0.193	3.30651139648504e-27
TMEM248	1.82651671380887e-31	0.211161	0.193	0.162	3.51257429232584e-27
MESD	2.76786071083887e-31	0.229015	0.216	0.183	5.32287293301424e-27
NDUFC2	2.97134186147462e-31	0.126762	0.389	0.349	5.71418753380184e-27
MBD2	3.05173197183455e-31	0.243212	0.133	0.107	5.86878575503502e-27
NOL7	3.45196025514704e-31	0.127175	0.329	0.292	6.63846476667327e-27
TMEM50A	3.58030261264956e-31	0.12118	0.424	0.383	6.88527995438637e-27
SYNRG	4.33602936797772e-31	0.142421	0.318	0.28	8.33861807755796e-27
STUB1	4.84742154793816e-31	0.135521	0.302	0.266	9.32207637883988e-27
CASP6	4.85469609154138e-31	0.278093	0.114	0.09	9.33606605364323e-27
NEDD9	7.32132003927582e-31	0.223462	0.169	0.14	1.40796305675313e-26
IL2RG	1.01536998385228e-30	0.110979	0.63	0.592	1.95265801594632e-26
ARHGDIA	1.22340646787987e-30	0.12661	0.398	0.358	2.35273297837977e-26
RNF168	1.24267998773784e-30	0.202282	0.159	0.131	2.38979788441864e-26
RANBP1	1.4530213851125e-30	0.167828	0.257	0.223	2.79430542570986e-26
MKNK2	1.65839373883764e-30	0.211677	0.179	0.15	3.18925699915866e-26
KAT2B	1.95378980755027e-30	0.299887	0.157	0.129	3.75733317889993e-26
TRAM1	2.02304773935787e-30	0.15756	0.367	0.328	3.89052310755912e-26
ESYT1	2.02594798187726e-30	0.20045	0.237	0.204	3.89610056394815e-26
CAPZA1	2.43228257643608e-30	0.178416	0.346	0.308	4.67752262274422e-26
MOSPD3	2.7519553928821e-30	0.343121	0.1	0.077	5.29228541605156e-26
DNAJB1	3.15307285284077e-30	0.173187	0.285	0.249	6.06367440329809e-26
ANXA7	4.00339116109659e-30	0.168067	0.286	0.25	7.69892154190486e-26
FMNL1	4.13106074689031e-30	0.161106	0.281	0.246	7.94444292234475e-26
ADI1	5.13344290354102e-30	0.199831	0.155	0.128	9.87212404779973e-26
ATP5ME	5.96896310801969e-30	0.182391	0.342	0.305	1.14789129530327e-25
VEGFB	6.04812300960158e-30	0.207484	0.134	0.11	1.16311453597648e-25
FAM50A	6.16941980334304e-30	0.192137	0.146	0.121	1.1864411223809e-25
DUT	7.48254311709604e-30	0.144213	0.323	0.287	1.43896786684874e-25
LINC02964	8.02581147282087e-30	0.217861	0.241	0.208	1.54344380433818e-25
PDCD5	9.34304156166951e-30	0.131115	0.284	0.25	1.79676032272466e-25
CD320	9.8305823901013e-30	0.20285	0.175	0.146	1.89051929944038e-25
ST6GAL1	1.06035248564901e-29	0.156168	0.334	0.296	2.03916386515162e-25
NGRN	1.12967094615124e-29	0.164877	0.189	0.161	2.17247019654345e-25
PPP1CB	1.34086462243034e-29	0.233031	0.214	0.182	2.57861675539579e-25
ALDOA	1.3754664784834e-29	0.171472	0.346	0.308	2.64515958477143e-25
MAP4K1	1.41987822184724e-29	0.223105	0.177	0.148	2.73056780843444e-25
C21orf91	1.74141928007002e-29	0.254925	0.118	0.094	3.34892341750266e-25
CSNK1G2	2.23423648113136e-29	0.171061	0.154	0.129	4.29666017686372e-25
RAPGEF1	2.59784372216906e-29	0.169257	0.196	0.166	4.99591326210332e-25
URI1	3.07182824896047e-29	0.115152	0.264	0.233	5.90743290557588e-25
ETHE1	3.09083671629384e-29	0.215216	0.178	0.149	5.94398808910467e-25
CSRP1	3.82100339935306e-29	0.266059	0.126	0.101	7.34817163729587e-25
CTDSP1	4.05910933965193e-29	0.142711	0.242	0.211	7.80607317108464e-25
LINC00869	4.25965283115075e-29	0.176888	0.291	0.255	8.19173835958601e-25
UBL4A	4.63394765690899e-29	0.200695	0.121	0.098	8.91154473900167e-25
HSP90B1	1.27877648193317e-28	0.104746	0.425	0.387	2.45921505240567e-24
SEC11C	1.36807621472768e-28	0.186029	0.254	0.221	2.6309473685428e-24
TMEM204	1.88566098314406e-28	0.1069	0.191	0.166	3.62631463668434e-24
CXCR4	2.09240530583333e-28	0.234596	0.389	0.359	4.02390464364808e-24
SPCS3	2.25104902513718e-28	0.194544	0.21	0.179	4.32899238024131e-24
TMEM147	2.36953403140684e-28	0.163019	0.197	0.168	4.5568508957985e-24
KHDRBS1	2.61481783318834e-28	0.103794	0.382	0.345	5.02855617500449e-24
HOXB2	3.36036470342223e-28	0.267763	0.108	0.085	6.46231736115129e-24
RNF7	4.05792433514866e-28	0.117813	0.331	0.295	7.80379428892439e-24
LDLRAD4	8.66039077097871e-28	0.158032	0.238	0.207	1.66547974916692e-23
NEK7	9.16251110723116e-28	0.102102	0.187	0.162	1.76204251103162e-23
CD59	9.16921296255458e-28	0.299517	0.11	0.087	1.76333134482887e-23
RHEB	1.31427281396052e-27	0.188666	0.212	0.181	2.52747804852747e-23
TMED10	1.51887034938368e-27	0.178647	0.298	0.264	2.92093956889975e-23
PRKX	1.60026484825114e-27	0.220558	0.179	0.15	3.07746932967177e-23
IAH1	3.9579847782629e-27	0.187046	0.21	0.18	7.61160052707738e-23
SPAG9	4.04496701714669e-27	0.211833	0.126	0.103	7.77887607067479e-23
NDUFA3	4.05373864121917e-27	0.123765	0.345	0.309	7.79574478092858e-23
SHFL	4.99470673448002e-27	0.16134	0.239	0.208	9.60532052107853e-23
TSPAN5	5.62694017470338e-27	0.193395	0.126	0.103	1.08211686499721e-22
H4C3	6.06325441004927e-27	0.105972	0.43	0.392	1.16602445559657e-22
ALYREF	7.80570169376216e-27	0.192397	0.114	0.094	1.5011144927274e-22
IDH2	1.11842105063561e-26	0.149302	0.241	0.21	2.15083552247735e-22
OSTC	1.1772748972896e-26	0.149938	0.323	0.288	2.26401735497763e-22
DAD1	1.26412708528539e-26	0.116472	0.483	0.445	2.43104279771233e-22
MAD1L1	1.30837420724472e-26	0.101402	0.24	0.211	2.51613443795233e-22
VAMP4	1.51379113728307e-26	0.285509	0.101	0.079	2.91117173610906e-22
MRPL41	1.5232482528095e-26	0.13996	0.301	0.267	2.92935871497796e-22
SFMBT1	1.78326494738313e-26	0.267265	0.134	0.11	3.4293968203125e-22
CIAO2B	1.83012086449225e-26	0.127999	0.344	0.308	3.51950543450504e-22
TUBB4B	2.12158888458421e-26	0.159886	0.167	0.141	4.08002758394389e-22
VKORC1	2.61791586575091e-26	0.191094	0.203	0.173	5.03451400142558e-22
CRTAP	2.88689877211555e-26	0.22403	0.144	0.119	5.55179502865541e-22
ARRB2	2.99879133024159e-26	0.133471	0.338	0.303	5.76697560718761e-22
ARRDC1	3.88413913674927e-26	0.162514	0.165	0.14	7.46958797388252e-22
C16orf54	4.62815750961535e-26	0.196119	0.224	0.194	8.90040970674128e-22
SELENOK	4.92304694122236e-26	0.196549	0.272	0.24	9.46751157266473e-22
GNG10	4.98797218970408e-26	0.213389	0.149	0.124	9.59236931801991e-22
CBFA2T2	5.1037494686716e-26	0.205406	0.155	0.129	9.81502060320235e-22
ASXL2	5.42872131753611e-26	0.206426	0.155	0.129	1.04399739657537e-21
DLEU1	7.56492258860022e-26	0.216168	0.169	0.142	1.45481026301371e-21
MAP3K5	7.98718708610077e-26	0.179903	0.2	0.171	1.53601594852804e-21
CLSTN1	8.43078407772835e-26	0.223661	0.144	0.119	1.62132408598794e-21
B4GALT1	8.74656107755955e-26	0.231871	0.177	0.149	1.68205116082548e-21
SLC66A3	8.82191917488188e-26	0.223951	0.166	0.14	1.69654327652153e-21
IGFLR1	8.859711893191e-26	0.111398	0.218	0.191	1.70381119417956e-21
SBDS	1.00437385551806e-25	0.193241	0.198	0.169	1.93151136154678e-21
POLR1H	1.07959254645849e-25	0.129	0.224	0.196	2.07616442609432e-21
IQGAP1	1.49323122691206e-25	0.101955	0.3	0.268	2.87163297247459e-21
ARHGAP26	1.53600969677682e-25	0.124991	0.17	0.146	2.9539002478715e-21
DNAJA1	1.81827416159055e-25	0.158512	0.279	0.246	3.49672304015478e-21
MAP2K1	1.94863212548516e-25	0.233653	0.174	0.147	3.74741444052052e-21
SIGIRR	2.3493293852433e-25	0.108471	0.362	0.327	4.51799534076139e-21
SENP7	2.72614788265916e-25	0.233395	0.162	0.136	5.24265499314183e-21
PCID2	3.67891200552806e-25	0.228828	0.149	0.124	7.074915677831e-21
DSTN	4.40474782440477e-25	0.148837	0.306	0.273	8.47077054111281e-21
CBX3	6.82423207325668e-25	0.151105	0.271	0.239	1.31236807000799e-20
UBASH3A	7.35227658769824e-25	0.212825	0.146	0.121	1.41391631058025e-20
SLBP	7.75520500504772e-25	0.154914	0.171	0.146	1.49140347452073e-20
YIPF5	8.84338202059444e-25	0.230546	0.138	0.114	1.70067079638052e-20
NMT2	1.11995132959284e-24	0.263811	0.12	0.097	2.15377840194e-20
HSPE1	1.39423951921551e-24	0.121259	0.381	0.345	2.68126201940335e-20
GSPT1	1.5767276639397e-24	0.184	0.202	0.174	3.03220497052243e-20
TANK	1.81204156107648e-24	0.191909	0.195	0.167	3.48473712610618e-20
TMEM59	2.99594319834175e-24	0.109974	0.478	0.442	5.76149836473103e-20
GNA13	4.61626924590392e-24	0.211307	0.158	0.132	8.87754738679783e-20
RNF187	5.1220867971171e-24	0.17999	0.171	0.145	9.85028511953589e-20
CISD3	5.46451868188677e-24	0.126146	0.172	0.148	1.05088158771365e-19
TBCD	6.81012646014268e-24	0.275041	0.105	0.084	1.30965541955004e-19
ATP2A3	9.06923076287083e-24	0.152245	0.173	0.149	1.74410376800769e-19
DENND1B	9.13690282964477e-24	0.166608	0.132	0.11	1.75711778316899e-19
PTK2B	1.00455261723279e-23	0.14751	0.177	0.152	1.93185513820037e-19
FAM107B	1.02980169981649e-23	0.104418	0.399	0.365	1.9804116489171e-19
USP36	1.34900995385883e-23	0.252151	0.122	0.1	2.59428104226592e-19
CMTM3	1.51777698257034e-23	0.14783	0.191	0.165	2.91883691518103e-19
RER1	1.61261303558011e-23	0.164357	0.254	0.224	3.10121612872411e-19
IMP3	1.93315243434772e-23	0.123976	0.365	0.331	3.7176454464941e-19
FAM177A1	1.94174845358544e-23	0.148967	0.174	0.149	3.73417645109016e-19
ANKRD13D	2.02406357457236e-23	0.150599	0.149	0.127	3.8924766602601e-19
LSM6	2.03980341755505e-23	0.127475	0.286	0.254	3.92274595230011e-19
CYB5R3	2.56248878599597e-23	0.109126	0.173	0.15	4.92792218434885e-19
TMEM170A	2.83117638606366e-23	0.217223	0.135	0.112	5.44463530803903e-19
MANF	3.72057169517742e-23	0.241638	0.158	0.134	7.1550314269957e-19
DALRD3	4.38588773188679e-23	0.150953	0.109	0.091	8.43450069719149e-19
GADD45GIP1	5.97317244748072e-23	0.138774	0.283	0.252	1.14870079337502e-18
HEBP2	6.16559391356382e-23	0.145866	0.139	0.119	1.18570536551746e-18
TGIF1	6.29840298614245e-23	0.252021	0.109	0.088	1.21124587826505e-18
TMBIM4	6.61312930046843e-23	0.11024	0.415	0.38	1.27177089577308e-18
LCP2	8.27786020616285e-23	0.123465	0.408	0.373	1.59191529624718e-18
MINK1	1.06316606892688e-22	0.167994	0.124	0.103	2.04457466715328e-18
VDAC1	1.13721377204256e-22	0.143096	0.226	0.198	2.18697580501504e-18
NMRK1	1.15206486695754e-22	0.185734	0.186	0.16	2.21553594564604e-18
SH3GLB1	1.27091045632748e-22	0.154869	0.194	0.168	2.44408789856338e-18
BORCS5	1.60005655290177e-22	0.28426	0.109	0.088	3.07706875688539e-18
TMEM9B	1.66218967064385e-22	0.159608	0.217	0.189	3.19655695561519e-18
TNKS2	1.73100738457781e-22	0.133517	0.179	0.155	3.32890030128159e-18
SMIM29	2.13326394130247e-22	0.190727	0.134	0.112	4.10247988551878e-18
GLIPR1	2.93751262084471e-22	0.130327	0.245	0.216	5.64913052114647e-18
ROMO1	3.06360530398345e-22	0.134511	0.241	0.212	5.89161936009058e-18
PURA	3.92235109427217e-22	0.13226	0.178	0.155	7.54307338939481e-18
TSR3	4.56008960398349e-22	0.177356	0.128	0.107	8.76950831742064e-18
MFSD14A	5.30356365293183e-22	0.203564	0.163	0.138	1.01992832609532e-17
GNB1	5.6300398831966e-22	0.11965	0.269	0.24	1.08271296993754e-17
DISC1	5.82629284153263e-22	0.274591	0.103	0.083	1.12045437635514e-17
SGK3	6.00735821423724e-22	0.299044	0.109	0.089	1.15527505817996e-17
CAMK1D	6.04264013138888e-22	0.183967	0.203	0.176	1.1620601236674e-17
DGCR6L	7.65892973725341e-22	0.153986	0.208	0.181	1.4728887777712e-17
PGK1	7.75931852683612e-22	0.107043	0.476	0.442	1.49219454589585e-17
DNAJC3	8.59179486137288e-22	0.222062	0.166	0.142	1.65228806979062e-17
CERS2	9.39812666559175e-22	0.174927	0.146	0.124	1.80735373905995e-17
MTIF3	9.47383469748457e-22	0.172489	0.194	0.167	1.82191315067326e-17
ZNF862	1.00009601067422e-21	0.120566	0.126	0.109	1.9232846381276e-17
MICOS10	1.35109385689245e-21	0.108824	0.433	0.399	2.59828859618987e-17
PMVK	1.41117814108723e-21	0.250873	0.124	0.102	2.71383668312485e-17
RPN2	1.60808991114948e-21	0.13376	0.318	0.287	3.09251770813157e-17
MAPKAPK2	2.45186330704763e-21	0.208465	0.101	0.082	4.71517832578329e-17
AP3S1	2.83992217083407e-21	0.111741	0.21	0.185	5.46145432673099e-17
DEGS1	3.25903185794887e-21	0.206174	0.16	0.136	6.26744416602148e-17
ATPAF1	4.0545031428422e-21	0.187223	0.105	0.087	7.79721499399983e-17
METTL9	5.29154596546172e-21	0.131993	0.242	0.214	1.01761720461794e-16
MYDGF	9.94169333677145e-21	0.143933	0.239	0.211	1.91188704559452e-16
TARS3	1.11638924711101e-20	0.208118	0.137	0.115	2.14692816111919e-16
SH3BP5	1.14718570338801e-20	0.143302	0.245	0.217	2.20615282618548e-16
POLR3K	1.56848973454e-20	0.192339	0.127	0.106	3.01636260849387e-16
BUB3	1.83892910831459e-20	0.121079	0.369	0.337	3.5364445681998e-16
PANK2	1.90855326981487e-20	0.206903	0.152	0.129	3.67033879318098e-16
PBDC1	2.27791705921285e-20	0.185373	0.15	0.128	4.38066229657223e-16
LINC00649	2.80940241310729e-20	0.114791	0.156	0.136	5.40276178064663e-16
ORMDL2	4.09812553140413e-20	0.186837	0.144	0.122	7.88110520944329e-16
WAS	4.11737047434697e-20	0.10343	0.333	0.303	7.91811515921666e-16
MRPL33	4.58613200209097e-20	0.138167	0.231	0.204	8.81959045322114e-16
EVI2A	4.78649032346071e-20	0.204823	0.188	0.163	9.2048995410473e-16
WDFY1	4.9963054529663e-20	0.247531	0.1	0.081	9.60839501659949e-16
PPP2R5A	5.11159204864863e-20	0.178486	0.182	0.157	9.83010266875618e-16
ACSL3	6.07109490680207e-20	0.221893	0.111	0.091	1.16753226152711e-15
ERAP1	6.26567875449151e-20	0.200544	0.143	0.121	1.20495268127626e-15
CRYBG1	6.6160335713927e-20	0.129605	0.197	0.173	1.27232941611453e-15
CISD2	9.01768642619779e-20	0.201123	0.141	0.119	1.7341912766221e-15
ENSG00000226471	9.89978451372418e-20	0.2714	0.104	0.085	1.9038275598343e-15
PET100	1.02576293411292e-19	0.147993	0.259	0.231	1.97264469859256e-15
CDC37	1.34499125324187e-19	0.101732	0.414	0.382	2.58655267910943e-15
CABIN1	1.66197892501325e-19	0.133938	0.166	0.144	3.19615167069299e-15
RAB18	2.20170542992179e-19	0.205155	0.191	0.167	4.23409971228259e-15
GNAI3	2.52306446754014e-19	0.202461	0.179	0.156	4.85210527752645e-15
ARFGAP3	2.62767394445334e-19	0.225397	0.139	0.118	5.05327976257822e-15
GPR132	3.05667541782691e-19	0.231719	0.107	0.088	5.87829249602293e-15
MXD4	3.43345460667652e-19	0.163916	0.109	0.092	6.60287655409961e-15
SYS1	3.79686635301283e-19	0.151608	0.122	0.104	7.30175368347897e-15
ARL6IP6	3.82587502770024e-19	0.177485	0.155	0.133	7.35754026577033e-15
C6orf89	3.97970300915362e-19	0.16379	0.131	0.112	7.65336685690333e-15
SDF2L1	4.06578994855352e-19	0.102975	0.194	0.171	7.81892065006328e-15
SEC61A1	4.98962780188849e-19	0.204142	0.14	0.119	9.59555322581175e-15
ISG15	5.57930724419011e-19	0.153043	0.231	0.204	1.0729565761302e-14
ANKRD36	6.60466714761639e-19	0.100051	0.142	0.124	1.27014353915811e-14
THAP7	6.96465912793369e-19	0.150114	0.157	0.136	1.33937359689293e-14
MAP7D1	9.32765456951481e-19	0.150666	0.17	0.148	1.79380125026339e-14
SLC25A1	1.16285213153511e-18	0.214764	0.106	0.087	2.23628093415517e-14
FOXO3	1.23567631859814e-18	0.255378	0.107	0.088	2.37632912829607e-14
EFCAB14	1.79667710760517e-18	0.116556	0.179	0.158	3.45518974563551e-14
EHD1	1.92845980089476e-18	0.114727	0.174	0.153	3.70862104310071e-14
NLRC3	1.93718981960796e-18	0.120407	0.198	0.174	3.72540974208806e-14
VCP	2.05308851816092e-18	0.108611	0.299	0.271	3.94829452927527e-14
YWHAE	2.73877599740866e-18	0.11504	0.221	0.196	5.26694012061659e-14
MTAP	3.29033968909361e-18	0.199777	0.137	0.116	6.32765225609593e-14
DNM2	3.33273841069052e-18	0.124802	0.205	0.181	6.40918923759894e-14
FAM174C	3.55203094252213e-18	0.104516	0.216	0.192	6.83091070556431e-14
YIF1A	3.65684360895803e-18	0.213049	0.127	0.107	7.03247594438719e-14
SSR1	3.94997793389401e-18	0.112734	0.242	0.217	7.59620256467157e-14
RPN1	4.23840697599732e-18	0.130634	0.239	0.213	8.15088045554044e-14
TNFRSF1A	4.51450449799301e-18	0.137536	0.147	0.128	8.68184360009035e-14
UBE2M	4.75056271314112e-18	0.168518	0.105	0.089	9.13580715364168e-14
ASF1A	4.91318866538292e-18	0.175848	0.164	0.142	9.4485531223979e-14
TINF2	5.3111888512674e-18	0.171548	0.175	0.153	1.02139472798723e-13
COPS6	5.94804475775709e-18	0.1272	0.263	0.236	1.14386848736427e-13
SLC3A2	6.15618718226018e-18	0.165612	0.2	0.176	1.18389635702045e-13
CITED2	8.55771363337959e-18	0.134353	0.195	0.172	1.64573390883523e-13
MEAF6	9.05606028011763e-18	0.101411	0.318	0.289	1.74157095246942e-13
SNHG16	1.13088484285644e-17	0.189821	0.175	0.152	2.17480464129723e-13
BCAP31	1.18464787106937e-17	0.102656	0.394	0.364	2.27819632085351e-13
TMEM109	1.39679071469142e-17	0.14415	0.184	0.162	2.68616822342307e-13
NR3C2	1.54872587339904e-17	0.19493	0.134	0.114	2.97835472713369e-13
JOSD2	1.60547453070992e-17	0.174979	0.118	0.1	3.08748807000826e-13
DBP	1.97501522700701e-17	0.151549	0.106	0.091	3.79815178305719e-13
BLOC1S4	2.33392808647673e-17	0.11612	0.16	0.14	4.4883771031034e-13
DNAAF2	2.76237215422605e-17	0.192828	0.101	0.084	5.31231788979212e-13
RBMS1	2.82987870764562e-17	0.10638	0.309	0.282	5.44213974267328e-13
ATG5	3.20093993033511e-17	0.151493	0.182	0.159	6.15572758002744e-13
TSG101	3.43685240941746e-17	0.156707	0.154	0.133	6.60941086855073e-13
HK1	3.9994790549778e-17	0.166779	0.158	0.137	7.69139817062781e-13
MAP4	4.56213202944939e-17	0.141573	0.192	0.169	8.77343610583412e-13
EBP	5.25240633265616e-17	0.239046	0.127	0.108	1.01009026183311e-12
FDX1	6.32053735010287e-17	0.146502	0.159	0.138	1.21550253779828e-12
MPC1	6.79305252149883e-17	0.114277	0.159	0.14	1.30637193040944e-12
VPS35	1.14954093776379e-16	0.126941	0.209	0.186	2.21068217741355e-12
SP140L	1.18832937035723e-16	0.11449	0.175	0.155	2.28527621213398e-12
PLIN2	1.38807889071558e-16	0.1757	0.131	0.113	2.66941451473512e-12
AMZ2	1.52069531641609e-16	0.143172	0.184	0.162	2.92444916299979e-12
PHPT1	1.70923504628432e-16	0.159212	0.201	0.177	3.28702991750938e-12
BOLA3	2.08817247761351e-16	0.165963	0.136	0.117	4.01576449169855e-12
BCL2L1	2.26271627892125e-16	0.152086	0.125	0.107	4.35142967599345e-12
DAXX	2.26540203374547e-16	0.153374	0.186	0.164	4.35659465109592e-12
RBM8A	2.34294133653295e-16	0.101949	0.328	0.3	4.50571048428651e-12
SMYD2	4.0340460719743e-16	0.195057	0.107	0.09	7.75787400101377e-12
TBK1	4.35702969669958e-16	0.17254	0.104	0.088	8.37900380972296e-12
SND1	4.96302980126718e-16	0.16555	0.216	0.193	9.54440261081691e-12
CARHSP1	5.20231372717543e-16	0.148509	0.166	0.145	1.00045695287311e-11
GBP2	5.5646452829353e-16	0.126958	0.21	0.187	1.07013693436129e-11
TACC1	6.64425813171824e-16	0.118244	0.151	0.132	1.27775728131073e-11
RTN3	6.77500681356901e-16	0.155211	0.149	0.129	1.30290156031746e-11
MYO5A	7.42394066504141e-16	0.198773	0.125	0.106	1.42769802929411e-11
ARF3	7.63742507089161e-16	0.152689	0.114	0.097	1.46875321538316e-11
E2F4	7.69083608531198e-16	0.155855	0.129	0.111	1.47902468756635e-11
TUT7	8.78350656886575e-16	0.191857	0.128	0.109	1.68915614825857e-11
ELOC	9.3556879544767e-16	0.130952	0.243	0.218	1.79919235052541e-11
NR1D2	1.03656119197234e-15	0.21262	0.109	0.092	1.993410828282e-11
YDJC	1.15272450788993e-15	0.124326	0.138	0.12	2.21680450112313e-11
PARP14	1.33943608384195e-15	0.104075	0.144	0.127	2.57586953283646e-11
SLC38A10	1.44262214701149e-15	0.19993	0.106	0.089	2.77430665091779e-11
TMEM14A	1.51070258597066e-15	0.237354	0.105	0.088	2.90523214308017e-11
TBC1D10A	1.74136786601698e-15	0.14135	0.146	0.127	3.34882454313726e-11
LMF2	1.7445160409079e-15	0.150041	0.132	0.114	3.35487879826999e-11
POLE4	1.82400409644431e-15	0.126461	0.193	0.171	3.50774227787205e-11
KPNA4	1.96209843728986e-15	0.125174	0.119	0.103	3.77331150475214e-11
ERLEC1	1.99226412141426e-15	0.202774	0.15	0.131	3.83132313189176e-11
AP3D1	2.02237939091593e-15	0.192481	0.1	0.084	3.88923780667042e-11
DOCK9	2.13438019356392e-15	0.139155	0.152	0.133	4.10462655024278e-11
RAB29	2.19141399423786e-15	0.13779	0.175	0.155	4.21430825231883e-11
ADSS2	2.3163204260494e-15	0.118611	0.189	0.168	4.4545158113356e-11
RANBP9	2.47086003662165e-15	0.132819	0.126	0.11	4.7517109364271e-11
SRPRB	2.87802806515666e-15	0.232991	0.107	0.09	5.53473577210278e-11
CLTC	3.46225098061761e-15	0.108012	0.157	0.139	6.65825486082573e-11
MRPL3	3.96568567734231e-15	0.117488	0.176	0.157	7.62641012609699e-11
PIM3	4.14291289313874e-15	0.109634	0.105	0.091	7.96723578479511e-11
TMEM63A	4.56400048921581e-15	0.11038	0.18	0.16	8.77702934081093e-11
GORASP2	4.59940984830292e-15	0.136703	0.194	0.172	8.84512507927135e-11
TTC19	4.71291862223727e-15	0.127616	0.199	0.177	9.06341380242449e-11
ADRM1	5.0023067967031e-15	0.101322	0.227	0.205	9.61993620073974e-11
GTF2E2	6.65129393803669e-15	0.143224	0.126	0.11	1.27911033722384e-10
RNH1	6.76700601563648e-15	0.103513	0.259	0.236	1.30136292686705e-10
TM2D3	7.76985461180263e-15	0.116367	0.13	0.114	1.49422074039576e-10
HSD17B11	8.02177255488051e-15	0.108937	0.262	0.238	1.54266708002907e-10
DERL2	8.22117088912662e-15	0.177601	0.143	0.124	1.58101337368794e-10
OGDH	9.51823221193266e-15	0.109568	0.173	0.153	1.83045123667677e-10
PARVG	1.00916755046164e-14	0.18308	0.144	0.125	1.94073011629279e-10
TMEM223	1.01322165207079e-14	0.109411	0.136	0.12	1.94852655909733e-10
VPS26A	1.02227146734543e-14	0.164151	0.141	0.122	1.96593025885199e-10
UQCC2	1.09299961398937e-14	0.184724	0.122	0.105	2.10194755766295e-10
DAZAP1	1.13386452314446e-14	0.113341	0.149	0.132	2.1805348644591e-10
SH3BP1	1.49473045465405e-14	0.113413	0.191	0.171	2.87451613734521e-10
ALDH9A1	2.20376469063138e-14	0.143265	0.156	0.137	4.2380598765532e-10
SYPL1	2.28027446535532e-14	0.109976	0.219	0.197	4.38519582432481e-10
TLE4	2.47788747120629e-14	0.201095	0.152	0.133	4.76522539587682e-10
CARD8	2.89556862687634e-14	0.113236	0.173	0.154	5.56846802634589e-10
RAB22A	3.03188353275363e-14	0.139925	0.109	0.094	5.8306152218385e-10
GADD45B	3.21055239920347e-14	0.117802	0.134	0.117	6.17421331890819e-10
ZNHIT1	3.23318288657755e-14	0.116866	0.245	0.222	6.21773400917729e-10
INPP5D	3.33333697623284e-14	0.113677	0.246	0.223	6.41034033899337e-10
LINC00513	3.75058614046285e-14	0.217705	0.133	0.115	7.2127522067241e-10
TM9SF3	3.83442345865837e-14	0.103594	0.143	0.127	7.3739797533459e-10
SRPRA	3.87057442987358e-14	0.110067	0.218	0.196	7.44350168608987e-10
DPY30	4.19628642022088e-14	0.146886	0.202	0.18	8.06987841472677e-10
TMEM259	4.41400946776683e-14	0.107263	0.114	0.1	8.4885816074624e-10
AKR1A1	4.43111918481413e-14	0.141169	0.184	0.163	8.52148530431606e-10
VMP1	4.5606210192547e-14	0.126812	0.215	0.193	8.77053028212871e-10
AFF1	4.66078331913849e-14	0.16107	0.198	0.177	8.96315240103523e-10
AGO2	4.66365026359587e-14	0.180386	0.11	0.094	8.96866582192122e-10
CDC73	5.24915128126319e-14	0.119665	0.16	0.142	1.00946428289972e-09
TSPYL1	5.25735631855233e-14	0.213928	0.133	0.115	1.0110421936208e-09
COX20	5.74831326746775e-14	0.17985	0.148	0.129	1.10545812446672e-09
KDELR2	6.04471537155252e-14	0.150635	0.207	0.185	1.16245921310326e-09
DIAPH2	6.0754090937382e-14	0.108294	0.161	0.142	1.16836192281679e-09
ECHS1	7.26214170175189e-14	0.136932	0.146	0.128	1.39658247066391e-09
NSUN2	7.36411274720014e-14	0.203908	0.103	0.087	1.41619252241406e-09
TMEM87A	8.38208121520887e-14	0.111911	0.18	0.161	1.61195803849682e-09
POU2F2	8.92796693548334e-14	0.128422	0.116	0.101	1.7169373213628e-09
RHOT2	1.01900139173689e-13	0.120542	0.128	0.112	1.95964157644921e-09
THAP12	1.12639761687654e-13	0.106512	0.101	0.088	2.16617525701528e-09
FAM120AOS	1.17633958357528e-13	0.121588	0.123	0.108	2.26221865317362e-09
ODF2L	1.21711395413442e-13	0.161239	0.181	0.161	2.3406318451959e-09
PRKAR1A	1.55558887563528e-13	0.201596	0.139	0.122	2.99155296673421e-09
RAP1GDS1	1.57806210324796e-13	0.10117	0.216	0.195	3.03477123075614e-09
AP2B1	1.68605202135627e-13	0.137926	0.172	0.152	3.24244664227025e-09
MINDY2	2.09439412068498e-13	0.192621	0.106	0.091	4.02772933348928e-09
CDK4	2.37966825576163e-13	0.150294	0.138	0.121	4.5763400226552e-09
RIC8A	2.42882142477364e-13	0.169274	0.126	0.109	4.67086648198219e-09
NTMT1	2.74954812604485e-13	0.190171	0.102	0.087	5.28765600119685e-09
ERAP2	2.83315937422919e-13	0.117113	0.178	0.159	5.44844879258016e-09
ARF4	3.0991776921033e-13	0.142242	0.206	0.185	5.96002861968387e-09
NFE2L2	3.28173045808284e-13	0.13935	0.178	0.159	6.3110958439391e-09
AMD1	3.34260517966133e-13	0.142337	0.126	0.109	6.42816402100671e-09
PYM1	3.4389485804997e-13	0.137493	0.153	0.135	6.61344201515896e-09
SRRT	4.30988425432929e-13	0.109267	0.143	0.126	8.28833840950066e-09
EED	4.34478609014916e-13	0.203151	0.101	0.086	8.35545812996585e-09
TMED5	4.44338424298054e-13	0.140027	0.17	0.15	8.54507223767588e-09
IER3IP1	5.38355729517961e-13	0.112867	0.195	0.175	1.03531190343599e-08
STT3A	5.68296828075181e-13	0.156308	0.104	0.089	1.09289163007138e-08
PAIP1	6.28733043120896e-13	0.17803	0.118	0.101	1.2091165152258e-08
RIF1	6.5299828879634e-13	0.164135	0.116	0.101	1.25578100918424e-08
SRP19	6.87280125492982e-13	0.116067	0.237	0.215	1.32170840933555e-08
AKT1	7.02976843603706e-13	0.123489	0.102	0.089	1.35189476793429e-08
CUL4A	7.19828332281851e-13	0.148011	0.165	0.146	1.38430186581123e-08
ENSG00000236449	8.07074989558402e-13	0.153926	0.113	0.098	1.55208591241976e-08
CCDC47	9.35386680913073e-13	0.151848	0.103	0.088	1.79884212606393e-08
CDK9	9.56561598436534e-13	0.185995	0.104	0.089	1.8395636099533e-08
ALKBH5	1.40829384048928e-12	0.129728	0.165	0.147	2.70828988464493e-08
MLX	1.56335708286683e-12	0.108733	0.159	0.142	3.0064920060612e-08
MAEA	1.61146975174396e-12	0.20442	0.104	0.089	3.09901747957881e-08
MMP25-AS1	1.61542840506049e-12	0.139076	0.11	0.095	3.10663036577182e-08
COX17	1.80243225001962e-12	0.126154	0.217	0.196	3.46625746001272e-08
GPHN	1.82327834825032e-12	0.134019	0.157	0.139	3.50634659152019e-08
TMEM165	1.84371160234071e-12	0.125036	0.175	0.156	3.54564178246143e-08
LINC01138	1.91023037657311e-12	0.17927	0.147	0.13	3.67356403718774e-08
FAF1	2.10201931471142e-12	0.102446	0.231	0.21	4.04239334412153e-08
SUDS3	2.32485555367452e-12	0.123399	0.107	0.093	4.47092971527147e-08
TIMM10B	2.34255373798435e-12	0.170726	0.1	0.085	4.50496509351771e-08
MRPL14	2.98176164156722e-12	0.145427	0.199	0.179	5.73422581289791e-08
CSGALNACT2	3.32782481602615e-12	0.111789	0.113	0.1	6.39973990369988e-08
BRIX1	4.10991366259033e-12	0.202226	0.125	0.109	7.90377496452747e-08
VPS36	4.14479919300171e-12	0.10812	0.211	0.191	7.97086332806158e-08
STX10	4.20605426656768e-12	0.125563	0.157	0.139	8.0886629600363e-08
USO1	4.69765581519634e-12	0.118228	0.15	0.133	9.03406189820408e-08
NCOA7	4.80571928752045e-12	0.14799	0.18	0.161	9.24187876183057e-08
EIF3B	4.82853249024478e-12	0.120536	0.127	0.112	9.28575083198974e-08
DCTD	5.46388157230493e-12	0.14733	0.118	0.103	1.05075906516996e-07
ENSG00000291214	5.78886740070894e-12	0.143385	0.153	0.135	1.11325708983034e-07
TMED9	5.95068198723411e-12	0.121655	0.267	0.246	1.14437565296499e-07
SNX2	6.39366681787256e-12	0.100906	0.185	0.166	1.22956606574507e-07
ZRSR2	6.77804544653711e-12	0.122981	0.126	0.111	1.30348591982355e-07
PPAN	8.45734149789796e-12	0.141592	0.125	0.11	1.62643134346076e-07
RNF34	9.20384000657134e-12	0.103074	0.221	0.201	1.76999047166374e-07
MAN2B1	9.6247546363327e-12	0.101709	0.143	0.127	1.85093656411314e-07
SMIM15	1.14162108802073e-11	0.132728	0.121	0.106	2.19545151437266e-07
PIP4P1	1.20222230689569e-11	0.145845	0.109	0.095	2.3119937183911e-07
TCIRG1	1.23778861377051e-11	0.104127	0.127	0.113	2.38039128314207e-07
SVIL	1.2569750055357e-11	0.130851	0.138	0.122	2.4172886331457e-07
DERL1	1.33131241751456e-11	0.112522	0.137	0.122	2.56024691012225e-07
ARHGEF7	1.3832252464978e-11	0.213396	0.1	0.086	2.66008047153993e-07
MIR142HG	1.51223122510438e-11	0.155688	0.172	0.154	2.90817186899823e-07
SVIP	1.72093821032682e-11	0.149137	0.164	0.146	3.30953627227952e-07
PLEKHA2	1.94955971005238e-11	0.103041	0.122	0.108	3.74919827840173e-07
PARP4	2.03981749297098e-11	0.101168	0.161	0.144	3.92277302073249e-07
TXNDC12	2.28439572428006e-11	0.114077	0.173	0.155	4.39312141736298e-07
BLOC1S2	2.65193153186339e-11	0.127053	0.172	0.154	5.09992952892648e-07
EMC7	2.83613777302434e-11	0.122068	0.178	0.16	5.4541765513031e-07
ARL14EP	3.00097623152829e-11	0.131987	0.155	0.138	5.77117739085204e-07
DTD1	3.15283832786812e-11	0.11921	0.135	0.12	6.06322338832319e-07
ITGB1BP1	3.18472548834506e-11	0.100811	0.219	0.199	6.12454558663638e-07
B3GAT3	3.52737821198804e-11	0.116798	0.149	0.133	6.78350103947419e-07
CHMP2A	3.56156114095627e-11	0.120275	0.207	0.188	6.84923823017301e-07
AP1G2	3.67815985750902e-11	0.119767	0.148	0.132	7.0734692219756e-07
TNIP1	3.88254920732408e-11	0.101368	0.21	0.191	7.46653038060495e-07
LAMTOR2	4.01123078592054e-11	0.119532	0.192	0.173	7.71399792440378e-07
ACAT1	4.31914596774591e-11	0.184823	0.128	0.112	8.30614961057216e-07
ABT1	4.56616637036247e-11	0.110171	0.18	0.162	8.78119454684406e-07
MRPL17	6.36878424328686e-11	0.156675	0.116	0.101	1.2247808978265e-06
SACM1L	6.83489058038113e-11	0.120548	0.136	0.121	1.3144178075131e-06
SIPA1L1	7.5376571899864e-11	0.134988	0.125	0.11	1.44956685420628e-06
PPID	7.98753096457836e-11	0.132257	0.141	0.125	1.53608207979806e-06
CCNQ	8.04080435895153e-11	0.115502	0.102	0.09	1.54632708626997e-06
MIS18BP1	8.89225727874831e-11	0.132226	0.135	0.12	1.71006999727609e-06
PDXDC1	9.59435471361919e-11	0.129175	0.15	0.134	1.84509035497611e-06
FBXW7	1.00388580200813e-10	0.115648	0.159	0.142	1.93057278584183e-06
TMEM203	1.11585906152831e-10	0.117443	0.116	0.103	2.1459085612251e-06
TOR1AIP1	1.1817261872939e-10	0.125446	0.137	0.122	2.2725776307849e-06
GTPBP6	1.26304258524722e-10	0.129342	0.112	0.099	2.42895719568893e-06
MED31	1.35390576365679e-10	0.151603	0.103	0.09	2.60369617408837e-06
PRDX4	1.42029215511859e-10	0.213634	0.102	0.088	2.73136384350856e-06
ERGIC2	1.44097627397332e-10	0.130016	0.183	0.165	2.7711414724781e-06
RAP2B	1.55119475154999e-10	0.107243	0.122	0.108	2.98310262670579e-06
BCAS2	2.12271815894877e-10	0.155114	0.173	0.156	4.08219929147439e-06
STK25	2.37664218413378e-10	0.141676	0.111	0.097	4.57052058430768e-06
SMARCC2	2.40965578762167e-10	0.10011	0.176	0.16	4.63400904517523e-06
USP7	2.75169881608316e-10	0.164113	0.106	0.093	5.29179199320953e-06
ACTR6	3.21741620935896e-10	0.156221	0.125	0.11	6.18741311221823e-06
VGLL4	3.23015252720419e-10	0.155269	0.106	0.093	6.21190632506637e-06
ARMC10	3.27900575453068e-10	0.106646	0.101	0.089	6.30585596653795e-06
NSMAF	3.31397660494402e-10	0.116942	0.127	0.113	6.37310840896785e-06
CEBPZ	3.45300310304586e-10	0.112323	0.157	0.141	6.64047026746749e-06
PCMT1	3.69655473299359e-10	0.106093	0.203	0.185	7.10884440701998e-06
UFM1	4.13858468193796e-10	0.105729	0.186	0.169	7.95891220183489e-06
TMEM43	4.14618468390843e-10	0.156749	0.119	0.105	7.97352776562429e-06
GMIP	4.19871676564603e-10	0.102826	0.111	0.098	8.07455221201388e-06
ANKLE2	4.26686494478382e-10	0.119556	0.104	0.091	8.20560797531376e-06
PDIA4	4.80219320064102e-10	0.142773	0.142	0.127	9.23509774415274e-06
AKTIP	5.3666718920489e-10	0.122975	0.127	0.113	1.03206467155992e-05
LGALS8	5.64836019326937e-10	0.180005	0.105	0.091	1.08623614876763e-05
ZNF511	5.72031862591041e-10	0.135599	0.115	0.102	1.10007447494883e-05
KCMF1	5.94621994344977e-10	0.108864	0.129	0.115	1.14351755732483e-05
MARK2	6.3876266341328e-10	0.146148	0.109	0.096	1.22840447801008e-05
GRPEL1	6.74765569005092e-10	0.13488	0.13	0.116	1.29764166575369e-05
MRPL9	6.91185935844251e-10	0.111636	0.164	0.148	1.32921967322208e-05
GLUD1	7.27007781858837e-10	0.106851	0.16	0.145	1.39810866529273e-05
LYRM2	7.86344965998538e-10	0.143847	0.14	0.125	1.51222000411179e-05
HSBP1	8.16905849041227e-10	0.131946	0.151	0.135	1.57099163829118e-05
ANKRD49	8.46028518243787e-10	0.157298	0.104	0.091	1.62699744343463e-05
GLRX3	8.78357103964785e-10	0.131807	0.147	0.132	1.68916854663468e-05
CCDC97	8.95490103314619e-10	0.160247	0.101	0.088	1.72211701768434e-05
RTCA	9.61879452100798e-10	0.146447	0.109	0.096	1.84979037433504e-05
ISCA2	1.08770688647247e-09	0.107451	0.155	0.139	2.0917691133752e-05
TSEN34	1.15918929886919e-09	0.107174	0.101	0.089	2.22923694065534e-05
TMCO1	1.39970971644458e-09	0.117119	0.225	0.207	2.69178175569457e-05
CMC2	1.7507365672539e-09	0.122477	0.154	0.139	3.36684149248597e-05
EIF5	2.0124581386151e-09	0.127186	0.181	0.164	3.8701582463707e-05
COPB1	2.07802051443977e-09	0.102909	0.186	0.17	3.99624125131911e-05
ANKRD13A	2.14742745961657e-09	0.120136	0.102	0.089	4.12971774758862e-05
CCDC90B	2.31127335593073e-09	0.101834	0.15	0.135	4.4448097907904e-05
NMI	2.47659471498593e-09	0.164552	0.118	0.104	4.76273929638944e-05
CHCHD1	2.64712050830114e-09	0.132374	0.127	0.113	5.09067744951393e-05
MLLT10	2.70613435373688e-09	0.11071	0.164	0.149	5.20416697567139e-05
ARHGEF6	3.12634427311692e-09	0.111523	0.171	0.155	6.01227267163114e-05
REV3L	3.60590575748993e-09	0.108386	0.151	0.136	6.93451736222888e-05
SLIRP	3.96269358980234e-09	0.145365	0.179	0.164	7.62065604254888e-05
RETREG2	3.98330021364619e-09	0.149909	0.116	0.102	7.66028464086299e-05
UBL3	4.06918365475256e-09	0.123445	0.149	0.134	7.82544708645464e-05
MBNL2	4.48243470197472e-09	0.100561	0.135	0.122	8.62017017536758e-05
CBLL1	4.85275330573778e-09	0.13553	0.146	0.132	9.33232988226432e-05
KIF22	4.93736503835789e-09	0.106764	0.11	0.098	9.49504670526605e-05
COMMD8	6.43886748483847e-09	0.159632	0.142	0.128	0.000123826
EMG1	6.51708008652936e-09	0.143469	0.113	0.1	0.00012533
LENG1	6.63338502404297e-09	0.128993	0.115	0.102	0.000127567
CNIH4	7.04671496671681e-09	0.12732	0.146	0.131	0.000135515
WBP11	7.14865448388598e-09	0.112346	0.156	0.141	0.000137476
NCK1	9.15359345330742e-09	0.112001	0.197	0.18	0.000176033
EIF2S2	9.56555121134177e-09	0.100482	0.231	0.213	0.000183955
SSRP1	1.0503884539271e-08	0.11057	0.141	0.127	0.000202
ELOVL1	1.05234903791955e-08	0.146668	0.121	0.108	0.000202377
CASP8AP2	1.18879608877837e-08	0.107118	0.129	0.116	0.000228617
EIF4A3	1.35860364062653e-08	0.131793	0.12	0.107	0.000261273
OTUD6B-AS1	1.40332634819632e-08	0.115769	0.177	0.162	0.000269874
CCDC174	1.5025957729499e-08	0.137797	0.116	0.103	0.000288964
TFG	1.62249739364196e-08	0.127264	0.113	0.1	0.000312022
XYLT1	1.69132951193307e-08	0.150408	0.112	0.1	0.00032526
CTR9	1.9136042611261e-08	0.109642	0.133	0.12	0.000368005
SDCBP	1.99824957126512e-08	0.106944	0.218	0.201	0.000384283
DIMT1	2.13575097598357e-08	0.107218	0.129	0.115	0.000410726
EXOSC3	2.19428293289963e-08	0.115547	0.126	0.113	0.000421983
HCG18	2.85165497707713e-08	0.128122	0.101	0.09	0.000548402
RPP38	3.445217845858e-08	0.112121	0.11	0.098	0.00066255
MRPL27	3.62997315147811e-08	0.136297	0.108	0.095	0.00069808
SS18	4.41534046541572e-08	0.138545	0.118	0.106	0.000849114
EIF2S1	4.88534585626188e-08	0.137987	0.142	0.129	0.000939501
APIP	6.73741527140672e-08	0.137231	0.104	0.092	0.00129567
SAR1A	8.1839469465521e-08	0.135204	0.136	0.122	0.00157385
RAB1A	9.29654943464044e-08	0.136528	0.159	0.145	0.00178782
GLMN	1.03047663083743e-07	0.132367	0.102	0.09	0.00198171
NXT1	1.51106640616535e-07	0.112368	0.121	0.109	0.00290593
RABIF	1.56110181214298e-07	0.143195	0.117	0.105	0.00300215
COPS8	1.84108451768144e-07	0.145871	0.13	0.118	0.00354059
ENOPH1	2.10066274785952e-07	0.101276	0.125	0.113	0.00403978
GNL1	2.11624256327202e-07	0.143964	0.1	0.089	0.00406975
TMX1	2.1685244081453e-07	0.101946	0.164	0.15	0.00417029
ASB3	2.54917858960405e-07	0.125176	0.125	0.113	0.00490233
RMC1	2.95382601861082e-07	0.14276	0.107	0.096	0.0056805
PDHB	3.16059449772252e-07	0.121095	0.145	0.131	0.00607814
GMPS	3.52010557165278e-07	0.117722	0.131	0.118	0.00676952
RAB5A	3.92375703817822e-07	0.125468	0.123	0.111	0.00754578
NELFE	3.93372516338572e-07	0.102252	0.125	0.113	0.00756495
FAM104A	4.2250257389044e-07	0.108897	0.121	0.109	0.00812515
TBPL1	5.13785529726374e-07	0.109844	0.124	0.112	0.00988061
COA3	5.39274529976378e-07	0.104669	0.149	0.136	0.0103708
KDM2B	8.43514959244615e-07	0.104014	0.126	0.114	0.0162216
C1orf56	8.67467720832862e-07	0.117715	0.117	0.106	0.0166823
TRPM7	9.99986920327378e-07	0.127507	0.115	0.103	0.0192307
ACTL6A	1.04203294381492e-06	0.140222	0.1	0.089	0.0200393
SHLD2	1.76374261025456e-06	0.125294	0.114	0.103	0.0339185
PPT1	2.37313814786135e-06	0.103257	0.146	0.134	0.0456378

## Sheet: 5_CD4_TCM
gene	p-value	avg. log2(FC)	pct.1	pct.2	adj. p-value
IGKC	0	4.51651	0.687	0.074	0
IGHGP	0	6.1939	0.438	0.009	0
IGHG1	0	6.02918	0.335	0.007	0
LINC02964	0	1.73659	0.456	0.205	0
TRAC	0	1.13986	0.752	0.527	0
HLA-DRA	0	1.75828	0.268	0.095	0
IGHG4	0	4.68978	0.163	0.011	0
C1QA	0	5.28773	0.139	0.004	0
IGLC2	0	4.18512	0.139	0.012	0
C1QB	0	4.81313	0.12	0.005	0
APOE	0	5.36215	0.114	0.003	0
FKBP5	0	1.29754	0.385	0.282	0
CD52	0	0.871367	0.9	0.797	0
C1QC	0	4.87471	0.106	0.004	0
JCHAIN	0	2.0813	0.109	0.013	0
CALM2	0	0.597133	0.649	0.614	0
MALAT1	0	0.677815	0.999	0.995	0
TMSB4X	0	0.592316	0.996	0.995	0
CST3	1.00631606869606e-301	1.90321	0.198	0.056	1.93524643170939e-297
ATP5ME	1.91134100570843e-284	0.890883	0.386	0.307	3.67569988807788e-280
CLEC2D	9.3866626960351e-277	0.773688	0.524	0.433	1.80514910307451e-272
FTH1	2.6099210972175e-274	0.449433	0.956	0.948	5.01913926205897e-270
ARF6	2.56271866159944e-251	0.711223	0.371	0.327	4.92836425812188e-247
CMPK1	7.7404697878752e-248	0.812582	0.354	0.288	1.48856974490628e-243
INPP4B	1.0384403502848e-243	0.745701	0.596	0.494	1.9970246376327e-239
CAPZA1	1.18538463027624e-231	0.749943	0.367	0.311	2.27961318248423e-227
DDIT4	1.16351652051134e-228	0.940438	0.326	0.261	2.23755862059535e-224
TC2N	1.1325795209066e-218	0.635984	0.569	0.493	2.17806367665548e-214
SH3KBP1	1.59480607303875e-218	0.607939	0.44	0.405	3.06697155906083e-214
HNRNPH1	1.23932719503723e-216	0.906977	0.254	0.223	2.38335012877609e-212
C1orf56	1.11472413615113e-206	1.55523	0.212	0.104	2.14372598623224e-202
N4BP2L2	4.74339936441139e-203	0.49727	0.551	0.529	9.12203131769954e-199
MORF4L1	2.11443464237794e-200	0.403579	0.471	0.483	4.06626926075702e-196
SPCS2	5.62651251227706e-195	0.597995	0.389	0.347	1.082034621236e-190
HMGB1	1.72598301978163e-194	0.339395	0.683	0.707	3.31923794534206e-190
ARHGAP15-AS1	8.48361849967553e-193	1.84369	0.142	0.051	1.6314846736726e-188
PIP4K2A	1.20287772576601e-192	0.55048	0.375	0.369	2.3132541544206e-188
C16orf54	1.27475993645684e-192	0.784909	0.218	0.196	2.45149083380015e-188
UGP2	4.65178844176053e-192	0.749466	0.267	0.225	8.94585435234968e-188
CDC42	1.40457625878724e-191	0.264915	0.498	0.559	2.70114060327374e-187
ATP5MJ	4.22706522180796e-191	0.556041	0.409	0.377	8.12906912805889e-187
CD47	1.77952032119524e-189	0.429907	0.43	0.438	3.42219552969057e-185
TMED2	4.6252681093524e-189	0.64783	0.314	0.279	8.89485310109561e-185
TMEM258	3.86504012792212e-187	0.45821	0.454	0.444	7.43285867000702e-183
EIF4A1	6.47150033205723e-182	0.399526	0.468	0.471	1.24453422885793e-177
TRAM1	2.9321634683263e-180	0.453019	0.328	0.332	5.63884356593831e-176
TNRC6B	1.02349198671175e-179	0.669579	0.495	0.415	1.96827743964537e-175
CDC42SE1	3.22659385952095e-179	0.155432	0.303	0.4	6.20506265124474e-175
SP100	9.05067962821233e-176	0.393587	0.431	0.44	1.74053619930151e-171
CD2	1.79941576790395e-171	0.503635	0.555	0.513	3.46045646325608e-167
HNRNPM	5.53606609930527e-170	0.571513	0.301	0.279	1.0646408715574e-165
KANSL1	9.58327608824044e-170	0.716253	0.36	0.296	1.84295982452952e-165
UQCR11	1.19829045011574e-169	0.238591	0.591	0.64	2.30443236461758e-165
PARP8	3.00148884490078e-169	0.551763	0.39	0.371	5.7721631976287e-165
CDC42SE2	3.41525260510733e-167	0.511127	0.594	0.54	6.5678722848819e-163
SEC62	8.0389789917433e-165	0.46472	0.369	0.359	1.54597604990215e-160
ERH	7.12847095005572e-164	0.263774	0.368	0.404	1.37087624840522e-159
TUBA1B	9.69907943833278e-163	0.369818	0.343	0.377	1.86522996678578e-158
TTC19	1.08230286255153e-161	0.750206	0.207	0.179	2.08137663497285e-157
YBX1	9.37883073540984e-161	0.372791	0.674	0.658	1.80364293872667e-156
EIF4A2	3.6783754590628e-160	0.424006	0.475	0.465	7.07388384532367e-156
TMEM59	9.277125228654e-160	0.310795	0.424	0.445	1.78408395272245e-155
TMA7	4.63280768007829e-158	0.353161	0.814	0.806	8.90935244955855e-154
IFI16	1.69346968612105e-157	0.676791	0.314	0.265	3.2567115533794e-153
GPBP1	2.71009847162076e-157	0.448689	0.322	0.318	5.21179037077388e-153
LINC01619	1.77106607793834e-154	0.83372	0.399	0.271	3.40593717448323e-150
CELF2	5.32953799673784e-154	0.420567	0.472	0.465	1.02492345215265e-149
HNRNPK	9.21429020297498e-153	0.256283	0.498	0.536	1.77200014893412e-148
SLC25A6	5.78757920920069e-152	0.332745	0.679	0.684	1.11300935772139e-147
PRKCB	1.2737829154988e-151	0.591115	0.423	0.374	2.44961192479573e-147
NDUFB8	1.4362850951147e-150	0.124538	0.381	0.449	2.76211986641509e-146
ZC3HAV1	2.76505099770766e-150	0.409343	0.367	0.379	5.31746957369159e-146
RBPJ	3.25645398713152e-150	0.905884	0.181	0.142	6.26248666265263e-146
IQGAP2	6.91965744491476e-150	0.459885	0.387	0.377	1.33071932323156e-145
EMB	7.58040432103944e-149	0.452144	0.33	0.332	1.4577875549791e-144
RSL24D1	1.42102537185943e-148	0.382562	0.403	0.408	2.73277389262286e-144
LRBA	2.27206610691025e-148	0.553178	0.348	0.32	4.3694103301991e-144
COX7A2	1.01964470264653e-147	0.182298	0.49	0.547	1.96087872765953e-143
NOP10	1.88732485354184e-147	0.42607	0.323	0.322	3.62951442584632e-143
ISG20	1.83375673608915e-146	0.312312	0.456	0.477	3.52649757917303e-142
TTC39C	4.16044913663366e-146	0.478421	0.397	0.384	8.00095973466019e-142
EIF2S2	1.95713349043073e-145	0.695805	0.255	0.214	3.76376341544733e-141
SUMO1	2.67125464316006e-145	0.27951	0.325	0.351	5.13708980426112e-141
ATP5MF	3.3430887574651e-145	0.14803	0.337	0.395	6.42909398948114e-141
STK17B	8.30859513549624e-145	0.46507	0.46	0.444	1.59782593050728e-140
ARID1B	1.31748154826779e-144	0.675539	0.305	0.26	2.53364876547378e-140
CASK	2.25993610710171e-144	0.754039	0.291	0.238	4.3460831275673e-140
PSMA4	2.75218042969945e-144	0.637258	0.228	0.201	5.29271818435502e-140
PCNP	3.45925445739628e-144	0.519657	0.274	0.259	6.65249224701878e-140
CBX3	8.85978819188257e-144	0.502516	0.248	0.242	1.70382586718094e-139
PPP3CC	1.14735919293517e-142	0.474472	0.339	0.328	2.20648646393362e-138
C11orf58	2.48023346864333e-142	0.12334	0.39	0.458	4.76973698354798e-138
TPD52	8.8744941566636e-142	0.951883	0.172	0.126	1.70665397126798e-137
CHST11	1.24625056370266e-141	0.710857	0.3	0.246	2.39666445905658e-137
RAB11A	2.08194120902056e-141	0.552485	0.321	0.298	4.00378113906744e-137
KTN1	2.30373991722764e-141	0.583863	0.277	0.25	4.43032223482048e-137
NCOR1	1.53973830695899e-140	0.312362	0.367	0.388	2.96107073811283e-136
FRYL	1.70180522915438e-140	0.516659	0.238	0.236	3.27274163618678e-136
BCL11B	2.94478358102133e-140	0.544017	0.5	0.435	5.66311330466212e-136
NDUFA1	5.26194033317376e-140	0.224879	0.377	0.42	1.01192374547265e-135
RBX1	7.69344573427609e-140	0.223776	0.351	0.393	1.47952654915863e-135
TMCO1	2.84857442252622e-139	0.489329	0.212	0.209	5.47809347196017e-135
HLA-DPB1	1.31062773572718e-138	0.755807	0.271	0.241	2.52046819857694e-134
NEDD8	1.45415329419369e-138	0.221579	0.383	0.424	2.79648220006388e-134
NOTCH2NLC	2.63865988658115e-138	1.27926	0.133	0.078	5.0744068278842e-134
ZEB1	4.5851712713626e-138	0.836521	0.249	0.188	8.81774287195742e-134
RAB7A	1.01266320969689e-137	0.291704	0.315	0.34	1.94745261856809e-133
PPP3CA	1.79406669737034e-137	0.738214	0.237	0.199	3.4501696657129e-133
EPC1-AS1	2.31670878663177e-137	1.83424	0.101	0.038	4.45526266757155e-133
TMBIM4	5.77802999766914e-137	0.145	0.329	0.385	1.11117294885175e-132
RAP1A	6.12320545240579e-137	0.337676	0.391	0.408	1.17755364055216e-132
UBE2D3	1.54862375207813e-136	0.18841	0.514	0.568	2.97815833762146e-132
AKAP13	3.51040943083089e-136	0.301992	0.364	0.388	6.75086837643088e-132
ARL17A	5.2520441631806e-136	1.40298	0.132	0.068	1.01002061302126e-131
ATXN1	8.92802713132092e-136	0.785668	0.342	0.252	1.71694889762433e-131
ELF1	9.0696292097328e-136	0.385029	0.392	0.394	1.74418039332371e-131
ZNF148	2.682696656527e-135	0.630442	0.238	0.213	5.15909394016707e-131
COPS9	3.86662019998332e-135	0.418036	0.279	0.281	7.43589730658792e-131
ZFR	4.56561559663367e-134	0.535243	0.213	0.206	8.78013535388621e-130
ZRANB2	4.76267712926263e-134	0.352313	0.291	0.304	9.15910438728497e-130
CSDE1	3.38810188521424e-133	0.261367	0.385	0.414	6.5156587354555e-129
MED4	1.43311270528832e-132	0.544484	0.208	0.196	2.75601904353997e-128
MAP2K1	6.89116135647778e-132	0.822703	0.188	0.149	1.32523924046424e-127
ATP5PF	2.76594367018884e-131	0.15595	0.35	0.4	5.31918627214015e-127
CYTH1	3.5714443683641e-131	0.274919	0.369	0.4	6.868244664801e-127
BUB3	3.7961400927615e-131	0.160944	0.293	0.341	7.30035701238964e-127
FOXO1	6.88369791886677e-131	0.630594	0.253	0.23	1.32380394677727e-126
WAC	7.41131729794211e-131	0.479872	0.235	0.235	1.42527042956725e-126
LAMTOR5	2.35282418941974e-130	0.486419	0.235	0.227	4.52471619867311e-126
SNRPG	2.84399893383909e-130	0.258699	0.361	0.386	5.46929434966596e-126
VPS29	5.45588428203051e-130	0.405896	0.272	0.273	1.04922110627729e-125
SMCHD1	6.94703696843284e-130	0.22417	0.445	0.493	1.33598467939932e-125
SELENOF	9.97681969784069e-130	0.211541	0.304	0.342	1.91864219609174e-125
FAF1	1.76664979341478e-129	0.59839	0.229	0.211	3.39744421771597e-125
SEPTIN7	1.95407029439831e-129	0.132246	0.472	0.538	3.75787258315739e-125
ARHGAP15	2.79909697594671e-129	0.419609	0.765	0.71	5.38294339444312e-125
PPP1R12A	4.17457949123948e-129	0.299752	0.286	0.313	8.02813381960264e-125
UQCRQ	6.83879271149632e-129	0.305502	0.304	0.328	1.31516822634786e-124
BIRC6-AS2	9.19159585104038e-129	1.33935	0.137	0.074	1.76763579811357e-124
SELENOT	1.29715998062075e-128	0.220944	0.269	0.305	2.49456835873176e-124
PSMA2	1.91817718884698e-128	0.165093	0.284	0.329	3.68884655187164e-124
TAOK3	2.78808856621608e-128	0.489648	0.333	0.314	5.36177312169015e-124
ENSG00000287555	3.35125785037876e-128	1.40013	0.131	0.067	6.44480397206339e-124
SUB1	4.5513517019549e-128	0.19228	0.601	0.65	8.75270445802948e-124
TERF2IP	5.02747503112485e-128	0.179185	0.303	0.346	9.6683372323562e-124
CKLF	5.89219843998249e-128	0.388503	0.328	0.333	1.13312868199303e-123
TSPAN5	9.1340447942835e-128	1.05984	0.153	0.104	1.75656815438866e-123
PSMB3	2.14335742752405e-126	0.120291	0.236	0.286	4.1218906688715e-122
FOXN3	2.27067959613082e-126	0.44996	0.425	0.405	4.36674393131918e-122
ZBTB20	3.27776265042125e-126	0.516213	0.471	0.42	6.3034653530251e-122
SSB	4.14496477776078e-126	0.105002	0.244	0.297	7.97118176411175e-122
NDUFB1	4.20396280021733e-126	0.605215	0.27	0.24	8.08464086109795e-122
ENSG00000291113	5.41481325792586e-126	1.12072	0.131	0.087	1.04132273763172e-121
ANKRD12	8.37521157124038e-126	0.220325	0.486	0.527	1.61063693726524e-121
ANP32E	9.76921525689978e-126	0.350558	0.16	0.181	1.8787177860544e-121
TTC1	1.76884454502642e-125	0.565728	0.201	0.188	3.40166494454031e-121
ATP5F1A	1.79031617683004e-125	0.181915	0.341	0.385	3.44295703966185e-121
POMP	2.06197648315763e-125	0.388074	0.288	0.289	3.96538697476043e-121
PET100	3.2058502493592e-125	0.543316	0.251	0.233	6.16517061454268e-121
DYNLL1	7.62613463970696e-125	0.41353	0.34	0.337	1.46658195256204e-120
KMT2E	2.02188989400109e-124	0.184528	0.461	0.511	3.88829645515349e-120
ENSG00000272211	2.84024966073165e-124	1.10634	0.211	0.113	5.46208412255303e-120
TRAT1	2.94830647802775e-124	0.425549	0.283	0.287	5.66988818789516e-120
SNX3	3.19564090202232e-124	0.173712	0.348	0.394	6.14553701867913e-120
EPC1	7.41787268207065e-124	0.105847	0.383	0.449	1.42653109548901e-119
VAPA	1.4079605850317e-123	0.245324	0.291	0.319	2.70764900107447e-119
LRRC8C	1.99469302256235e-123	0.719295	0.23	0.195	3.83599415168966e-119
LSM14A	2.01479933246138e-123	0.227768	0.293	0.33	3.87466059625648e-119
RANBP1	3.71310553730992e-123	0.443998	0.227	0.226	7.1406732588007e-119
ATP5MK	3.85584907128206e-123	0.250701	0.404	0.433	7.41518334898252e-119
GAS5	4.32090881919209e-123	0.525928	0.578	0.468	8.3095397501883e-119
H2AZ1	5.5051193805271e-123	0.16269	0.432	0.485	1.05868950806917e-118
CCDC91	1.38403686152983e-122	0.505903	0.263	0.255	2.66164128840802e-118
OSBPL8	1.71773878270623e-122	0.336996	0.294	0.312	3.30338345302235e-118
RASSF3	3.23578460428155e-122	0.681217	0.229	0.2	6.22273737249384e-118
FNTA	3.54522527867848e-122	0.218555	0.227	0.261	6.81782273342658e-118
TNFAIP8	7.25045068409999e-122	0.187751	0.448	0.499	1.39433417105927e-117
LAPTM4A	1.72806233927985e-121	0.285424	0.183	0.207	3.32323668466908e-117
FKBP11	2.3126288195368e-121	0.477539	0.195	0.196	4.44741648285123e-117
NFATC3	2.58424829965885e-121	0.394222	0.263	0.273	4.96976790507393e-117
SLIRP	6.69984511306136e-121	0.682103	0.193	0.165	1.28844721369283e-116
EIF4E	7.52991057315251e-121	0.650415	0.19	0.166	1.44807710232296e-116
SNRPN	1.60059764096986e-120	0.438477	0.257	0.253	3.07810932334914e-116
EIF3E	1.94095611160029e-120	0.392434	0.634	0.606	3.73265269821852e-116
DOCK8	2.06786394290443e-120	0.197589	0.363	0.407	3.97670914859951e-116
TNIK	2.28570504899761e-120	0.481245	0.326	0.31	4.3956393797273e-116
UBE2V1	5.25549163255891e-120	0.161369	0.278	0.322	1.0106835958574e-115
AAK1	6.37606699234912e-120	0.269426	0.334	0.366	1.22618144329866e-115
PIAS1	1.05333319439933e-119	0.113588	0.223	0.277	2.02566506614936e-115
RNF145	2.15936777037032e-119	0.779306	0.166	0.135	4.15268015919917e-115
ARID4B	2.61721807626324e-119	0.125794	0.334	0.393	5.03317208246184e-115
SEC11A	2.68030952637624e-119	0.140153	0.271	0.321	5.15450325017415e-115
PRDM1	5.87864086010661e-119	0.796568	0.172	0.143	1.1305214238071e-114
ARL5A	6.8775881586027e-119	0.480615	0.223	0.219	1.32262897878089e-114
ASH1L	7.0282279237154e-119	0.459841	0.322	0.308	1.35159851200971e-114
ABI1	7.34640970872153e-119	0.396331	0.218	0.228	1.41278805108424e-114
PCNX1	1.19526229731582e-118	0.4464	0.218	0.224	2.29860892396806e-114
PPP1CB	1.38852409751031e-118	0.634143	0.205	0.185	2.67027069192208e-114
ANKHD1	2.58191881643028e-118	0.455008	0.248	0.245	4.96528807587707e-114
LARP4B	2.91916235618768e-118	0.789267	0.142	0.121	5.61384112718453e-114
RSF1	3.31973265852866e-118	0.373822	0.262	0.271	6.38417787561646e-114
TBRG1	4.87038664008417e-118	0.340201	0.286	0.297	9.36624054754586e-114
PCMT1	5.02103167232323e-118	0.403974	0.178	0.187	9.6559460090448e-114
USP15	5.29146720626724e-118	0.210078	0.347	0.389	1.01760205843725e-113
SCAF11	5.600985209037e-118	0.228158	0.274	0.307	1.07712546554991e-113
SERINC5	5.99541281939629e-118	0.631297	0.356	0.3	1.1529778392981e-113
JTB	6.98628020369214e-118	0.237096	0.318	0.348	1.34353154597204e-113
ITSN2	8.28345766386592e-118	0.290394	0.262	0.287	1.59299174333806e-113
USP9Y	1.22854693195189e-117	1.28843	0.152	0.081	2.36261860483667e-113
LDLRAD4	2.0099981795892e-117	0.720145	0.259	0.208	3.86542749916799e-113
ITGB1	2.78983093144881e-117	0.494444	0.443	0.413	5.3651238642692e-113
CBFB	3.03743620095289e-117	0.92763	0.159	0.117	5.8412935580525e-113
MARCHF6	4.03319844514196e-117	0.607976	0.193	0.176	7.7562439298525e-113
NDUFA3	4.21989593694305e-117	0.214717	0.276	0.313	8.11528187633518e-113
NKTR	4.33194652766328e-117	0.384906	0.257	0.266	8.33076636734926e-113
SEM1	6.77390904445321e-117	0.11826	0.272	0.326	1.3026904483388e-112
CAPZA2	9.89736392891982e-117	0.443106	0.227	0.224	1.90336205717057e-112
RAB2A	1.35294880417338e-116	0.1997	0.252	0.288	2.60185584530584e-112
LINC01138	1.41631279535507e-116	0.773189	0.158	0.131	2.72371113674734e-112
CHD2	2.72378870192231e-116	0.390707	0.28	0.286	5.23811805266679e-112
RCSD1	3.44549479478557e-116	0.186972	0.403	0.446	6.62603103985213e-112
ENSG00000288899	3.62065236123556e-116	1.64236	0.1	0.045	6.9628765558921e-112
HMGB2	3.82635963439782e-116	0.357175	0.256	0.272	7.35847221291044e-112
AP3S1	6.77175581665365e-116	0.544135	0.197	0.187	1.30227636110066e-111
POLR2L	1.84490118157878e-115	0.230533	0.361	0.396	3.54792946229414e-111
IDI1	2.00782467766392e-115	0.629913	0.201	0.18	3.86124763761549e-111
WIPF1	2.03931426010002e-115	0.300352	0.375	0.392	3.92180525359834e-111
HERPUD1	3.77869394937428e-115	0.592706	0.261	0.23	7.26680633404167e-111
NCK1	9.11933689063515e-115	0.604281	0.196	0.181	1.75373967743805e-110
CCSER2	9.30333868008086e-115	0.498394	0.296	0.276	1.78912506156635e-110
FKBP1A	9.91839212943413e-115	0.247103	0.294	0.32	1.90740599041148e-110
RBMX	1.01860912957521e-114	0.209577	0.263	0.3	1.95888721708609e-110
CRLF3	1.09870140656911e-114	0.297987	0.222	0.244	2.11291267497305e-110
ADNP	1.30239741779066e-114	0.710765	0.153	0.135	2.50464047415321e-110
TCF12	1.89837894344013e-114	0.508428	0.229	0.223	3.65077254612971e-110
TNFSF8	2.11405058597879e-114	0.730278	0.187	0.156	4.06553068189581e-110
SRPK2	2.14350284068518e-114	0.157371	0.283	0.334	4.12217031292167e-110
GATAD2B	2.43266388583875e-114	0.556585	0.192	0.182	4.6782559188565e-110
SYF2	3.66881427351613e-114	0.340491	0.292	0.301	7.05549672939887e-110
PPP4C	3.95797090251793e-114	0.117908	0.218	0.264	7.61157384263223e-110
MDFIC	5.12176436237171e-114	0.424941	0.26	0.266	9.84966504527703e-110
CRBN	5.57441376347465e-114	0.308842	0.218	0.235	1.07201551085381e-109
MTFR1	9.14369313153799e-114	1.19681	0.125	0.076	1.75842362612607e-109
ATP6AP2	1.31092295165473e-113	0.156818	0.204	0.241	2.52103592832722e-109
BCL2	1.99838683290534e-113	0.551091	0.421	0.372	3.84309771836026e-109
CEP85L	2.47841652243377e-113	0.620963	0.225	0.2	4.76624281429238e-109
TMEM131L	3.33949576025205e-113	0.525416	0.237	0.225	6.42218429654073e-109
TTC3	3.47724221606695e-113	0.344753	0.267	0.279	6.68708450571835e-109
CD164	5.29872442928199e-113	0.260939	0.293	0.318	1.01899769499522e-108
KRT10	5.75427871231224e-113	0.152634	0.305	0.351	1.10660533916477e-108
DNAJC8	5.95503702008983e-113	0.296797	0.234	0.254	1.14521316933348e-108
GGNBP2	7.04417052920512e-113	0.168351	0.202	0.242	1.35466443447144e-108
ANAPC16	7.21626364786507e-113	0.183381	0.527	0.571	1.38775966212093e-108
ROCK1	1.14491980092562e-112	0.291193	0.252	0.276	2.20179526916006e-108
ARHGEF3	1.24530172724257e-112	0.376543	0.315	0.322	2.39483975166018e-108
PHTF2	1.52037715291856e-112	0.775634	0.189	0.155	2.92383730277768e-108
CWF19L2	2.64397239772883e-112	0.784055	0.147	0.121	5.08462331807232e-108
RABGAP1L	2.87312312371864e-112	0.507599	0.462	0.404	5.52530307922331e-108
SAR1A	3.27426336926475e-112	0.740098	0.145	0.123	6.29673588543304e-108
OCIAD2	3.61743784118482e-112	0.213554	0.326	0.36	6.95669471238253e-108
ENSG00000228655	8.01148093852428e-112	0.798483	0.272	0.198	1.5406878992876e-107
ENSG00000274265	1.06390203555869e-111	0.935365	0.131	0.097	2.04599000458292e-107
SEC61G	1.08651930874648e-111	0.140587	0.326	0.375	2.08948528265035e-107
DCK	1.92086783546209e-111	0.53649	0.2	0.186	3.69402093437714e-107
PBRM1	2.37175846078166e-111	0.608095	0.19	0.173	4.56112869592922e-107
EVI2B	5.12218631703631e-111	0.272158	0.299	0.322	9.85047650629253e-107
PPP1CC	5.16746935800054e-111	0.187191	0.228	0.265	9.93756032237085e-107
GLG1	5.54884834976823e-111	0.195974	0.295	0.337	1.06709902614393e-106
STAG1	7.40393515525506e-111	0.585928	0.293	0.256	1.4238507697071e-106
ENSG00000236449	9.14913695522131e-111	1.05349	0.148	0.098	1.75947052785861e-106
ARPC2	1.63332923790197e-110	0.132762	0.691	0.749	3.14105545740928e-106
DDX18	1.73062814165605e-110	0.279912	0.236	0.259	3.32817097921875e-106
PAPOLA	1.92848735236505e-110	0.304557	0.218	0.237	3.70867402733323e-106
UBE2N	3.21755160689999e-110	0.191678	0.242	0.276	6.18767349522938e-106
SENP6	3.96499043864744e-110	0.170713	0.195	0.236	7.62507311256289e-106
ANXA7	1.90984135281035e-109	0.256567	0.231	0.254	3.67281590558959e-105
DIPK1A	2.81653108303236e-109	0.710233	0.184	0.156	5.41647092577954e-105
EPS15	2.84490341822493e-109	0.401019	0.207	0.215	5.47103376358836e-105
DBI	5.50877066057076e-109	0.171071	0.378	0.422	1.05939168573436e-104
SNX2	5.94332692280602e-109	0.393751	0.16	0.168	1.14296120052483e-104
CHMP4A	7.00521199238171e-109	0.158475	0.243	0.285	1.34717231825493e-104
YWHAE	8.34292081112236e-109	0.458777	0.199	0.199	1.60442710118694e-104
ZFAND3	9.35572772226518e-109	0.54126	0.287	0.261	1.79919999826882e-104
EIF1AY	9.8758495784919e-109	1.31453	0.128	0.064	1.89922463243978e-104
STX8	1.21645654356041e-108	0.457671	0.222	0.223	2.33936757892103e-104
TRBC2	1.53044162219316e-108	0.223092	0.566	0.613	2.94319228363967e-104
TBCA	1.89547872666577e-108	0.136273	0.321	0.371	3.64519513925095e-104
TOMM5	2.81751295432405e-108	0.232637	0.262	0.29	5.41835916246059e-104
CACYBP	3.75196725156306e-108	0.157088	0.215	0.254	7.21540822148092e-104
UBE2L3	3.96421400900297e-108	0.192874	0.242	0.275	7.6235799607136e-104
NSD1	7.13182244901651e-108	0.331445	0.212	0.229	1.37152077517036e-103
NR3C1	8.73235424595976e-108	0.206224	0.263	0.301	1.67931904504052e-103
TAX1BP1	1.13421842194716e-107	0.103919	0.288	0.341	2.18121544724658e-103
PPIG	1.49020432150026e-107	0.126502	0.276	0.326	2.86581193067714e-103
ZNF638	1.49683844171393e-107	0.19436	0.197	0.232	2.87857000726006e-103
STIM1	2.41756191490033e-107	0.46685	0.214	0.21	4.64921331854482e-103
SVIP	2.90038569220807e-107	0.787152	0.19	0.147	5.57773172468533e-103
PSMD4	2.98991566765383e-107	0.15317	0.202	0.24	5.74990682046507e-103
ARFGEF1	3.22397361773231e-107	0.238094	0.173	0.203	6.20002366426101e-103
MEAF6	3.41290844002348e-107	0.180865	0.258	0.293	6.56336422100915e-103
COX16	4.18502180889874e-107	0.415914	0.207	0.208	8.04821544069317e-103
MGAT5	6.57630326769924e-107	0.775209	0.179	0.146	1.26468888141124e-102
TAF15	6.91875808689506e-107	0.435258	0.243	0.24	1.33054636769079e-102
PCED1B	2.01573445709073e-106	0.391322	0.42	0.412	3.87645893443118e-102
ATP1A1	2.04928018512645e-106	0.293414	0.248	0.264	3.94097072401668e-102
TMEM230	2.06173103043687e-106	0.113586	0.248	0.293	3.96491494463315e-102
DOCK10	2.45335923507061e-106	0.366046	0.432	0.427	4.71805514496429e-102
LPP	2.60984209285018e-106	0.485595	0.248	0.241	5.01898732876019e-102
SARS1	3.4452716064119e-106	0.30252	0.184	0.201	6.62560182629072e-102
SEPTIN2	3.83934096310732e-106	0.409972	0.238	0.237	7.38343660615169e-102
PTPN4	6.24924585944264e-106	0.258608	0.276	0.308	1.20179247122941e-101
MYDGF	6.45772426324823e-106	0.190662	0.184	0.215	1.24188495306527e-101
RSL1D1	9.178898027762e-106	0.101916	0.363	0.418	1.76519387971891e-101
RAB10	1.35598789763224e-105	0.423578	0.212	0.213	2.60770032593655e-101
RC3H1	1.63713957283774e-105	0.654565	0.176	0.157	3.14838311252426e-101
PUM2	1.76451989208965e-105	0.441097	0.242	0.238	3.3933482044776e-101
WTAP	4.45618701057146e-105	0.190416	0.225	0.261	8.56969324002997e-101
PAFAH1B1	5.9513671859975e-105	0.188137	0.226	0.263	1.14450742353918e-100
SEC11C	6.96348884208063e-105	0.315801	0.204	0.224	1.33914853922053e-100
MCUB	7.64347951038858e-105	0.234228	0.403	0.428	1.46991754464283e-100
WDR33	8.49792531030628e-105	0.203998	0.182	0.214	1.634236016425e-100
USP34	9.80431901109089e-105	0.18065	0.267	0.308	1.88546858902289e-100
NPC2	1.32238598999015e-104	0.662804	0.218	0.181	2.54308049735006e-100
TENT2	1.71634424275712e-104	0.558839	0.176	0.168	3.30070161324622e-100
ARHGAP25	4.45806577022263e-104	0.322556	0.276	0.293	8.57330628271515e-100
STK17A	6.84298198056858e-104	0.227602	0.377	0.409	1.31597386468314e-99
TMOD3	1.40234248031094e-103	0.119889	0.193	0.237	2.69684482388596e-99
NEAT1	1.76358959262752e-103	0.426664	0.303	0.302	3.39155914558198e-99
LUC7L2	2.10124207806913e-103	0.270654	0.229	0.252	4.04089864033474e-99
KAT6A	3.18795205573735e-103	0.283781	0.201	0.226	6.13075059838849e-99
GPATCH8	3.2138474804689e-103	0.368827	0.244	0.252	6.18055008968974e-99
TMEM165	3.23467506360907e-103	0.651057	0.182	0.157	6.2206036148266e-99
SLAMF1	3.43828434922135e-103	0.775857	0.191	0.147	6.61216463198757e-99
RNASEH2B	3.751596774705e-103	0.313858	0.193	0.212	7.21469575743519e-99
DNAJC7	3.84313861519646e-103	0.244106	0.175	0.201	7.39073987088431e-99
AKAP9	5.12460876716204e-103	0.376912	0.249	0.254	9.85513512012933e-99
SELENOK	9.87560806448114e-103	0.256198	0.221	0.243	1.89917818688037e-98
EXOC4	1.09169706232006e-102	0.428286	0.244	0.244	2.0994426205477e-98
ADK	1.37243571905655e-102	0.388689	0.244	0.252	2.63933113131764e-98
RHOH	1.42491642720838e-102	0.211075	0.431	0.466	2.74025678116443e-98
SKAP1	1.87521400944662e-102	0.198748	0.576	0.616	3.6062240615668e-98
CMTM7	2.50471759963757e-102	0.414723	0.216	0.218	4.81682241586301e-98
SSH2	2.96153366427144e-102	0.425556	0.383	0.365	5.6953253897604e-98
FGFR1OP2	5.08723517849971e-102	0.146119	0.212	0.251	9.7832619717728e-98
CXCR4	5.10949523287862e-102	0.526863	0.412	0.361	9.82607028234887e-98
AFF1	5.97527982585237e-102	0.615163	0.194	0.179	1.14910606330967e-97
ENSG00000261573	6.06361343684769e-102	1.30113	0.126	0.067	1.16609350004018e-97
CCM2	1.03471364135341e-101	0.249216	0.283	0.311	1.98985780368675e-97
ATRX	1.08574949023098e-101	0.129031	0.289	0.335	2.0880048446632e-97
NDUFA5	1.11346553422744e-101	0.35065	0.184	0.194	2.14130556887278e-97
SNRPB2	1.53250260577306e-101	0.471725	0.226	0.215	2.94715576116217e-97
LINC00513	1.61234038868462e-101	1.03385	0.189	0.115	3.1006918014794e-97
ZMYM2	2.39249093590039e-101	0.440665	0.197	0.197	4.60099931883004e-97
GCC2	2.45070320691799e-101	0.18789	0.265	0.304	4.71294733722399e-97
SSR1	2.85445633160902e-101	0.194014	0.187	0.22	5.48940497131731e-97
ESR2	3.43794570510426e-101	1.28337	0.119	0.065	6.611513385486e-97
FTX	3.66206360037885e-101	0.620435	0.257	0.219	7.04251450988857e-97
RBM6	3.79299994703337e-101	0.523939	0.243	0.223	7.29431819813987e-97
SAMSN1	4.65172917797383e-101	0.749677	0.226	0.173	8.94574038216147e-97
DENND1B	6.37489592720505e-101	0.807912	0.136	0.112	1.2259562357608e-96
TUT4	8.47714957673176e-101	0.284891	0.262	0.281	1.63024063510128e-96
ZCCHC7	8.62955050758114e-101	0.38693	0.231	0.238	1.65954885811293e-96
FOXP1	9.75344929911252e-101	0.407132	0.586	0.542	1.87568583471233e-96
LPAR6	1.00729104749754e-100	0.851598	0.163	0.127	1.93712141344251e-96
STT3B	1.50427416083224e-100	0.220809	0.17	0.199	2.89286963869648e-96
PSMA3-AS1	2.00324398027783e-100	0.608396	0.152	0.141	3.8524384984723e-96
ERN1	2.6457703819516e-100	0.475364	0.202	0.208	5.08808102153113e-96
MARK3	3.05558461242196e-100	0.566842	0.203	0.187	5.87619476814866e-96
CYRIB	3.11712867460126e-100	0.263311	0.377	0.394	5.99455015412569e-96
NOP58	3.91801525713775e-100	0.341935	0.214	0.224	7.53473514100161e-96
ZFAND6	4.5337058582894e-100	0.388211	0.187	0.194	8.71876973607635e-96
EIF5B	4.59334086912584e-100	0.418698	0.178	0.184	8.83345382541591e-96
ELMO1	5.52030316599242e-100	0.3545	0.278	0.286	1.061609501852e-95
CD69	9.52192389778862e-100	0.563656	0.379	0.313	1.83116118478373e-95
NMT2	1.49480723704111e-99	0.879898	0.128	0.098	2.87466379755376e-95
ST6GAL1	1.98239711947105e-99	0.313365	0.286	0.3	3.81234790045478e-95
EXOSC3	2.51732814783789e-99	0.648411	0.125	0.114	4.84107376110704e-95
BIRC6	3.08064870962e-99	0.265425	0.269	0.293	5.92439553347023e-95
ABHD3	3.91665986811872e-99	0.739266	0.171	0.14	7.53212859237911e-95
RTN4	5.82049480405629e-99	0.145354	0.199	0.236	1.11933935576806e-94
ACAT1	7.9934716780487e-99	0.872438	0.151	0.113	1.53722453840555e-94
SRI	7.9993628033506e-99	0.110979	0.255	0.3	1.53835746071235e-94
PTEN	8.90373498922403e-99	0.215419	0.151	0.183	1.71227727577767e-94
OGA	1.07148812618678e-98	0.382344	0.239	0.242	2.0605788154698e-94
TBC1D5	1.15284046819699e-98	0.328732	0.245	0.26	2.21702750438963e-94
CDC123	2.54545005515268e-98	0.337828	0.144	0.157	4.89515500106412e-94
SUCLG2	3.1856898615961e-98	0.251529	0.185	0.21	6.12640017283546e-94
ATP5MG	4.011183888837e-98	0.107789	0.75	0.809	7.71390773662243e-94
TTC17	6.27802077358759e-98	0.278538	0.23	0.251	1.20732617496863e-93
DIAPH2	7.20449566612051e-98	0.802388	0.182	0.143	1.38549656155164e-93
PAN3	7.9682685659689e-98	0.589595	0.262	0.226	1.53237772792148e-93
MBNL1	1.02263521600457e-97	0.234332	0.656	0.683	1.96662978389839e-93
FNBP1	3.09022441546374e-97	0.147611	0.378	0.424	5.94281057337833e-93
THEMIS	3.95378657678895e-97	0.48489	0.359	0.326	7.60352696582282e-93
NCOA3	4.56906408090949e-97	0.469453	0.203	0.203	8.78676713399704e-93
CWC15	5.87592202993518e-97	0.183863	0.157	0.188	1.12999856557683e-92
LSM6	1.29424958410382e-96	0.110298	0.216	0.258	2.48897137519005e-92
WNK1	1.4189419040233e-96	0.150757	0.208	0.249	2.72876717562721e-92
GNB1	1.45324411466498e-96	0.148862	0.202	0.244	2.79473375691222e-92
TTC14	1.91082283886523e-96	0.220063	0.148	0.174	3.67470340142173e-92
RAB1A	3.56858064548987e-96	0.580368	0.159	0.146	6.86273743934156e-92
PRORP	3.98939348447251e-96	0.447585	0.161	0.165	7.67200260998908e-92
KLF12	4.57529899315651e-96	0.334542	0.421	0.423	8.79875749373929e-92
NCOA1	4.9928881491871e-96	0.429437	0.194	0.198	9.60182319970171e-92
RAPGEF6	9.41963235774266e-96	0.382173	0.288	0.289	1.81148949871749e-91
DLEU1	1.14559950377662e-95	0.85653	0.193	0.144	2.20310240571282e-91
MED13L	1.15559940011492e-95	0.500715	0.186	0.182	2.22233320636101e-91
TLK1	1.36633642202129e-95	0.20305	0.214	0.246	2.62760157318915e-91
CAMK2D	1.94277504025253e-95	0.526911	0.189	0.181	3.73615067990965e-91
FAM172A	2.24447739358459e-95	0.387443	0.227	0.232	4.31635447560253e-91
GPBP1L1	2.48990583898484e-95	0.442256	0.158	0.162	4.78833791895175e-91
HSD17B11	2.51756883902918e-95	0.312004	0.228	0.241	4.84153663433701e-91
LINC-PINT	2.77168830480506e-95	0.500332	0.476	0.409	5.33023377897062e-91
RNF34	3.32894329836136e-95	0.335406	0.19	0.203	6.40189085707874e-91
BPTF	4.46390775975386e-95	0.13411	0.241	0.286	8.58454101278265e-91
VPS35	5.10188643882911e-95	0.156853	0.156	0.189	9.81143781051225e-91
SYNRG	7.2658832542125e-95	0.132758	0.242	0.285	1.39730200861761e-90
FBXW7	7.28753455947357e-95	0.625261	0.157	0.143	1.40146577113236e-90
SNRNP40	7.81021846772667e-95	0.163705	0.139	0.168	1.50198311352852e-90
TLE4	8.46946021439608e-95	0.543986	0.14	0.135	1.62876189383051e-90
SUPT3H	1.53041027422204e-94	0.471596	0.189	0.189	2.94313199835641e-90
LONP2	2.64058225129015e-94	0.113274	0.152	0.19	5.07810372745609e-90
PVT1	2.84047975460513e-94	0.604585	0.19	0.173	5.46252661608113e-90
PPP6R3	3.01275351825502e-94	0.391851	0.205	0.21	5.79382629095623e-90
PCM1	4.42485114680199e-94	0.107311	0.201	0.246	8.5094312404149e-90
KMT2C	4.67934607533722e-94	0.293286	0.232	0.25	8.99885043748101e-90
RSU1	9.68628287984171e-94	0.282997	0.196	0.213	1.86276906062236e-89
CCND3	1.0325300189253e-93	0.173337	0.615	0.657	1.98565847939524e-89
CDK13	1.3084812191735e-93	0.185214	0.168	0.2	2.51634023259257e-89
RAP1GDS1	2.13523538542863e-93	0.416926	0.195	0.197	4.10627116971779e-89
MRPS18C	3.40514090912536e-93	0.261263	0.156	0.175	6.54842648233897e-89
ENSG00000290548	4.03325597863431e-93	0.940447	0.105	0.078	7.75635457251165e-89
CNOT7	4.05858118403442e-93	0.198641	0.2	0.229	7.8050574750166e-89
VMP1	5.07155204859566e-93	0.516684	0.204	0.194	9.75310174465431e-89
HERC1	5.11842761139761e-93	0.168034	0.2	0.238	9.84324813947875e-89
TRA2A	5.23632459106779e-93	0.190759	0.182	0.215	1.00699758210825e-88
R3HDM2	5.79166151059653e-93	0.259739	0.19	0.212	1.11379442510282e-88
UPF2	6.88983769313316e-93	0.559075	0.167	0.155	1.32498468676644e-88
VPS13B	8.249834047922e-93	0.482628	0.215	0.206	1.58652558575588e-88
SS18L2	1.07972512818323e-92	0.155985	0.236	0.268	2.07641939400916e-88
NMT1	1.13464185084594e-92	0.588492	0.119	0.115	2.18202974336183e-88
TM2D1	2.01672754572159e-92	0.475146	0.141	0.142	3.87836874317718e-88
RUNX1	2.23315355552805e-92	0.486077	0.308	0.285	4.29457760263599e-88
PPP3CB	2.50907005795054e-92	0.674684	0.145	0.128	4.82519262844469e-88
TANK	7.08135455179099e-92	0.496119	0.177	0.17	1.36181529385493e-87
THUMPD3-AS1	8.69957663903208e-92	0.489568	0.192	0.185	1.67301558345226e-87
ITK	9.76073831808609e-92	0.19388	0.348	0.384	1.87708758595114e-87
TM9SF2	1.24325043285462e-91	0.191908	0.147	0.178	2.39089490742273e-87
PUM1	1.35437983122008e-91	0.357458	0.182	0.192	2.60460785341935e-87
TMEM9B	1.65803887836684e-91	0.328458	0.181	0.192	3.18857456698727e-87
ATG5	2.06746320332709e-91	0.297698	0.145	0.161	3.97593848631834e-87
PFDN2	2.48733154080203e-91	0.359446	0.166	0.173	4.78338728611638e-87
MICU2	3.80985387168636e-91	0.269819	0.186	0.206	7.32672998064004e-87
THADA	4.38637610231e-91	0.626055	0.142	0.131	8.43543988235237e-87
DSTN	5.56845928831323e-91	0.128176	0.238	0.277	1.07087040573552e-86
TXN	8.44356875631049e-91	0.250263	0.306	0.323	1.62378270752607e-86
PSMB7	1.06383545996483e-90	0.264108	0.155	0.176	2.04586197305837e-86
JMJD1C	1.1638483329869e-90	0.275811	0.261	0.281	2.23819672916711e-86
CTSS	1.92861907101831e-90	0.293117	0.174	0.192	3.7089273354753e-86
CTNNB1	1.98115626488371e-90	0.322207	0.132	0.153	3.80996161299785e-86
CGGBP1	2.1402930037469e-90	0.103186	0.22	0.262	4.11599747550566e-86
DPYD	2.66458099196306e-90	0.238723	0.362	0.387	5.12425570564417e-86
STAG2	2.83252933780806e-90	0.192625	0.183	0.215	5.44723716953869e-86
RNF13	2.84548616532289e-90	0.278375	0.152	0.169	5.47215444453245e-86
DYNLT1	2.91217081777277e-90	0.196889	0.263	0.293	5.60039569965881e-86
LSM3	3.03478231410866e-90	0.177114	0.163	0.192	5.83618986826237e-86
VPS26A	3.05830761518813e-90	0.613422	0.135	0.123	5.88143137476829e-86
COPB1	3.18707431933556e-90	0.406183	0.167	0.171	6.12906262351421e-86
STXBP5	3.67409105364261e-90	0.834586	0.136	0.106	7.06564450526011e-86
DENND4A	3.76677105201103e-90	0.573336	0.207	0.184	7.24387741012242e-86
CASP8	4.60198285784983e-90	0.136301	0.205	0.243	8.85007323393101e-86
EVI2A	4.60670504769656e-90	0.621847	0.192	0.165	8.85915447722526e-86
PRKCH	4.74113284238389e-90	0.243616	0.511	0.526	9.11767256918846e-86
ARID2	4.9759562561457e-90	0.508641	0.159	0.156	9.56926147619379e-86
SLA	5.8769065943988e-90	0.483383	0.189	0.18	1.13018790716883e-85
LBR	6.21997405342636e-90	0.142996	0.187	0.219	1.19616321021442e-85
RORA	6.34300416918127e-90	0.342604	0.387	0.387	1.21982313177525e-85
CASP4	8.48496772736359e-90	0.203532	0.185	0.212	1.63174414364929e-85
LSM5	9.40686352655667e-90	0.192394	0.221	0.25	1.80903392479211e-85
PTPRA	1.00681643469663e-89	0.339996	0.181	0.193	1.93620868556508e-85
SRSF6	1.3003626738997e-89	0.741551	0.125	0.106	2.50072745817651e-85
TXNRD1	1.801488997273e-89	0.453891	0.125	0.13	3.46444349065571e-85
KLF6	2.64882193753508e-89	0.22198	0.394	0.422	5.09394946807371e-85
SLFN12L	2.65994564733118e-89	0.348771	0.242	0.248	5.11534147438259e-85
ERP44	3.06780317852644e-89	0.119663	0.135	0.168	5.8996922926242e-85
FNDC3A	3.11044439185937e-89	0.520683	0.17	0.162	5.98169560998476e-85
ATXN10	4.09065154978746e-89	0.30105	0.152	0.168	7.86673199539626e-85
ADAM19	5.01308739757693e-89	1.03984	0.123	0.084	9.6406683742802e-85
LEPROTL1	5.02364936883357e-89	0.111596	0.472	0.529	9.66098010120383e-85
TMX1	5.67506519813365e-89	0.342046	0.14	0.151	1.09137178825308e-84
CRYZL1	1.01225386190961e-88	0.775957	0.127	0.103	1.94666540183836e-84
UBL3	1.07551507787238e-88	0.394925	0.126	0.136	2.06832304625637e-84
CNOT6L	1.12858843024743e-88	0.214059	0.202	0.238	2.17038841020884e-84
PPA2	1.14385720870731e-88	0.557182	0.148	0.138	2.19975179806503e-84
CBFA2T2	1.4775044104052e-88	0.583001	0.138	0.131	2.84138873165023e-84
CCDC12	1.54519852140138e-88	0.171543	0.197	0.228	2.971571276507e-84
NUTM2A-AS1	1.60208375311594e-88	0.319152	0.15	0.166	3.08096726561726e-84
CD58	2.55122617160706e-88	0.683723	0.159	0.133	4.90626305061753e-84
IFNG-AS1	2.94474535645697e-88	0.983638	0.201	0.123	5.66303979500239e-84
STAU2	3.26583218165268e-88	0.787707	0.133	0.11	6.28052186853628e-84
KARS1	3.69828775955511e-88	0.418833	0.137	0.141	7.11217719040044e-84
HERC4	3.80199567706684e-88	0.359861	0.203	0.211	7.31161788656724e-84
THEM4	4.64964187158816e-88	0.115523	0.185	0.222	8.94172628325119e-84
ENSG00000284707	5.72229004145117e-88	0.438331	0.19	0.19	1.10045359787148e-83
PPM1B	6.20398060140814e-88	0.467402	0.176	0.171	1.1930875094568e-83
PACS1	6.91989025285085e-88	0.183619	0.332	0.367	1.33076409452575e-83
FOXJ3	7.91808628289455e-88	0.512832	0.175	0.166	1.52272717306345e-83
GMDS	9.19393458532578e-88	0.610252	0.165	0.148	1.768085560104e-83
SDCBP	9.7063626752003e-88	0.316515	0.192	0.203	1.86663060606777e-83
CEBPB	1.06723540845915e-87	0.651384	0.135	0.117	2.05240041400779e-83
CHD1	1.13607703022631e-87	0.204181	0.186	0.213	2.18478973682822e-83
ASF1A	1.13965033830101e-87	0.510064	0.152	0.144	2.19166156558668e-83
RASA1	1.49253740045697e-87	0.61714	0.126	0.116	2.8702986748188e-83
PRKCA-AS1	1.54357226448609e-87	1.24983	0.102	0.06	2.96844382183319e-83
SFT2D1	1.63814262175349e-87	0.383558	0.158	0.165	3.15031207589414e-83
SOCS1	1.66621707549933e-87	1.03913	0.133	0.086	3.20430205789276e-83
DNAJB14	1.98187042431777e-87	0.288221	0.197	0.212	3.8113350130055e-83
CUL3	2.19052522413133e-87	0.109245	0.145	0.184	4.21259905852696e-83
SRSF8	2.47283945911477e-87	0.14501	0.177	0.213	4.75551756382362e-83
BAZ1A	2.56331372165618e-87	0.305905	0.23	0.242	4.92950861811699e-83
WWP1	2.92336772705713e-87	0.366854	0.159	0.171	5.62192847590356e-83
RHEB	3.08697401343106e-87	0.33654	0.175	0.184	5.93655972522927e-83
NEDD9	4.33505939532809e-87	0.638746	0.162	0.142	8.33675272315546e-83
SETD5	4.48572147909644e-87	0.401694	0.172	0.177	8.62649097645036e-83
SPAG7	4.82222613002641e-87	0.138344	0.132	0.164	9.27362307065379e-83
LCOR	5.06708535125079e-87	0.632563	0.13	0.119	9.74451183899039e-83
COP1	5.86597031944679e-87	0.44208	0.181	0.182	1.12808475213281e-82
SIT1	6.49987583949041e-87	0.320938	0.293	0.294	1.2499911226924e-82
PCSK7	6.96488192928479e-87	0.296556	0.21	0.226	1.33941644382076e-82
PHF14	8.50391067853492e-87	0.17623	0.16	0.19	1.63538706258905e-82
PDE7A	9.25550355379339e-87	0.188082	0.26	0.293	1.77992588843001e-82
TSPYL1	1.06874221342057e-86	0.643476	0.13	0.116	2.0552981506291e-82
NRDC	1.19076406697081e-86	0.280689	0.167	0.185	2.28995837719156e-82
MESD	1.53626899192542e-86	0.128165	0.154	0.187	2.95439889837178e-82
DARS1	1.80625826748792e-86	0.331577	0.181	0.191	3.47361527420602e-82
FYN	2.49409970436583e-86	0.13255	0.466	0.518	4.79640314146593e-82
KAT2B	2.89169040061674e-86	0.652747	0.147	0.131	5.56100980942606e-82
HLA-DPA1	2.89932507432938e-86	0.629355	0.236	0.217	5.57569205044284e-82
POLR2J	3.40133591323537e-86	0.630408	0.164	0.142	6.54110909474293e-82
EIF5	3.64553811361629e-86	0.581116	0.191	0.165	7.01073434629549e-82
SAFB	3.94180593333978e-86	0.336792	0.144	0.155	7.58048699040574e-82
COG5	5.18865951203906e-86	0.400995	0.184	0.186	9.97831110760232e-82
MDM4	5.92421925297598e-86	0.444281	0.151	0.157	1.13928660453981e-81
STIM2	6.31412397699673e-86	0.346222	0.141	0.152	1.21426918201624e-81
SND1	7.96962167677167e-86	0.144863	0.163	0.196	1.53263794465996e-81
B2M	8.31271853856502e-86	0.187179	0.999	0.999	1.59861890215144e-81
SHLD2	9.97237358656167e-86	0.684468	0.116	0.103	1.91778716443167e-81
CELF1	1.00383872530245e-85	0.292834	0.177	0.195	1.93048225262915e-81
TAB2	1.07816869010006e-85	0.331359	0.182	0.197	2.07342620793142e-81
ESD	1.08010190336027e-85	0.212795	0.179	0.203	2.07714397035213e-81
PDS5A	1.2039870608574e-85	0.22333	0.188	0.215	2.31538751673487e-81
ANKH	1.21521287320538e-85	0.685594	0.139	0.12	2.33697587646126e-81
ITFG1	1.27914751052141e-85	0.411426	0.21	0.21	2.45992857748372e-81
ERC1	1.5894323381613e-85	0.651488	0.175	0.15	3.05663732951799e-81
DPY30	1.74596143010869e-85	0.319109	0.172	0.183	3.35765842624202e-81
PPWD1	1.74933701356771e-85	0.513784	0.151	0.143	3.36415001079207e-81
PPT1	1.8242089043297e-85	0.437846	0.134	0.135	3.50813614391644e-81
CDC14A	1.84309770935166e-85	0.314773	0.254	0.267	3.54446120485417e-81
FDPS	1.95439673239627e-85	0.296381	0.161	0.177	3.75850035607127e-81
ERGIC2	1.96509218023764e-85	0.337538	0.157	0.167	3.77906877181501e-81
COX17	2.13251978532715e-85	0.326364	0.188	0.198	4.10104879916265e-81
PICALM	2.55284400561032e-85	0.444179	0.202	0.197	4.9093743071892e-81
SETD2	2.65775473689265e-85	0.298338	0.164	0.178	5.11112813451826e-81
PHC3	2.72388509482833e-85	0.169361	0.213	0.246	5.23830342586435e-81
DLG1	5.59839380528794e-85	0.470164	0.154	0.155	1.07662711269492e-80
IER3IP1	5.69194173847255e-85	0.255397	0.158	0.177	1.09461731572566e-80
DDX1	6.15176244514719e-85	0.84928	0.111	0.085	1.18304543582626e-80
ATF7IP	6.90935622306471e-85	0.124714	0.193	0.233	1.32873829525757e-80
PATJ	8.13654361333731e-85	0.648538	0.192	0.16	1.5647387022809e-80
SLC30A7	9.13361728402929e-85	0.687462	0.118	0.104	1.75648593989167e-80
CARD11	9.75920270581984e-85	0.278847	0.239	0.257	1.87679227235621e-80
TRERF1	1.01885934702576e-84	0.50647	0.164	0.158	1.95936841026524e-80
FBXL3	1.13379640906658e-84	0.69434	0.124	0.106	2.18040387427594e-80
SFMBT1	1.13836540248797e-84	0.81392	0.142	0.111	2.18919050552461e-80
DOCK2	1.37499275518244e-84	0.102964	0.196	0.239	2.64424856749135e-80
ANKRD17	1.44000183874324e-84	0.468939	0.179	0.174	2.76926753608713e-80
PHF20	1.53124837715087e-84	0.100788	0.206	0.25	2.94474375409883e-80
COMMD1	1.59180296407988e-84	0.359545	0.151	0.164	3.06119628022201e-80
NGDN	1.71631532304707e-84	0.115893	0.123	0.153	3.30064599775181e-80
CERT1	1.96693332952306e-84	0.676726	0.139	0.121	3.78260948600579e-80
DISC1	1.97143049153073e-84	0.969617	0.121	0.084	3.79125797826275e-80
AGBL5	2.0306095358998e-84	1.20525	0.1	0.06	3.90506519848891e-80
CREB1	2.39506812295112e-84	0.187241	0.146	0.173	4.6059555072473e-80
UBE2G1	2.53597159393342e-84	0.308061	0.163	0.176	4.87692697229336e-80
BRAF	2.7222576910474e-84	0.540253	0.169	0.159	5.23517376565326e-80
CD226	2.7286372409024e-84	0.508518	0.146	0.143	5.24744227797941e-80
COA1	2.90327442640647e-84	0.125557	0.142	0.177	5.58328704942229e-80
PSMC3	3.37424150735104e-84	0.106971	0.118	0.15	6.48900384278679e-80
GLOD4	3.47717731065804e-84	0.106041	0.148	0.181	6.68695968612647e-80
ENSG00000253980	3.96069714630925e-84	0.854896	0.173	0.125	7.61681668206733e-80
RAB18	5.20091408524035e-84	0.207485	0.144	0.17	1.00018778773257e-79
MFSD14A	6.16052870540047e-84	0.420658	0.138	0.14	1.18473127533556e-79
RCAN3	6.95763390645469e-84	0.161192	0.257	0.294	1.3380225765503e-79
NFKBIA	7.06300353725737e-84	0.162288	0.227	0.26	1.35828621024996e-79
EIF3J	7.41470645621508e-84	0.685495	0.124	0.108	1.42592219859472e-79
CNOT4	7.91066697157543e-84	0.265162	0.157	0.177	1.52130036530367e-79
SCFD1	8.63582513396003e-84	0.420221	0.155	0.159	1.66075553151185e-79
DLEU2	1.11185811230888e-83	0.672404	0.215	0.18	2.1382143357812e-79
STAU1	1.43523357978847e-83	0.16054	0.128	0.158	2.76009769729121e-79
RNF168	1.75448110612037e-83	0.452996	0.131	0.134	3.37404261518008e-79
GNAI3	1.75540991496691e-83	0.287991	0.142	0.158	3.37582880747286e-79
ENSG00000283674	2.6053600373443e-83	0.989919	0.123	0.087	5.01036788781682e-79
DNAJB6	2.7348150951134e-83	0.281576	0.22	0.232	5.25932290941257e-79
PIN4	2.95248231960359e-83	0.236315	0.13	0.151	5.67791874882966e-79
MRPL33	3.02787809189072e-83	0.142318	0.175	0.208	5.82291235851504e-79
C18orf32	3.4077632045216e-83	0.238266	0.192	0.213	6.55346941861548e-79
CNTRL	3.44114017268447e-83	0.207761	0.165	0.191	6.61765666608951e-79
MARCHF7	4.38794392451187e-83	0.260698	0.147	0.165	8.43845496122878e-79
PHYKPL	4.58937553765074e-83	0.341325	0.182	0.191	8.82582809645613e-79
MTG1	4.98239887966405e-83	0.224493	0.128	0.153	9.58165128548193e-79
MRPL23	7.37618634686924e-83	0.903747	0.104	0.078	1.41851439636642e-78
TARDBP	7.4740966818212e-83	0.420617	0.123	0.128	1.43734353288104e-78
LYPLA1	8.04199737429e-83	0.24984	0.155	0.175	1.54655651504971e-78
JARID2	8.82601745962783e-83	0.394782	0.12	0.131	1.69733141766103e-78
MLLT10	1.01887998551585e-82	0.488165	0.154	0.15	1.95940810014554e-78
CUL4A	1.03968937896974e-82	0.349415	0.139	0.148	1.99942664469671e-78
EAPP	1.05324163503307e-82	0.224893	0.211	0.233	2.0254889883321e-78
YIPF4	1.15078366521809e-82	0.300284	0.144	0.16	2.21307206658091e-78
CD28	1.16643988879178e-82	0.281909	0.198	0.216	2.24318055013548e-78
ARID4A	1.65965504378393e-82	0.163017	0.142	0.17	3.19168261470088e-78
SARNP	1.94244412621535e-82	0.359612	0.174	0.179	3.73551429912474e-78
UBE3A	2.12519933213536e-82	0.129489	0.162	0.195	4.08697083562952e-78
USO1	2.39189326918179e-82	0.521108	0.141	0.134	4.5998499459635e-78
ENSG00000286808	2.42360910964118e-82	1.23572	0.106	0.058	4.66084267875096e-78
TRIM13	2.47815567292073e-82	0.945063	0.113	0.082	4.76574117459386e-78
PSMC6	2.56391639046938e-82	0.135775	0.116	0.146	4.93066761051167e-78
IL10RA	3.37826627210718e-82	0.104521	0.303	0.348	6.49674386788932e-78
PPHLN1	3.55243752831798e-82	0.286551	0.165	0.18	6.8316926107083e-78
ENSG00000290928	3.65932073334902e-82	0.643241	0.129	0.114	7.0372397023035e-78
ANKRD36	4.95653014248849e-82	0.366337	0.114	0.126	9.53190311701962e-78
ASXL1	5.13171321550675e-82	0.375042	0.153	0.161	9.86879768474103e-78
HSPA5	5.22039557008611e-82	0.13097	0.232	0.267	1.00393427208326e-77
SENP7	6.29746890925514e-82	0.488022	0.14	0.138	1.21106624593886e-77
ISCA2	6.43966947427517e-82	0.224566	0.12	0.141	1.23841283659786e-77
COMMD10	6.50419143164574e-82	0.250836	0.144	0.166	1.25082105421979e-77
BABAM2	7.40109130133595e-82	0.572199	0.165	0.152	1.42330386815992e-77
VTI1A	7.55360571558393e-82	0.460405	0.186	0.181	1.45263391516395e-77
PRKAR1A	8.40745647483496e-82	0.668033	0.146	0.123	1.61683795467551e-77
CLINT1	1.32078688012448e-81	0.108857	0.135	0.169	2.54000524916739e-77
SIK3	1.35969532375998e-81	0.510371	0.265	0.24	2.61483007712282e-77
SYNCRIP	1.96113873571454e-81	0.15863	0.14	0.17	3.77146590265264e-77
PAFAH1B2	2.40965869422079e-81	0.942646	0.111	0.078	4.634014634856e-77
DNAJC3	2.99570738701099e-81	0.255662	0.125	0.144	5.76104487596084e-77
INSIG1	2.99968390700698e-81	0.758463	0.182	0.142	5.76869212156513e-77
HADHB	3.68512098433194e-81	0.166947	0.121	0.147	7.08685616496876e-77
ARL15	3.99754519157174e-81	0.673025	0.203	0.167	7.68767915791161e-77
RSRC2	4.30117279104647e-81	0.149058	0.182	0.214	8.27158539446146e-77
SPOP	4.7686324134308e-81	0.131139	0.137	0.167	9.17055699426878e-77
CBX6	5.21049172504115e-81	0.850097	0.104	0.081	1.00202966364266e-76
CCNH	5.45583983870014e-81	0.175695	0.196	0.227	1.04921255938042e-76
RBM26	6.46827742992696e-81	0.367433	0.119	0.131	1.24391443254925e-76
KDM4C	7.42373971880409e-81	0.167288	0.192	0.223	1.42765938532321e-76
MKLN1	7.94007499832915e-81	0.394356	0.166	0.17	1.52695582292868e-76
ATP2B1	1.05911710283483e-80	0.331344	0.2	0.209	2.03678810046167e-76
ARID5B	1.10687759956467e-80	0.444174	0.302	0.284	2.12863631172282e-76
KLHDC2	1.1098105936584e-80	0.297414	0.148	0.162	2.13427675266446e-76
FUT8	1.16302985198933e-80	0.52907	0.163	0.155	2.23662270836068e-76
SCAPER	1.16982859099082e-80	0.333846	0.151	0.163	2.24969736333445e-76
TNRC6A	1.2052236733253e-80	0.30977	0.132	0.148	2.31776564617188e-76
ITCH	1.25230158033087e-80	0.266909	0.159	0.18	2.4083011691343e-76
MAP3K5	1.32873263115685e-80	0.584695	0.196	0.173	2.55528572297773e-76
TMEM248	1.61976521963198e-80	0.104011	0.133	0.166	3.11497049387427e-76
UTY	1.86925170128799e-80	1.0684	0.137	0.081	3.59475794674693e-76
MFSD14CP	1.94880377525234e-80	0.727654	0.112	0.094	3.74774454018778e-76
PSMC2	1.99046810086329e-80	0.428064	0.124	0.126	3.8278692047702e-76
UBR2	2.14873911622456e-80	0.271816	0.164	0.183	4.13224019441144e-76
TCEAL8	2.23081084102263e-80	0.810691	0.133	0.101	4.29007232837061e-76
POLR2F	2.30683031427575e-80	0.158372	0.153	0.183	4.43626537738369e-76
UBA3	2.45622975761281e-80	0.137711	0.125	0.154	4.72357544686519e-76
VPS13D	4.00068843039365e-80	0.4072	0.132	0.139	7.69372392049002e-76
IMMP2L	4.28122731753167e-80	0.549544	0.199	0.182	8.23322825434516e-76
MRPS33	4.31894022769348e-80	0.321114	0.12	0.134	8.30575395187733e-76
CASP1	4.88734104466723e-80	0.375511	0.175	0.176	9.39884556299955e-76
PITPNB	5.28177106735186e-80	0.346174	0.136	0.146	1.01573739396244e-75
AKT3	5.85531773304085e-80	0.237474	0.21	0.236	1.12603615324109e-75
PFDN1	6.44322718523832e-80	0.311714	0.109	0.125	1.23909701999318e-75
RB1	7.59792008141105e-80	0.314816	0.144	0.16	1.46115601085616e-75
USP8	9.26889119188385e-80	0.419909	0.15	0.152	1.78250046511118e-75
SNW1	1.23976748811145e-79	0.41724	0.161	0.16	2.38419685638713e-75
RNASET2	1.68215145250084e-79	0.102866	0.374	0.421	3.23494545830437e-75
KAT6B	2.16032300392275e-79	0.203013	0.158	0.186	4.15451716884384e-75
IFNGR1	2.44641051976473e-79	0.553435	0.141	0.13	4.70469207055955e-75
ELAVL1	3.1367767985391e-79	0.310001	0.111	0.125	6.03233546127055e-75
UMAD1	3.2246057503489e-79	0.565982	0.172	0.155	6.20123931849597e-75
PDCD10	3.43541509518235e-79	0.273384	0.188	0.2	6.60664676954518e-75
KLHL24	4.09541409444895e-79	0.228502	0.115	0.139	7.87589084503478e-75
PPP2R5E	4.48910556895868e-79	0.419672	0.162	0.163	8.63299891966443e-75
CDC26	5.6608809954837e-79	0.107641	0.162	0.194	1.08864402424147e-74
CNST	6.62983947560753e-79	0.166879	0.178	0.209	1.27498442955408e-74
UHRF2	8.27523389163786e-79	0.829179	0.119	0.094	1.59141022970088e-74
CARD8	9.06236529810858e-79	0.323299	0.143	0.156	1.74278347047926e-74
NAA20	1.26808535610245e-78	0.253032	0.126	0.143	2.43865494832063e-74
TNFRSF25	1.5527690901696e-78	0.42377	0.15	0.151	2.98613023730515e-74
ARIH1	1.71972893822033e-78	0.399847	0.144	0.15	3.30721072109152e-74
THOC2	1.87030940944316e-78	0.220921	0.161	0.181	3.59679202530015e-74
MORF4L2	1.98853955048726e-78	0.533761	0.135	0.126	3.82416040954204e-74
ITM2A	2.03399421724633e-78	0.2315	0.293	0.312	3.91157427918642e-74
BBX	2.32067865338327e-78	0.298792	0.217	0.225	4.46289711832136e-74
AP3B1	2.70774811481834e-78	0.266299	0.159	0.177	5.20727039960714e-74
OGDH	3.30892013442005e-78	0.495314	0.162	0.155	6.3633843105032e-74
KIAA2026	3.64749619939516e-78	0.155633	0.117	0.146	7.01449994105684e-74
IL32	3.73167836838532e-78	0.326495	0.827	0.794	7.17639067024181e-74
VBP1	4.23855336902596e-78	0.123127	0.119	0.147	8.15116198397382e-74
FIP1L1	4.60394762324306e-78	0.218888	0.149	0.174	8.85385167425873e-74
ZNF644	5.08413383502504e-78	0.165862	0.158	0.187	9.77729777813666e-74
PHACTR2	7.03296252802338e-78	0.462796	0.246	0.232	1.35250902376418e-73
IFT25	8.34588837330102e-78	0.146014	0.142	0.171	1.60499779306952e-73
HOOK3	9.74449736679311e-78	0.385743	0.123	0.133	1.87396428860798e-73
ASCC2	1.02570567247445e-77	0.180749	0.101	0.123	1.97253457873561e-73
RNF111	1.36537173995414e-77	0.509137	0.138	0.134	2.62574639310581e-73
HELB	1.37140497584317e-77	0.299517	0.137	0.152	2.63734890904401e-73
PCNX2	1.39634650607683e-77	0.629732	0.137	0.122	2.68531396583635e-73
FBXL5	1.49824113079556e-77	0.243064	0.135	0.153	2.88126751863295e-73
TRAPPC3	1.58940149130798e-77	0.113061	0.118	0.148	3.05657800793438e-73
TIMM8B	2.03832242595683e-77	0.172011	0.117	0.143	3.91989785735758e-73
COPS8	2.73761066090697e-77	0.526605	0.127	0.119	5.2646990619902e-73
CAMK1D	2.87421976809813e-77	0.543846	0.196	0.178	5.52741203602951e-73
RAB27A	3.17985572743976e-77	0.268168	0.137	0.154	6.11518054943941e-73
MAP4K4	3.77232509387129e-77	0.178504	0.15	0.178	7.25455838802388e-73
TAF3	4.23711725875398e-77	0.451417	0.162	0.16	8.14840020030977e-73
RAB6A	4.41248607567714e-77	0.252403	0.187	0.204	8.48565197213472e-73
ZDHHC20	4.8258536861832e-77	0.379223	0.134	0.143	9.28059922389891e-73
FBXL17	5.07843620158939e-77	0.316602	0.155	0.172	9.76634065927655e-73
MTIF3	5.26053369047567e-77	0.207957	0.146	0.17	1.01165323401538e-72
NUTM2B-AS1	7.95297147083783e-77	0.406216	0.129	0.135	1.52943594355682e-72
SVIL	9.76927592547558e-77	0.480029	0.123	0.124	1.87872945322821e-72
CCDC66	1.07789394437124e-76	0.333804	0.164	0.175	2.07289784442034e-72
DOCK11	1.63474918699096e-76	0.126152	0.154	0.188	3.14378616150231e-72
RAD23B	1.87530999364539e-76	0.20654	0.118	0.14	3.60640864877946e-72
NUDT5	2.16697597401642e-76	0.124544	0.128	0.157	4.16731149563098e-72
PIBF1	2.56756027529154e-76	0.319329	0.17	0.184	4.93767516541316e-72
DPM1	2.73400319952336e-76	0.764209	0.109	0.087	5.25776155300337e-72
MBD5	4.25114059019307e-76	0.229366	0.196	0.22	8.17536846900028e-72
SFXN1	5.88463052928214e-76	0.141357	0.171	0.202	1.13167329708625e-71
CRYBG1	8.17469607987439e-76	0.224862	0.154	0.175	1.57207580312064e-71
REEP3	8.69283092109271e-76	0.727279	0.109	0.092	1.67171831443534e-71
SP3	1.03882721022074e-75	0.274248	0.152	0.168	1.99776860797551e-71
BLOC1S4	1.14995257040445e-75	0.20461	0.122	0.142	2.2114737881448e-71
AKIRIN1	1.94702505865589e-75	0.29508	0.169	0.18	3.74432389030114e-71
SLBP	2.12476421229294e-75	0.296083	0.139	0.149	4.08613405666055e-71
OSBPL3	2.37184553775095e-75	0.779452	0.125	0.099	4.56129615364884e-71
INTS6	2.39153948670361e-75	0.509918	0.114	0.114	4.59916958687972e-71
UVRAG	2.90374627528539e-75	0.119785	0.141	0.172	5.58419446200133e-71
ZNF565	3.41564288363577e-75	1.07836	0.107	0.068	6.56862282951995e-71
METAP2	3.65045794289736e-75	0.477598	0.159	0.152	7.02019566998592e-71
MECP2	3.8981081609982e-75	0.23093	0.167	0.188	7.49645180441564e-71
NSRP1	4.22937235489549e-75	0.557173	0.132	0.124	8.13350597569951e-71
ASB3	4.46311072080266e-75	0.596845	0.123	0.114	8.5830082271756e-71
CDKAL1	4.5248864619101e-75	0.496638	0.214	0.196	8.70180915489931e-71
PIK3R5	4.93212557467583e-75	0.340378	0.306	0.301	9.48497069265908e-71
RABEP1	5.08738087931545e-75	0.330312	0.145	0.159	9.78354216901155e-71
TNS2-AS1	5.23089829498062e-75	1.10712	0.11	0.065	1.00595405110772e-70
WAPL	5.31250968103606e-75	0.149263	0.139	0.166	1.02164873676005e-70
ATF7IP2	5.77030807577535e-75	0.445157	0.14	0.142	1.10968794605236e-70
UBE2V2	5.95159271885561e-75	0.170223	0.126	0.151	1.14455079576312e-70
CD96	8.97481976196372e-75	0.115397	0.391	0.434	1.72594758842324e-70
KIAA0319L	1.15050389603518e-74	0.526343	0.127	0.122	2.21253404246525e-70
DNAJB9	1.23099217545743e-74	0.578904	0.12	0.108	2.36732105262217e-70
GLCCI1	1.24374470982722e-74	0.385158	0.163	0.17	2.39184545146873e-70
NCOA2	1.34433516124288e-74	0.47256	0.185	0.176	2.58529094858617e-70
PPP3R1	1.41341692199121e-74	0.129733	0.13	0.161	2.71814208268129e-70
CAND1	2.13351559730872e-74	0.326983	0.129	0.139	4.1029638451844e-70
PRKCA	2.39082567327409e-74	0.493664	0.259	0.238	4.59779685227341e-70
RPRD2	2.48517730995469e-74	0.377649	0.171	0.176	4.77924448477387e-70
PAM	2.94428400457639e-74	0.580947	0.158	0.142	5.66215256920085e-70
SOS1	3.77744612583089e-74	0.470886	0.184	0.177	7.26440664458538e-70
DCAF5	4.98018878283817e-74	0.105217	0.123	0.154	9.57740104827609e-70
PDXDC1	5.43350622584028e-74	0.391427	0.129	0.136	1.04491758229134e-69
SMURF2	6.83025004580331e-74	0.553429	0.102	0.101	1.31352538630844e-69
TRBC1	7.92570859194882e-74	0.263045	0.413	0.436	1.52419301931768e-69
CAB39	8.46927105364782e-74	0.160768	0.148	0.174	1.62872551632701e-69
PHIP	1.00942152992174e-73	0.174524	0.199	0.23	1.94121854419249e-69
FUBP1	1.09892337327805e-73	0.223678	0.132	0.155	2.11333953915101e-69
KLHL28	1.13674732365505e-73	0.371966	0.097	0.107	2.18607877812102e-69
ERG28	1.19780022577525e-73	0.347319	0.143	0.149	2.30348961418839e-69
SESN1	1.3352149752991e-73	0.537787	0.129	0.126	2.56775191899769e-69
EP300	1.41869862845439e-73	0.45231	0.11	0.113	2.72829933238063e-69
NUP98	1.56590848448573e-73	0.186195	0.128	0.154	3.0113986065145e-69
CAMKMT	1.83222570259959e-73	0.558478	0.19	0.171	3.52355324866928e-69
CBLB	1.89764097321207e-73	0.209792	0.267	0.291	3.64935335558413e-69
PDHB	2.33290040599638e-73	0.19324	0.114	0.133	4.48640077077163e-69
MAML2	2.79848522494691e-73	0.446015	0.415	0.366	5.38176693609541e-69
USP3-AS1	2.98178694124574e-73	0.832814	0.138	0.101	5.73427446670968e-69
CHMP3	3.08754113610109e-73	0.204664	0.151	0.174	5.937650358836e-69
API5	3.92644485326086e-73	0.141691	0.124	0.149	7.55094609730596e-69
TMEM147	3.95644108006849e-73	0.19002	0.149	0.171	7.6086318410797e-69
UBQLN1	4.33759959530189e-73	0.154316	0.124	0.149	8.34163778172506e-69
SPIDR	7.06759658432079e-73	0.428983	0.17	0.169	1.35916949913073e-68
USP33	7.89180865619464e-73	0.246382	0.142	0.159	1.51767372267279e-68
SLC4A7	8.01620320709123e-73	0.428637	0.148	0.151	1.54159603875572e-68
COPA	8.79612717521965e-73	0.162768	0.131	0.159	1.69158321706649e-68
APOBEC3C	1.16613640434526e-72	0.53428	0.138	0.132	2.24259691919637e-68
CDK17	1.18385330189873e-72	0.445871	0.155	0.152	2.27666828488144e-68
ZNF652	1.22755844137521e-72	0.2807	0.145	0.16	2.36071763860867e-68
GSK3B	1.42947073822253e-72	0.235032	0.121	0.142	2.74901517667574e-68
MED28	1.49737332162675e-72	0.252638	0.155	0.171	2.87959863482041e-68
MYO5A	1.58659366720091e-72	0.643837	0.121	0.107	3.05117828139407e-68
SELENOS	1.88275759502623e-72	0.493338	0.151	0.143	3.62073113099495e-68
C6orf62	2.12827591638372e-72	0.533428	0.125	0.12	4.09288741479753e-68
PSMD12	2.65875756421219e-72	0.355745	0.118	0.125	5.11305667173647e-68
SMC3	2.67989077216563e-72	0.116132	0.146	0.177	5.15369794395171e-68
SMDT1	2.70731845534866e-72	0.158181	0.451	0.48	5.20644412148102e-68
CHD9	2.9362532920065e-72	0.365659	0.147	0.154	5.6467087058577e-68
FOXO3	3.19430678197338e-72	0.766107	0.108	0.089	6.14297137241301e-68
GABPB1-AS1	3.50810501717273e-72	0.372578	0.16	0.164	6.74643675852488e-68
UBE2K	3.77836917325674e-72	0.34366	0.164	0.171	7.26618175709004e-68
UXS1	4.383257359856e-72	0.280582	0.135	0.149	8.42944222873907e-68
CHCHD3	4.4690870719109e-72	0.159668	0.131	0.156	8.59450134799186e-68
CYP20A1	4.61163523778588e-72	0.334959	0.152	0.16	8.86863572578602e-68
PITPNC1	7.8663167786212e-72	0.170894	0.374	0.407	1.51277137969664e-67
ANXA2	7.87159943206132e-72	0.211472	0.346	0.364	1.51378728677971e-67
DOCK9	8.42602601010537e-72	0.401416	0.129	0.135	1.62040906200336e-67
ARAP2	8.69961051981493e-72	0.333685	0.175	0.184	1.67302209906561e-67
PHPT1	9.6731763467158e-72	0.138258	0.149	0.18	1.86024854323692e-67
MAPKAP1	1.01914539391951e-71	0.172243	0.099	0.122	1.9599185070466e-67
SMYD3	1.10004590003849e-71	0.442885	0.269	0.252	2.11549827036403e-67
CCNG1	1.12323482470256e-71	0.112586	0.182	0.214	2.16009289138549e-67
ZNF146	1.32896677650141e-71	0.256379	0.122	0.136	2.55573600788986e-67
ACADM	1.54909622034751e-71	0.237264	0.1	0.117	2.97906694135029e-67
SNX14	2.23179778541607e-71	0.501601	0.116	0.114	4.29197032113364e-67
ST8SIA4	2.42603880632798e-71	0.624826	0.11	0.1	4.66551522844934e-67
MIA2	3.16563273791677e-71	0.202306	0.118	0.14	6.08782831828773e-67
ATP11B	3.19312560427931e-71	0.253665	0.155	0.173	6.14069984958954e-67
ALG5	3.48303286806518e-71	0.370156	0.1	0.108	6.69822050857615e-67
HEXB	3.49375586339264e-71	0.48469	0.104	0.103	6.71884190089039e-67
SLC7A6	4.45997099304798e-71	0.409512	0.137	0.139	8.57697021673056e-67
USP48	5.48376274585289e-71	0.223173	0.122	0.141	1.05458241365497e-66
ARHGEF18	6.95075320868151e-71	0.120199	0.379	0.423	1.33669934956154e-66
MPZL3	7.93486211065144e-71	0.762953	0.115	0.092	1.52595333249938e-66
TRAPPC9	9.69484070720196e-71	0.370664	0.146	0.152	1.86441481640201e-66
SPG7	1.12907879567973e-70	0.134103	0.113	0.139	2.17133143197168e-66
PPP2R5C	1.21656949182536e-70	0.21663	0.391	0.407	2.33958478972935e-66
TBL1XR1	1.42597931147927e-70	0.35649	0.157	0.165	2.74230081390579e-66
VPS26C	1.50598453306541e-70	0.248748	0.103	0.119	2.8961588555381e-66
RALGAPA1	1.55566786859023e-70	0.361868	0.131	0.139	2.99170487808588e-66
PSMC1	1.89239450924496e-70	0.282037	0.123	0.136	3.63926388072898e-66
RORA-AS1	2.22496659392995e-70	0.822529	0.131	0.099	4.27883325678668e-66
CLK1	2.42086355938604e-70	0.145341	0.165	0.193	4.65556271105529e-66
TMEM63A	2.56938800643516e-70	0.154419	0.136	0.162	4.94119007517545e-66
TRAPPC4	2.68350253457028e-70	0.334016	0.122	0.129	5.1606437242321e-66
USP47	2.79295088997338e-70	0.262901	0.176	0.189	5.37112385650781e-66
ERAP1	2.86300373670241e-70	0.249722	0.106	0.123	5.5058424860524e-66
ERAP2	3.10708020694612e-70	0.240055	0.142	0.161	5.97522594597809e-66
EBP	3.46362884358603e-70	0.587567	0.122	0.11	6.66090462910029e-66
MTHFS	3.47734173404398e-70	0.1603	0.108	0.131	6.68727588873998e-66
SRP54	3.79083011084346e-70	0.185752	0.13	0.151	7.29014538616306e-66
PTPRJ	4.57399268480921e-70	0.376592	0.159	0.166	8.79624533215659e-66
ZZZ3	6.23555726905932e-70	0.34715	0.121	0.13	1.1991600184128e-65
AP2B1	6.31521295028653e-70	0.267682	0.139	0.154	1.2144786024696e-65
MBNL2	7.40530813537556e-70	0.478599	0.125	0.123	1.42411480751407e-65
PAG1	7.91585390704532e-70	0.166787	0.221	0.249	1.52229786486388e-65
SAMD3	9.21558578033056e-70	0.43533	0.3	0.275	1.77224930141537e-65
SNHG25	9.37399280202187e-70	0.433851	0.107	0.114	1.80271255575683e-65
POGZ	1.07328431987345e-69	0.116853	0.107	0.137	2.06403307554863e-65
NGLY1	1.26395678221378e-69	0.215393	0.121	0.139	2.43071528787533e-65
DENND4C	1.54746121610961e-69	0.186906	0.154	0.177	2.97592266470039e-65
DERL2	1.64839883001509e-69	0.21266	0.108	0.126	3.17003579000202e-65
FRG1	1.6599863382817e-69	0.462266	0.111	0.111	3.19231972714954e-65
KCMF1	1.88051216805979e-69	0.231546	0.095	0.117	3.61641295039578e-65
ETV6	1.97667757846297e-69	0.267161	0.128	0.146	3.80134865114214e-65
CCNC	2.04739390928319e-69	0.262018	0.11	0.125	3.9373432269425e-65
C19orf25	2.63734721038539e-69	0.108068	0.109	0.139	5.07188242029214e-65
GPR171	2.67500873509307e-69	0.716444	0.122	0.1	5.14430929845747e-65
NSMCE2	2.73302070437618e-69	0.590616	0.184	0.161	5.25587211658582e-65
TBCC	2.88936811916221e-69	0.362239	0.132	0.136	5.55654382996084e-65
SDHB	3.04213660430629e-69	0.217539	0.128	0.146	5.85033290374142e-65
PTPN7	3.30186950666878e-69	0.384209	0.171	0.17	6.34982524827474e-65
ERO1A	5.58773982518409e-69	0.236265	0.099	0.118	1.07457824578115e-64
DNAJC1	8.19118390457743e-69	0.251677	0.183	0.202	1.57524657668928e-64
GNG2	9.38691708779668e-69	0.130014	0.301	0.336	1.80519802515418e-64
USP4	9.63385784124607e-69	0.103317	0.112	0.14	1.85268720145003e-64
FAM133B	1.1517736368679e-68	0.307846	0.147	0.157	2.21497588106065e-64
ACTR10	1.20929068003907e-68	0.369187	0.14	0.142	2.32558690678313e-64
GGPS1	1.25887001305842e-68	0.47393	0.105	0.105	2.42093292211264e-64
ITPR2	1.54149681599118e-68	0.294403	0.136	0.151	2.96445252683264e-64
RAPGEF1	1.56283667983819e-68	0.242295	0.148	0.17	3.00549121899683e-64
SLMAP	1.68365459315232e-68	0.341697	0.14	0.149	3.23783614809123e-64
SHOC2	1.75600397611358e-68	0.439366	0.126	0.124	3.37697124646403e-64
SBF2	1.82430434439382e-68	0.529936	0.116	0.114	3.50831968470376e-64
ATP5F1E	1.87910479651129e-68	0.11331	0.802	0.852	3.61370643417087e-64
CSGALNACT1	1.98439919037853e-68	0.469212	0.142	0.139	3.81619808301696e-64
XPC	2.00144176448238e-68	0.210003	0.115	0.135	3.84897265727606e-64
PMF1	2.18995377634156e-68	0.562039	0.121	0.112	4.21150010728245e-64
ZFP36L2	2.49819218837562e-68	0.235172	0.618	0.628	4.80427339746515e-64
RNF38	3.52383784435525e-68	0.364912	0.157	0.162	6.77669255847958e-64
CEACAM21	3.52773566314681e-68	0.321757	0.115	0.125	6.78418845379764e-64
DYM	4.71689747465683e-68	0.222139	0.16	0.179	9.07106553351255e-64
ZNF609	4.83975217106354e-68	0.511847	0.163	0.151	9.3073274001723e-64
PMS2P4	6.32663778867509e-68	0.756284	0.103	0.084	1.21667571314011e-63
SMC5	6.43633260317105e-68	0.161572	0.127	0.151	1.23777112291582e-63
AFTPH	7.08656838248089e-68	0.501131	0.109	0.108	1.3628179656349e-63
RSRC1	7.90844437698758e-68	0.348156	0.116	0.126	1.52087293813848e-63
NEK7	9.27732170999757e-68	0.378355	0.161	0.164	1.78412173804963e-63
BBS9	1.26164682459311e-67	0.38945	0.104	0.112	2.42627300837501e-63
RAD51B	1.34729813228424e-67	0.592454	0.181	0.161	2.59098903819581e-63
ATG12	1.35277997534764e-67	0.333078	0.141	0.148	2.60153117059105e-63
TASOR2	1.79036479473883e-67	0.276944	0.113	0.128	3.44305053676225e-63
BICRAL	1.87166334213644e-67	0.510327	0.136	0.13	3.59939577326259e-63
TMCC1	2.33876786053893e-67	0.608887	0.104	0.098	4.49768447260241e-63
BCAS3	2.44126792905532e-67	0.569288	0.19	0.168	4.69480235436628e-63
OTUD6B-AS1	2.62541149674196e-67	0.24892	0.149	0.163	5.04892884938446e-63
B4GALT1	2.63865357822769e-67	0.344389	0.142	0.152	5.07439469628967e-63
POLE4	2.68308556281727e-67	0.106244	0.143	0.174	5.15984184585389e-63
SGK3	2.75436275563719e-67	0.680123	0.104	0.09	5.29691501536587e-63
RAB3GAP1	3.44153741081085e-67	0.299136	0.119	0.132	6.61842059473035e-63
SACM1L	3.45502232208286e-67	0.341436	0.115	0.122	6.64435342759755e-63
ROMO1	4.07713178853885e-67	0.188641	0.193	0.215	7.84073214253907e-63
RAB5A	4.16833113901035e-67	0.453409	0.111	0.112	8.0161176134308e-63
NARS1	4.84527393154548e-67	0.242039	0.094	0.109	9.31794629775511e-63
HNRNPH2	5.15425562710608e-67	0.172091	0.125	0.145	9.9121489964877e-63
PZP	5.69927133973452e-67	1.09299	0.103	0.063	1.09602687134435e-62
TMEM156	6.26287960684371e-67	0.793984	0.105	0.086	1.20441437719211e-62
SPG11	6.57591671390648e-67	0.363438	0.138	0.145	1.26461454325136e-62
PCAT1	6.60403576008589e-67	0.748066	0.156	0.122	1.27002211702212e-62
EIF4A3	6.99396660776405e-67	0.134693	0.088	0.108	1.3450097183391e-62
SIDT1	7.33920947327459e-67	0.188469	0.094	0.117	1.41140337380544e-62
AIF1	7.87839473990428e-67	1.00959	0.105	0.077	1.51509409243099e-62
WWP2	9.10961857042961e-67	0.291175	0.099	0.115	1.75187074727932e-62
RETREG3	1.03736117946157e-66	0.37571	0.094	0.104	1.99494928422254e-62
CLIP1	1.0497609992873e-66	0.222831	0.101	0.12	2.0187953777294e-62
PARL	1.15559907636303e-66	0.176133	0.119	0.141	2.22233258375373e-62
POLR2K	1.19613129382163e-66	0.106469	0.166	0.196	2.30028009114838e-62
FTO	1.33246316904699e-66	0.516903	0.132	0.123	2.56245992039427e-62
ANXA5	1.448368063599e-66	0.248198	0.217	0.228	2.78535662310723e-62
RERE	1.70395490828738e-66	0.241791	0.156	0.176	3.27687568412745e-62
PCID2	1.94771657817564e-66	0.154587	0.105	0.127	3.74565375148957e-62
TBC1D22A	2.07579736018941e-66	0.114139	0.156	0.188	3.99196590338026e-62
KATNBL1	2.12996447449075e-66	0.299849	0.098	0.111	4.09613468089315e-62
SBNO1	2.14761598788529e-66	0.276096	0.134	0.146	4.13008030630219e-62
PPP2R5A	2.63266897669412e-66	0.332089	0.153	0.16	5.06288570908047e-62
MSMO1	3.05549850564363e-66	0.729687	0.116	0.095	5.87602917620326e-62
ASXL2	3.83925047318268e-66	0.392258	0.127	0.132	7.38326258497762e-62
TBPL1	4.31237772970203e-66	0.230035	0.098	0.114	8.29313361198998e-62
PARP4	4.5485055011935e-66	0.115847	0.118	0.146	8.74723092934522e-62
EXOC2	4.92389489339343e-66	0.269423	0.116	0.13	9.4691422694849e-62
CASP6	5.04099912392736e-66	0.585936	0.101	0.092	9.69434541522471e-62
DCAF10	5.49655178310213e-66	0.667223	0.109	0.095	1.05704187340837e-61
NIPAL3	6.81354521222433e-66	0.109537	0.106	0.132	1.31031287976286e-61
ENSG00000266049	8.29848943486935e-66	0.882676	0.112	0.081	1.59588250321973e-61
CCDC82	8.47995986416955e-66	0.299746	0.094	0.108	1.63078108147845e-61
GLRX3	8.59769642995577e-66	0.183696	0.113	0.134	1.6534230004448e-61
RTF1	8.94576581574886e-66	0.259082	0.181	0.192	1.72036022402666e-61
SEL1L3	1.02041754722527e-65	0.534293	0.112	0.107	1.96236498506892e-61
NOP56	1.03028499284713e-65	0.161925	0.1	0.121	1.98134106974431e-61
WDR7	1.15481714555252e-65	0.41452	0.098	0.104	2.22082885261204e-61
ABCC1	1.19930674425397e-65	0.37636	0.117	0.124	2.30638679987481e-61
R3HDM1	1.34746411342607e-65	0.249765	0.114	0.131	2.59130823652968e-61
HIVEP3	1.35505669129252e-65	0.506662	0.124	0.119	2.60590952302465e-61
MED13	1.7597344633302e-65	0.582935	0.111	0.103	3.3841453464303e-61
SNHG14	1.8625355513118e-65	0.469478	0.121	0.12	3.58184211872772e-61
AGO3	1.91931461686339e-65	0.354968	0.126	0.133	3.69103393968999e-61
CRTC3	3.54423650609558e-65	0.141543	0.121	0.15	6.81592122487241e-61
UBE3C	4.33444989445935e-65	0.353239	0.102	0.111	8.33558059203478e-61
ARL6IP6	5.41814316843734e-65	0.251394	0.121	0.135	1.04196311272219e-60
NOC2L	5.79812757103742e-65	0.155908	0.085	0.105	1.11503791318621e-60
FARS2	6.21952645353681e-65	0.381055	0.136	0.14	1.19607713227966e-60
CD63	7.91072045404752e-65	0.243165	0.229	0.24	1.52131065051788e-60
HDAC2	9.21053397495253e-65	0.206447	0.111	0.127	1.77127778872312e-60
NAE1	1.04218014246279e-64	0.145886	0.119	0.141	2.0042166319702e-60
SAT1	1.17436542034519e-64	0.190034	0.289	0.306	2.25842213986583e-60
MRPS14	1.21751965383481e-64	0.397242	0.112	0.114	2.34141204628973e-60
PKN2	1.30623272784547e-64	0.182223	0.119	0.14	2.51201615891961e-60
SPG21	1.42637755772338e-64	0.44789	0.124	0.12	2.74306668125783e-60
TPK1	1.80846904095489e-64	0.495278	0.134	0.13	3.47786681266035e-60
ELP2	2.01858804945488e-64	0.300952	0.126	0.137	3.88194667790668e-60
GALM	2.61761023981659e-64	0.502872	0.132	0.125	5.03392625219129e-60
PUM3	3.06601281833378e-64	0.426488	0.107	0.108	5.8962492509377e-60
ETNK1	3.34477218547883e-64	0.136393	0.104	0.127	6.43233138989433e-60
LRCH3	3.37518183708918e-64	0.372891	0.13	0.135	6.4908121909062e-60
TRNT1	3.93881555992056e-64	0.321199	0.102	0.113	7.57473620328324e-60
ENSG00000290048	4.38193653644608e-64	0.887598	0.103	0.077	8.42690215323946e-60
AEBP2	4.40394282632915e-64	0.368761	0.108	0.117	8.46922244931359e-60
ENSG00000291214	4.48455919027741e-64	0.224743	0.121	0.137	8.62425577882248e-60
CCDC115	4.77159007164237e-64	0.227378	0.128	0.143	9.17624486677544e-60
NARF	6.54883829182609e-64	0.163855	0.111	0.132	1.25940709190108e-59
EMG1	6.81072197148165e-64	0.106544	0.08	0.102	1.30976994233564e-59
PDIA4	6.96136409673851e-64	0.119857	0.104	0.129	1.33873992944378e-59
AKAP10	7.14008562512675e-64	0.523159	0.104	0.1	1.37310986656813e-59
PHF21A	7.17807005232943e-64	0.418125	0.123	0.127	1.38041465176347e-59
ANK3	7.54179278057585e-64	0.397919	0.277	0.265	1.45036216963254e-59
NFE2L2	9.06566642466505e-64	0.277781	0.15	0.161	1.74341831012733e-59
MMP24	9.45631941106077e-64	1.07424	0.1	0.061	1.8185447859411e-59
DRAM2	9.63240479728486e-64	0.430604	0.108	0.11	1.85240776656585e-59
TMEM87A	9.80896077670894e-64	0.121842	0.135	0.163	1.8863612469689e-59
CFDP1	1.19017151094393e-63	0.325472	0.151	0.158	2.28881883269628e-59
EIF4G3	1.25607786630935e-63	0.412389	0.118	0.123	2.41556334469951e-59
UBE2J2	1.42593409050064e-63	0.131653	0.106	0.131	2.74221384944178e-59
ATAD1	1.51101429215328e-63	0.124172	0.098	0.122	2.90583158523997e-59
NUP214	1.74901395863216e-63	0.304396	0.098	0.111	3.3635287438455e-59
BTBD9	1.77459556074992e-63	0.525588	0.211	0.186	3.41272472287817e-59
ACTR6	1.81135463072009e-63	0.326778	0.102	0.112	3.48341609033781e-59
SMIM27	1.92949765156663e-63	0.397305	0.105	0.109	3.71061693372778e-59
TMEM167A	1.93555176030512e-63	0.281418	0.112	0.125	3.72225959024278e-59
TMEM245	2.03351596674965e-63	0.490207	0.115	0.112	3.91065455565625e-59
MAPK14	2.3092940768557e-63	0.199793	0.086	0.104	4.44100343920119e-59
ABCB7	2.54285779656874e-63	0.147561	0.081	0.101	4.89016982858134e-59
ADPGK	2.58630285225414e-63	0.169841	0.091	0.112	4.97371901516994e-59
PPP6R2	2.675254185641e-63	0.254485	0.105	0.121	5.14478132440621e-59
DENND6A	2.7816176465663e-63	0.441165	0.11	0.112	5.34932889611165e-59
MON2	2.82427292492295e-63	0.284451	0.14	0.153	5.43135926191933e-59
CUL5	3.08247556522888e-63	0.183736	0.126	0.146	5.92790875949165e-59
AP1S2	3.21627019440772e-63	0.25044	0.145	0.159	6.18520921086548e-59
SLCO3A1	3.29409378469221e-63	0.468782	0.14	0.135	6.33487175734159e-59
MTF2	3.94835273207128e-63	0.233165	0.117	0.132	7.59307713904627e-59
MRTFA	4.08939934032884e-63	0.243828	0.118	0.135	7.8643238713864e-59
SCAF8	4.3495757548853e-63	0.46913	0.118	0.115	8.36466913421992e-59
BRIX1	4.67932358361617e-63	0.489341	0.118	0.11	8.99880718365225e-59
COPS4	4.88972784597517e-63	0.311765	0.103	0.112	9.40343562059485e-59
BRWD1	5.11951836532039e-63	0.182675	0.151	0.172	9.84534576834765e-59
YIF1A	6.06676994190999e-63	0.166631	0.089	0.11	1.16670052752871e-58
PIK3IP1	6.48935248074127e-63	0.127156	0.279	0.309	1.24796737557135e-58
SRPK1	7.29346631424336e-63	0.191208	0.117	0.137	1.40260650689214e-58
MRPL55	7.49221747738484e-63	0.173968	0.107	0.128	1.44082834307588e-58
CREBRF	7.75874854659723e-63	0.169493	0.106	0.128	1.49208493299611e-58
ARID1A	8.71193167791534e-63	0.11258	0.117	0.145	1.6753915809799e-58
MAGED1	8.82625168504816e-63	0.206954	0.113	0.133	1.69737646155161e-58
HSBP1	9.91820623392237e-63	0.221846	0.121	0.137	1.90737024084561e-58
TRPM7	1.06882128829107e-62	0.61871	0.119	0.104	2.05545021951256e-58
REV3L	1.07582444238662e-62	0.469011	0.143	0.137	2.06891798515371e-58
SLC66A3	1.10277755699971e-62	0.134859	0.119	0.143	2.12075151986615e-58
ZNF131	1.11642812739627e-62	0.174433	0.155	0.176	2.14700293179577e-58
EIF2S1	1.177541250522e-62	0.208063	0.115	0.13	2.26452957887885e-58
FAM13B	1.49077869938994e-62	0.357772	0.154	0.159	2.86691651679679e-58
RELCH	1.52154786034177e-62	0.178636	0.094	0.115	2.92608869022326e-58
PPP1R21	1.6023821920111e-62	0.501643	0.149	0.138	3.08154119345654e-58
RPF1	1.6327959665711e-62	0.583747	0.11	0.099	3.14002992331288e-58
CWC27	1.78751990752765e-62	0.161021	0.099	0.12	3.43757953416642e-58
RNF5	1.82698057174237e-62	0.10943	0.109	0.133	3.51346633751776e-58
MLLT3	1.90861450458011e-62	0.169074	0.176	0.201	3.67045655375801e-58
ICOS	2.43745496229687e-62	0.520168	0.189	0.174	4.68746963799311e-58
CCDC167	3.255215122254e-62	0.277508	0.126	0.138	6.26010420160667e-58
KPNA1	3.42324105014878e-62	0.230247	0.087	0.103	6.58323486354112e-58
MIR142HG	4.00001278169436e-62	0.528689	0.173	0.155	7.69242458047643e-58
XBP1	4.45695079414426e-62	0.153074	0.361	0.388	8.57116207221882e-58
TMEM126B	4.86586290113782e-62	0.330461	0.101	0.108	9.35754094517815e-58
ZFAND1	5.74504604975574e-62	0.138948	0.128	0.152	1.10482980582853e-57
DOK2	7.83481453941412e-62	0.127421	0.24	0.271	1.50671318407473e-57
KLRB1	8.32866550090292e-62	0.584715	0.391	0.314	1.60168566247864e-57
DMAC1	9.03521033564986e-62	0.14541	0.107	0.129	1.73756129964882e-57
FKBP3	9.1321182353026e-62	0.488421	0.117	0.11	1.75619765783104e-57
GNAQ	9.5483208675766e-62	0.509091	0.161	0.148	1.83623758604366e-57
PPP2R2A	1.02470384122239e-61	0.106762	0.107	0.132	1.97060795705478e-57
CAPN7	1.10144586870809e-61	0.233013	0.12	0.135	2.11819055011253e-57
PSME3IP1	1.16569480505644e-61	0.57924	0.112	0.1	2.24174767960403e-57
UBE2J1	1.16955688788681e-61	0.365941	0.12	0.125	2.24917485109513e-57
CAMK4	1.29200234218207e-61	0.189767	0.435	0.451	2.48464970425035e-57
NMI	1.43406172230299e-61	0.288012	0.096	0.106	2.75784409816088e-57
SLC9A9	1.44049881770598e-61	0.535326	0.154	0.139	2.77022327633037e-57
TRRAP	1.67502683042502e-61	0.138149	0.085	0.108	3.22124409759036e-57
CREBBP	1.80412201552607e-61	0.235612	0.139	0.155	3.46950704805818e-57
ZCCHC10	1.83426974071009e-61	0.726339	0.106	0.087	3.52748413835957e-57
SUCLA2	1.92781609069068e-61	0.384913	0.097	0.105	3.70738312400724e-57
JAML	2.31541042923492e-61	0.372893	0.12	0.128	4.45276579646167e-57
DNAJC9	2.33011199904972e-61	0.367769	0.108	0.114	4.48103838537251e-57
ATAD2B	2.46005646771315e-61	0.191542	0.096	0.118	4.73093459305915e-57
MRPL13	2.77325615048355e-61	0.279689	0.095	0.107	5.33324890299492e-57
SFI1	3.38550571813642e-61	0.232195	0.107	0.123	6.51066604654814e-57
KLHL20	3.79581251758281e-61	0.181763	0.106	0.126	7.2997270525635e-57
TAF12	4.39935898063671e-61	0.226388	0.116	0.131	8.46040725566245e-57
GSTO1	4.44035239374742e-61	0.108677	0.172	0.199	8.53924168841567e-57
NAA15	5.44950649055402e-61	0.291834	0.092	0.104	1.04799459319844e-56
NR3C2	6.16318698099669e-61	0.421093	0.113	0.116	1.18524248831547e-56
MRPS23	6.18519612030375e-61	0.141884	0.083	0.102	1.18947506589561e-56
FNIP1	6.35364860186512e-61	0.589476	0.129	0.115	1.22187016262468e-56
COQ10B	6.74997960057285e-61	0.258141	0.117	0.129	1.29808857698617e-56
PAIP1	8.38647553817346e-61	0.407163	0.101	0.103	1.61280311074614e-56
TMEM154	8.41118131514515e-61	0.605322	0.116	0.105	1.61755427871556e-56
MCPH1	9.25028188766839e-61	0.425626	0.118	0.119	1.77892170981751e-56
FBXL20	1.06983218746811e-60	0.544033	0.14	0.127	2.05739427971992e-56
GIGYF2	1.16421170438139e-60	0.187662	0.101	0.121	2.23889552869585e-56
HIBCH	1.27787341818269e-60	0.256823	0.098	0.111	2.45747837050713e-56
CUL1	1.52384856042488e-60	0.245948	0.124	0.137	2.93051316655308e-56
XYLT1	1.81127314649584e-60	0.715187	0.121	0.1	3.48325938802615e-56
RANBP9	1.86351321507481e-60	0.238071	0.095	0.111	3.58372226391036e-56
DYNLT3	1.99228372277713e-60	0.15839	0.113	0.134	3.83136082727269e-56
TSG101	2.01309218244187e-60	0.279219	0.125	0.135	3.87137757605397e-56
SINHCAF	2.37479783925777e-60	0.148908	0.103	0.125	4.56697372467663e-56
YAF2	2.49161998444835e-60	0.577563	0.118	0.107	4.79163439209262e-56
ZNF302	2.50282077646912e-60	0.126533	0.108	0.131	4.81317463522777e-56
MRPS10	3.12702567607905e-60	0.294876	0.094	0.104	6.01358307766763e-56
ABHD18	3.15785305068768e-60	0.487707	0.109	0.107	6.07286720177748e-56
TRG-AS1	3.37288662133378e-60	0.113463	0.198	0.23	6.48639826148698e-56
BTD	3.41865473982997e-60	0.611775	0.102	0.09	6.57441493016702e-56
PFN1	3.83441986053105e-60	0.159153	0.93	0.937	7.37397283378726e-56
PSPC1	4.33324100323891e-60	0.343309	0.111	0.119	8.33325577332874e-56
PHACTR4	4.7814020887544e-60	0.374306	0.117	0.123	9.19511435688359e-56
POLD2	4.88119562271144e-60	0.166646	0.081	0.1	9.38702730203637e-56
COMMD8	5.41925146628367e-60	0.177287	0.112	0.13	1.04217624948101e-55
HEATR5B	5.48597069022051e-60	0.338328	0.133	0.14	1.05500702343631e-55
USP9X	5.77066720987419e-60	0.218556	0.121	0.137	1.10975701113091e-55
RB1CC1	6.53988738934515e-60	0.333455	0.132	0.14	1.25768574384497e-55
TNPO1	7.64585105311917e-60	0.15953	0.092	0.113	1.47037361602535e-55
GPRIN3	7.82755658470012e-60	0.148812	0.173	0.198	1.50531740680368e-55
NPC1	1.12892813981083e-59	0.604045	0.151	0.13	2.1710417056702e-55
PYM1	1.26631217474207e-59	0.194351	0.119	0.137	2.43524494324648e-55
CDR2	1.45224019672672e-59	0.247925	0.114	0.132	2.79280312232516e-55
NUP107	1.55024806728009e-59	0.163353	0.099	0.119	2.98128205818634e-55
ACAT2	1.70271606464481e-59	0.337418	0.116	0.122	3.27449326391843e-55
SS18	2.39287853957994e-59	0.518994	0.114	0.107	4.60174471946619e-55
ANTXR2	2.56443097427118e-59	0.592102	0.122	0.11	4.93165720662091e-55
FCHSD2	2.96244195053578e-59	0.47988	0.168	0.154	5.69707211507535e-55
ESCO1	3.32923267123456e-59	0.118007	0.096	0.119	6.40244735005117e-55
RARS2	3.99516083591478e-59	0.232995	0.103	0.118	7.6830938035477e-55
LINC01934	4.20895635841359e-59	0.559568	0.217	0.189	8.09424397286517e-55
GTF3C6	4.28689717931797e-59	0.163264	0.151	0.171	8.2441319655464e-55
SPEN	4.75678695374168e-59	0.137423	0.102	0.124	9.14777699074062e-55
LARP7	4.83041947642396e-59	0.361144	0.105	0.11	9.28937969511092e-55
ATR	4.92317629925305e-59	0.360735	0.118	0.126	9.46776034109353e-55
AKAP7	5.49385782325915e-59	0.182101	0.081	0.101	1.05652379799097e-54
ACYP2	5.83729543626385e-59	0.388247	0.158	0.158	1.1225702853479e-54
CLASP2	5.95406888846188e-59	0.340364	0.128	0.136	1.1450269879401e-54
ZNF430	6.38495794056249e-59	0.109174	0.106	0.13	1.22789126154957e-54
TARS3	6.44745096155219e-59	0.400592	0.115	0.117	1.2399092944161e-54
FBXO11	9.83926157395168e-59	0.347274	0.158	0.163	1.89218839328665e-54
MRPL32	1.08959240697477e-58	0.378788	0.098	0.101	2.09539515785318e-54
ZNF611	1.10751604280857e-58	0.301557	0.09	0.102	2.12986410192515e-54
MRPL50	1.16569874099033e-58	0.571641	0.104	0.093	2.2417552487985e-54
C4orf48	1.26445109812957e-58	0.310687	0.137	0.147	2.43166590681297e-54
SKIC3	1.282953500752e-58	0.330955	0.094	0.102	2.46724787729616e-54
TXNDC9	1.33718110915972e-58	0.25101	0.118	0.13	2.57153299102505e-54
CASP8AP2	1.71020254045948e-58	0.25083	0.102	0.117	3.28889050555762e-54
ZNF33A	1.75235800479083e-58	0.139581	0.111	0.135	3.36995967901324e-54
UIMC1	1.81870625075259e-58	0.29529	0.102	0.112	3.49755399082231e-54
SPPL3	2.08922963259403e-58	0.310442	0.122	0.132	4.01779750644158e-54
MSL2	2.38737239429129e-58	0.219962	0.087	0.103	4.59115585146158e-54
NFAT5	2.7451243818554e-58	0.401747	0.159	0.16	5.27914869874612e-54
FDX1	3.38371302274963e-58	0.118262	0.118	0.141	6.50721851404981e-54
SAE1	4.08071050034849e-58	0.187904	0.103	0.12	7.84761436322018e-54
CAMTA1	4.83076337299573e-58	0.320443	0.147	0.153	9.2900410426081e-54
GRAP2	4.96145754160507e-58	0.181379	0.247	0.264	9.54137899826071e-54
BIRC3	5.89537180529509e-58	0.356607	0.15	0.155	1.1337389518763e-53
OXR1	6.61078618701338e-58	0.193779	0.089	0.107	1.27132029162454e-53
HK1	9.49775917375719e-58	0.120013	0.116	0.14	1.82651406670524e-53
ZNRF2	9.73475676666616e-58	0.426329	0.097	0.101	1.87209107379757e-53
DIMT1	9.82434743419154e-58	0.134823	0.095	0.117	1.88932025506938e-53
VPS8	1.02225802219805e-57	0.397839	0.113	0.115	1.96590440248907e-53
FBXO34	1.02343699404553e-57	0.308124	0.101	0.11	1.96817168324896e-53
RNF19A	1.09028910137034e-57	0.263883	0.163	0.175	2.09673497084531e-53
XPO6	1.12852134438506e-57	0.211043	0.109	0.126	2.1702593973869e-53
SPPL2A	1.19738315586648e-57	0.165993	0.107	0.128	2.30268754704683e-53
TNKS	1.24681604014604e-57	0.222122	0.095	0.112	2.39775192680484e-53
GPHN	1.27549089244058e-57	0.261712	0.126	0.141	2.45289653525248e-53
ZMYND8	1.45238612712698e-57	0.506332	0.121	0.115	2.7930837610779e-53
SENP5	1.83743366577713e-57	0.518398	0.119	0.11	3.53356868265599e-53
CISD2	2.0458289504969e-57	0.346176	0.115	0.122	3.93433365470059e-53
COX20	2.3909216184498e-57	0.340283	0.128	0.131	4.59798136444081e-53
LMBR1	2.47482295465383e-57	0.237849	0.091	0.108	4.75933202409479e-53
INO80	3.00366435976284e-57	0.222322	0.091	0.107	5.77634693025991e-53
ATP1B3	3.43449006667345e-57	0.365396	0.122	0.126	6.60486784721972e-53
ATF2	3.7080753708616e-57	0.150823	0.08	0.1	7.13099974570394e-53
SQOR	3.77073374816077e-57	0.222329	0.114	0.129	7.25149807108798e-53
ZHX2	3.82034295507809e-57	0.434345	0.136	0.132	7.34690153691067e-53
ASAP1	4.62764412370099e-57	0.347764	0.115	0.122	8.89942241428936e-53
RIF1	5.98737047387858e-57	0.477011	0.105	0.102	1.15143121583159e-52
DUSP11	6.07068255525042e-57	0.182106	0.106	0.123	1.16745296220021e-52
NLRC5	7.70877125309354e-57	0.137016	0.156	0.18	1.48247379968242e-52
PSMD1	8.66304935141175e-57	0.338484	0.095	0.103	1.66599102076999e-52
TYW1	8.99558049479784e-57	0.323834	0.1	0.108	1.72994008495457e-52
ANAPC13	1.00054786901119e-56	0.100227	0.094	0.116	1.92415360689541e-52
SGMS1	1.03227043576106e-56	0.455498	0.121	0.12	1.9851592750121e-52
DDX27	1.09935135270953e-56	0.157772	0.092	0.112	2.11416258639569e-52
UBE2E1	1.13102319194215e-56	0.307978	0.124	0.131	2.17507070042394e-52
UBR5	1.24182911504277e-56	0.203858	0.116	0.133	2.38816157113875e-52
MPLKIP	1.30118566943895e-56	0.144998	0.115	0.135	2.50231016089804e-52
TMEM50B	1.41178187653871e-56	0.264206	0.139	0.148	2.71499772677159e-52
KRIT1	1.69507885871429e-56	0.270941	0.105	0.117	3.25980615319346e-52
HSD17B10	1.79402097654882e-56	0.103571	0.098	0.12	3.45008174000103e-52
PARN	2.89225294632179e-56	0.162031	0.083	0.103	5.56209164107143e-52
ZMYM5	2.89889123584665e-56	0.276545	0.104	0.116	5.57485773565669e-52
BBIP1	3.68992159455183e-56	0.327883	0.1	0.108	7.09608821848263e-52
GNG10	4.56732994138494e-56	0.383045	0.125	0.126	8.78343221027737e-52
MYBL1	4.79224913774143e-56	0.129836	0.13	0.16	9.21597431679054e-52
SEC23A	5.10122606217359e-56	0.532855	0.118	0.107	9.81016784016603e-52
YY1AP1	5.25574435207949e-56	0.132014	0.082	0.103	1.01073219634841e-51
GPR174	5.29981726526034e-56	0.369943	0.159	0.16	1.01920785828222e-51
TRADD	5.76534224072986e-56	0.128611	0.227	0.254	1.10873296631476e-51
SNAP23	5.93890580040963e-56	0.22489	0.128	0.142	1.14211097447678e-51
NFX1	6.49916813050323e-56	0.130575	0.102	0.124	1.24985502317708e-51
SPDYE2	6.52338467874932e-56	0.952287	0.127	0.074	1.25451210757028e-51
KMT5B	6.95457602849518e-56	0.243146	0.097	0.111	1.33743451603991e-51
NT5C3A	7.1372085456987e-56	0.253582	0.163	0.172	1.37255657542332e-51
RBM23	7.73947892882308e-56	0.106468	0.099	0.123	1.48837919280197e-51
HNRNPLL	8.38659548883834e-56	0.522032	0.146	0.132	1.6128261784585e-51
NIBAN1	9.91322563594655e-56	0.457342	0.154	0.147	1.90641242204888e-51
ZCCHC17	1.07480888841438e-55	0.130704	0.088	0.11	2.06696497330969e-51
UBE2W	1.676629429698e-55	0.590935	0.106	0.096	3.22432605625223e-51
RAF1	1.84526765026472e-55	0.23592	0.123	0.136	3.54863421822407e-51
PFDN4	2.13290695985365e-55	0.472652	0.117	0.111	4.10179337449455e-51
PCF11	2.58067135912434e-55	0.174725	0.086	0.103	4.96288909073202e-51
PHF20L1	2.61835018220934e-55	0.178837	0.097	0.115	5.03534923540679e-51
PDCL3	2.72793526377004e-55	0.103851	0.078	0.1	5.24609230575617e-51
TMX2	2.79162584072372e-55	0.239543	0.092	0.106	5.36857565429579e-51
RASGRF2	2.92102246666333e-55	0.580031	0.129	0.114	5.61741830564024e-51
VPS33A	3.28364460776599e-55	0.108103	0.08	0.101	6.31477694519478e-51
ATG7	3.81878348995302e-55	0.500983	0.111	0.107	7.34390252952866e-51
SDCCAG8	5.17729296486232e-55	0.251113	0.111	0.124	9.95645210072673e-51
MPP7	5.49191543862688e-55	0.243281	0.098	0.112	1.05615025800233e-50
DUSP16	5.58900091057511e-55	0.646915	0.128	0.11	1.0748207651127e-50
ZNF766	6.43739380425192e-55	0.318038	0.099	0.105	1.23797520249569e-50
RUNX2	6.86510685284209e-55	0.50699	0.113	0.109	1.32022869887006e-50
TRAF3	7.0425729122711e-55	0.575717	0.105	0.095	1.35435719675886e-50
PBX4	7.90805357132129e-55	0.69722	0.106	0.089	1.5207977823008e-50
ZBTB1	9.80264702230824e-55	0.156206	0.097	0.117	1.8851470488601e-50
PDSS2	1.64489965247573e-54	0.528222	0.116	0.107	3.16330652167607e-50
WDFY2	1.66350478013724e-54	0.330147	0.093	0.102	3.19908604268192e-50
TBCK	1.72428966514078e-54	0.100123	0.081	0.104	3.31598145503224e-50
CUX1	2.02338366160244e-54	0.274775	0.137	0.15	3.89116911962766e-50
RGCC	2.61269747199864e-54	0.249087	0.215	0.222	5.02447850840059e-50
UBE2Q2	2.80571451337212e-54	0.191424	0.119	0.137	5.39566958066593e-50
MANF	3.20460701672304e-54	0.229418	0.125	0.136	6.16277975386008e-50
SREBF2	6.56907269764641e-54	0.376762	0.146	0.149	1.26329837048438e-49
PPP2R3C	7.77318178535505e-54	0.31959	0.113	0.119	1.49486058914163e-49
SERGEF	8.653039757365e-54	0.117191	0.082	0.102	1.66406607573886e-49
MTREX	8.70917217144415e-54	0.168417	0.09	0.109	1.67486090029042e-49
CSNK2A1	8.97570699456932e-54	0.34535	0.096	0.102	1.72611821212563e-49
NPEPPS	1.11441481427345e-53	0.271405	0.099	0.11	2.14313112932928e-49
ATP9B	1.39463148068809e-53	0.163153	0.121	0.141	2.68201580051127e-49
TFB1M	1.51852515016223e-53	0.240239	0.087	0.1	2.92027571627699e-49
CCNL2	1.53535518869716e-53	0.105262	0.1	0.121	2.9526415633835e-49
FAM193A	1.65122034447806e-53	0.408817	0.099	0.102	3.17546184446577e-49
MEF2A	1.82482073725407e-53	0.207601	0.098	0.116	3.50931275981331e-49
ATP6V1H	1.83974419852731e-53	0.122748	0.085	0.105	3.53801206818787e-49
ATF6	2.00033173903915e-53	0.485955	0.109	0.103	3.84683796734618e-49
MAP2K5	2.08187067337703e-53	0.134092	0.085	0.105	4.00364549197138e-49
PDK3	2.28360959296791e-53	0.226232	0.092	0.108	4.39160960823658e-49
SEC63	2.34032871890458e-53	0.243973	0.119	0.131	4.50068615932539e-49
MCTS1	2.39490205606732e-53	0.198863	0.101	0.117	4.60563614402306e-49
AMBRA1	3.07459376940388e-53	0.271098	0.106	0.12	5.91275127794059e-49
ATXN2	4.39520491422469e-53	0.32715	0.094	0.102	8.45241857054551e-49
WWOX	4.61895971144622e-53	0.522333	0.203	0.181	8.88272142108224e-49
NRF1	6.17311491953077e-53	0.385187	0.107	0.11	1.18715173017496e-48
AK3	6.59139811225023e-53	0.189499	0.089	0.105	1.26759177096684e-48
CTDSPL2	7.09380121720419e-53	0.200641	0.092	0.109	1.36420891208054e-48
TOB1	7.1835914535898e-53	0.511408	0.112	0.104	1.38147647243985e-48
PARP14	7.56370413378225e-53	0.300488	0.12	0.129	1.45457594196767e-48
MRPL48	8.08655561194975e-53	0.21699	0.087	0.101	1.55512550973406e-48
IFI27L2	8.50656989906991e-53	0.20748	0.141	0.158	1.63589845729014e-48
ENSG00000291136	8.83095995151744e-53	0.330404	0.107	0.111	1.69828190827632e-48
KPNA3	1.10376459765652e-52	0.181624	0.092	0.109	2.12264969775325e-48
TRIM33	1.36465080897122e-52	0.113552	0.099	0.121	2.62435997073256e-48
CLASP1	1.44127423135202e-52	0.194265	0.101	0.12	2.77171447431308e-48
FBXO21	1.47425142982647e-52	0.171815	0.091	0.106	2.83513292469928e-48
GOLM2	1.52600488346462e-52	0.114927	0.097	0.119	2.9346599913908e-48
ARID5A	1.67449751238043e-52	0.162287	0.107	0.126	3.22022616605881e-48
ERLEC1	1.69327878407683e-52	0.140254	0.114	0.133	3.25634442965815e-48
SMG6	2.02184097761867e-52	0.344121	0.127	0.133	3.88820238405847e-48
CORO1B	2.51795732701092e-52	0.238871	0.275	0.282	4.84228373557469e-48
ARPP19	2.6151976387864e-52	0.267244	0.116	0.126	5.02928657915013e-48
CYTOR	2.75077189582978e-52	0.442379	0.182	0.173	5.29000943287024e-48
RFX7	2.82089659289364e-52	0.137919	0.099	0.12	5.42486623779376e-48
IL10RB	3.2618607826686e-52	0.278993	0.105	0.115	6.27288447114999e-48
NAA10	3.89783479011081e-52	0.410653	0.101	0.102	7.4959260848621e-48
DGLUCY	4.15077371252117e-52	0.187565	0.092	0.109	7.98235292654947e-48
METTL16	6.43988600060574e-52	0.110275	0.109	0.132	1.23845447677649e-47
ATXN3	7.43392330057373e-52	0.318394	0.095	0.103	1.42961778993333e-47
DTNBP1	9.07385543565681e-52	0.302045	0.093	0.102	1.74499313883116e-47
DCP1A	1.18277021668615e-51	0.339903	0.097	0.102	2.27458540370913e-47
ARHGAP26	1.76273096135355e-51	0.368027	0.147	0.148	3.38990791177901e-47
NF1	3.21793227644409e-51	0.518249	0.104	0.098	6.18840556082963e-47
ZNF75A	3.86122472985408e-51	0.165401	0.088	0.107	7.42552127798238e-47
MRPS5	4.38692427071416e-51	0.124416	0.137	0.157	8.4364940650104e-47
DPP4	5.14545278112528e-51	0.384398	0.104	0.105	9.89522024338202e-47
SLC25A26	5.38457964726862e-51	0.129614	0.099	0.12	1.03550851196623e-46
MSI2	6.1540083390256e-51	0.38076	0.148	0.147	1.18347734367801e-46
PABPC1	9.26242961664616e-51	0.121666	0.819	0.847	1.78125783957722e-46
NDUFS4	1.24680710214443e-50	0.168193	0.114	0.134	2.39773473813396e-46
HBS1L	1.74436880208816e-50	0.23146	0.101	0.113	3.35459564329574e-46
PRPF18	2.1536738166685e-50	0.160093	0.085	0.102	4.14173011683519e-46
MRPS31	2.18164680434074e-50	0.154937	0.093	0.109	4.19552496942767e-46
NUMB	2.261907885681e-50	0.2835	0.114	0.122	4.34987505495314e-46
TMEM11	2.42579019984608e-50	0.136306	0.082	0.1	4.66503713332399e-46
ENSG00000291100	3.27225595307857e-50	0.129921	0.08	0.1	6.29287542336539e-46
RNGTT	3.32710182785689e-50	0.170136	0.098	0.115	6.39834952515158e-46
CSGALNACT2	3.35175332818963e-50	0.233564	0.088	0.101	6.44575682544149e-46
SMS	3.52510096160952e-50	0.176619	0.125	0.141	6.77912165927127e-46
PSMB5	4.45075325661763e-50	0.147752	0.092	0.109	8.55924358780136e-46
GLO1	4.66603934109704e-50	0.131589	0.105	0.124	8.97326025686371e-46
SLU7	4.9741581783571e-50	0.270687	0.095	0.102	9.56580359279854e-46
WDR70	5.63175935482332e-50	0.330364	0.11	0.116	1.08304364152607e-45
TNPO3	5.91697478794663e-50	0.379011	0.096	0.1	1.13789342147002e-45
VPS53	7.47881686268761e-50	0.335254	0.095	0.102	1.43825127086345e-45
LATS1	7.82391060184111e-50	0.224164	0.092	0.106	1.50461624784006e-45
MITD1	8.41326722773776e-50	0.227513	0.095	0.109	1.61795542056625e-45
SNX29	1.20493737866097e-49	0.101189	0.096	0.12	2.3172150729029e-45
NT5C2	1.32914159477011e-49	0.162744	0.1	0.117	2.5560722009024e-45
AQR	2.03413246710056e-49	0.227986	0.092	0.104	3.91184014748109e-45
SDHAF3	3.81829513136378e-49	0.123741	0.082	0.101	7.34296336712569e-45
TAOK1	3.99096239103376e-49	0.327653	0.116	0.123	7.67501977419702e-45
NAA50	5.29356653197558e-49	0.384569	0.115	0.114	1.01800577976422e-44
DIP2B	7.90152896261465e-49	0.226371	0.108	0.123	1.51954303480042e-44
CLK4	8.51561385501086e-49	0.125919	0.089	0.107	1.63763770045714e-44
IP6K1	8.5823006449931e-49	0.155736	0.089	0.109	1.65046223703862e-44
FAM104A	9.63114134836971e-49	0.16312	0.095	0.111	1.85216479270498e-44
ALG13	1.66342239937469e-48	0.202572	0.092	0.106	3.19892761623746e-44
PRKRA	2.28378337540772e-48	0.235013	0.091	0.101	4.39194380924659e-44
TUT7	2.46669124750202e-48	0.314896	0.105	0.111	4.74369393807114e-44
NUP42	2.56221528120909e-48	0.13813	0.09	0.108	4.92739620729319e-44
TOX	3.52263842669957e-48	0.49918	0.157	0.145	6.77438595838595e-44
KDM2B	6.14774759383744e-48	0.187101	0.1	0.116	1.18227333977088e-43
TRIM14	6.63338007129511e-48	0.106121	0.106	0.127	1.27566532151076e-43
TFCP2	7.51945562978654e-48	0.633709	0.106	0.092	1.44606651216425e-43
PHKB	9.63814127725689e-48	0.124844	0.084	0.103	1.85351094902927e-43
TMEM267	1.18612980145962e-47	0.575833	0.1	0.089	2.28104622118699e-43
GTF2E2	2.00907192621124e-47	0.237588	0.101	0.112	3.86364622129683e-43
CDC37L1	2.12402167746093e-47	0.260348	0.091	0.101	4.08470608792511e-43
RABIF	2.6725642790249e-47	0.295903	0.099	0.106	5.13960836499278e-43
NUDCD3	3.10503548657425e-47	0.102778	0.085	0.105	5.97129374423093e-43
POLR2J3	3.47389549351521e-47	0.151873	0.163	0.181	6.6806484235791e-43
TXNDC17	3.82508961069847e-47	0.182895	0.098	0.114	7.35602983033424e-43
XPO4	7.95496167875904e-47	0.239516	0.111	0.122	1.52981868044215e-42
PYHIN1	8.04321363289415e-47	0.260323	0.253	0.255	1.54679041374187e-42
VWA8	1.18758173419616e-46	0.121639	0.104	0.124	2.28383843303264e-42
ELP4	1.34028064284541e-46	0.358884	0.107	0.111	2.57749370425602e-42
UBR1	1.80603958719354e-46	0.17781	0.117	0.133	3.47319473013189e-42
AKTIP	2.00991345806855e-46	0.16853	0.099	0.114	3.86526457121162e-42
SLAMF6	2.13881927035219e-46	0.137788	0.107	0.126	4.1131633388143e-42
APPBP2	2.61995449053672e-46	0.316031	0.101	0.107	5.03843448075117e-42
CASP4LP	4.13824597522524e-46	0.547256	0.111	0.099	7.95826083495566e-42
ECE1	4.9914292603352e-46	0.184186	0.084	0.101	9.59901761055062e-42
CCDC174	5.80100652767903e-46	0.29919	0.098	0.104	1.11559156533795e-41
DTNB	6.48647202403806e-46	0.474881	0.125	0.116	1.24741343494276e-41
POU2F2	7.73539096992588e-46	0.119323	0.084	0.103	1.48759303742645e-41
LINC01871	8.97336793005039e-46	0.551433	0.111	0.104	1.72566838662799e-41
RWDD3	1.18499041906654e-45	0.156068	0.091	0.108	2.27885507490686e-41
JAZF1	1.45342307873189e-45	0.262662	0.099	0.11	2.79507792270929e-41
ANKIB1	1.51636112612184e-45	0.248232	0.109	0.12	2.91611408164491e-41
PRPF38A	1.70188200669392e-45	0.101795	0.085	0.104	3.27288928707309e-41
RLF	2.62763366681689e-45	0.339726	0.115	0.119	5.05320230465557e-41
MT1X	2.66150881322505e-45	0.12793	0.131	0.15	5.1183475987131e-41
S100A11	3.57608900015871e-45	0.175488	0.631	0.636	6.87717675620521e-41
FBXW11	3.66064725893972e-45	0.251819	0.105	0.116	7.03979074366698e-41
UQCC2	3.96113607236556e-45	0.125003	0.089	0.107	7.61766078076621e-41
RALGAPA2	4.434550670836e-45	0.182913	0.085	0.1	8.52808439508472e-41
NSMAF	4.54878099461578e-45	0.154751	0.098	0.114	8.7477607307456e-41
SMAD3	4.72197048187547e-45	0.330779	0.105	0.109	9.08082143369472e-41
SNHG5	4.84471001234775e-45	0.249923	0.344	0.356	9.31686182474597e-41
GPR155	8.18758334476121e-45	0.51294	0.1	0.093	1.57455415303103e-40
SREK1IP1	8.87077673040816e-45	0.112487	0.093	0.112	1.70593907302479e-40
ATXN7L1	1.45579794186821e-44	0.280506	0.128	0.138	2.79964502200675e-40
SIPA1L1	2.39444534842582e-44	0.195444	0.097	0.112	4.6047578495577e-40
N4BP1	2.53310067646925e-44	0.205427	0.087	0.101	4.87140591091801e-40
SUMF1	3.23539618775579e-44	0.292671	0.102	0.108	6.22199040867315e-40
NCALD	4.34562061184368e-44	0.360859	0.154	0.15	8.35706299863658e-40
CCDC28A	4.95719254394983e-44	0.232077	0.099	0.108	9.53317698126992e-40
RFX3	2.86326418122872e-43	0.199574	0.097	0.111	5.50634334692095e-39
TBL1X	9.57742147135016e-43	0.13957	0.091	0.108	1.84183392315535e-38
LIMS1	1.10743244788416e-42	0.316822	0.222	0.209	2.12970334052603e-38
CENPK	1.11349671423567e-42	0.660207	0.107	0.086	2.14136553114661e-38
PPIP5K2	1.17071444010503e-42	0.193314	0.089	0.102	2.25140093976598e-38
CD40LG	2.40798180294281e-42	0.172805	0.154	0.169	4.63078980523932e-38
FTL	2.81171856045872e-42	0.24406	0.932	0.957	5.40721596361816e-38
PPP2R2B	6.23191452623042e-42	0.265524	0.102	0.112	1.19845948253937e-37
ENSG00000249806	7.52981577090952e-42	0.361837	0.139	0.14	1.44805887090361e-37
NIPSNAP2	1.14855501812887e-41	0.26549	0.1	0.107	2.20878615536363e-37
CCDC186	1.54560123172905e-41	0.113351	0.086	0.104	2.97234572873814e-37
SNHG32	9.13093122258414e-41	0.372114	0.25	0.226	1.75596938341516e-36
GBF1	1.9095370922951e-40	0.332815	0.106	0.11	3.6722307821927e-36
FNDC3B	2.85890717847295e-40	0.13292	0.088	0.104	5.49796439492134e-36
RABGEF1	3.35985621992479e-40	0.379246	0.106	0.105	6.46133949653735e-36
PELI1	1.25384912458131e-39	0.649013	0.1	0.082	2.41127725148232e-35
ESF1	2.50623564810896e-39	0.210257	0.095	0.107	4.81974177487834e-35
MAN2A1	5.26908754144687e-39	0.216948	0.104	0.115	1.01329822509565e-34
THOC1	7.48717590552669e-39	0.343097	0.098	0.1	1.43985879839184e-34
COX19	2.12709013253027e-38	0.241141	0.099	0.107	4.09060703386896e-34
ARHGAP35	3.97624722882179e-38	0.521177	0.101	0.091	7.64672104574719e-34
CMIP	1.62259962566699e-37	0.140526	0.105	0.121	3.1204213401202e-33
YWHAH	3.08638349022422e-37	0.184114	0.16	0.167	5.9354240900502e-33
DHRSX	9.4027634608035e-37	0.501563	0.11	0.097	1.80824544114712e-32
SLF1	1.31373222530078e-34	0.281137	0.099	0.105	2.52643844247592e-30
MYO1F	1.86128420883767e-34	0.20972	0.297	0.295	3.57943566201573e-30
SVBP	1.65960090170238e-33	0.111846	0.09	0.105	3.19157849406385e-29
ENSG00000290067	6.27818557542017e-33	0.426424	0.106	0.099	1.20735786800905e-28
CXCR3	5.70764707804677e-28	0.296128	0.221	0.206	1.09763760957917e-23
GZMK	5.29443189616338e-25	0.239975	0.301	0.24	1.01817219795118e-20
HLA-DRB1	8.58670907141542e-19	0.421308	0.176	0.151	1.6513100215239e-14
GZMA	2.06861777297165e-06	0.112208	0.342	0.337	0.0397816

## Sheet: 6_CD4_TCM_activated
gene	p-value	avg. log2(FC)	pct.1	pct.2	adj. p-value
PPBP	7.37200800568039e-34	2.00801	0.735	0.024	1.4177108595724e-29
NRGN	3.04723325715172e-28	2.94107	0.618	0.018	5.86013427682847e-24
TUBB1	3.07839319257449e-19	2.27528	0.382	0.011	5.92005794863999e-15
PRKAR2B	4.5301180644287e-17	3.32967	0.382	0.011	8.71187004970282e-13
CLU	2.040565907919e-11	2.94963	0.353	0.023	3.92421229751903e-07
PF4	5.94302286705203e-11	1.10737	0.294	0.017	1.14290272756278e-06
CAVIN2	2.52763855833315e-10	1.22812	0.235	0.013	4.86090171153049e-06
GNG11	4.35704812747889e-09	1.67639	0.235	0.014	8.37903925395465e-05
CCR7	8.14743504363603e-09	1.81308	0.735	0.341	0.000156683
SPARC	5.03856662495714e-08	1.62504	0.176	0.01	0.000968967
EEF1B2	1.3479151351364e-07	0.878727	1	0.888	0.00259218
ITGB3	6.37198040007725e-07	2.30846	0.147	0.007	0.012254
TLE5	1.21995676536456e-06	0.984733	0.941	0.686	0.023461
BTG1	1.93831526687901e-06	0.913902	0.971	0.796	0.0372757

## Sheet: 7_CD8_naive
gene	p-value	avg. log2(FC)	pct.1	pct.2	adj. p-value
CD8B	0	2.79945	0.736	0.123	0
NELL2	0	2.27352	0.572	0.147	0
LINC02446	0	4.48334	0.45	0.032	0
CD8A	0	1.69629	0.521	0.13	0
LEF1	0	0.992382	0.675	0.373	0
CCR7	0	1.22968	0.618	0.318	0
KLRK1	0	1.33916	0.437	0.154	0
NOSIP	0	0.800247	0.773	0.516	0
SELL	0	0.773245	0.689	0.442	0
IL7R	0	0.610779	0.898	0.657	0
TCF7	0	0.75159	0.67	0.435	0
BACH2	0	1.18259	0.445	0.216	0
PDE3B	0	0.907266	0.518	0.307	0
PRKCQ-AS1	0	0.640176	0.556	0.359	0
AIF1	0	2.04091	0.256	0.063	0
CAMK4	0	0.503848	0.622	0.436	0
OXNAD1	0	0.713165	0.502	0.318	0
TESPA1	0	0.742519	0.455	0.273	0
PRKCA	0	0.850507	0.402	0.225	0
MAML2	0	0.731106	0.53	0.354	0
LEPROTL1	0	0.487705	0.686	0.514	0
RGS10	0	0.484484	0.562	0.392	0
NDFIP1	0	0.639761	0.575	0.405	0
LTB	0	0.153107	0.888	0.719	0
HSP90AB1	0	0.603623	0.784	0.616	0
PIK3IP1	0	0.685376	0.464	0.296	0
LDHB	0	0.596602	0.93	0.763	0
ACTN1	0	1.45034	0.259	0.092	0
CD27	0	0.417168	0.589	0.423	0
THEMIS	0	0.518995	0.481	0.315	0
SERINC5	0	0.602672	0.454	0.289	0
CD55	0	1.01212	0.338	0.177	0
LRRN3	0	2.07726	0.205	0.049	0
HSPB1	0	0.564009	0.466	0.313	0
SNHG29	0	0.560066	0.913	0.76	0
PASK	0	0.950363	0.292	0.139	0
SNHG8	0	0.561341	0.476	0.323	0
MAL	0	0.391856	0.443	0.291	0
ARMH1	0	1.25922	0.254	0.106	0
TRABD2A	0	0.982647	0.294	0.146	0
TXK	0	0.761113	0.38	0.232	0
SMAP2	0	0.653725	0.449	0.303	0
LDLRAP1	0	0.761798	0.378	0.232	0
EIF3H	0	0.389421	0.745	0.603	0
NME2	0	0.432296	0.721	0.579	0
MYC	0	0.672113	0.37	0.228	0
RCAN3	0	0.458733	0.422	0.283	0
C12orf57	0	0.347745	0.748	0.61	0
NUCB2	0	0.833984	0.351	0.215	0
CD3D	0	0.201116	0.821	0.687	0
KLRC4	0	1.91452	0.163	0.04	0
SPINT2	0	0.893205	0.224	0.107	0
TSPAN32	0	1.03374	0.227	0.113	0
SNED1	0	1.79156	0.157	0.045	0
NT5E	0	3.03863	0.125	0.015	0
TXNIP	0	0.374015	0.88	0.77	0
APBA2	0	1.23142	0.203	0.094	0
NPM1	0	0.480956	0.945	0.837	0
ENSG00000290109	0	1.85929	0.136	0.034	0
CARS1	0	1.14419	0.188	0.088	0
PECAM1	0	1.26554	0.161	0.061	0
SARAF	0	0.424114	0.945	0.849	0
YBX3	0	2.14454	0.109	0.023	0
EEF1B2	0	0.50678	0.966	0.881	0
COX4I1	0	0.346601	0.932	0.849	0
LEF1-AS1	0	1.53897	0.112	0.035	0
BTF3	0	0.334841	0.954	0.878	0
EEF1G	0	0.41424	0.973	0.902	0
PFDN5	0	0.313744	0.968	0.911	0
NACA	0	0.389241	0.978	0.929	0
EEF1D	0	0.255637	0.974	0.93	0
RACK1	0	0.377837	0.985	0.949	0
TPT1	0	0.187342	0.986	0.955	0
FAU	0	0.275871	0.991	0.967	0
EEF1A1	0	0.342399	0.996	0.987	0
ITK	1.34744734510893e-312	0.460238	0.516	0.372	2.59127598937898e-308
CD7	1.00359797249423e-309	0.214204	0.653	0.513	1.93001926090365e-305
ZFAS1	2.69319335274629e-309	0.360781	0.663	0.521	5.17928013666638e-305
UXT	3.32075504496726e-308	0.397325	0.634	0.492	6.38614402697654e-304
FOXP1	1.47499799059174e-300	0.471365	0.665	0.533	2.83656863570697e-296
CD3E	6.44447719963077e-293	0.23014	0.867	0.755	1.23933741026099e-288
PRDX6	1.35216955752743e-290	0.509682	0.432	0.299	2.60035727608099e-286
HNRNPA1	6.85441829738673e-288	0.25648	0.913	0.834	1.31817318277044e-283
BCAS4	1.2990024487964e-284	1.06575	0.143	0.065	2.49811160928035e-280
TGFBR2	7.70781491992084e-282	0.673748	0.398	0.282	1.48228988724998e-277
COX7C	8.91829499738023e-282	0.266532	0.874	0.776	1.71507731094619e-277
PCSK1N	1.54380996780118e-281	1.19761	0.12	0.049	2.96890094907844e-277
HINT1	1.85234892708897e-280	0.212613	0.912	0.825	3.5622522216848e-276
RSL1D1	1.31802500829403e-279	0.419136	0.543	0.406	2.53469389345024e-275
SATB1	5.52806956293463e-275	0.744625	0.228	0.129	1.06310305764796e-270
RUNX2	1.45446100552753e-270	0.738199	0.191	0.102	2.79707395973e-266
PSMA1	1.20584281382222e-268	0.474136	0.497	0.365	2.31895631526151e-264
EIF3K	4.24669535692137e-268	0.285977	0.829	0.725	8.16681984089549e-264
A1BG	7.89754129376357e-267	0.88013	0.178	0.091	1.51877616620367e-262
TMEM123	3.79970366232667e-266	0.314119	0.556	0.424	7.30721011302042e-262
IFITM1	3.89552427930449e-264	0.187059	0.934	0.855	7.49148274153046e-260
ATM	4.17676787681781e-264	0.449791	0.53	0.399	8.03234230390834e-260
SCML4	1.50513422639967e-263	0.458928	0.407	0.284	2.89452363078921e-259
FAM117B	1.47238349579626e-262	0.95992	0.165	0.082	2.83154070076579e-258
GYPC	1.93683857602776e-260	0.4172	0.618	0.491	3.72473426555899e-256
VIM	2.58509742416166e-260	0.20519	0.88	0.78	4.97140085640529e-256
FXYD7	4.7478420512501e-259	1.07014	0.13	0.058	9.13057504875907e-255
ABLIM1	2.05320596068191e-253	0.512716	0.377	0.258	3.94852038298738e-249
TALAM1	1.67705794030887e-250	0.489175	0.489	0.364	3.22515012500799e-246
NFKB1	2.58088587980904e-248	0.608577	0.297	0.189	4.96330163546076e-244
EIF3E	2.19875350609888e-247	0.295796	0.72	0.597	4.22842286757876e-243
UBA52	2.15280467179161e-244	0.235	0.949	0.892	4.14005866432244e-240
RIC3	3.94877222371314e-244	0.758639	0.175	0.094	7.59388386342273e-240
SH3YL1	1.2466711025658e-241	0.61645	0.275	0.172	2.3974731973443e-237
PCED1B	1.25322745572626e-241	0.415349	0.529	0.403	2.41008172010717e-237
MGAT4A	2.99533187065238e-241	0.47377	0.422	0.301	5.7603227204516e-237
PCED1B-AS1	5.59907780692586e-239	0.288693	0.788	0.682	1.07675865304991e-234
ALKBH7	1.01322141878473e-238	0.4483	0.441	0.319	1.94852611046492e-234
PABPC1	4.84398459511587e-237	0.136844	0.922	0.84	9.31546677486734e-233
BEX3	7.68730564821327e-235	0.37318	0.19	0.115	1.47834574920789e-230
ARHGAP15	4.36858095442278e-234	0.285902	0.806	0.704	8.40121803345045e-230
PRMT2	4.71210376744545e-231	0.399285	0.555	0.432	9.06184675517435e-227
GAS5	4.93607620670863e-231	0.481732	0.582	0.462	9.49256815312137e-227
SERP1	7.79950016534919e-231	0.295431	0.679	0.557	1.4999218767983e-226
HSPD1	5.28509085874952e-230	0.461109	0.393	0.278	1.01637582304612e-225
ATP5PO	2.13252581740375e-227	0.323583	0.642	0.521	4.10106039944914e-223
ENSG00000289614	3.70767448965761e-226	0.592057	0.297	0.193	7.13022881106055e-222
GIMAP7	5.79930591481654e-226	0.28895	0.775	0.67	1.11526452047837e-221
APEX1	2.21583342071594e-224	0.519536	0.355	0.244	4.26126925137882e-220
EPHX2	2.40085272225062e-224	0.846148	0.141	0.071	4.61707987016016e-220
ATP5MG	1.21832456638955e-222	0.22799	0.881	0.801	2.34295997362375e-218
RETREG1	7.04051805635142e-221	0.751655	0.181	0.101	1.35396202741694e-216
FLT3LG	4.56666347953981e-220	0.244212	0.528	0.412	8.78215053750301e-216
LINC01550	4.2929452930933e-219	0.580691	0.243	0.152	8.25576309314772e-215
SNRPD2	7.73302975607457e-218	0.251931	0.812	0.712	1.4871389523907e-213
SORL1	5.40148712933802e-217	0.448775	0.416	0.301	1.03875998984299e-212
SIRPG	1.7051392108873e-216	0.637154	0.222	0.134	3.27915321645738e-212
CD96	2.03752689545889e-215	0.347662	0.544	0.424	3.91836797265699e-211
SNHG7	7.69527606606472e-215	0.535091	0.348	0.24	1.47987854026491e-210
JAML	1.26541291948764e-213	0.596918	0.204	0.121	2.43351558546668e-209
NAA16	1.31034067986661e-213	0.804524	0.179	0.099	2.51991616145149e-209
HSPA8	1.15580701004635e-208	0.267255	0.883	0.811	2.22273246102014e-204
IMPDH2	2.20349290063464e-208	0.571937	0.287	0.189	4.23753719721048e-204
PRKAR1B	1.84048157131032e-206	0.927535	0.116	0.055	3.53943010978687e-202
SEMA4D	1.53767606468864e-205	0.432306	0.402	0.291	2.95710484000272e-201
SUPT3H	1.59421827341235e-205	0.493491	0.276	0.182	3.06584116159929e-201
PPA1	4.00440224307908e-205	0.383876	0.393	0.286	7.70086595366537e-201
CERS6	3.21316599527104e-202	0.950078	0.142	0.073	6.17923952550573e-198
CD3G	6.29928799289168e-198	0.162567	0.614	0.508	1.211416073913e-193
FKBP5	2.1381491057915e-197	0.386877	0.382	0.277	4.11187454534763e-193
ST13	8.36188410587677e-194	0.316501	0.525	0.412	1.60807393240116e-189
EIF3L	1.05290887573954e-193	0.294406	0.608	0.494	2.02484905893472e-189
LSR	2.03950051541428e-193	0.885339	0.133	0.068	3.92216344119321e-189
PNISR	3.60854448961771e-192	0.303229	0.604	0.491	6.93959190798382e-188
FXYD5	5.26231812381585e-192	0.249669	0.881	0.809	1.01199639839103e-187
PGK1	6.81950955128943e-191	0.361814	0.549	0.436	1.31145988180847e-186
SELENOH	1.47681226820878e-189	0.298832	0.54	0.427	2.8400576729923e-185
EIF2S3	3.96021212252463e-188	0.366117	0.446	0.338	7.61588393282711e-184
CCT3	7.39604767381551e-187	0.449771	0.39	0.285	1.42233392815146e-182
NR3C2	3.37719818235847e-186	0.619113	0.184	0.11	6.49468982449357e-182
SRSF5	5.10617607403805e-186	0.251263	0.739	0.636	9.81968720798257e-182
GRAP2	4.91309954650667e-183	0.269864	0.35	0.257	9.44838173788699e-179
NAP1L4	2.69713751892515e-182	0.432782	0.374	0.272	5.18686516264496e-178
EIF4B	1.10261878849302e-181	0.265887	0.632	0.523	2.12044619215092e-177
SYPL1	1.8129205339757e-177	0.361079	0.276	0.193	3.48642747888866e-173
DGKA	3.5671412927237e-177	0.353077	0.35	0.256	6.85996942003695e-173
ZC3H12B	3.35195629924013e-174	0.601307	0.191	0.118	6.44614715906869e-170
ATP6V1G1	1.01553650414405e-173	0.235775	0.689	0.584	1.95297825111943e-169
CXCR4	2.65820589837129e-173	0.153602	0.448	0.355	5.11199576315783e-169
USP11	2.51820796638945e-170	0.82648	0.141	0.078	4.84276574016355e-166
PEBP1	2.81237349371449e-168	0.245887	0.556	0.451	5.40847546576234e-164
ERP29	3.26364125094711e-168	0.205799	0.67	0.566	6.27630848969638e-164
TOMM7	1.90723537422479e-164	0.134082	0.862	0.779	3.66780434817169e-160
RNF157	1.62000414754201e-163	0.709173	0.135	0.076	3.11542997613803e-159
IL6ST	4.30271613942857e-163	0.183499	0.262	0.193	8.27455340773507e-159
DOCK10	3.43243337718393e-162	0.322519	0.524	0.419	6.60091262766241e-158
C1QBP	4.39892846479677e-162	0.374612	0.397	0.299	8.45957933065066e-158
CYTIP	7.87415597685407e-159	0.283336	0.533	0.43	1.51427893590881e-154
CISH	7.06782922374868e-157	0.470613	0.315	0.225	1.35921423801911e-152
C19orf53	4.46324698221105e-156	0.244124	0.583	0.481	8.58327027149007e-152
HIGD2A	1.6741857014919e-155	0.236484	0.626	0.525	3.21962652253907e-151
PGGHG	1.17465731409655e-154	0.838226	0.132	0.073	2.25898348073907e-150
NAP1L1	2.51710507866348e-152	0.254946	0.577	0.476	4.84064477677775e-148
EIF3F	3.23268441404568e-152	0.142506	0.746	0.654	6.21677539665126e-148
CLNS1A	5.70280277266667e-150	0.3269	0.354	0.266	1.09670600121153e-145
THEM4	6.64190736484047e-147	0.32222	0.295	0.215	1.27730520533247e-142
UQCRB	1.38667247974053e-146	0.272877	0.724	0.634	2.66670984578901e-142
RASGRF2	3.65699178943898e-146	0.501852	0.173	0.109	7.0327609102701e-142
COMMD6	6.56192176489445e-146	0.153713	0.853	0.775	1.26192317460685e-141
HSPE1	1.39415692442214e-145	0.279175	0.435	0.341	2.68110318135622e-141
SFXN1	6.58765212667139e-145	0.379431	0.274	0.196	1.26687138048018e-140
GPR155	7.18258875735858e-145	0.615271	0.147	0.088	1.38128364392763e-140
CHCHD10	2.27094276210868e-144	0.455896	0.292	0.208	4.3672500258112e-140
UQCRH	5.12870098938893e-144	0.251922	0.601	0.503	9.86300487269385e-140
BCL2	9.13099882565288e-144	0.262633	0.459	0.366	1.7559823841613e-139
TMEM243	1.5793635301805e-142	0.325176	0.355	0.268	3.03727400489012e-138
ST3GAL1	3.27851612767524e-142	0.383142	0.295	0.214	6.30491436513226e-138
C1orf162	7.05489408318388e-142	0.298106	0.275	0.201	1.35672668113709e-137
RAB3GAP1	2.17614722643962e-141	0.408445	0.189	0.127	4.18494873116604e-137
FMNL1-DT	3.12747690116741e-141	0.664333	0.156	0.094	6.01445082863504e-137
TMEM204	8.0599079309511e-141	0.424816	0.236	0.163	1.55000089420121e-136
SESN3	3.20028026423919e-140	0.468562	0.211	0.142	6.15445897615838e-136
STMN3	3.78750937210035e-140	0.411601	0.262	0.186	7.28375927348618e-136
PPP1R2	3.08820608268845e-139	0.189024	0.519	0.428	5.93892911761815e-135
NSG1	4.09784653489928e-139	0.682955	0.147	0.088	7.8805686712648e-135
GIMAP2	7.67535181074591e-139	0.376018	0.315	0.232	1.47604690672455e-134
STMN1	3.45389251002183e-138	0.375041	0.18	0.119	6.64218068602299e-134
PRKN	3.93099813316955e-138	0.689968	0.126	0.072	7.55970250989836e-134
EIF3D	6.14456972076524e-138	0.251583	0.535	0.44	1.18166220300036e-133
FBL	2.93239591494122e-136	0.384054	0.33	0.245	5.63929058402346e-132
TSC22D3	3.34424035867288e-136	0.220282	0.625	0.531	6.43130863376381e-132
IMMP2L	8.69250043366161e-136	0.370221	0.249	0.177	1.67165475839746e-131
LSM5	4.0255228339435e-135	0.292446	0.322	0.243	7.74148296195675e-131
NSMCE1	4.17063558376188e-135	0.406452	0.276	0.198	8.02054929113248e-131
MAPKAPK5-AS1	4.19799062716936e-135	0.428445	0.232	0.161	8.07315577510939e-131
GIMAP5	4.32380476206514e-135	0.186397	0.608	0.515	8.31510893792748e-131
MT1F	7.3704684899534e-135	0.626576	0.133	0.079	1.41741479530294e-130
SATB1-AS1	1.53244054071881e-134	0.703733	0.125	0.072	2.94703640385634e-130
TMEM14C	1.5545723379472e-134	0.424724	0.21	0.144	2.98959806310626e-130
ANP32B	2.11702118204547e-134	0.197648	0.572	0.479	4.07124343519164e-130
RHOH	3.8938217073813e-134	0.196392	0.55	0.458	7.48820852546498e-130
MCUB	5.12289811671329e-134	0.192451	0.511	0.421	9.85184536825133e-130
EIF3M	5.25098565209898e-134	0.253931	0.48	0.388	1.00981705075516e-129
ISG20	6.11335991865981e-134	0.148298	0.557	0.47	1.17566024595747e-129
KIF2A	1.9532693542634e-133	0.195072	0.484	0.394	3.75633229518394e-129
NBDY	2.62844271431739e-133	0.313491	0.321	0.241	5.05475818390378e-129
CCT2	9.76246903962202e-133	0.428913	0.298	0.217	1.87742042100971e-128
GABPB1-AS1	1.52633016319798e-132	0.423256	0.229	0.159	2.93528553684603e-128
RAPGEF6	1.92602495717176e-132	0.261619	0.364	0.283	3.70393859513701e-128
LINC02273	1.22603173510097e-131	0.41792	0.21	0.144	2.35778162977268e-127
COX7A2L	1.36787224513605e-131	0.232656	0.482	0.391	2.63055511462114e-127
EIF2A	6.86991945608271e-131	0.391006	0.28	0.203	1.32115421059927e-126
SLC38A1	6.9714540255058e-131	0.265206	0.413	0.326	1.34068032364502e-126
DANCR	2.05695893911439e-130	0.367135	0.296	0.217	3.95573773581089e-126
RIPOR2	3.10234075325716e-130	0.178517	0.746	0.659	5.96611150258885e-126
ETS1	2.76115508622087e-129	0.250164	0.538	0.445	5.30997734631136e-125
SNHG1	1.15975620666997e-128	0.403211	0.206	0.141	2.23032716104702e-124
ETFB	4.95115493949633e-128	0.3948	0.236	0.166	9.5215660641454e-124
LINC00869	6.3941867972858e-128	0.280854	0.331	0.253	1.22966606298603e-123
PRDX2	6.54824242018548e-128	0.223206	0.466	0.379	1.25929249982587e-123
RAN	3.98566383023448e-127	0.222504	0.64	0.549	7.66483011192392e-123
THYN1	2.67019902188124e-125	0.391831	0.248	0.177	5.13505973897981e-121
NCK2	8.77853168076073e-125	0.333929	0.29	0.215	1.6881994275271e-120
TOMM20	9.90481677073743e-125	0.21585	0.463	0.377	1.90479531318052e-120
EEIG1	1.01564122254518e-124	0.342303	0.231	0.165	1.95317963507663e-120
ESD	1.20793876144352e-123	0.305236	0.266	0.197	2.32298703213203e-119
EIF4A2	1.39571266981473e-122	0.178168	0.546	0.459	2.68409503532071e-118
SPOCK2	2.01653809507895e-122	0.193631	0.5	0.414	3.87800441064634e-118
NDUFS5	2.22426268642614e-122	0.170356	0.574	0.487	4.27747957226611e-118
NSA2	2.38861219379186e-122	0.272661	0.421	0.335	4.59354010988113e-118
PRKCA-AS1	2.55599114386945e-122	0.63986	0.101	0.057	4.91542656877533e-118
SLC25A6	7.87505881060572e-122	0.112161	0.758	0.678	1.51445255986759e-117
UBALD2	9.54659953136892e-122	0.478572	0.281	0.206	1.83590655587756e-117
ITM2C	1.63203160513926e-121	0.163342	0.131	0.088	3.1385599798433e-117
PRRC2C	1.63766745047337e-121	0.236484	0.508	0.418	3.14939827400534e-117
COX6C	6.67822908133104e-121	0.211144	0.639	0.55	1.28429023463077e-116
SSR2	2.1664811836625e-120	0.179169	0.743	0.66	4.16635996430135e-116
SNHG5	3.7311980926239e-120	0.437562	0.433	0.35	7.17546705192503e-116
GPSM3	1.79810102738914e-119	0.141889	0.736	0.653	3.45792808577205e-115
PDK1	1.99806528373057e-118	0.668633	0.103	0.058	3.84247934714225e-114
ADK	2.2121096709562e-118	0.253616	0.319	0.246	4.25410810821588e-114
EVL	2.72307560271664e-118	0.137848	0.755	0.674	5.23674669158438e-114
CIAPIN1	3.12508465709476e-118	0.695391	0.132	0.079	6.00985030405893e-114
NCL	6.3866466245884e-118	0.210539	0.588	0.5	1.22821601237459e-113
PLEKHB1	6.92105960394409e-118	0.648085	0.119	0.07	1.33098897243449e-113
SOD1	9.55100214418854e-118	0.133666	0.671	0.587	1.8367532223489e-113
GGNBP2	1.16075347102221e-117	0.36799	0.313	0.236	2.23224500012281e-113
ABCD2	2.729625029665e-117	0.541325	0.115	0.069	5.24934189454876e-113
FCMR	2.85440296074672e-117	0.260174	0.453	0.367	5.48930233381201e-113
LIMD2	3.56737173564745e-117	0.182929	0.786	0.71	6.86041258482361e-113
ARHGDIB	4.53455821041064e-117	0.115959	0.924	0.871	8.7204088944407e-113
ATP6V0E2	4.904507669692e-117	0.406914	0.247	0.177	9.43185869958468e-113
SEPTIN6	7.07286742424605e-117	0.228578	0.577	0.489	1.36018313435676e-112
RALA	4.55587269754456e-116	0.363581	0.232	0.167	8.76139878464795e-112
PPIA	6.73641546850165e-116	0.12587	0.858	0.79	1.29548005874755e-111
MZT2B	9.65540686196947e-115	0.266611	0.547	0.459	1.85683129362535e-110
PAG1	3.46675833421589e-114	0.195628	0.31	0.243	6.66692295253057e-110
ATP5MC2	4.32487194956273e-114	0.123354	0.861	0.794	8.3171612462041e-110
BTG1-DT	7.51331224307719e-114	0.496353	0.136	0.086	1.44488507746617e-109
SPCS1	4.66034595208584e-113	0.145895	0.565	0.483	8.96231130045628e-109
SLC25A3	1.41143407727284e-112	0.199491	0.612	0.526	2.71432887400341e-108
NDUFB11	1.54121681445064e-112	0.19901	0.564	0.478	2.96391405587002e-108
TNFSF8	2.16867819590622e-112	0.353958	0.213	0.152	4.17058503854726e-108
BEX4	2.94247488117852e-112	0.401012	0.19	0.132	5.65867344399441e-108
FBXO32	1.11949840458775e-111	0.756336	0.124	0.074	2.15290738186271e-107
ANAPC16	1.31241094127075e-111	0.129849	0.645	0.563	2.52389748115778e-107
NDUFA4	1.6860169150738e-111	0.146246	0.681	0.599	3.24237912937843e-107
FBLN5	2.14415479405275e-111	0.476346	0.129	0.082	4.12342408444285e-107
UFC1	4.60683864993815e-111	0.24307	0.447	0.364	8.85941140769605e-107
CUTA	5.26440457449885e-111	0.157898	0.576	0.493	1.01239764372187e-106
FAM107B	6.95523120379176e-111	0.226886	0.442	0.362	1.33756051280119e-106
EIF3G	1.39932386127e-110	0.147733	0.669	0.586	2.69103971760835e-106
RCAN3AS	2.92937950482477e-110	0.438721	0.107	0.067	5.63348972572852e-106
SF1	7.10722073810235e-110	0.221319	0.527	0.441	1.36678962014446e-105
GIMAP1	8.69325411062197e-110	0.228485	0.505	0.42	1.67179969801371e-105
ADPRM	1.04271872706306e-109	0.578119	0.128	0.079	2.00525238401496e-105
SNHG32	1.7525046695663e-109	0.482872	0.294	0.221	3.37024173004295e-105
ITM2B	2.48814560435101e-109	0.135196	0.849	0.782	4.78495281172742e-105
FOXO1	3.76870438685383e-109	0.189828	0.288	0.225	7.2475954063586e-105
ABRACL	1.31101793850456e-108	0.169342	0.545	0.462	2.52121859753811e-104
ZNF609	4.35104686531744e-108	0.456604	0.209	0.147	8.36749822669197e-104
H1-3	1.4251908884071e-107	0.349571	0.255	0.188	2.7407845974957e-103
NIPAL3	2.62239632211437e-107	0.37692	0.183	0.128	5.04313036705814e-103
CCDC18-AS1	7.41992355313616e-107	0.206427	0.347	0.276	1.42692549850362e-102
ENSG00000290067	1.2590482079287e-106	0.510647	0.147	0.096	2.42127560866768e-102
EPB41L4A-AS1	1.64195376419853e-106	0.404696	0.215	0.153	3.15764128393018e-102
MTERF4	2.01283787690851e-106	0.346629	0.22	0.159	3.87088852108275e-102
CCT8	3.0014533822025e-106	0.279452	0.338	0.264	5.77209499931362e-102
ACAP1	3.66280346524661e-106	0.136271	0.552	0.475	7.04393734401575e-102
XRCC6	4.32032949656436e-106	0.226825	0.438	0.359	8.30842565484292e-102
PYCR2	8.29601060041626e-106	0.366457	0.273	0.203	1.59540579856605e-101
SKP1	1.01690960174832e-105	0.140184	0.713	0.633	1.9556188551222e-101
GCC2	6.61145330130993e-105	0.22687	0.37	0.297	1.27144858437491e-100
GIMAP4	1.07437724840756e-104	0.135352	0.675	0.595	2.06613488641257e-100
UBXN1	1.1022631575623e-104	0.136867	0.617	0.537	2.11976227830805e-100
TAF1D	1.11565738906628e-104	0.251972	0.313	0.244	2.14552072491336e-100
PRPF8	2.28950352283085e-104	0.339595	0.306	0.233	4.402944224756e-100
TMEM14B	2.80759437721266e-104	0.149278	0.398	0.329	5.39928474681767e-100
NOP58	5.95992490792304e-104	0.277282	0.285	0.219	1.14615315904268e-99
LUC7L3	6.17426800414778e-104	0.208418	0.416	0.34	1.18737347987766e-99
PIK3CD	1.51927072973214e-103	0.325391	0.349	0.273	2.92170954034788e-99
MPHOSPH8	3.8883499190007e-103	0.148931	0.471	0.396	7.47768572923024e-99
CHMP7	4.2685196982489e-103	0.387712	0.227	0.164	8.20879023170247e-99
SFMBT1	7.27951299473835e-103	0.49975	0.162	0.108	1.39992314401813e-98
UBAC2	1.1907048991523e-102	0.252584	0.362	0.288	2.28984459155978e-98
TTC3	1.96787597083755e-102	0.196936	0.341	0.273	3.7844222795177e-98
ARHGEF18	2.91549997216228e-102	0.145406	0.493	0.416	5.60679799646528e-98
HNRNPC	3.24517590296394e-102	0.169585	0.543	0.463	6.24079777898996e-98
SPTBN1	5.5810181067549e-102	0.387074	0.19	0.134	1.07328559211003e-97
ANXA2R	1.11938521386634e-101	0.239665	0.292	0.228	2.15268970478636e-97
TMEM106B	1.31734679195073e-101	0.35704	0.193	0.138	2.53338961560046e-97
AP1M1	3.65561400860404e-101	0.516109	0.198	0.137	7.03011129994643e-97
FAM162A	5.71601854887712e-101	0.303326	0.261	0.197	1.09924752713456e-96
ERCC6L2-AS1	7.32198049094901e-101	0.544899	0.121	0.076	1.4080900682144e-96
CTSA	1.84319677351626e-100	0.213497	0.201	0.145	3.54465171514913e-96
ATP5F1A	2.17339332741814e-100	0.214922	0.456	0.378	4.17965270795783e-96
SSR4	3.36238284348211e-100	0.133508	0.667	0.589	6.46619844630044e-96
ARL2	5.46311108351785e-100	0.388554	0.185	0.13	1.05061089247132e-95
IGBP1	8.05493204710706e-100	0.252652	0.358	0.285	1.54904398197916e-95
KCNQ5	2.65081737363703e-99	0.600205	0.126	0.079	5.09778689124137e-95
CCND3	4.86655055500375e-99	0.141692	0.726	0.65	9.35886337232771e-95
LETMD1	5.30419635044586e-99	0.348544	0.209	0.152	1.02005000015424e-94
ENSG00000228655	8.27144027587282e-99	0.154093	0.249	0.195	1.5906806794531e-94
H4C3	8.83304068942639e-99	0.230633	0.47	0.39	1.69868205498359e-94
ILF3-DT	9.19062463896595e-99	0.389289	0.181	0.127	1.76744902431954e-94
TMEM238	1.23658402380533e-98	0.592401	0.165	0.111	2.37807473618003e-94
RTRAF	1.28043747111811e-98	0.17848	0.447	0.372	2.46240930070725e-94
TRAF3IP3	1.30672569469053e-98	0.112448	0.696	0.62	2.51296418345936e-94
NDUFB5	1.42865856850964e-98	0.307844	0.272	0.206	2.74745329310088e-94
DDT	1.90315222253977e-98	0.258526	0.343	0.272	3.65995203916623e-94
HNRNPDL	3.24962971517107e-98	0.140281	0.655	0.578	6.24936290524549e-94
ANTKMT	5.9001766731164e-98	0.517011	0.153	0.101	1.13466297600702e-93
U2AF1L4	9.48340764662221e-98	0.358752	0.178	0.126	1.82375412452192e-93
RSL24D1	9.54309887040931e-98	0.140593	0.476	0.403	1.83523334376841e-93
PDE7A	1.08779639640747e-97	0.238503	0.358	0.286	2.09194124993121e-93
IKZF1	1.26062229531831e-97	0.13954	0.613	0.535	2.42430273612665e-93
SUSD3	1.50786255846526e-97	0.153166	0.253	0.201	2.89977048618454e-93
NLRC5	4.17701233349694e-97	0.23504	0.231	0.175	8.03281241854797e-93
RBL2	6.4163916441152e-97	0.227973	0.473	0.394	1.23393627707979e-92
CHASERR	8.20824152834075e-97	0.411067	0.301	0.231	1.57852692831521e-92
DNMT3A	8.52745950884461e-97	0.548142	0.123	0.078	1.63991573814591e-92
XRCC5	9.00956377879763e-97	0.179934	0.478	0.402	1.73262921030057e-92
DDX24	1.6461678105607e-96	0.191269	0.463	0.387	3.16574531648928e-92
TBCA	3.38113083239425e-96	0.180265	0.438	0.365	6.50225270377739e-92
SNRK	4.5906812907673e-96	0.392991	0.219	0.159	8.8283391902746e-92
RNF216	6.85783846278134e-96	0.310175	0.22	0.163	1.31883091477748e-91
MRPS21	5.42730764360737e-95	0.165045	0.44	0.369	1.04372553294213e-90
ATP5PD	1.33286075055859e-94	0.173002	0.441	0.368	2.56322450939922e-90
NPAT	5.44483654839502e-94	0.350966	0.166	0.117	1.04709651662185e-89
SNRPF	6.99457993116252e-94	0.219816	0.351	0.283	1.34512766656186e-89
TOMM6	8.40581656707533e-94	0.155405	0.507	0.432	1.61652258401426e-89
SELENOM	8.80859578502381e-94	0.107115	0.247	0.199	1.69398105541793e-89
ATP5MC1	2.61149114090248e-93	0.194305	0.285	0.226	5.02215861306956e-89
ERCC6L2	3.45259178216176e-93	0.487455	0.144	0.096	6.63967925627527e-89
ITPKB	3.97693362544226e-93	0.363772	0.191	0.138	7.648041055088e-89
PSMC5	6.83427863724378e-93	0.26518	0.363	0.292	1.31430012472835e-88
OCIAD1	1.90638677583585e-92	0.226519	0.362	0.293	3.66617240860993e-88
CCT7	2.3218292471158e-92	0.269472	0.332	0.263	4.46510982512839e-88
ENSG00000268027	2.5142715311158e-92	0.256996	0.257	0.198	4.8351955814888e-88
ANKRD44	3.13919823911584e-92	0.164843	0.563	0.487	6.03699213364367e-88
PATJ	5.03204007360455e-92	0.340478	0.213	0.156	9.67711626554892e-88
SLC25A5	5.62806515228574e-92	0.166271	0.5	0.425	1.08233320943607e-87
SNU13	1.16234587436097e-91	0.144509	0.505	0.433	2.23530735098359e-87
CCNG1	1.25606902020699e-91	0.193421	0.265	0.209	2.41554633276007e-87
LMBR1	1.31452106644759e-91	0.435594	0.152	0.104	2.52795546288536e-87
ID3	5.92497017663774e-91	0.21845	0.153	0.112	1.1394310146692e-86
MTRFR	6.35681948417731e-91	0.284653	0.207	0.155	1.22247995500214e-86
BCL11B	7.09687770871203e-91	0.125486	0.5	0.431	1.36480055216241e-86
NONO	1.56710888604227e-90	0.270223	0.289	0.225	3.01370709874788e-86
CYB5A	1.97237407208132e-90	0.395462	0.134	0.091	3.79307257801958e-86
SAMHD1	4.39559059374009e-90	0.175255	0.499	0.424	8.45316027082157e-86
BEX2	5.05147545306331e-90	0.374097	0.14	0.097	9.71449244378606e-86
ENSG00000290927	6.27122889645866e-90	0.47025	0.13	0.086	1.20602002907797e-85
ITGA6	7.11946477974436e-90	0.331479	0.192	0.14	1.36914427179264e-85
ZNF101	8.17401922068098e-90	0.366206	0.174	0.124	1.57194563632916e-85
DARS1	2.94596976878111e-89	0.247087	0.243	0.187	5.66539446234296e-85
NBEAL1	3.27406541953421e-89	0.394982	0.208	0.151	6.29635520830624e-85
PAICS	3.41034930345876e-89	0.547479	0.104	0.065	6.55844274548154e-85
TCP11L2	3.50668812587664e-89	0.537802	0.127	0.082	6.74371193487337e-85
CFAP36	7.52907619519754e-89	0.408238	0.168	0.118	1.44791664309844e-84
ATP5MC3	9.02755049123061e-89	0.175564	0.544	0.468	1.73608823496856e-84
PHF20	1.75816988285271e-88	0.232427	0.306	0.244	3.38113650171404e-84
RGCC	2.70925117578957e-88	0.107931	0.268	0.219	5.21016093616092e-84
FAM153CP	3.40555162776918e-88	0.608593	0.129	0.083	6.54921633536291e-84
TMEM263	1.1361572159441e-87	0.532103	0.128	0.083	2.18494394198211e-83
CNST	2.46393389004706e-87	0.144266	0.255	0.205	4.7383912639495e-83
PACS1	4.57829028522693e-87	0.227243	0.434	0.361	8.8045100475199e-83
CNBP	5.88733617660592e-87	0.140819	0.739	0.668	1.13219362012308e-82
DDX18	9.10162064245089e-87	0.188334	0.314	0.254	1.75033266574973e-82
HNRNPA2B1	1.8688207821394e-86	0.128707	0.74	0.669	3.59392924613229e-82
PLCL2	2.5042179494247e-86	0.257157	0.273	0.213	4.81586153853865e-82
ENO1	3.75756860206082e-86	0.114287	0.553	0.483	7.22618017862316e-82
PNN	3.76995172564085e-86	0.228338	0.318	0.255	7.24999416357992e-82
LRRC8C	6.02226753825032e-86	0.239631	0.248	0.192	1.15814227028092e-81
NOP53	1.32421949633076e-85	0.171471	0.704	0.633	2.54660651339369e-81
RNF138	2.10122860424699e-85	0.36915	0.161	0.114	4.04087272882738e-81
BIRC3	2.66909849220614e-85	0.234289	0.199	0.151	5.13294331036162e-81
SNRPE	6.69883710471072e-85	0.255804	0.296	0.234	1.28825336360692e-80
LBH	1.28446719273714e-84	0.247895	0.483	0.409	2.47015885835279e-80
SDHD	2.2691684936865e-84	0.220624	0.308	0.247	4.3638379302085e-80
UBE2D2	3.33129439669086e-84	0.152078	0.61	0.536	6.4064122542762e-80
BTG1	4.10969465725827e-84	0.20404	0.832	0.793	7.90335379537337e-80
NHP2	5.1190014626053e-84	0.236015	0.311	0.248	9.84435171273626e-80
SMIM26	5.45394876659775e-84	0.178488	0.371	0.307	1.04884888730441e-79
TOMM22	1.19916900917054e-83	0.213646	0.316	0.254	2.30612192153587e-79
LINS1	2.0196981850835e-83	0.220076	0.175	0.133	3.88408157973408e-79
CFAP68	2.10763414650958e-83	0.481865	0.105	0.067	4.05319122715256e-79
AKTIP	3.56328356421074e-83	0.336448	0.155	0.111	6.85255062233367e-79
ATP5F1B	4.0804828887714e-83	0.16379	0.495	0.425	7.84717664339628e-79
MRPS18B	4.34653908528463e-83	0.271653	0.23	0.176	8.35882931491087e-79
PCGF5	5.62301930757494e-83	0.261313	0.253	0.196	1.08136284303974e-78
SSBP1	7.96113434063775e-83	0.181506	0.396	0.33	1.53100574504805e-78
MRPS25	9.62124745228051e-83	0.339517	0.169	0.122	1.85026209754806e-78
MRPS24	1.06467324409281e-82	0.16897	0.321	0.263	2.04747311571489e-78
PTPN6	1.24922732022263e-82	0.220349	0.36	0.294	2.40238905952015e-78
MLXIP	1.55110832207858e-82	0.568031	0.108	0.068	2.98293641418932e-78
MPP7	2.14721853253353e-82	0.383065	0.154	0.108	4.12931595991523e-78
G3BP2	2.39820634220491e-82	0.284198	0.299	0.236	4.61199061669427e-78
PHF3	4.33875177138471e-82	0.243212	0.285	0.226	8.34385353154994e-78
ZFAND1	4.58664965459987e-82	0.268175	0.196	0.148	8.82058595076101e-78
PLCG1	8.33916132213373e-82	0.443221	0.163	0.114	1.60370411385954e-77
SUCLG2	8.83598188126063e-82	0.24627	0.262	0.206	1.69924767558523e-77
NECAP2	1.35279758895226e-81	0.152404	0.294	0.241	2.60156504331409e-77
NOL11	1.52013503630314e-81	0.378041	0.144	0.101	2.92337168831457e-77
ZC3HAV1	1.57439320828613e-81	0.138353	0.439	0.374	3.02771557885506e-77
CD48	2.63913306432234e-81	0.177385	0.503	0.432	5.07531679599829e-77
DDX5	2.93855169317789e-81	0.134042	0.794	0.731	5.65112876115041e-77
CYLD	5.39699044646982e-81	0.170564	0.351	0.291	1.03789523276061e-76
MT1X	7.47060695162255e-81	0.245535	0.193	0.147	1.43667242286653e-76
CSDE1	8.90874255300939e-81	0.116859	0.473	0.408	1.71324028036923e-76
KLF13	9.70361427955965e-81	0.30783	0.332	0.266	1.86610206210212e-76
CLUAP1	1.2295754095914e-80	0.477311	0.105	0.068	2.36459647018522e-76
MRPS33	4.2342568750248e-80	0.264003	0.174	0.13	8.14289939636019e-76
RIN3	6.27749999577253e-80	0.294682	0.176	0.13	1.20722602418701e-75
GTF3A	9.13095962810921e-80	0.129418	0.534	0.465	1.75597484608168e-75
LINC01473	9.4557312992733e-80	0.589151	0.102	0.064	1.81843168616325e-75
POLR1D	1.25856765724234e-79	0.103394	0.425	0.365	2.42035146164275e-75
LARS1	1.31035618211835e-79	0.359854	0.191	0.14	2.51994597383181e-75
FUT8	1.43857252700489e-79	0.213318	0.198	0.152	2.7665188266831e-75
CCDC57	1.64784115199837e-79	0.339726	0.178	0.13	3.16896331940807e-75
ABCE1	2.47298134630587e-79	0.337522	0.169	0.123	4.75579042708081e-75
ENSG00000291143	3.62069154962583e-79	0.202263	0.224	0.175	6.96295191908543e-75
BANF1	5.66401314656113e-79	0.185946	0.324	0.265	1.08924636821517e-74
HBS1L	9.68704086703202e-79	0.382486	0.154	0.109	1.86291482913893e-74
SNX9	1.12158831857438e-78	0.4852	0.147	0.101	2.15692649545039e-74
UXS1	2.87320431440166e-78	0.21397	0.189	0.146	5.52545921702582e-74
SDCCAG8	3.33490008182958e-78	0.275975	0.164	0.121	6.41334634736646e-74
TLE4	3.39125243882626e-78	0.261929	0.176	0.132	6.52171756510677e-74
GNAS	3.49390376285602e-78	0.175031	0.549	0.477	6.7191263263484e-74
CCT4	6.49085264753526e-78	0.200488	0.379	0.314	1.24825587264751e-73
NIFK	1.01893078006219e-77	0.299637	0.214	0.162	1.9595057831376e-73
ISCU	1.17098646883079e-77	0.10066	0.457	0.396	2.25192407820849e-73
PRDX1	1.23109370654619e-77	0.138331	0.421	0.358	2.36751630705897e-73
SNHG16	1.4883582301585e-77	0.306488	0.2	0.15	2.86226171241782e-73
EIF1AX	1.5657699928666e-77	0.187046	0.29	0.235	3.01113227328177e-73
MLLT3	1.96332733778156e-77	0.134867	0.243	0.197	3.77567480328772e-73
EXOSC5	2.4484145091658e-77	0.446557	0.133	0.091	4.70854594257675e-73
ADSL	2.92937314743143e-77	0.292966	0.243	0.187	5.63347749982538e-73
ERGIC3	3.45772633043661e-77	0.206635	0.287	0.23	6.64955350606265e-73
OXA1L	7.545656162982e-77	0.233629	0.228	0.179	1.45110513670307e-72
IL16	1.53751603842414e-76	0.180398	0.403	0.338	2.95679709349346e-72
SLFN5	1.93608461236146e-76	0.113487	0.402	0.344	3.72328431803233e-72
UBTF	1.95798668077272e-76	0.348798	0.204	0.152	3.76540418579402e-72
ATIC	3.06304838489668e-76	0.370469	0.182	0.133	5.8905483489948e-72
C11orf58	3.35315702065224e-76	0.105791	0.516	0.452	6.44845626641632e-72
RBM25	3.72384588632829e-76	0.182252	0.365	0.303	7.16132802399793e-72
HLA-F	4.55657225639205e-76	0.142884	0.443	0.379	8.76274410626756e-72
SRSF10	5.51878541920284e-76	0.126265	0.42	0.359	1.0613176239669e-71
HAX1	5.5821722667957e-76	0.154573	0.32	0.264	1.07350754862748e-71
STT3B	7.29196224507947e-76	0.272035	0.25	0.194	1.40231725935123e-71
USP3	8.21028396912695e-76	0.187292	0.303	0.246	1.5789197101028e-71
SLC7A6	9.05078173165997e-76	0.235764	0.179	0.136	1.74055583481553e-71
TRAK2	9.1125181695561e-76	0.338312	0.154	0.111	1.75242836918733e-71
NEMF	1.0773462329589e-75	0.128905	0.261	0.214	2.07184454060326e-71
MDH1	1.22014453754463e-75	0.22155	0.286	0.229	2.34645996015208e-71
GIMAP8	1.51043406482493e-75	0.456305	0.121	0.081	2.90471575006483e-71
ZNF22	1.57980919263463e-75	0.281076	0.206	0.157	3.03813105835567e-71
HSPA9	1.97216910627215e-75	0.26972	0.254	0.199	3.79267840827197e-71
RASGRP2	3.34736435894029e-75	0.23722	0.369	0.304	6.43731639867806e-71
TOB1	4.20273228830969e-75	0.428176	0.145	0.101	8.08227446364836e-71
CAMKMT	6.09601509173971e-75	0.176905	0.214	0.168	1.17232466229246e-70
EIF5A	1.0934042950028e-74	0.164907	0.423	0.359	2.10272579971988e-70
SF3B5	1.27287676691962e-74	0.124629	0.379	0.322	2.44786931046313e-70
LCLAT1	1.49958063500155e-74	0.500729	0.109	0.071	2.88384351917149e-70
RASA2	1.6298548830344e-74	0.188201	0.343	0.283	3.13437392556345e-70
ATP8A1	2.92532448153877e-74	0.400803	0.177	0.128	5.62569151044722e-70
PHB2	4.55760231789422e-74	0.205252	0.4	0.334	8.76472501754238e-70
JAK3	5.33921013556652e-74	0.253732	0.212	0.163	1.0267835011708e-69
EPB41	5.49698250678547e-74	0.10408	0.496	0.433	1.05712470587991e-69
TXN2	9.26535116547605e-74	0.259898	0.211	0.162	1.7818196826327e-69
TBRG4	1.04632088060226e-73	0.47183	0.112	0.074	2.0121796854862e-69
TPP2	1.21376059875173e-73	0.286998	0.179	0.134	2.33418300745945e-69
MHENCR	1.43841735644509e-73	0.311908	0.178	0.132	2.76622041817955e-69
LRPPRC	2.00674578688709e-73	0.288783	0.165	0.122	3.85917282276256e-69
ZNF433-AS1	2.15435816093941e-73	0.512018	0.103	0.066	4.14304617930257e-69
USP53	2.28216011170109e-73	0.554188	0.103	0.066	4.38882211081236e-69
DNPH1	2.47407657139467e-73	0.256866	0.187	0.142	4.7578966544491e-69
GRAMD1A	2.96553095038923e-73	0.318526	0.196	0.147	5.70301257069352e-69
SRRM1	6.11225383763798e-73	0.103972	0.427	0.369	1.17544753551616e-68
PMPCB	6.59293035926051e-73	0.287622	0.227	0.175	1.26788643738939e-68
WASHC3	7.40457386197169e-73	0.247386	0.201	0.154	1.42397359939578e-68
HADHA	1.15982893988898e-72	0.194902	0.349	0.289	2.2304670343005e-68
ZNF429	1.36790243533013e-72	0.439927	0.106	0.071	2.63061317338337e-68
LTA4H	1.49600923979472e-72	0.293529	0.183	0.137	2.87697536904923e-68
RASA3	2.86789180681869e-72	0.146286	0.378	0.319	5.51524273369303e-68
GALT	2.99423675944467e-72	0.321765	0.174	0.129	5.75821671208805e-68
MATR3	3.24144711414796e-72	0.178787	0.423	0.358	6.23362694521794e-68
ZRANB2	5.9947075039593e-72	0.13536	0.355	0.299	1.15284220008641e-67
FARSB	6.76561339163351e-72	0.42109	0.11	0.074	1.30109511134504e-67
NT5DC1	7.17087470694714e-72	0.335027	0.18	0.133	1.379030914893e-67
MRPS35	9.01331317350008e-72	0.343842	0.188	0.14	1.7333502563958e-67
RBIS	9.79433311009691e-72	0.115176	0.341	0.288	1.88354820040274e-67
NME1	1.00257927134984e-71	0.399991	0.126	0.087	1.92806019673287e-67
PRMT1	1.04118628036864e-71	0.258849	0.247	0.194	2.00230533577694e-67
PITPNA-AS1	1.33118622172194e-71	0.422591	0.131	0.091	2.56000422299347e-67
SNHG6	1.90250307938733e-71	0.169713	0.499	0.433	3.65870367196978e-67
MAGED1	1.9368725105933e-71	0.286123	0.173	0.13	3.72479952512197e-67
CNIH1	2.04270861824765e-71	0.173079	0.254	0.205	3.92833294375205e-67
SERBP1	2.3449423612313e-71	0.151447	0.464	0.4	4.50955865488391e-67
ENSG00000253980	2.50030255375189e-71	0.224344	0.163	0.123	4.80833184112026e-67
CEP68	4.32930517831962e-71	0.446378	0.113	0.076	8.32568678842647e-67
LINC01871	7.26836458371943e-71	0.309239	0.14	0.101	1.39777919309508e-66
HSD17B8	7.42438274477217e-71	0.510811	0.105	0.068	1.42778304564714e-66
OSTC	7.49255744319134e-71	0.118433	0.34	0.287	1.44089372190013e-66
TMEM256	1.44210523341051e-70	0.166	0.273	0.222	2.77331257437176e-66
LINC01619	3.19139942909966e-70	0.257364	0.33	0.27	6.13738024210155e-66
WDR74	3.98816114003894e-70	0.346167	0.159	0.116	7.66963268840889e-66
PA2G4	4.32385606904472e-70	0.118005	0.404	0.347	8.3152076063799e-66
PCAT1	6.21377678690289e-70	0.326942	0.163	0.12	1.1949714138893e-65
SDHC	6.46753762808214e-70	0.215842	0.27	0.217	1.24377216125648e-65
ATP5PB	6.71295930008323e-70	0.150015	0.438	0.376	1.29096920299901e-65
UQCRC2	7.13939648294483e-70	0.210629	0.298	0.242	1.37297733763512e-65
TAB2	8.75489449891842e-70	0.159931	0.239	0.193	1.683653761087e-65
MYCBP2	8.94320468958938e-70	0.152753	0.363	0.305	1.71986769385493e-65
ZBTB25	1.15416029575304e-69	0.298199	0.145	0.106	2.21956566476267e-65
SERINC1	1.4176600717906e-69	0.170581	0.297	0.245	2.72630208406051e-65
HCLS1	1.54090650351216e-69	0.10841	0.495	0.435	2.96331729690424e-65
SEC62	2.11727040517694e-69	0.12484	0.412	0.355	4.07172271619577e-65
JPX	2.15727269558079e-69	0.148339	0.227	0.184	4.14865112087141e-65
UFL1	3.59801821302531e-69	0.261381	0.197	0.151	6.91934882546898e-65
KMT2A	4.1481251675916e-69	0.13611	0.327	0.274	7.97725950979541e-65
PRKDC	1.64040922692004e-68	0.20332	0.264	0.213	3.15467098428994e-64
BZW2	1.92322475163829e-68	0.417096	0.125	0.087	3.6985535198756e-64
CEP57	2.08640406031688e-68	0.157943	0.249	0.204	4.0123636483954e-64
CNOT2	2.13096670824211e-68	0.136587	0.25	0.205	4.09806207662041e-64
NDUFAF4	2.27482553180273e-68	0.31235	0.152	0.112	4.37471698020983e-64
SP110	2.66123010085347e-68	0.169745	0.317	0.262	5.1178116069513e-64
DOCK9	4.67967233136901e-68	0.292509	0.175	0.131	8.99947786045575e-64
TAGAP	6.21030247910475e-68	0.171055	0.433	0.37	1.19430326975663e-63
BNIP3	6.53978531872325e-68	0.234821	0.157	0.12	1.25766611464367e-63
HMGN3	8.68528463229015e-68	0.104652	0.371	0.317	1.67026708763572e-63
RABAC1	1.00009494031436e-67	0.141468	0.442	0.38	1.92328257971854e-63
TAFA1	1.08210842002512e-67	0.336016	0.129	0.092	2.0810027025503e-63
DDX39B	1.23989505701779e-67	0.153717	0.34	0.285	2.3844421841509e-63
DHPS	1.27592654818662e-67	0.217473	0.23	0.182	2.4537343448177e-63
CCDC66	1.28984573924074e-67	0.167346	0.213	0.171	2.48050234113387e-63
TAF9	1.45957572749401e-67	0.246985	0.191	0.148	2.80691008154373e-63
ZNF146	1.85718568885832e-67	0.165541	0.169	0.132	3.57155379824344e-63
TSPOAP1-AS1	6.28860282110985e-67	0.276794	0.16	0.12	1.20936120852763e-62
AKAP7	6.90088062569768e-67	0.245161	0.132	0.098	1.32710835312792e-62
QTRT1	7.94008549106928e-67	0.43189	0.113	0.077	1.52695784078753e-62
MRPL24	8.00550626214878e-67	0.307319	0.158	0.118	1.53953890927383e-62
ABCC1	8.87520951993612e-67	0.373366	0.165	0.12	1.70679154277891e-62
FUS	1.57523454899625e-66	0.108839	0.489	0.428	3.02933356117468e-62
ILF2	1.7632555649232e-66	0.206199	0.294	0.24	3.3909167769038e-62
CDC26	1.9290545157022e-66	0.123997	0.231	0.19	3.70976473914691e-62
RBM3	2.58775887574928e-66	0.116372	0.546	0.483	4.97651909395344e-62
PRKACB	4.28438457901098e-66	0.180483	0.253	0.205	8.23929998389601e-62
SNRPN	4.50195065531155e-66	0.130799	0.298	0.25	8.65770130522964e-62
DMAC1	5.50490907155987e-66	0.240587	0.165	0.125	1.05864906355168e-61
ATF7IP2	6.96165985019106e-66	0.303561	0.184	0.139	1.33879680579024e-61
CCT5	9.65757521053637e-66	0.224716	0.255	0.205	1.85724828873825e-61
ACP1	1.02223275139818e-65	0.11784	0.308	0.26	1.96585580421383e-61
TATDN1	1.14466191727635e-65	0.278591	0.15	0.111	2.20129933311414e-61
ZNF638	1.39965583023794e-65	0.129861	0.273	0.228	2.69167812713058e-61
SNHG14	2.53943195476883e-65	0.246662	0.155	0.117	4.88358159221594e-61
PSIP1	2.63004848108432e-65	0.185754	0.366	0.307	5.05784623397326e-61
DAP3	4.74866012117609e-65	0.194326	0.291	0.238	9.13214827903373e-61
HNRNPH3	4.85867420427606e-65	0.141232	0.296	0.247	9.3437163622433e-61
MTR	6.67477315857704e-65	0.307053	0.155	0.115	1.28362562612595e-60
GNAQ	1.05732809298328e-64	0.162947	0.185	0.146	2.03334765561615e-60
SDHAF3	1.08283494531395e-64	0.275029	0.134	0.098	2.08239988333326e-60
ATP8B2	1.29242811742468e-64	0.327867	0.143	0.104	2.4854685126194e-60
DDX17	1.54594837606229e-64	0.122818	0.493	0.433	2.9730133220054e-60
TKT	2.15815351010374e-64	0.124928	0.332	0.282	4.1503450152805e-60
CCAR1	2.24175623804219e-64	0.249162	0.198	0.154	4.31112142137894e-60
MRPL3	3.44022828833794e-64	0.252932	0.199	0.155	6.6159030213027e-60
MICOS13	4.40741664644652e-64	0.135378	0.33	0.278	8.4759029527813e-60
MBD5	5.14368041776871e-64	0.218952	0.267	0.215	9.891811811411e-60
RBM26	5.42654067147474e-64	0.273907	0.168	0.127	1.04357803653131e-59
NDUFB6	9.04387315000118e-64	0.237405	0.239	0.191	1.73922724547673e-59
RBMX	9.13482508671027e-64	0.120281	0.345	0.295	1.75671821242525e-59
KLF2	1.55766929861213e-63	0.119855	0.567	0.504	2.99555382816099e-59
SRRM2	2.11296636902221e-63	0.16922	0.458	0.395	4.06344562426661e-59
CRLF3	2.12631020835637e-63	0.148675	0.288	0.24	4.08910716169014e-59
VDAC2	2.35874342056638e-63	0.150722	0.342	0.288	4.5360994720912e-59
BTF3L4	2.37712723404308e-63	0.153122	0.184	0.147	4.57145338378824e-59
GPI	3.26872153662387e-63	0.214994	0.278	0.226	6.28607838708136e-59
ZNF24	5.06866551977307e-63	0.264102	0.204	0.159	9.74755066107559e-59
CRBN	5.70888024106887e-63	0.108014	0.274	0.231	1.09787475915995e-58
DDX46	6.10698585489644e-63	0.126256	0.337	0.286	1.17443444975513e-58
ESYT2	6.14646478270379e-63	0.254225	0.233	0.184	1.18202664236177e-58
MFNG	8.08076933340331e-63	0.170776	0.303	0.252	1.55401275050679e-58
BNIP3L	8.64885332615982e-63	0.18753	0.219	0.176	1.66326098315379e-58
NDUFB4	9.42739045578475e-63	0.119232	0.43	0.373	1.81298145855197e-58
CA5B	1.13381846168396e-62	0.310599	0.164	0.123	2.18044628366441e-58
UBA3	1.20587019531834e-62	0.221506	0.192	0.151	2.3190089726167e-58
ZNF708	1.62619858328763e-62	0.288582	0.121	0.088	3.12734249552044e-58
TUFM	2.12237034894951e-62	0.17427	0.368	0.311	4.0815304180648e-58
ANAPC13	2.18863093361777e-62	0.222184	0.148	0.113	4.20895614844033e-58
LY9	2.88695153544059e-62	0.192662	0.212	0.169	5.55189649780579e-58
SMIM20	2.93428962280257e-62	0.301522	0.135	0.099	5.64293237361163e-58
R3HDM2	3.08376341382765e-62	0.123483	0.251	0.208	5.93038542113196e-58
TSNAX	3.21950657359948e-62	0.319493	0.153	0.114	6.19143309168916e-58
TRAPPC6A	3.95177186847388e-62	0.128635	0.275	0.23	7.59965248026211e-58
MTAP	8.16692814865181e-62	0.291358	0.154	0.115	1.57058195226723e-57
MRPL20	8.97513431880547e-62	0.129027	0.311	0.263	1.72600808084948e-57
IL4R	9.42685914178549e-62	0.266655	0.14	0.105	1.81287928155677e-57
HERC1	1.0885948000187e-61	0.144568	0.281	0.234	2.09347665991596e-57
OTULINL	1.14875422952659e-61	0.378665	0.122	0.086	2.20916925880258e-57
WWP1	1.57263136200419e-61	0.119227	0.205	0.168	3.02432737227027e-57
TIMM9	1.69409461203509e-61	0.321381	0.123	0.089	3.25791334840468e-57
ICE2	1.9664030160544e-61	0.291188	0.121	0.088	3.78158964017422e-57
IKBKE	2.99980833158415e-61	0.287204	0.126	0.092	5.76893140246949e-57
EXOSC8	4.89213818856252e-61	0.235551	0.185	0.145	9.40807095042458e-57
GHITM	7.26025820688224e-61	0.121634	0.365	0.315	1.39622025576552e-56
NDE1	1.52444428908063e-60	0.27139	0.17	0.129	2.93165881233095e-56
RPN2	1.76462864927883e-60	0.151403	0.338	0.286	3.39355735542811e-56
RBM4	1.99344598492393e-60	0.189296	0.3	0.248	3.83359597360722e-56
ZNHIT3	4.76504549338123e-60	0.22869	0.21	0.166	9.16365898832143e-56
DNAJA1	5.23160789354725e-60	0.113177	0.29	0.246	1.00609051400807e-55
TAF7	6.19691816656514e-60	0.176208	0.298	0.248	1.19172933261214e-55
DPH5	6.31096991400466e-60	0.420045	0.104	0.072	1.21366262416224e-55
APBB1	6.61182214698183e-60	0.371772	0.138	0.1	1.27151951708608e-55
G3BP1	1.06676976241925e-59	0.167315	0.28	0.232	2.05150493010846e-55
ZNF506	1.68102022427231e-59	0.289873	0.134	0.099	3.23276999329807e-55
ECHDC1	2.04723717899004e-59	0.198382	0.167	0.131	3.93704181891574e-55
PRPF6	2.06534899655846e-59	0.198942	0.236	0.191	3.97187265528157e-55
EIF3I	2.52437040411296e-59	0.157394	0.316	0.266	4.85461672414962e-55
SSB	2.68991289913273e-59	0.103684	0.34	0.292	5.17297149632214e-55
TNRC6C	2.98087825385708e-59	0.228181	0.249	0.201	5.73252696999255e-55
ZEB1	3.51189473600417e-59	0.117544	0.226	0.186	6.75372476680962e-55
DNAJC19	3.84160138101974e-59	0.119008	0.258	0.216	7.38778361583906e-55
UBXN11	5.45572581666495e-59	0.246663	0.155	0.117	1.04919063180284e-54
TPK1	6.42984830182234e-59	0.158243	0.161	0.127	1.23652412692345e-54
HELB	8.87590181137222e-59	0.125654	0.183	0.149	1.70692467734499e-54
LNCRNA-IUR	8.96392447119554e-59	0.355282	0.109	0.077	1.72385231505561e-54
LSM4	9.25258564557527e-59	0.216067	0.274	0.223	1.77936474550058e-54
SDAD1	1.05220216381684e-58	0.18241	0.202	0.163	2.02348998123616e-54
XRN2	1.10871456474365e-58	0.151964	0.276	0.23	2.13216897945851e-54
SLC16A7	1.35582764682105e-58	0.184465	0.165	0.13	2.60739214760156e-54
GMPR2	1.68421642870887e-58	0.350677	0.143	0.105	3.23891661405002e-54
U2SURP	2.84524179090606e-58	0.128921	0.274	0.23	5.47168448809144e-54
UBQLN2	3.34639610747911e-58	0.234828	0.155	0.12	6.43545435429309e-54
VEGFB	3.35228649083419e-58	0.415141	0.15	0.109	6.44678215052324e-54
CCT6A	3.51772674416807e-58	0.199315	0.284	0.234	6.76494030170961e-54
EEF1E1	3.81466664242333e-58	0.242706	0.158	0.121	7.3359854200443e-54
SGTB	3.823759815769e-58	0.37244	0.141	0.103	7.35347250170537e-54
TWF2	3.9254278439103e-58	0.203475	0.325	0.271	7.5489902866239e-54
RRP1B	4.02352019363581e-58	0.328473	0.178	0.135	7.73763168438102e-54
ZNF91	4.35447630987768e-58	0.266374	0.152	0.115	8.37409339152577e-54
TFAM	6.00472492844434e-58	0.277107	0.16	0.122	1.15476865098913e-53
ZNF581	8.02389350290463e-58	0.380181	0.118	0.083	1.54307495954359e-53
OGT	1.15889087613418e-57	0.144881	0.219	0.179	2.22866304389364e-53
TXNL1	1.17683469013498e-57	0.135423	0.261	0.218	2.26317079259858e-53
ZMYM2	1.2192950625813e-57	0.189537	0.238	0.194	2.34482633485009e-53
DENND2D	1.42176033477945e-57	0.146674	0.4	0.345	2.73418729981436e-53
XPO6	2.69925299730402e-57	0.254157	0.16	0.123	5.19093343911537e-53
MTLN	2.79470338086349e-57	0.206843	0.206	0.164	5.37449407173857e-53
TMEM41B	3.58625972882907e-57	0.40141	0.122	0.086	6.89673608451118e-53
COX14	3.59225376732923e-57	0.113622	0.31	0.265	6.90826321995083e-53
TAF10	3.93419316548821e-57	0.296293	0.302	0.247	7.56584687655037e-53
PSMF1	5.92462438501885e-57	0.165236	0.281	0.234	1.13936451548297e-52
TMPO	6.78825948911168e-57	0.204738	0.227	0.183	1.30545018235107e-52
SND1	7.82162720423358e-57	0.139077	0.233	0.192	1.50417712764616e-52
UBE2G2	8.99488163213091e-57	0.227438	0.157	0.121	1.7298056866751e-52
MDN1	1.02292101081075e-56	0.305316	0.131	0.097	1.96717939589015e-52
SPOP	1.47009976653536e-56	0.138326	0.2	0.163	2.82714886102415e-52
ZNF721	1.59418746278787e-56	0.165519	0.199	0.162	3.06578190968736e-52
CHCHD7	2.03442518627854e-56	0.171554	0.166	0.132	3.91240307573227e-52
ZNF217	2.85224176057836e-56	0.200492	0.183	0.145	5.48514612976825e-52
STAT1	3.24503402744455e-56	0.294535	0.294	0.241	6.24052493817862e-52
ZNF512	3.66034966363209e-56	0.292599	0.111	0.081	7.03921843813087e-52
ORMDL3	4.56274291510249e-56	0.414339	0.129	0.093	8.77461090003361e-52
BCLAF1	5.91304537026834e-56	0.148964	0.262	0.218	1.1371377551563e-51
TIMM10	6.5870639580119e-56	0.295944	0.145	0.108	1.26675826976527e-51
UFM1	1.23545690913634e-55	0.178159	0.208	0.168	2.3759071819601e-51
CDK5RAP3	1.26976593094753e-55	0.233	0.224	0.179	2.44188686180519e-51
NUDCD2	1.40409358073647e-55	0.152436	0.209	0.171	2.7002123651143e-51
GSTK1	1.56322724920039e-55	0.11942	0.673	0.615	3.00624232293727e-51
OXLD1	1.68000327360626e-55	0.17312	0.219	0.178	3.23081429547221e-51
PSMA5	2.41204735210357e-55	0.112441	0.35	0.302	4.63860826283038e-51
CEP85L	3.02092969417535e-55	0.147294	0.239	0.198	5.80954989486862e-51
PPT1	3.55227274175275e-55	0.18312	0.167	0.132	6.83137570966472e-51
CDR2	3.81593021671239e-55	0.196227	0.164	0.129	7.33841539975959e-51
ARL6IP5	3.8615608361455e-55	0.153494	0.632	0.573	7.4261676439914e-51
ZNF141	4.20947722402875e-55	0.344121	0.109	0.078	8.09524564952968e-51
IL17RA	4.71661728305475e-55	0.174761	0.191	0.153	9.07052669704259e-51
PIBF1	5.05857489249639e-55	0.126352	0.218	0.181	9.72814537575981e-51
TBCK	5.13463433007015e-55	0.224476	0.133	0.102	9.87441528015791e-51
ABHD14B	5.21409376472663e-55	0.107113	0.311	0.266	1.00272237189458e-50
MIA3	5.51061581181691e-55	0.232788	0.163	0.127	1.05974652677051e-50
C14orf119	6.02948992113812e-55	0.124933	0.245	0.206	1.15953120673407e-50
MRPL17	8.07673208632105e-55	0.285801	0.134	0.1	1.5532363475204e-50
PPIH	9.80484177457285e-55	0.23387	0.181	0.142	1.88556912166811e-50
NASP	1.30177515687976e-54	0.27405	0.16	0.123	2.50344380419546e-50
COA1	1.33561280129742e-54	0.176656	0.213	0.173	2.56851697817507e-50
CMSS1	1.47618651762879e-54	0.339316	0.109	0.078	2.83885429205193e-50
RPAIN	1.89795900633916e-54	0.148755	0.196	0.16	3.64996496509084e-50
ENSG00000291113	2.53611467188878e-54	0.119918	0.111	0.086	4.87720212550932e-50
ILF3	2.69537405454586e-54	0.188195	0.275	0.228	5.18347384429715e-50
SGF29	5.55803029364008e-54	0.221869	0.155	0.121	1.06886480576992e-49
MSL3	6.05322618694387e-54	0.249774	0.14	0.106	1.16409592801118e-49
ABCB7	9.87331894394953e-54	0.247338	0.13	0.099	1.89873796611093e-49
MDH2	9.99582801943345e-54	0.116333	0.341	0.294	1.92229768641725e-49
PQBP1	1.344684718982e-53	0.201237	0.213	0.172	2.58596318307428e-49
VPS35	1.36264695853813e-53	0.107356	0.221	0.185	2.62050636596468e-49
POP5	1.37880780258018e-53	0.232291	0.176	0.138	2.65158528514195e-49
NOLC1	1.52995469302918e-53	0.31698	0.135	0.101	2.94225587016443e-49
YTHDC1	1.78799291676958e-53	0.113305	0.233	0.195	3.43848917823958e-49
MX2	2.20864854042803e-53	0.246036	0.135	0.103	4.24745200809713e-49
OSGEP	2.63140387280709e-53	0.236176	0.145	0.111	5.06045278779532e-49
TACC3	2.68176937285841e-53	0.194396	0.143	0.111	5.15731068094401e-49
TRMT10C	2.81827635506039e-53	0.254605	0.153	0.118	5.41982725841663e-49
TRIM44	3.05756779050315e-53	0.273646	0.153	0.117	5.88000861791661e-49
AAK1	3.12935583113993e-53	0.107704	0.412	0.361	6.0180641988652e-49
PTDSS1	4.05779884422518e-53	0.260084	0.204	0.161	7.80355295732945e-49
ENOSF1	4.52736508627031e-53	0.286111	0.156	0.119	8.70657579740644e-49
FNBP4	4.62524540679449e-53	0.151172	0.358	0.306	8.89480944180648e-49
SINHCAF	6.73949865368477e-53	0.201753	0.155	0.122	1.29607298609012e-48
ZNF302	7.09413730093123e-53	0.178972	0.162	0.128	1.36427354434209e-48
MYG1	7.9697380943267e-53	0.304532	0.15	0.113	1.53266033291997e-48
SECISBP2	9.17507454718781e-53	0.134832	0.281	0.238	1.76445858616969e-48
SUCLG1	9.28469998513498e-53	0.151172	0.216	0.178	1.78554065414131e-48
FOXJ3	1.1535733418243e-52	0.125755	0.199	0.164	2.21843689366231e-48
NCBP2	1.22911275993924e-52	0.179014	0.145	0.115	2.36370674863915e-48
SLC12A6	1.32224217832586e-52	0.318264	0.119	0.087	2.54280393313846e-48
CWC27	1.61280042996268e-52	0.168774	0.148	0.117	3.10157650686123e-48
NDUFS2	1.65733710973522e-52	0.174162	0.244	0.201	3.1872249957318e-48
HNRNPD	1.66783767611516e-52	0.168298	0.316	0.267	3.20741863493707e-48
MPHOSPH10	2.40289445305614e-52	0.269104	0.145	0.111	4.62100632267227e-48
TRAP1	3.40292705497924e-52	0.360885	0.107	0.076	6.54416901943057e-48
KRR1	3.5622261217426e-52	0.187642	0.161	0.128	6.8505170547232e-48
ETFRF1	3.73211113385176e-52	0.209829	0.123	0.095	7.17722292151032e-48
CCNY	5.30993234881767e-52	0.26839	0.204	0.16	1.02115309000113e-47
ABRAXAS1	5.62747559841805e-52	0.29773	0.117	0.086	1.08221983233177e-47
SF3B1	6.16482355380152e-52	0.100569	0.378	0.33	1.18555721763157e-47
COPS2	7.96127126740529e-52	0.203644	0.162	0.128	1.53103207743471e-47
ZFP14	1.5925756471082e-51	0.328479	0.108	0.078	3.06268222695379e-47
SKIC8	1.62792181886635e-51	0.269366	0.154	0.118	3.13065644986187e-47
FMC1	2.18723869140778e-51	0.19867	0.117	0.09	4.20627872744631e-47
CEBPZ	3.57605105187023e-51	0.15802	0.174	0.14	6.87710377785164e-47
CCS	4.87019195938864e-51	0.220112	0.164	0.128	9.36586615710029e-47
DPEP2	6.63123346787659e-51	0.282316	0.119	0.089	1.27525250820735e-46
GPATCH4	6.71711136187605e-51	0.360221	0.107	0.077	1.29176768600238e-46
PRDX3	8.53948473745843e-51	0.127477	0.198	0.164	1.64222830986063e-46
MACO1	9.76627889418929e-51	0.279761	0.118	0.088	1.87815309414154e-46
NCOA3	9.76682492791997e-51	0.108167	0.237	0.2	1.87825810188829e-46
AIP	1.12300827636509e-50	0.115405	0.313	0.269	2.15965721627771e-46
BUD23	1.19613307053381e-50	0.175509	0.198	0.161	2.30028350794358e-46
IGSF8	1.24473965908987e-50	0.392928	0.121	0.088	2.39375883839573e-46
DDX21	1.61204428841876e-50	0.13322	0.197	0.163	3.10012237105812e-46
PPP2R1A	1.61344677981725e-50	0.145771	0.297	0.251	3.10281950226655e-46
DNAJA2	1.71132754716147e-50	0.147209	0.248	0.207	3.29105400594622e-46
DIP2B	1.73150135908115e-50	0.200092	0.153	0.12	3.32985026364895e-46
SERPINB6	2.2370468479406e-50	0.326602	0.121	0.089	4.30206479327457e-46
ITFG2	2.56020482136297e-50	0.224095	0.183	0.146	4.92352989196312e-46
DIMT1	4.05501923870371e-50	0.131633	0.141	0.115	7.7982074979511e-46
ZNF107	4.39766158795494e-50	0.295413	0.132	0.1	8.45714299979614e-46
SRP72	5.06921189967741e-50	0.172694	0.206	0.168	9.74860140426963e-46
TIMM13	5.90219703116781e-50	0.204105	0.178	0.142	1.13505151106388e-45
ELP2	5.95772782140476e-50	0.17034	0.168	0.134	1.14573063733435e-45
EAPP	9.43911031322477e-50	0.135423	0.27	0.229	1.81523530433626e-45
ZSWIM7	9.78512159897263e-50	0.19682	0.139	0.108	1.88177673469843e-45
ACBD6	1.04441217482182e-49	0.192041	0.177	0.142	2.00850905339985e-45
PURA	1.11413866239603e-49	0.271734	0.195	0.154	2.14260006165381e-45
NDUFAF8	1.42451007131554e-49	0.117533	0.193	0.16	2.73947531814691e-45
TMEM18	1.69601870188538e-49	0.271615	0.149	0.114	3.26161356559578e-45
TMIGD2	1.70939260520983e-49	0.360354	0.104	0.075	3.28733291907902e-45
PSMG4	1.77898122843302e-49	0.198718	0.142	0.111	3.42115880039955e-45
LMAN1	2.26785503685822e-49	0.187339	0.195	0.158	4.36131202138205e-45
METTL5	3.31268186591932e-49	0.149121	0.213	0.177	6.37061849634944e-45
UBL7	3.81674078806588e-49	0.266306	0.155	0.12	7.33997420952949e-45
GATA3	4.33564040063892e-49	0.277329	0.225	0.18	8.33787005446871e-45
FXR1	4.63992200656784e-49	0.157793	0.193	0.158	8.9230340108306e-45
SNHG15	7.39119422130613e-49	0.227002	0.152	0.118	1.42140056069938e-44
STAT5A	1.02326194980998e-48	0.347126	0.126	0.093	1.96783505567957e-44
PPM1K	1.02796097425573e-48	0.119453	0.195	0.162	1.97687174959119e-44
ARMC8	2.26394929611584e-48	0.169483	0.166	0.134	4.35380089136038e-44
POLR2H	2.67809759567401e-48	0.259129	0.129	0.098	5.15024948624068e-44
SAE1	2.82666197931018e-48	0.217304	0.149	0.117	5.43595365241141e-44
AIMP1	2.98666643402056e-48	0.168129	0.207	0.171	5.74365821926494e-44
NAA20	3.14110624426745e-48	0.183423	0.174	0.14	6.04066141835073e-44
CNPY3	3.15904746768083e-48	0.10616	0.253	0.215	6.075164185097e-44
GLOD4	3.26125835278235e-48	0.106677	0.21	0.178	6.27172593823574e-44
LSM2	3.34394724990422e-48	0.127843	0.255	0.215	6.4307449562908e-44
MTFP1	3.36535878011518e-48	0.335268	0.115	0.084	6.4719214700395e-44
EPRS1	3.58202960476996e-48	0.232028	0.197	0.158	6.88860113293311e-44
NUDT2	3.91415727957676e-48	0.385439	0.105	0.075	7.52731586435406e-44
SNRNP200	8.35463800970301e-48	0.212535	0.213	0.172	1.60668043564599e-43
FAM136A	9.88519947699643e-48	0.260607	0.116	0.087	1.90102271142118e-43
FAM200B	1.08840129326571e-47	0.154681	0.157	0.127	2.0931045270793e-43
RNF216P1	1.12766824513483e-47	0.156081	0.15	0.121	2.16861880221879e-43
SCOC	1.13817387569122e-47	0.282935	0.121	0.091	2.18882218034179e-43
NOB1	1.21270048297532e-47	0.247157	0.149	0.116	2.33214429880984e-43
ESYT1	1.42774602706349e-47	0.108674	0.24	0.204	2.7456983846458e-43
SMPD1	1.51879791957403e-47	0.34727	0.12	0.088	2.92080027913282e-43
HBP1	1.65931906086682e-47	0.141636	0.181	0.149	3.19103648595299e-43
NUP107	1.85229367409628e-47	0.205488	0.148	0.116	3.56214596465455e-43
LINC03049	1.93315400313244e-47	0.1444	0.151	0.122	3.71764846342399e-43
PSMC6	2.97172042177664e-47	0.109208	0.172	0.143	5.71491554311866e-43
MAP4K4	3.13854340658876e-47	0.15425	0.211	0.174	6.03573282521085e-43
DHX9	3.2121204107138e-47	0.206839	0.185	0.149	6.17722876184372e-43
YME1L1	4.63456661833292e-47	0.177842	0.225	0.186	8.91273506371605e-43
ZNF770	5.27581458029776e-47	0.221125	0.124	0.096	1.01459190193706e-42
CLK4	6.34666385166615e-47	0.209717	0.133	0.104	1.22052692531392e-42
ERCC5	1.32952592490134e-46	0.159499	0.191	0.157	2.55681130617776e-42
PPIL4	1.69649817410992e-46	0.166376	0.158	0.127	3.26253563863079e-42
NGDN	2.38956380989767e-46	0.138578	0.181	0.15	4.59537016281421e-42
CABIN1	2.68277922962355e-46	0.227807	0.18	0.144	5.15925273648905e-42
TBC1D10A	2.85507993066504e-46	0.254085	0.162	0.127	5.49060421466193e-42
SNRPC	3.41389695878036e-46	0.116975	0.234	0.198	6.56526524143051e-42
UQCRFS1	3.62535182127576e-46	0.100472	0.344	0.301	6.97191408749542e-42
TFB1M	5.52949396632368e-46	0.128654	0.122	0.098	1.06337698466371e-41
SNRPA	6.871303129419e-46	0.163035	0.243	0.202	1.32142030481857e-41
TASOR2	9.15932017902314e-46	0.190608	0.157	0.125	1.76142886362794e-41
WDR43	1.09578492648391e-45	0.216557	0.124	0.096	2.10730399212121e-41
SNRPA1	1.10312250965312e-45	0.10714	0.202	0.17	2.12141489831392e-41
MRPL50	1.37100998840156e-45	0.163421	0.116	0.091	2.63658930869504e-41
METTL16	1.96864399999571e-45	0.192481	0.161	0.129	3.78589927639175e-41
TUBA1A	2.44462026312168e-45	0.13192	0.264	0.225	4.70124922800931e-41
GABPB1-IT1	2.57213162865794e-45	0.191938	0.149	0.118	4.94646633507208e-41
ERC1	3.28410079471247e-45	0.149465	0.181	0.148	6.31565423831156e-41
ARFGEF1	3.73832734503224e-45	0.131064	0.237	0.2	7.1891773172315e-41
SMU1	3.85957035819814e-45	0.209659	0.168	0.134	7.42233975585085e-41
RANBP2	4.49451859448569e-45	0.127797	0.182	0.152	8.64340870905543e-41
UBASH3A	4.51601855157258e-45	0.178375	0.151	0.121	8.68475527652923e-41
SYNCRIP	4.71500789140364e-45	0.101316	0.198	0.167	9.06743167595833e-41
APOL3	5.99069164950182e-45	0.242853	0.117	0.09	1.1520699111157e-40
CAMLG	6.07134783843143e-45	0.119158	0.235	0.199	1.16758090280875e-40
TRMT1	6.97600149958248e-45	0.315593	0.124	0.093	1.34155484838471e-40
NFKBIA	6.9948986299145e-45	0.114908	0.298	0.256	1.34518895551886e-40
MARF1	8.02223413832642e-45	0.208935	0.122	0.095	1.54275584714155e-40
POLR2B	1.00900186378824e-44	0.128927	0.211	0.177	1.94041148425116e-40
RNMT	1.02154052044826e-44	0.165701	0.19	0.156	1.96452457487404e-40
PRDM2	1.06833746111626e-44	0.207412	0.182	0.146	2.05451977147269e-40
PSMD6	1.11666467347995e-44	0.1415	0.189	0.157	2.14745783356929e-40
RGL4	1.2207845874736e-44	0.232042	0.139	0.108	2.34769084017048e-40
C1GALT1	1.22936884587427e-44	0.146231	0.167	0.136	2.3641992275008e-40
FUNDC2	1.33185042527206e-44	0.142684	0.207	0.172	2.5612815528407e-40
SCFD2	1.64957409640241e-44	0.218255	0.12	0.092	3.17229594479147e-40
WDR82	3.13837057458659e-44	0.177432	0.19	0.156	6.03540045198747e-40
SFI1	3.77033958327203e-44	0.180168	0.15	0.121	7.25074005259045e-40
SF3A3	4.92425916330103e-44	0.174268	0.201	0.165	9.46984279694422e-40
PABPN1	6.6317969216582e-44	0.184828	0.258	0.216	1.27536086600409e-39
SLC25A45	7.66199891337998e-44	0.36481	0.119	0.088	1.4734790110321e-39
TMEM161B-DT	1.15702083872001e-43	0.29043	0.102	0.076	2.22506677494246e-39
PSMB5	1.26317149569112e-43	0.162559	0.133	0.106	2.42920510336359e-39
ARHGEF6	1.38537763867447e-43	0.13822	0.186	0.154	2.66421973693487e-39
POLR1C	1.41003312847591e-43	0.255469	0.106	0.08	2.71163470937202e-39
NFX1	2.49846016258764e-43	0.160201	0.151	0.121	4.80478873867229e-39
BCCIP	3.38073083953194e-43	0.157214	0.161	0.132	6.50148347750388e-39
MPHOSPH9	3.38813999805268e-43	0.206407	0.103	0.079	6.5157320302551e-39
RABGGTB	4.117443528907e-43	0.201179	0.125	0.098	7.91825565044105e-39
CRTC3	4.19983479314065e-43	0.162049	0.179	0.147	8.07670229068878e-39
GTF2B	5.98188615126877e-43	0.153883	0.216	0.18	1.1503765257505e-38
DDX50	6.22017570296538e-43	0.151797	0.199	0.165	1.19620198943727e-38
DENND6A	6.34881749286204e-43	0.237083	0.14	0.109	1.2209410920523e-38
MRPL11	6.76089927576683e-43	0.157725	0.186	0.153	1.30018853972272e-38
PNRC1	1.20025283477357e-42	0.152528	0.662	0.611	2.30820622655306e-38
RNPC3	1.27752619963311e-42	0.199737	0.134	0.106	2.45681063451444e-38
PPIE	1.30570059294981e-42	0.111539	0.157	0.131	2.51099281030177e-38
THUMPD1	1.34147196943574e-42	0.169024	0.161	0.131	2.57978474442187e-38
XPO4	1.42463354367892e-42	0.152753	0.148	0.12	2.73971276784894e-38
IPCEF1	1.45258154036247e-42	0.200954	0.171	0.138	2.79345956027106e-38
SDR39U1	1.55041870602682e-42	0.202483	0.189	0.154	2.98161021356017e-38
DUS1L	1.57536836431589e-42	0.364005	0.152	0.117	3.02959090141589e-38
GIMAP6	1.80980252735873e-42	0.100793	0.196	0.166	3.48043124036357e-38
RBBP4	1.85786050610057e-42	0.112075	0.271	0.233	3.572851539282e-38
ENSG00000291075	2.09731451154626e-42	0.124318	0.19	0.16	4.03334553715461e-38
TRIM69	2.72204042076941e-42	0.219006	0.122	0.095	5.23475593318165e-38
RNH1	3.01363147461285e-42	0.100717	0.272	0.235	5.79551468882796e-38
NDUFS4	3.76289330526692e-42	0.137165	0.16	0.131	7.23642011535881e-38
CUX1	3.83974287187733e-42	0.202704	0.182	0.147	7.38420951690729e-38
LY75	7.323810005095e-42	0.266846	0.154	0.121	1.40844190207982e-37
UBE2H	7.44405427026041e-42	0.162195	0.175	0.143	1.43156607671378e-37
EGLN2	1.07288063312189e-41	0.110052	0.247	0.211	2.06325674555671e-37
NFKBIZ	1.30617579430693e-41	0.303881	0.1	0.074	2.51190667003165e-37
GGA1	1.38972989235065e-41	0.302049	0.132	0.101	2.67258955597953e-37
DEGS1	1.39881584121895e-41	0.168139	0.167	0.136	2.69006274424817e-37
PCMTD2	1.45470990047438e-41	0.221945	0.101	0.077	2.79755260960228e-37
UTP18	1.69917730292898e-41	0.245899	0.135	0.105	3.26768787126271e-37
CENPC	1.71229987378804e-41	0.108923	0.203	0.172	3.29292388728177e-37
ZNF277	1.90647724638063e-41	0.190334	0.146	0.117	3.66634639251459e-37
NHLRC3	1.9143786158906e-41	0.272849	0.104	0.078	3.68154151621921e-37
IFNAR1	2.17835039076918e-41	0.107599	0.151	0.125	4.1891856364882e-37
NIPSNAP1	2.30758759152571e-41	0.276956	0.118	0.09	4.43772169726309e-37
TMEM245	2.89804375922383e-41	0.127027	0.135	0.11	5.57322795336335e-37
DPP4	3.01392939892122e-41	0.127701	0.126	0.103	5.7960876270654e-37
NUP160	3.50439950334657e-41	0.116732	0.135	0.111	6.7393106848858e-37
URI1	4.02325012195758e-41	0.205506	0.276	0.232	7.73711230953663e-37
GTPBP10	5.86878034262711e-41	0.25568	0.103	0.078	1.12862514769062e-36
BTN3A3	6.25350321970629e-41	0.242253	0.107	0.082	1.20261120418172e-36
MANBA	6.53034977121734e-41	0.19412	0.111	0.086	1.25585156450281e-36
KLHL24	7.64251252614161e-41	0.131082	0.165	0.137	1.46973158390229e-36
SYNC	1.13644149350983e-40	0.267136	0.111	0.084	2.18549063616876e-36
SRPRA	1.3304941874828e-40	0.180032	0.234	0.195	2.55867337194818e-36
TBL1X	1.55954337217832e-40	0.220983	0.134	0.106	2.99915785903612e-36
SMIM27	1.60608913815727e-40	0.144175	0.132	0.107	3.08867002159024e-36
OSBPL9	1.84511265299517e-40	0.115203	0.161	0.134	3.548336142975e-36
SUPT16H	2.06409872080625e-40	0.125775	0.194	0.163	3.9694682499825e-36
NINJ1	2.53723757429078e-40	0.218839	0.138	0.109	4.8793615791186e-36
HECA	2.65775674220291e-40	0.210926	0.155	0.124	5.11113199093041e-36
ATXN3	2.74570045316337e-40	0.147253	0.125	0.101	5.28025654147848e-36
H1-4	2.90259077647892e-40	0.108454	0.24	0.203	5.58197232224662e-36
EBLN3P	3.21815230361579e-40	0.16443	0.162	0.133	6.18882869508353e-36
DKC1	4.76829071100576e-40	0.237936	0.121	0.094	9.16989986633518e-36
ANKZF1	6.43055741827468e-40	0.139551	0.111	0.089	1.2366604971084e-35
CAMK2G	7.01012570495521e-40	0.125117	0.152	0.126	1.34811727431994e-35
XIST	7.1124937662126e-40	0.125358	0.149	0.122	1.36780367618035e-35
TOX4	7.85477773213722e-40	0.112228	0.191	0.162	1.51055230566731e-35
STX16	9.34151308250321e-40	0.22789	0.157	0.125	1.79646638089619e-35
DISC1	1.01842183263851e-39	0.158193	0.106	0.083	1.95852702634712e-35
GART	1.07235226476776e-39	0.253888	0.115	0.088	2.06224064037489e-35
ANAPC15	1.15366554086783e-39	0.137251	0.146	0.12	2.21861420164293e-35
CNIH4	1.27711946132537e-39	0.113059	0.157	0.131	2.45602843607481e-35
MAGED2	1.70743126356066e-39	0.123422	0.165	0.137	3.28356106295351e-35
CDC37L1	1.96578749251598e-39	0.227069	0.126	0.099	3.78040592685749e-35
LYRM4	2.00800585952396e-39	0.355654	0.103	0.076	3.86159606845053e-35
PIGP	2.09616822424558e-39	0.231416	0.114	0.088	4.03114111204668e-35
MYLIP	2.2317737462658e-39	0.273771	0.131	0.102	4.29192409144376e-35
UBASH3B	2.86120191092862e-39	0.151465	0.117	0.093	5.50237739490682e-35
PUM3	3.34068547801755e-39	0.190125	0.133	0.106	6.42447224277555e-35
DGKD	5.08932531971006e-39	0.154628	0.137	0.111	9.78728152233442e-35
NAE1	5.22036753176637e-39	0.165433	0.169	0.138	1.00392888003399e-34
TPRKB	6.25946282948457e-39	0.150214	0.144	0.118	1.20375729673818e-34
SBF2	6.473357313805e-39	0.11951	0.137	0.112	1.24489134501784e-34
RAD50	6.82167358911145e-39	0.112361	0.137	0.113	1.31187604792202e-34
BIRC2	7.28478676680909e-39	0.156032	0.112	0.089	1.40093734312506e-34
NARS1	7.70889849872315e-39	0.117311	0.13	0.107	1.48249827028945e-34
NIT2	8.42586090383051e-39	0.19042	0.107	0.084	1.62037731041564e-34
FAM120B	8.96020816969145e-39	0.176216	0.147	0.119	1.72313763311336e-34
FAM32A	9.45921010108073e-39	0.217055	0.174	0.14	1.81910069453884e-34
CAPN7	9.55191443564389e-39	0.19403	0.164	0.133	1.83692866511868e-34
ADH5	9.74816497534376e-39	0.119303	0.237	0.203	1.87466960640836e-34
PRKRA	1.26841119244161e-38	0.199254	0.125	0.099	2.43928156418446e-34
GOSR1	1.50398391736088e-38	0.130253	0.144	0.119	2.89231147147671e-34
MRPL38	1.72613889972476e-38	0.127545	0.179	0.149	3.31953771806069e-34
TGS1	1.93812889619516e-38	0.163239	0.162	0.134	3.72721568027292e-34
YLPM1	2.06905833614537e-38	0.223476	0.13	0.102	3.97900608624117e-34
MRPL40	2.39371024199659e-38	0.249669	0.13	0.101	4.60334416638363e-34
PABPC4	2.64713268343899e-38	0.201266	0.128	0.101	5.09070086352152e-34
PSMD13	3.6491838239792e-38	0.107737	0.23	0.197	7.0177454118944e-34
MRPS27	3.76983391598229e-38	0.244399	0.129	0.101	7.24976760382555e-34
RFC1	3.78120653046699e-38	0.116658	0.186	0.157	7.27163827874107e-34
BLCAP	5.29823305867951e-38	0.197424	0.138	0.111	1.01890319951466e-33
ARRB2	5.31012225310491e-38	0.136637	0.347	0.303	1.0211896104946e-33
EMG1	5.53354114955498e-38	0.150508	0.123	0.099	1.06415529847092e-33
WDPCP	5.53868329086336e-38	0.299121	0.107	0.081	1.06514418366593e-33
IMMT	5.88059047902446e-38	0.122638	0.148	0.122	1.13089635502119e-33
SNX29	6.40164821215029e-38	0.160729	0.144	0.117	1.23110096767862e-33
CCDC59	7.14760942342323e-38	0.130585	0.178	0.149	1.37455676821852e-33
TXLNG	7.6486548137267e-38	0.267362	0.106	0.081	1.47091280722778e-33
TYW1	7.98376566329596e-38	0.136078	0.13	0.106	1.53535797470845e-33
NOL8	8.95417435814728e-38	0.112203	0.106	0.086	1.7219772708153e-33
SCAPER	8.9807484104174e-38	0.156043	0.193	0.161	1.72708772680737e-33
AKR1B1	1.16998320380252e-37	0.131674	0.206	0.175	2.24999469923263e-33
ZNF274	1.33782297554119e-37	0.249141	0.106	0.081	2.57276736426327e-33
RSBN1	1.43067523018498e-37	0.108163	0.195	0.166	2.75133153516873e-33
ATP10A	1.68010885557797e-37	0.309907	0.119	0.09	3.231017340162e-33
CCDC7	1.7574013042536e-37	0.22391	0.12	0.094	3.37965844821009e-33
ZNF766	1.96831111925735e-37	0.189495	0.129	0.103	3.78525911344381e-33
STX17	2.18616276155602e-37	0.100404	0.129	0.107	4.20420960674839e-33
GON4L	2.19659607789413e-37	0.113979	0.202	0.173	4.2242739173982e-33
UBA2	2.57540752240549e-37	0.12646	0.251	0.215	4.95276620633801e-33
OLA1	2.70913454192539e-37	0.112009	0.236	0.202	5.20993663757672e-33
ZNF44	2.86254283155102e-37	0.128513	0.108	0.087	5.50495611935577e-33
CCNC	2.96206005460205e-37	0.137888	0.149	0.123	5.69633769100521e-33
ECI2	4.32907074692103e-37	0.214812	0.144	0.115	8.32523595340383e-33
CCDC25	4.92903540249015e-37	0.216562	0.141	0.112	9.47902798252881e-33
[truncated: 301 more rows]

## Sheet: 8_CD8_TCM
gene	p-value	avg. log2(FC)	pct.1	pct.2	adj. p-value
[truncated: 1,370 more rows]

[truncated: 6 more sheets: 9_CD8_TEM, 10_Mixed_NK_gdT_MAIT, 11_NK, 12_pDC, 13_Platelets, 14_Platelets]
