# Supplementary material for: Activated αβ T and reduced mucosa-associated invariant T cells in LGI1- and CASPR2-encephalitis
Source: Brain. 2025 Mar 17;148(9):3170–83. doi: 10.1093/brain/awaf096 (PMC12404778; doi:10.1093/brain/awaf096)
Supplement: awaf096_Supplementary_Data [file awaf096_supplementary_data.zip › brain-2024-00707-File014.xlsx]

## Sheet: Tabelle1
Sample	LGI1_1_meninges	LGI1_1_parenchyma	LGI1_2_meninges	LGI1_2_parenchyma	LGI1_3_meninges	LGI1_3_parenchyma	CASPR2_1_meninges	CASPR2_1_parenchyma	CASPR2_2_meninges	CASPR2_2_parenchyma	CASPR2_3_parenchyma
Area mm²	22.61	17.9	1.19	7.45	5.06	45.81	4.64315	154.891	8.56897	108.551	12.22
CD3 all	225	31	234	10	243	128	190	1937	2760	855	246
CD3+CD8+	101	11	55	6	167	79	69	1137	522	191	63
CD3+CD4+	28	4	125	2	11	9	21	200	302	135	19
CD3+ CD161+ gdTc- CD4-	24	1	10	2	1	1	9	166	193	98	15
CD3+ CD161+ gdTc- CD4- CD8-	16	0	9	2	0	1	6	48	168	83	12
CD3+ CD161+ gdTc- CD4- CD8+	8	1	1	0	1	0	3	118	25	15	3
CD3+ CD161+ gdTC+ CD8-	0	0	0	0	0	0	0	1	3	1	0
% of all CD3
CD3+CD8+	44.8889	35.4839	23.5043	60	68.7243	61.7188	36.3158	58.699	18.913	22.3392	25.6098
CD3+CD4+	12.4444	12.9032	53.4188	20	4.52675	7.03125	11.0526	10.3252	10.942	15.7895	7.72358
CD3+ CD161+ gdTc- CD4-	10.6667	3.22581	4.2735	20	0.411523	0.78125	4.73684	8.56995	6.99275	11.462	6.09756
CD3+ CD161+ gdTc- CD4- CD8-	7.11111	0	3.84615	20	0	0.78125	3.15789	2.47806	6.08696	9.7076	4.87805
CD3+ CD161+ gdTc- CD4- CD8+	3.55556	3.22581	0.42735	0	0.411523	0	1.57895	6.09189	0.905797	1.75439	1.21951
CD3+ CD161+ gdTC+ CD8-	0	0	0	0	0	0	0	0.0516262	0.108696	0.116959	0
